# Supplementary material for: Insights into the Structure, Function, and Ion-Mediated Signaling Pathways Transduced by Plant Integrin-Linked Kinases
Source: Front Plant Sci. 2017 Apr 3;8:376. doi: 10.3389/fpls.2017.00376 (PMC5376563; doi:10.3389/fpls.2017.00376)
Supplement: DATA S1 — Model and information associated with 3D structure prediction of full length ILK1. [file Data_Sheet_1.ZIP]

Archive with 4 entries (3 files):
- SDATA_1.ILK1_FullStructure_SupplementalData/
- SDATA_1.ILK1_FullStructure_SupplementalData/hit_report.pdf
- SDATA_1.ILK1_FullStructure_SupplementalData/ILK1_final.casp.pdb
- SDATA_1.ILK1_FullStructure_SupplementalData/ss_report.pdf
