# Supplementary material for: Insights into the Structure, Function, and Ion-Mediated Signaling Pathways Transduced by Plant Integrin-Linked Kinases
Source: Front Plant Sci. 2017 Apr 3;8:376. doi: 10.3389/fpls.2017.00376 (PMC5376563; doi:10.3389/fpls.2017.00376)
Supplement: DATA S1 — Model and information associated with 3D structure prediction of full length ILK1. [file Data_Sheet_1.ZIP › SDATA_1.ILK1_FullStructure_SupplementalData/ILK1_final.casp.pdb]

REMARK  99  Chain ID : 1
REMARK  99  Residues : 424
REMARK  99  Atoms    : 3692
REMARK  99  File     : c4oauC_.1.pdb.sc
ATOM      1  N   GLY    11      -5.762  -6.120 -24.877  1.00  0.00           N  
ATOM      2  CA  GLY    11      -4.773  -5.099 -24.540  1.00  0.00           C  
ATOM      3  C   GLY    11      -5.224  -4.227 -23.372  1.00  0.00           C  
ATOM      4  O   GLY    11      -4.405  -3.772 -22.577  1.00  0.00           O  
ATOM      5  N   ILE    12      -6.528  -3.992 -23.278  1.00  0.00           N  
ATOM      6  CA  ILE    12      -7.076  -3.195 -22.188  1.00  0.00           C  
ATOM      7  C   ILE    12      -6.843  -3.892 -20.855  1.00  0.00           C  
ATOM      8  O   ILE    12      -6.495  -3.258 -19.859  1.00  0.00           O  
ATOM      9  CB  ILE    12      -8.569  -2.953 -22.389  1.00  0.00           C  
ATOM     10  CG1 ILE    12      -8.887  -2.045 -23.589  1.00  0.00           C  
ATOM     11  CG2 ILE    12      -9.249  -2.280 -21.185  1.00  0.00           C  
ATOM     12  CD1 ILE    12     -10.370  -2.017 -23.956  1.00  0.00           C  
ATOM     13  N   SER    13      -7.029  -5.207 -20.853  1.00  0.00           N  
ATOM     14  CA  SER    13      -6.857  -6.013 -19.653  1.00  0.00           C  
ATOM     15  C   SER    13      -5.411  -5.987 -19.183  1.00  0.00           C  
ATOM     16  O   SER    13      -5.140  -5.924 -17.983  1.00  0.00           O  
ATOM     17  CB  SER    13      -7.284  -7.457 -19.918  1.00  0.00           C  
ATOM     18  OG  SER    13      -8.680  -7.514 -20.171  1.00  0.00           O  
ATOM     19  N   ARG    14      -4.487  -6.030 -20.136  1.00  0.00           N  
ATOM     20  CA  ARG    14      -3.062  -6.020 -19.830  1.00  0.00           C  
ATOM     21  C   ARG    14      -2.648  -4.717 -19.166  1.00  0.00           C  
ATOM     22  O   ARG    14      -1.946  -4.722 -18.152  1.00  0.00           O  
ATOM     23  CB  ARG    14      -2.250  -6.229 -21.109  1.00  0.00           C  
ATOM     24  CG  ARG    14      -2.353  -7.648 -21.672  1.00  0.00           C  
ATOM     25  CD  ARG    14      -1.579  -7.847 -22.977  1.00  0.00           C  
ATOM     26  NE  ARG    14      -1.813  -9.248 -23.427  1.00  0.00           N  
ATOM     27  CZ  ARG    14      -1.283  -9.682 -24.608  1.00  0.00           C  
ATOM     28  NH1 ARG    14      -0.594  -8.643 -25.163  1.00  0.00           N  
ATOM     29  NH2 ARG    14      -1.648 -10.987 -24.772  1.00  0.00           N  
ATOM     30  N   GLN    15      -3.092  -3.603 -19.739  1.00  0.00           N  
ATOM     31  CA  GLN    15      -2.755  -2.284 -19.218  1.00  0.00           C  
ATOM     32  C   GLN    15      -3.346  -2.080 -17.826  1.00  0.00           C  
ATOM     33  O   GLN    15      -2.762  -1.393 -16.991  1.00  0.00           O  
ATOM     34  CB  GLN    15      -3.236  -1.201 -20.171  1.00  0.00           C  
ATOM     35  CG  GLN    15      -2.497  -1.195 -21.511  1.00  0.00           C  
ATOM     36  CD  GLN    15      -1.026  -0.919 -21.235  1.00  0.00           C  
ATOM     37  OE1 GLN    15      -0.683  -0.047 -20.437  1.00  0.00           O  
ATOM     38  NE2 GLN    15      -0.075  -1.647 -21.879  1.00  0.00           N  
ATOM     39  N   PHE    16      -4.506  -2.681 -17.584  1.00  0.00           N  
ATOM     40  CA  PHE    16      -5.144  -2.611 -16.277  1.00  0.00           C  
ATOM     41  C   PHE    16      -4.343  -3.400 -15.244  1.00  0.00           C  
ATOM     42  O   PHE    16      -4.028  -2.894 -14.164  1.00  0.00           O  
ATOM     43  CB  PHE    16      -6.574  -3.133 -16.355  1.00  0.00           C  
ATOM     44  CG  PHE    16      -7.412  -2.056 -16.954  1.00  0.00           C  
ATOM     45  CD1 PHE    16      -7.759  -2.051 -18.323  1.00  0.00           C  
ATOM     46  CD2 PHE    16      -7.883  -1.004 -16.147  1.00  0.00           C  
ATOM     47  CE1 PHE    16      -8.564  -1.020 -18.886  1.00  0.00           C  
ATOM     48  CE2 PHE    16      -8.691   0.043 -16.686  1.00  0.00           C  
ATOM     49  CZ  PHE    16      -9.031   0.034 -18.063  1.00  0.00           C  
ATOM     50  N   SER    17      -4.011  -4.638 -15.597  1.00  0.00           N  
ATOM     51  CA  SER    17      -3.280  -5.551 -14.724  1.00  0.00           C  
ATOM     52  C   SER    17      -1.907  -5.007 -14.341  1.00  0.00           C  
ATOM     53  O   SER    17      -1.471  -5.149 -13.199  1.00  0.00           O  
ATOM     54  CB  SER    17      -3.133  -6.912 -15.413  1.00  0.00           C  
ATOM     55  OG  SER    17      -2.409  -7.805 -14.580  1.00  0.00           O  
ATOM     56  N   THR    18      -1.224  -4.386 -15.297  1.00  0.00           N  
ATOM     57  CA  THR    18       0.102  -3.830 -15.038  1.00  0.00           C  
ATOM     58  C   THR    18       0.028  -2.407 -14.489  1.00  0.00           C  
ATOM     59  O   THR    18       1.040  -1.844 -14.071  1.00  0.00           O  
ATOM     60  CB  THR    18       0.981  -3.892 -16.290  1.00  0.00           C  
ATOM     61  OG1 THR    18       0.404  -3.117 -17.330  1.00  0.00           O  
ATOM     62  CG2 THR    18       1.106  -5.353 -16.753  1.00  0.00           C  
ATOM     63  N   GLY    19      -1.174  -1.835 -14.490  1.00  0.00           N  
ATOM     64  CA  GLY    19      -1.419  -0.548 -13.859  1.00  0.00           C  
ATOM     65  C   GLY    19      -0.989   0.676 -14.650  1.00  0.00           C  
ATOM     66  O   GLY    19      -0.784   1.748 -14.078  1.00  0.00           O  
ATOM     67  N   SER    20      -0.848   0.521 -15.962  1.00  0.00           N  
ATOM     68  CA  SER    20      -0.502   1.638 -16.828  1.00  0.00           C  
ATOM     69  C   SER    20      -1.708   2.545 -17.069  1.00  0.00           C  
ATOM     70  O   SER    20      -2.582   2.235 -17.881  1.00  0.00           O  
ATOM     71  CB  SER    20       0.054   1.124 -18.157  1.00  0.00           C  
ATOM     72  OG  SER    20       1.158   0.262 -17.923  1.00  0.00           O  
ATOM     73  N   ILE    21      -1.742   3.671 -16.364  1.00  0.00           N  
ATOM     74  CA  ILE    21      -2.895   4.567 -16.390  1.00  0.00           C  
ATOM     75  C   ILE    21      -3.041   5.333 -17.703  1.00  0.00           C  
ATOM     76  O   ILE    21      -4.138   5.417 -18.257  1.00  0.00           O  
ATOM     77  CB  ILE    21      -2.845   5.570 -15.220  1.00  0.00           C  
ATOM     78  CG1 ILE    21      -3.018   4.912 -13.841  1.00  0.00           C  
ATOM     79  CG2 ILE    21      -3.938   6.650 -15.291  1.00  0.00           C  
ATOM     80  CD1 ILE    21      -2.704   5.849 -12.675  1.00  0.00           C  
ATOM     81  N   ARG    22      -1.940   5.889 -18.199  1.00  0.00           N  
ATOM     82  CA  ARG    22      -1.990   6.669 -19.431  1.00  0.00           C  
ATOM     83  C   ARG    22      -2.377   5.790 -20.613  1.00  0.00           C  
ATOM     84  O   ARG    22      -3.168   6.193 -21.460  1.00  0.00           O  
ATOM     85  CB  ARG    22      -0.658   7.372 -19.707  1.00  0.00           C  
ATOM     86  CG  ARG    22      -0.368   8.528 -18.747  1.00  0.00           C  
ATOM     87  CD  ARG    22       0.995   9.185 -18.975  1.00  0.00           C  
ATOM     88  NE  ARG    22       1.148  10.263 -17.957  1.00  0.00           N  
ATOM     89  CZ  ARG    22       2.314  10.968 -17.879  1.00  0.00           C  
ATOM     90  NH1 ARG    22       3.157  10.484 -18.838  1.00  0.00           N  
ATOM     91  NH2 ARG    22       2.182  11.881 -16.873  1.00  0.00           N  
ATOM     92  N   ARG    23      -1.822   4.583 -20.654  1.00  0.00           N  
ATOM     93  CA  ARG    23      -2.152   3.619 -21.699  1.00  0.00           C  
ATOM     94  C   ARG    23      -3.638   3.272 -21.672  1.00  0.00           C  
ATOM     95  O   ARG    23      -4.271   3.137 -22.717  1.00  0.00           O  
ATOM     96  CB  ARG    23      -1.304   2.332 -21.576  1.00  0.00           C  
ATOM     97  CG  ARG    23       0.167   2.533 -21.944  1.00  0.00           C  
ATOM     98  CD  ARG    23       1.023   1.280 -21.754  1.00  0.00           C  
ATOM     99  NE  ARG    23       2.424   1.633 -22.121  1.00  0.00           N  
ATOM    100  CZ  ARG    23       3.422   0.715 -21.969  1.00  0.00           C  
ATOM    101  NH1 ARG    23       2.864  -0.427 -21.470  1.00  0.00           N  
ATOM    102  NH2 ARG    23       4.588   1.296 -22.376  1.00  0.00           N  
ATOM    103  N   THR    24      -4.197   3.155 -20.473  1.00  0.00           N  
ATOM    104  CA  THR    24      -5.609   2.817 -20.325  1.00  0.00           C  
ATOM    105  C   THR    24      -6.521   3.936 -20.836  1.00  0.00           C  
ATOM    106  O   THR    24      -7.533   3.673 -21.487  1.00  0.00           O  
ATOM    107  CB  THR    24      -5.938   2.488 -18.865  1.00  0.00           C  
ATOM    108  OG1 THR    24      -5.189   1.360 -18.438  1.00  0.00           O  
ATOM    109  CG2 THR    24      -7.439   2.180 -18.738  1.00  0.00           C  
ATOM    110  N   LEU    25      -6.158   5.181 -20.536  1.00  0.00           N  
ATOM    111  CA  LEU    25      -6.911   6.336 -21.010  1.00  0.00           C  
ATOM    112  C   LEU    25      -6.927   6.377 -22.533  1.00  0.00           C  
ATOM    113  O   LEU    25      -7.953   6.657 -23.157  1.00  0.00           O  
ATOM    114  CB  LEU    25      -6.305   7.636 -20.476  1.00  0.00           C  
ATOM    115  CG  LEU    25      -6.493   7.823 -18.969  1.00  0.00           C  
ATOM    116  CD1 LEU    25      -5.751   9.017 -18.369  1.00  0.00           C  
ATOM    117  CD2 LEU    25      -7.937   8.040 -18.520  1.00  0.00           C  
ATOM    118  N   SER    26      -5.775   6.089 -23.126  1.00  0.00           N  
ATOM    119  CA  SER    26      -5.624   6.120 -24.572  1.00  0.00           C  
ATOM    120  C   SER    26      -6.457   5.025 -25.230  1.00  0.00           C  
ATOM    121  O   SER    26      -7.092   5.250 -26.256  1.00  0.00           O  
ATOM    122  CB  SER    26      -4.147   5.957 -24.971  1.00  0.00           C  
ATOM    123  OG  SER    26      -3.396   7.079 -24.531  1.00  0.00           O  
ATOM    124  N   ARG    27      -6.465   3.843 -24.621  1.00  0.00           N  
ATOM    125  CA  ARG    27      -7.224   2.716 -25.152  1.00  0.00           C  
ATOM    126  C   ARG    27      -8.726   2.989 -25.142  1.00  0.00           C  
ATOM    127  O   ARG    27      -9.433   2.638 -26.086  1.00  0.00           O  
ATOM    128  CB  ARG    27      -6.921   1.442 -24.363  1.00  0.00           C  
ATOM    129  CG  ARG    27      -5.470   0.975 -24.492  1.00  0.00           C  
ATOM    130  CD  ARG    27      -5.105   0.488 -25.895  1.00  0.00           C  
ATOM    131  NE  ARG    27      -3.713  -0.042 -25.838  1.00  0.00           N  
ATOM    132  CZ  ARG    27      -3.082  -0.426 -26.986  1.00  0.00           C  
ATOM    133  NH1 ARG    27      -3.944  -0.220 -28.024  1.00  0.00           N  
ATOM    134  NH2 ARG    27      -1.834  -0.865 -26.647  1.00  0.00           N  
ATOM    135  N   GLN    28      -9.203   3.621 -24.076  1.00  0.00           N  
ATOM    136  CA  GLN    28     -10.628   3.881 -23.904  1.00  0.00           C  
ATOM    137  C   GLN    28     -11.112   5.134 -24.634  1.00  0.00           C  
ATOM    138  O   GLN    28     -12.198   5.144 -25.215  1.00  0.00           O  
ATOM    139  CB  GLN    28     -10.964   3.986 -22.416  1.00  0.00           C  
ATOM    140  CG  GLN    28     -12.462   4.126 -22.137  1.00  0.00           C  
ATOM    141  CD  GLN    28     -13.149   2.851 -22.608  1.00  0.00           C  
ATOM    142  OE1 GLN    28     -12.646   1.748 -22.402  1.00  0.00           O  
ATOM    143  NE2 GLN    28     -14.336   2.934 -23.266  1.00  0.00           N  
ATOM    144  N   PHE    29     -10.304   6.190 -24.606  1.00  0.00           N  
ATOM    145  CA  PHE    29     -10.725   7.489 -25.135  1.00  0.00           C  
ATOM    146  C   PHE    29     -10.313   7.747 -26.584  1.00  0.00           C  
ATOM    147  O   PHE    29     -10.971   8.512 -27.290  1.00  0.00           O  
ATOM    148  CB  PHE    29     -10.204   8.623 -24.244  1.00  0.00           C  
ATOM    149  CG  PHE    29     -10.912   8.527 -22.937  1.00  0.00           C  
ATOM    150  CD1 PHE    29     -10.323   7.914 -21.809  1.00  0.00           C  
ATOM    151  CD2 PHE    29     -12.208   9.058 -22.801  1.00  0.00           C  
ATOM    152  CE1 PHE    29     -11.007   7.830 -20.561  1.00  0.00           C  
ATOM    153  CE2 PHE    29     -12.915   8.988 -21.562  1.00  0.00           C  
ATOM    154  CZ  PHE    29     -12.311   8.369 -20.438  1.00  0.00           C  
ATOM    155  N   THR    30      -9.230   7.116 -27.027  1.00  0.00           N  
ATOM    156  CA  THR    30      -8.678   7.420 -28.344  1.00  0.00           C  
ATOM    157  C   THR    30      -8.659   6.236 -29.312  1.00  0.00           C  
ATOM    158  O   THR    30      -8.495   6.429 -30.517  1.00  0.00           O  
ATOM    159  CB  THR    30      -7.263   7.995 -28.209  1.00  0.00           C  
ATOM    160  OG1 THR    30      -6.408   7.046 -27.590  1.00  0.00           O  
ATOM    161  CG2 THR    30      -7.312   9.271 -27.352  1.00  0.00           C  
ATOM    162  N   ARG    31      -8.829   5.020 -28.797  1.00  0.00           N  
ATOM    163  CA  ARG    31      -8.657   3.826 -29.625  1.00  0.00           C  
ATOM    164  C   ARG    31      -9.853   2.868 -29.647  1.00  0.00           C  
ATOM    165  O   ARG    31      -9.794   1.811 -30.285  1.00  0.00           O  
ATOM    166  CB  ARG    31      -7.381   3.080 -29.223  1.00  0.00           C  
ATOM    167  CG  ARG    31      -6.103   3.889 -29.453  1.00  0.00           C  
ATOM    168  CD  ARG    31      -5.767   4.095 -30.932  1.00  0.00           C  
ATOM    169  NE  ARG    31      -4.463   4.813 -30.998  1.00  0.00           N  
ATOM    170  CZ  ARG    31      -4.433   6.178 -30.977  1.00  0.00           C  
ATOM    171  NH1 ARG    31      -5.721   6.621 -30.892  1.00  0.00           N  
ATOM    172  NH2 ARG    31      -3.126   6.566 -31.050  1.00  0.00           N  
ATOM    173  N   GLN    32     -10.931   3.240 -28.962  1.00  0.00           N  
ATOM    174  CA  GLN    32     -12.170   2.478 -28.999  1.00  0.00           C  
ATOM    175  C   GLN    32     -12.106   1.053 -28.469  1.00  0.00           C  
ATOM    176  O   GLN    32     -12.617   0.130 -29.099  1.00  0.00           O  
ATOM    177  CB  GLN    32     -12.687   2.438 -30.440  1.00  0.00           C  
ATOM    178  CG  GLN    32     -13.085   3.812 -30.984  1.00  0.00           C  
ATOM    179  CD  GLN    32     -14.334   4.267 -30.242  1.00  0.00           C  
ATOM    180  OE1 GLN    32     -15.317   3.535 -30.148  1.00  0.00           O  
ATOM    181  NE2 GLN    32     -14.362   5.503 -29.675  1.00  0.00           N  
ATOM    182  N   SER    33     -11.484   0.871 -27.309  1.00  0.00           N  
ATOM    183  CA  SER    33     -11.380  -0.447 -26.688  1.00  0.00           C  
ATOM    184  C   SER    33     -12.666  -0.859 -25.971  1.00  0.00           C  
ATOM    185  O   SER    33     -13.291  -0.053 -25.278  1.00  0.00           O  
ATOM    186  CB  SER    33     -10.206  -0.489 -25.730  1.00  0.00           C  
ATOM    187  OG  SER    33      -8.988  -0.344 -26.445  1.00  0.00           O  
ATOM    188  N   SER    34     -13.055  -2.119 -26.148  1.00  0.00           N  
ATOM    189  CA  SER    34     -14.226  -2.670 -25.474  1.00  0.00           C  
ATOM    190  C   SER    34     -13.938  -2.823 -23.982  1.00  0.00           C  
ATOM    191  O   SER    34     -13.173  -3.700 -23.578  1.00  0.00           O  
ATOM    192  CB  SER    34     -14.591  -4.025 -26.085  1.00  0.00           C  
ATOM    193  OG  SER    34     -15.705  -4.583 -25.404  1.00  0.00           O  
ATOM    194  N   LEU    35     -14.560  -1.978 -23.166  1.00  0.00           N  
ATOM    195  CA  LEU    35     -14.298  -1.981 -21.729  1.00  0.00           C  
ATOM    196  C   LEU    35     -14.796  -3.254 -21.033  1.00  0.00           C  
ATOM    197  O   LEU    35     -14.183  -3.729 -20.077  1.00  0.00           O  
ATOM    198  CB  LEU    35     -14.874  -0.719 -21.034  1.00  0.00           C  
ATOM    199  CG  LEU    35     -14.500  -0.613 -19.554  1.00  0.00           C  
ATOM    200  CD1 LEU    35     -13.000  -0.550 -19.270  1.00  0.00           C  
ATOM    201  CD2 LEU    35     -15.050   0.618 -18.835  1.00  0.00           C  
ATOM    202  N   ASP    36     -15.896  -3.812 -21.528  1.00  0.00           N  
ATOM    203  CA  ASP    36     -16.497  -4.983 -20.904  1.00  0.00           C  
ATOM    204  C   ASP    36     -16.207  -6.296 -21.626  1.00  0.00           C  
ATOM    205  O   ASP    36     -16.983  -7.246 -21.533  1.00  0.00           O  
ATOM    206  CB  ASP    36     -18.001  -4.788 -20.730  1.00  0.00           C  
ATOM    207  CG  ASP    36     -18.611  -4.581 -22.109  1.00  0.00           C  
ATOM    208  OD1 ASP    36     -17.829  -4.436 -23.086  1.00  0.00           O  
ATOM    209  OD2 ASP    36     -19.867  -4.566 -22.204  1.00  0.00           O  
ATOM    210  N   PRO    37     -15.093  -6.342 -22.351  1.00  0.00           N  
ATOM    211  CA  PRO    37     -14.640  -7.586 -22.961  1.00  0.00           C  
ATOM    212  C   PRO    37     -14.227  -8.544 -21.852  1.00  0.00           C  
ATOM    213  O   PRO    37     -13.765  -8.109 -20.801  1.00  0.00           O  
ATOM    214  CB  PRO    37     -13.472  -7.324 -23.897  1.00  0.00           C  
ATOM    215  CG  PRO    37     -12.657  -6.084 -23.524  1.00  0.00           C  
ATOM    216  CD  PRO    37     -13.501  -4.949 -22.940  1.00  0.00           C  
ATOM    217  N   ARG    38     -14.397  -9.842 -22.085  1.00  0.00           N  
ATOM    218  CA  ARG    38     -14.047 -10.849 -21.090  1.00  0.00           C  
ATOM    219  C   ARG    38     -13.171 -11.935 -21.699  1.00  0.00           C  
ATOM    220  O   ARG    38     -13.383 -12.342 -22.841  1.00  0.00           O  
ATOM    221  CB  ARG    38     -15.310 -11.473 -20.496  1.00  0.00           C  
ATOM    222  CG  ARG    38     -16.139 -12.258 -21.514  1.00  0.00           C  
ATOM    223  CD  ARG    38     -17.355 -12.958 -20.904  1.00  0.00           C  
ATOM    224  NE  ARG    38     -18.114 -13.591 -22.019  1.00  0.00           N  
ATOM    225  CZ  ARG    38     -17.762 -14.832 -22.467  1.00  0.00           C  
ATOM    226  NH1 ARG    38     -16.696 -15.254 -21.726  1.00  0.00           N  
ATOM    227  NH2 ARG    38     -18.613 -15.165 -23.481  1.00  0.00           N  
ATOM    228  N   ARG    39     -12.181 -12.403 -20.944  1.00  0.00           N  
ATOM    229  CA  ARG    39     -11.345 -13.507 -21.414  1.00  0.00           C  
ATOM    230  C   ARG    39     -12.062 -14.854 -21.294  1.00  0.00           C  
ATOM    231  O   ARG    39     -13.235 -14.914 -20.929  1.00  0.00           O  
ATOM    232  CB  ARG    39      -9.977 -13.533 -20.710  1.00  0.00           C  
ATOM    233  CG  ARG    39      -9.094 -12.330 -21.048  1.00  0.00           C  
ATOM    234  CD  ARG    39      -7.687 -12.416 -20.453  1.00  0.00           C  
ATOM    235  NE  ARG    39      -7.817 -12.282 -18.974  1.00  0.00           N  
ATOM    236  CZ  ARG    39      -6.724 -12.452 -18.175  1.00  0.00           C  
ATOM    237  NH1 ARG    39      -5.659 -12.733 -18.981  1.00  0.00           N  
ATOM    238  NH2 ARG    39      -7.123 -12.275 -16.882  1.00  0.00           N  
ATOM    239  N   THR    40     -11.349 -15.932 -21.593  1.00  0.00           N  
ATOM    240  CA  THR    40     -11.934 -17.269 -21.545  1.00  0.00           C  
ATOM    241  C   THR    40     -12.314 -17.715 -20.134  1.00  0.00           C  
ATOM    242  O   THR    40     -13.060 -18.679 -19.962  1.00  0.00           O  
ATOM    243  CB  THR    40     -11.005 -18.289 -22.205  1.00  0.00           C  
ATOM    244  OG1 THR    40      -9.759 -18.327 -21.524  1.00  0.00           O  
ATOM    245  CG2 THR    40     -10.771 -17.890 -23.672  1.00  0.00           C  
ATOM    246  N   ASN    41     -11.797 -17.016 -19.128  1.00  0.00           N  
ATOM    247  CA  ASN    41     -12.146 -17.296 -17.739  1.00  0.00           C  
ATOM    248  C   ASN    41     -13.375 -16.488 -17.322  1.00  0.00           C  
ATOM    249  O   ASN    41     -14.015 -16.780 -16.310  1.00  0.00           O  
ATOM    250  CB  ASN    41     -10.963 -16.988 -16.821  1.00  0.00           C  
ATOM    251  CG  ASN    41     -11.297 -17.512 -15.432  1.00  0.00           C  
ATOM    252  OD1 ASN    41     -11.531 -18.705 -15.244  1.00  0.00           O  
ATOM    253  ND2 ASN    41     -11.337 -16.648 -14.382  1.00  0.00           N  
ATOM    254  N   MET    42     -13.703 -15.473 -18.117  1.00  0.00           N  
ATOM    255  CA  MET    42     -14.845 -14.622 -17.836  1.00  0.00           C  
ATOM    256  C   MET    42     -14.441 -13.327 -17.161  1.00  0.00           C  
ATOM    257  O   MET    42     -15.289 -12.535 -16.757  1.00  0.00           O  
ATOM    258  CB  MET    42     -15.855 -15.367 -16.959  1.00  0.00           C  
ATOM    259  CG  MET    42     -16.506 -16.562 -17.659  1.00  0.00           C  
ATOM    260  SD  MET    42     -17.662 -17.506 -16.620  1.00  0.00           S  
ATOM    261  CE  MET    42     -18.933 -16.210 -16.580  1.00  0.00           C  
ATOM    262  N   ARG    43     -13.135 -13.120 -17.029  1.00  0.00           N  
ATOM    263  CA  ARG    43     -12.593 -11.915 -16.413  1.00  0.00           C  
ATOM    264  C   ARG    43     -12.576 -10.729 -17.376  1.00  0.00           C  
ATOM    265  O   ARG    43     -12.090 -10.846 -18.501  1.00  0.00           O  
ATOM    266  CB  ARG    43     -11.167 -12.178 -15.929  1.00  0.00           C  
ATOM    267  CG  ARG    43     -11.035 -13.324 -14.948  1.00  0.00           C  
ATOM    268  CD  ARG    43      -9.572 -13.623 -14.650  1.00  0.00           C  
ATOM    269  NE  ARG    43      -8.932 -14.380 -15.722  1.00  0.00           N  
ATOM    270  CZ  ARG    43      -8.165 -15.448 -15.524  1.00  0.00           C  
ATOM    271  NH1 ARG    43      -7.943 -15.887 -14.292  1.00  0.00           N  
ATOM    272  NH2 ARG    43      -7.623 -16.081 -16.556  1.00  0.00           N  
ATOM    273  N   PHE    44     -13.099  -9.588 -16.935  1.00  0.00           N  
ATOM    274  CA  PHE    44     -12.935  -8.352 -17.696  1.00  0.00           C  
ATOM    275  C   PHE    44     -11.734  -7.557 -17.193  1.00  0.00           C  
ATOM    276  O   PHE    44     -10.965  -8.049 -16.369  1.00  0.00           O  
ATOM    277  CB  PHE    44     -14.218  -7.504 -17.718  1.00  0.00           C  
ATOM    278  CG  PHE    44     -15.243  -8.263 -18.488  1.00  0.00           C  
ATOM    279  CD1 PHE    44     -14.895  -9.318 -19.361  1.00  0.00           C  
ATOM    280  CD2 PHE    44     -16.605  -7.934 -18.356  1.00  0.00           C  
ATOM    281  CE1 PHE    44     -15.883 -10.041 -20.090  1.00  0.00           C  
ATOM    282  CE2 PHE    44     -17.615  -8.642 -19.075  1.00  0.00           C  
ATOM    283  CZ  PHE    44     -17.250  -9.699 -19.948  1.00  0.00           C  
ATOM    284  N   SER    45     -11.576  -6.335 -17.692  1.00  0.00           N  
ATOM    285  CA  SER    45     -10.431  -5.502 -17.336  1.00  0.00           C  
ATOM    286  C   SER    45     -10.470  -5.047 -15.879  1.00  0.00           C  
ATOM    287  O   SER    45      -9.432  -4.922 -15.230  1.00  0.00           O  
ATOM    288  CB  SER    45     -10.340  -4.301 -18.263  1.00  0.00           C  
ATOM    289  OG  SER    45     -11.457  -3.446 -18.065  1.00  0.00           O  
ATOM    290  N   PHE    46     -11.672  -4.797 -15.370  1.00  0.00           N  
ATOM    291  CA  PHE    46     -11.842  -4.363 -13.985  1.00  0.00           C  
ATOM    292  C   PHE    46     -11.344  -5.433 -13.025  1.00  0.00           C  
ATOM    293  O   PHE    46     -10.584  -5.148 -12.101  1.00  0.00           O  
ATOM    294  CB  PHE    46     -13.312  -4.046 -13.698  1.00  0.00           C  
ATOM    295  CG  PHE    46     -13.414  -3.653 -12.264  1.00  0.00           C  
ATOM    296  CD1 PHE    46     -13.061  -2.361 -11.815  1.00  0.00           C  
ATOM    297  CD2 PHE    46     -13.874  -4.582 -11.314  1.00  0.00           C  
ATOM    298  CE1 PHE    46     -13.166  -1.992 -10.443  1.00  0.00           C  
ATOM    299  CE2 PHE    46     -13.989  -4.240  -9.932  1.00  0.00           C  
ATOM    300  CZ  PHE    46     -13.630  -2.938  -9.496  1.00  0.00           C  
ATOM    301  N   GLY    47     -11.772  -6.667 -13.269  1.00  0.00           N  
ATOM    302  CA  GLY    47     -11.365  -7.814 -12.468  1.00  0.00           C  
ATOM    303  C   GLY    47      -9.850  -8.031 -12.537  1.00  0.00           C  
ATOM    304  O   GLY    47      -9.215  -8.349 -11.532  1.00  0.00           O  
ATOM    305  N   ARG    48      -9.274  -7.828 -13.719  1.00  0.00           N  
ATOM    306  CA  ARG    48      -7.835  -7.998 -13.913  1.00  0.00           C  
ATOM    307  C   ARG    48      -7.010  -7.001 -13.110  1.00  0.00           C  
ATOM    308  O   ARG    48      -5.933  -7.334 -12.616  1.00  0.00           O  
ATOM    309  CB  ARG    48      -7.462  -7.893 -15.391  1.00  0.00           C  
ATOM    310  CG  ARG    48      -5.970  -8.102 -15.660  1.00  0.00           C  
ATOM    311  CD  ARG    48      -5.471  -9.499 -15.289  1.00  0.00           C  
ATOM    312  NE  ARG    48      -6.281 -10.484 -16.059  1.00  0.00           N  
ATOM    313  CZ  ARG    48      -5.982 -10.742 -17.365  1.00  0.00           C  
ATOM    314  NH1 ARG    48      -4.910  -9.969 -17.706  1.00  0.00           N  
ATOM    315  NH2 ARG    48      -6.872 -11.671 -17.821  1.00  0.00           N  
ATOM    316  N   GLN    49      -7.512  -5.778 -12.992  1.00  0.00           N  
ATOM    317  CA  GLN    49      -6.825  -4.746 -12.227  1.00  0.00           C  
ATOM    318  C   GLN    49      -6.875  -5.042 -10.733  1.00  0.00           C  
ATOM    319  O   GLN    49      -5.900  -4.830 -10.011  1.00  0.00           O  
ATOM    320  CB  GLN    49      -7.429  -3.387 -12.509  1.00  0.00           C  
ATOM    321  CG  GLN    49      -6.576  -2.223 -12.001  1.00  0.00           C  
ATOM    322  CD  GLN    49      -6.838  -2.063 -10.510  1.00  0.00           C  
ATOM    323  OE1 GLN    49      -7.953  -2.276 -10.037  1.00  0.00           O  
ATOM    324  NE2 GLN    49      -5.824  -1.679  -9.690  1.00  0.00           N  
ATOM    325  N   SER    50      -8.021  -5.535 -10.278  1.00  0.00           N  
ATOM    326  CA  SER    50      -8.232  -5.814  -8.861  1.00  0.00           C  
ATOM    327  C   SER    50      -7.583  -7.126  -8.430  1.00  0.00           C  
ATOM    328  O   SER    50      -7.296  -7.320  -7.252  1.00  0.00           O  
ATOM    329  CB  SER    50      -9.728  -5.809  -8.532  1.00  0.00           C  
ATOM    330  OG  SER    50     -10.374  -6.894  -9.182  1.00  0.00           O  
ATOM    331  N   SER    51      -7.357  -8.025  -9.384  1.00  0.00           N  
ATOM    332  CA  SER    51      -6.646  -9.274  -9.109  1.00  0.00           C  
ATOM    333  C   SER    51      -5.141  -9.057  -9.010  1.00  0.00           C  
ATOM    334  O   SER    51      -4.441  -9.806  -8.331  1.00  0.00           O  
ATOM    335  CB  SER    51      -6.929 -10.313 -10.194  1.00  0.00           C  
ATOM    336  OG  SER    51      -6.405  -9.874 -11.439  1.00  0.00           O  
ATOM    337  N   LEU    52      -4.655  -8.031  -9.699  1.00  0.00           N  
ATOM    338  CA  LEU    52      -3.224  -7.773  -9.817  1.00  0.00           C  
ATOM    339  C   LEU    52      -2.546  -7.470  -8.484  1.00  0.00           C  
ATOM    340  O   LEU    52      -3.159  -6.912  -7.572  1.00  0.00           O  
ATOM    341  CB  LEU    52      -2.985  -6.615 -10.786  1.00  0.00           C  
ATOM    342  CG  LEU    52      -1.508  -6.388 -11.112  1.00  0.00           C  
ATOM    343  CD1 LEU    52      -0.840  -7.512 -11.902  1.00  0.00           C  
ATOM    344  CD2 LEU    52      -1.215  -5.144 -11.950  1.00  0.00           C  
ATOM    345  N   ASP    53      -1.272  -7.841  -8.383  1.00  0.00           N  
ATOM    346  CA  ASP    53      -0.472  -7.541  -7.201  1.00  0.00           C  
ATOM    347  C   ASP    53       0.127  -6.137  -7.291  1.00  0.00           C  
ATOM    348  O   ASP    53       0.597  -5.586  -6.295  1.00  0.00           O  
ATOM    349  CB  ASP    53       0.632  -8.585  -7.022  1.00  0.00           C  
ATOM    350  CG  ASP    53      -0.019  -9.886  -6.573  1.00  0.00           C  
ATOM    351  OD1 ASP    53      -1.213  -9.843  -6.175  1.00  0.00           O  
ATOM    352  OD2 ASP    53       0.670 -10.940  -6.623  1.00  0.00           O  
ATOM    353  N   PRO    54       0.113  -5.571  -8.494  1.00  0.00           N  
ATOM    354  CA  PRO    54       0.580  -4.206  -8.711  1.00  0.00           C  
ATOM    355  C   PRO    54      -0.508  -3.202  -8.327  1.00  0.00           C  
ATOM    356  O   PRO    54      -1.271  -2.740  -9.175  1.00  0.00           O  
ATOM    357  CB  PRO    54       1.008  -4.017 -10.168  1.00  0.00           C  
ATOM    358  CG  PRO    54       0.225  -4.889 -11.152  1.00  0.00           C  
ATOM    359  CD  PRO    54      -0.127  -6.271 -10.599  1.00  0.00           C  
ATOM    360  N   ILE    55      -0.569  -2.877  -7.038  1.00  0.00           N  
ATOM    361  CA  ILE    55      -1.636  -2.043  -6.486  1.00  0.00           C  
ATOM    362  C   ILE    55      -1.425  -0.542  -6.670  1.00  0.00           C  
ATOM    363  O   ILE    55      -2.315   0.250  -6.363  1.00  0.00           O  
ATOM    364  CB  ILE    55      -1.812  -2.335  -4.993  1.00  0.00           C  
ATOM    365  CG1 ILE    55      -0.579  -1.973  -4.148  1.00  0.00           C  
ATOM    366  CG2 ILE    55      -2.089  -3.816  -4.686  1.00  0.00           C  
ATOM    367  CD1 ILE    55      -0.816  -2.090  -2.643  1.00  0.00           C  
ATOM    368  N   ARG    56      -0.253  -0.163  -7.172  1.00  0.00           N  
ATOM    369  CA  ARG    56       0.194   1.234  -7.191  1.00  0.00           C  
ATOM    370  C   ARG    56      -0.807   2.246  -7.759  1.00  0.00           C  
ATOM    371  O   ARG    56      -0.923   3.362  -7.251  1.00  0.00           O  
ATOM    372  CB  ARG    56       1.522   1.345  -7.947  1.00  0.00           C  
ATOM    373  CG  ARG    56       2.706   0.738  -7.192  1.00  0.00           C  
ATOM    374  CD  ARG    56       4.024   0.802  -7.967  1.00  0.00           C  
ATOM    375  NE  ARG    56       5.064   0.129  -7.138  1.00  0.00           N  
ATOM    376  CZ  ARG    56       6.316  -0.071  -7.645  1.00  0.00           C  
ATOM    377  NH1 ARG    56       6.338   0.435  -8.912  1.00  0.00           N  
ATOM    378  NH2 ARG    56       7.057  -0.700  -6.686  1.00  0.00           N  
ATOM    379  N   ARG    57      -1.528   1.856  -8.806  1.00  0.00           N  
ATOM    380  CA  ARG    57      -2.456   2.767  -9.470  1.00  0.00           C  
ATOM    381  C   ARG    57      -3.873   2.209  -9.555  1.00  0.00           C  
ATOM    382  O   ARG    57      -4.675   2.662 -10.375  1.00  0.00           O  
ATOM    383  CB  ARG    57      -1.960   3.107 -10.878  1.00  0.00           C  
ATOM    384  CG  ARG    57      -0.605   3.818 -10.892  1.00  0.00           C  
ATOM    385  CD  ARG    57      -0.141   4.224 -12.293  1.00  0.00           C  
ATOM    386  NE  ARG    57       1.189   4.879 -12.152  1.00  0.00           N  
ATOM    387  CZ  ARG    57       1.857   5.314 -13.260  1.00  0.00           C  
ATOM    388  NH1 ARG    57       1.086   5.026 -14.349  1.00  0.00           N  
ATOM    389  NH2 ARG    57       3.034   5.867 -12.846  1.00  0.00           N  
ATOM    390  N   SER    58      -4.181   1.233  -8.706  1.00  0.00           N  
ATOM    391  CA  SER    58      -5.457   0.524  -8.787  1.00  0.00           C  
ATOM    392  C   SER    58      -6.666   1.431  -8.537  1.00  0.00           C  
ATOM    393  O   SER    58      -7.756   1.169  -9.045  1.00  0.00           O  
ATOM    394  CB  SER    58      -5.490  -0.715  -7.852  1.00  0.00           C  
ATOM    395  OG  SER    58      -5.427  -0.304  -6.494  1.00  0.00           O  
ATOM    396  N   PRO    59      -6.469   2.504  -7.773  1.00  0.00           N  
ATOM    397  CA  PRO    59      -7.541   3.467  -7.525  1.00  0.00           C  
ATOM    398  C   PRO    59      -7.924   4.207  -8.798  1.00  0.00           C  
ATOM    399  O   PRO    59      -9.100   4.287  -9.153  1.00  0.00           O  
ATOM    400  CB  PRO    59      -7.136   4.478  -6.452  1.00  0.00           C  
ATOM    401  CG  PRO    59      -6.073   3.950  -5.487  1.00  0.00           C  
ATOM    402  CD  PRO    59      -5.041   3.037  -6.152  1.00  0.00           C  
ATOM    403  N   ASP    60      -6.921   4.749  -9.480  1.00  0.00           N  
ATOM    404  CA  ASP    60      -7.144   5.497 -10.709  1.00  0.00           C  
ATOM    405  C   ASP    60      -7.709   4.602 -11.805  1.00  0.00           C  
ATOM    406  O   ASP    60      -8.628   4.991 -12.525  1.00  0.00           O  
ATOM    407  CB  ASP    60      -5.852   6.146 -11.173  1.00  0.00           C  
ATOM    408  CG  ASP    60      -5.546   7.307 -10.237  1.00  0.00           C  
ATOM    409  OD1 ASP    60      -6.454   7.687  -9.450  1.00  0.00           O  
ATOM    410  OD2 ASP    60      -4.401   7.829 -10.297  1.00  0.00           O  
ATOM    411  N   SER    61      -7.150   3.402 -11.922  1.00  0.00           N  
ATOM    412  CA  SER    61      -7.597   2.432 -12.913  1.00  0.00           C  
ATOM    413  C   SER    61      -9.065   2.068 -12.704  1.00  0.00           C  
ATOM    414  O   SER    61      -9.846   2.025 -13.655  1.00  0.00           O  
ATOM    415  CB  SER    61      -6.744   1.148 -12.861  1.00  0.00           C  
ATOM    416  OG  SER    61      -5.413   1.430 -13.268  1.00  0.00           O  
ATOM    417  N   SER    62      -9.434   1.821 -11.452  1.00  0.00           N  
ATOM    418  CA  SER    62     -10.798   1.428 -11.115  1.00  0.00           C  
ATOM    419  C   SER    62     -11.810   2.514 -11.469  1.00  0.00           C  
ATOM    420  O   SER    62     -12.822   2.237 -12.110  1.00  0.00           O  
ATOM    421  CB  SER    62     -10.929   1.055  -9.625  1.00  0.00           C  
ATOM    422  OG  SER    62     -10.185  -0.123  -9.349  1.00  0.00           O  
ATOM    423  N   LYS    63     -11.524   3.749 -11.061  1.00  0.00           N  
ATOM    424  CA  LYS    63     -12.389   4.882 -11.383  1.00  0.00           C  
ATOM    425  C   LYS    63     -12.540   5.056 -12.889  1.00  0.00           C  
ATOM    426  O   LYS    63     -13.647   5.249 -13.391  1.00  0.00           O  
ATOM    427  CB  LYS    63     -11.842   6.174 -10.773  1.00  0.00           C  
ATOM    428  CG  LYS    63     -11.951   6.222  -9.248  1.00  0.00           C  
ATOM    429  CD  LYS    63     -11.402   7.513  -8.635  1.00  0.00           C  
ATOM    430  CE  LYS    63     -11.489   7.551  -7.108  1.00  0.00           C  
ATOM    431  NZ  LYS    63     -10.907   8.812  -6.599  1.00  0.00           N  
ATOM    432  N   SER    64     -11.417   4.980 -13.599  1.00  0.00           N  
ATOM    433  CA  SER    64     -11.396   5.117 -15.052  1.00  0.00           C  
ATOM    434  C   SER    64     -12.324   4.114 -15.721  1.00  0.00           C  
ATOM    435  O   SER    64     -13.137   4.474 -16.572  1.00  0.00           O  
ATOM    436  CB  SER    64      -9.976   4.920 -15.586  1.00  0.00           C  
ATOM    437  OG  SER    64      -9.138   5.978 -15.145  1.00  0.00           O  
ATOM    438  N   ASP    65     -12.199   2.853 -15.327  1.00  0.00           N  
ATOM    439  CA  ASP    65     -12.995   1.788 -15.921  1.00  0.00           C  
ATOM    440  C   ASP    65     -14.478   1.935 -15.585  1.00  0.00           C  
ATOM    441  O   ASP    65     -15.334   1.848 -16.466  1.00  0.00           O  
ATOM    442  CB  ASP    65     -12.463   0.423 -15.478  1.00  0.00           C  
ATOM    443  CG  ASP    65     -11.140   0.181 -16.190  1.00  0.00           C  
ATOM    444  OD1 ASP    65     -10.837   0.938 -17.150  1.00  0.00           O  
ATOM    445  OD2 ASP    65     -10.413  -0.765 -15.782  1.00  0.00           O  
ATOM    446  N   ASP    66     -14.773   2.176 -14.310  1.00  0.00           N  
ATOM    447  CA  ASP    66     -16.150   2.339 -13.854  1.00  0.00           C  
ATOM    448  C   ASP    66     -16.841   3.513 -14.540  1.00  0.00           C  
ATOM    449  O   ASP    66     -18.022   3.439 -14.879  1.00  0.00           O  
ATOM    450  CB  ASP    66     -16.191   2.521 -12.336  1.00  0.00           C  
ATOM    451  CG  ASP    66     -15.883   1.176 -11.693  1.00  0.00           C  
ATOM    452  OD1 ASP    66     -15.896   0.153 -12.427  1.00  0.00           O  
ATOM    453  OD2 ASP    66     -15.631   1.155 -10.458  1.00  0.00           O  
ATOM    454  N   GLU    67     -16.097   4.596 -14.744  1.00  0.00           N  
ATOM    455  CA  GLU    67     -16.636   5.779 -15.405  1.00  0.00           C  
ATOM    456  C   GLU    67     -16.877   5.522 -16.887  1.00  0.00           C  
ATOM    457  O   GLU    67     -17.710   6.182 -17.510  1.00  0.00           O  
ATOM    458  CB  GLU    67     -15.708   6.981 -15.211  1.00  0.00           C  
ATOM    459  CG  GLU    67     -15.679   7.504 -13.773  1.00  0.00           C  
ATOM    460  CD  GLU    67     -14.669   8.640 -13.706  1.00  0.00           C  
ATOM    461  OE1 GLU    67     -14.030   8.926 -14.754  1.00  0.00           O  
ATOM    462  OE2 GLU    67     -14.524   9.239 -12.607  1.00  0.00           O  
ATOM    463  N   PRO    68     -16.145   4.564 -17.448  1.00  0.00           N  
ATOM    464  CA  PRO    68     -16.343   4.174 -18.841  1.00  0.00           C  
ATOM    465  C   PRO    68     -17.360   3.041 -18.978  1.00  0.00           C  
ATOM    466  O   PRO    68     -17.488   2.436 -20.043  1.00  0.00           O  
ATOM    467  CB  PRO    68     -15.014   3.807 -19.511  1.00  0.00           C  
ATOM    468  CG  PRO    68     -14.031   3.104 -18.572  1.00  0.00           C  
ATOM    469  CD  PRO    68     -14.060   3.643 -17.140  1.00  0.00           C  
ATOM    470  N   HIS    69     -18.075   2.758 -17.894  1.00  0.00           N  
ATOM    471  CA  HIS    69     -19.170   1.807 -17.929  1.00  0.00           C  
ATOM    472  C   HIS    69     -18.798   0.357 -17.677  1.00  0.00           C  
ATOM    473  O   HIS    69     -19.537  -0.547 -18.070  1.00  0.00           O  
ATOM    474  CB  HIS    69     -19.872   1.904 -19.288  1.00  0.00           C  
ATOM    475  CG  HIS    69     -20.446   3.264 -19.556  1.00  0.00           C  
ATOM    476  ND1 HIS    69     -21.553   3.775 -18.910  1.00  0.00           N  
ATOM    477  CD2 HIS    69     -20.057   4.237 -20.412  1.00  0.00           C  
ATOM    478  CE1 HIS    69     -21.821   4.971 -19.338  1.00  0.00           C  
ATOM    479  NE2 HIS    69     -20.929   5.287 -20.257  1.00  0.00           N  
ATOM    480  N   MET    70     -17.659   0.129 -17.026  1.00  0.00           N  
ATOM    481  CA  MET    70     -17.220  -1.231 -16.710  1.00  0.00           C  
ATOM    482  C   MET    70     -18.209  -1.945 -15.793  1.00  0.00           C  
ATOM    483  O   MET    70     -18.756  -1.349 -14.865  1.00  0.00           O  
ATOM    484  CB  MET    70     -15.827  -1.224 -16.093  1.00  0.00           C  
ATOM    485  CG  MET    70     -15.305  -2.621 -15.750  1.00  0.00           C  
ATOM    486  SD  MET    70     -15.920  -3.291 -14.176  1.00  0.00           S  
ATOM    487  CE  MET    70     -15.245  -4.956 -14.438  1.00  0.00           C  
ATOM    488  N   SER    71     -18.431  -3.227 -16.066  1.00  0.00           N  
ATOM    489  CA  SER    71     -19.378  -4.032 -15.302  1.00  0.00           C  
ATOM    490  C   SER    71     -18.801  -4.466 -13.954  1.00  0.00           C  
ATOM    491  O   SER    71     -17.738  -5.083 -13.893  1.00  0.00           O  
ATOM    492  CB  SER    71     -19.802  -5.255 -16.121  1.00  0.00           C  
ATOM    493  OG  SER    71     -20.614  -6.113 -15.333  1.00  0.00           O  
ATOM    494  N   VAL    72     -19.513  -4.139 -12.880  1.00  0.00           N  
ATOM    495  CA  VAL    72     -19.064  -4.461 -11.529  1.00  0.00           C  
ATOM    496  C   VAL    72     -19.433  -5.875 -11.102  1.00  0.00           C  
ATOM    497  O   VAL    72     -18.772  -6.464 -10.252  1.00  0.00           O  
ATOM    498  CB  VAL    72     -19.644  -3.484 -10.490  1.00  0.00           C  
ATOM    499  CG1 VAL    72     -18.821  -2.215 -10.441  1.00  0.00           C  
ATOM    500  CG2 VAL    72     -21.107  -3.183 -10.798  1.00  0.00           C  
ATOM    501  N   PRO    73     -20.501  -6.412 -11.678  1.00  0.00           N  
ATOM    502  CA  PRO    73     -20.971  -7.739 -11.303  1.00  0.00           C  
ATOM    503  C   PRO    73     -20.429  -8.836 -12.216  1.00  0.00           C  
ATOM    504  O   PRO    73     -21.156  -9.397 -13.035  1.00  0.00           O  
ATOM    505  CB  PRO    73     -22.498  -7.765 -11.260  1.00  0.00           C  
ATOM    506  CG  PRO    73     -23.153  -6.863 -12.308  1.00  0.00           C  
ATOM    507  CD  PRO    73     -22.393  -5.559 -12.555  1.00  0.00           C  
ATOM    508  N   GLU    74     -19.109  -8.971 -12.236  1.00  0.00           N  
ATOM    509  CA  GLU    74     -18.444 -10.012 -13.017  1.00  0.00           C  
ATOM    510  C   GLU    74     -17.822 -10.941 -11.980  1.00  0.00           C  
ATOM    511  O   GLU    74     -17.518 -10.541 -10.853  1.00  0.00           O  
ATOM    512  CB  GLU    74     -17.277  -9.654 -13.942  1.00  0.00           C  
ATOM    513  CG  GLU    74     -17.660  -8.682 -15.059  1.00  0.00           C  
ATOM    514  CD  GLU    74     -18.723  -9.350 -15.920  1.00  0.00           C  
ATOM    515  OE1 GLU    74     -18.475 -10.495 -16.383  1.00  0.00           O  
ATOM    516  OE2 GLU    74     -19.796  -8.723 -16.127  1.00  0.00           O  
ATOM    517  N   ASN    75     -17.624 -12.199 -12.348  1.00  0.00           N  
ATOM    518  CA  ASN    75     -16.977 -13.135 -11.442  1.00  0.00           C  
ATOM    519  C   ASN    75     -15.651 -13.499 -12.096  1.00  0.00           C  
ATOM    520  O   ASN    75     -15.611 -14.061 -13.194  1.00  0.00           O  
ATOM    521  CB  ASN    75     -17.753 -14.428 -11.172  1.00  0.00           C  
ATOM    522  CG  ASN    75     -19.071 -14.056 -10.509  1.00  0.00           C  
ATOM    523  OD1 ASN    75     -19.095 -13.513  -9.405  1.00  0.00           O  
ATOM    524  ND2 ASN    75     -20.242 -14.327 -11.147  1.00  0.00           N  
ATOM    525  N   LEU    76     -14.537 -13.188 -11.437  1.00  0.00           N  
ATOM    526  CA  LEU    76     -13.214 -13.507 -11.975  1.00  0.00           C  
ATOM    527  C   LEU    76     -12.450 -14.345 -10.970  1.00  0.00           C  
ATOM    528  O   LEU    76     -12.136 -13.914  -9.857  1.00  0.00           O  
ATOM    529  CB  LEU    76     -12.176 -12.418 -12.261  1.00  0.00           C  
ATOM    530  CG  LEU    76     -10.838 -12.967 -12.760  1.00  0.00           C  
ATOM    531  CD1 LEU    76     -10.896 -13.683 -14.108  1.00  0.00           C  
ATOM    532  CD2 LEU    76      -9.745 -11.918 -12.962  1.00  0.00           C  
ATOM    533  N   ASP    77     -12.139 -15.578 -11.368  1.00  0.00           N  
ATOM    534  CA  ASP    77     -11.424 -16.501 -10.503  1.00  0.00           C  
ATOM    535  C   ASP    77     -12.207 -16.672  -9.196  1.00  0.00           C  
ATOM    536  O   ASP    77     -11.643 -16.815  -8.107  1.00  0.00           O  
ATOM    537  CB  ASP    77     -10.016 -16.098 -10.057  1.00  0.00           C  
ATOM    538  CG  ASP    77      -9.289 -17.355  -9.602  1.00  0.00           C  
ATOM    539  OD1 ASP    77      -9.763 -18.470  -9.947  1.00  0.00           O  
ATOM    540  OD2 ASP    77      -8.250 -17.217  -8.902  1.00  0.00           O  
ATOM    541  N   SER    78     -13.534 -16.656  -9.310  1.00  0.00           N  
ATOM    542  CA  SER    78     -14.391 -16.834  -8.153  1.00  0.00           C  
ATOM    543  C   SER    78     -14.625 -15.615  -7.279  1.00  0.00           C  
ATOM    544  O   SER    78     -15.417 -15.648  -6.333  1.00  0.00           O  
ATOM    545  CB  SER    78     -14.097 -17.740  -6.954  1.00  0.00           C  
ATOM    546  OG  SER    78     -13.117 -17.141  -6.119  1.00  0.00           O  
ATOM    547  N   THR    79     -13.940 -14.502  -7.572  1.00  0.00           N  
ATOM    548  CA  THR    79     -14.078 -13.270  -6.779  1.00  0.00           C  
ATOM    549  C   THR    79     -14.774 -12.138  -7.530  1.00  0.00           C  
ATOM    550  O   THR    79     -14.528 -11.897  -8.715  1.00  0.00           O  
ATOM    551  CB  THR    79     -13.579 -11.996  -6.071  1.00  0.00           C  
ATOM    552  OG1 THR    79     -12.632 -12.334  -5.068  1.00  0.00           O  
ATOM    553  CG2 THR    79     -14.772 -11.274  -5.422  1.00  0.00           C  
ATOM    554  N   MET    80     -15.754 -11.412  -6.801  1.00  0.00           N  
ATOM    555  CA  MET    80     -16.290 -10.236  -7.472  1.00  0.00           C  
ATOM    556  C   MET    80     -15.333  -9.070  -7.229  1.00  0.00           C  
ATOM    557  O   MET    80     -14.471  -9.155  -6.353  1.00  0.00           O  
ATOM    558  CB  MET    80     -17.679  -9.881  -6.922  1.00  0.00           C  
ATOM    559  CG  MET    80     -18.384  -8.776  -7.712  1.00  0.00           C  
ATOM    560  SD  MET    80     -20.106  -8.474  -7.213  1.00  0.00           S  
ATOM    561  CE  MET    80     -20.742 -10.036  -7.887  1.00  0.00           C  
ATOM    562  N   GLN    81     -15.460  -7.988  -8.018  1.00  0.00           N  
ATOM    563  CA  GLN    81     -14.657  -6.790  -7.760  1.00  0.00           C  
ATOM    564  C   GLN    81     -14.823  -6.275  -6.342  1.00  0.00           C  
ATOM    565  O   GLN    81     -13.840  -5.852  -5.737  1.00  0.00           O  
ATOM    566  CB  GLN    81     -15.232  -5.779  -8.746  1.00  0.00           C  
ATOM    567  CG  GLN    81     -14.948  -6.124 -10.209  1.00  0.00           C  
ATOM    568  CD  GLN    81     -13.439  -6.123 -10.408  1.00  0.00           C  
ATOM    569  OE1 GLN    81     -12.740  -5.221  -9.948  1.00  0.00           O  
ATOM    570  NE2 GLN    81     -12.854  -7.134 -11.105  1.00  0.00           N  
ATOM    571  N   LEU    82     -16.044  -6.320  -5.819  1.00  0.00           N  
ATOM    572  CA  LEU    82     -16.313  -5.846  -4.462  1.00  0.00           C  
ATOM    573  C   LEU    82     -15.569  -6.674  -3.421  1.00  0.00           C  
ATOM    574  O   LEU    82     -14.965  -6.127  -2.502  1.00  0.00           O  
ATOM    575  CB  LEU    82     -17.816  -5.868  -4.165  1.00  0.00           C  
ATOM    576  CG  LEU    82     -18.234  -5.295  -2.814  1.00  0.00           C  
ATOM    577  CD1 LEU    82     -17.794  -3.847  -2.697  1.00  0.00           C  
ATOM    578  CD2 LEU    82     -19.740  -5.416  -2.623  1.00  0.00           C  
ATOM    579  N   LEU    83     -15.627  -7.993  -3.572  1.00  0.00           N  
ATOM    580  CA  LEU    83     -14.946  -8.908  -2.670  1.00  0.00           C  
ATOM    581  C   LEU    83     -13.432  -8.695  -2.718  1.00  0.00           C  
ATOM    582  O   LEU    83     -12.748  -8.763  -1.694  1.00  0.00           O  
ATOM    583  CB  LEU    83     -15.308 -10.374  -3.005  1.00  0.00           C  
ATOM    584  CG  LEU    83     -14.638 -11.394  -2.082  1.00  0.00           C  
ATOM    585  CD1 LEU    83     -15.008 -11.268  -0.605  1.00  0.00           C  
ATOM    586  CD2 LEU    83     -14.948 -12.856  -2.402  1.00  0.00           C  
ATOM    587  N   PHE    84     -12.919  -8.405  -3.909  1.00  0.00           N  
ATOM    588  CA  PHE    84     -11.492  -8.147  -4.088  1.00  0.00           C  
ATOM    589  C   PHE    84     -11.043  -6.859  -3.401  1.00  0.00           C  
ATOM    590  O   PHE    84      -9.943  -6.791  -2.852  1.00  0.00           O  
ATOM    591  CB  PHE    84     -11.137  -8.097  -5.577  1.00  0.00           C  
ATOM    592  CG  PHE    84     -11.306  -9.472  -6.124  1.00  0.00           C  
ATOM    593  CD1 PHE    84     -11.370 -10.609  -5.287  1.00  0.00           C  
ATOM    594  CD2 PHE    84     -11.408  -9.666  -7.514  1.00  0.00           C  
ATOM    595  CE1 PHE    84     -11.536 -11.920  -5.820  1.00  0.00           C  
ATOM    596  CE2 PHE    84     -11.575 -10.969  -8.074  1.00  0.00           C  
ATOM    597  CZ  PHE    84     -11.637 -12.101  -7.221  1.00  0.00           C  
ATOM    598  N   MET    85     -11.896  -5.839  -3.438  1.00  0.00           N  
ATOM    599  CA  MET    85     -11.598  -4.570  -2.783  1.00  0.00           C  
ATOM    600  C   MET    85     -11.607  -4.729  -1.267  1.00  0.00           C  
ATOM    601  O   MET    85     -10.787  -4.143  -0.560  1.00  0.00           O  
ATOM    602  CB  MET    85     -12.593  -3.510  -3.210  1.00  0.00           C  
ATOM    603  CG  MET    85     -12.467  -3.112  -4.682  1.00  0.00           C  
ATOM    604  SD  MET    85     -10.864  -2.380  -5.130  1.00  0.00           S  
ATOM    605  CE  MET    85     -10.155  -3.927  -5.764  1.00  0.00           C  
ATOM    606  N   ALA    86     -12.548  -5.527  -0.776  1.00  0.00           N  
ATOM    607  CA  ALA    86     -12.652  -5.819   0.648  1.00  0.00           C  
ATOM    608  C   ALA    86     -11.403  -6.554   1.124  1.00  0.00           C  
ATOM    609  O   ALA    86     -10.840  -6.230   2.168  1.00  0.00           O  
ATOM    610  CB  ALA    86     -13.901  -6.669   0.946  1.00  0.00           C  
ATOM    611  N   SER    87     -10.970  -7.537   0.341  1.00  0.00           N  
ATOM    612  CA  SER    87      -9.776  -8.302   0.666  1.00  0.00           C  
ATOM    613  C   SER    87      -8.509  -7.458   0.559  1.00  0.00           C  
ATOM    614  O   SER    87      -7.504  -7.749   1.210  1.00  0.00           O  
ATOM    615  CB  SER    87      -9.674  -9.551  -0.209  1.00  0.00           C  
ATOM    616  OG  SER    87      -9.476  -9.182  -1.566  1.00  0.00           O  
ATOM    617  N   LYS    88      -8.559  -6.414  -0.262  1.00  0.00           N  
ATOM    618  CA  LYS    88      -7.446  -5.475  -0.370  1.00  0.00           C  
ATOM    619  C   LYS    88      -7.386  -4.542   0.836  1.00  0.00           C  
ATOM    620  O   LYS    88      -6.424  -3.788   0.988  1.00  0.00           O  
ATOM    621  CB  LYS    88      -7.558  -4.639  -1.648  1.00  0.00           C  
ATOM    622  CG  LYS    88      -7.059  -5.329  -2.902  1.00  0.00           C  
ATOM    623  CD  LYS    88      -6.832  -4.320  -4.014  1.00  0.00           C  
ATOM    624  CE  LYS    88      -6.358  -4.999  -5.287  1.00  0.00           C  
ATOM    625  NZ  LYS    88      -5.167  -5.866  -5.057  1.00  0.00           N  
ATOM    626  N   GLY    89      -8.422  -4.597   1.673  1.00  0.00           N  
ATOM    627  CA  GLY    89      -8.573  -3.695   2.813  1.00  0.00           C  
ATOM    628  C   GLY    89      -8.551  -2.242   2.354  1.00  0.00           C  
ATOM    629  O   GLY    89      -8.074  -1.365   3.076  1.00  0.00           O  
ATOM    630  N   ASP    90      -9.056  -2.001   1.147  1.00  0.00           N  
ATOM    631  CA  ASP    90      -9.019  -0.676   0.541  1.00  0.00           C  
ATOM    632  C   ASP    90     -10.379   0.013   0.629  1.00  0.00           C  
ATOM    633  O   ASP    90     -11.291  -0.289  -0.141  1.00  0.00           O  
ATOM    634  CB  ASP    90      -8.575  -0.775  -0.921  1.00  0.00           C  
ATOM    635  CG  ASP    90      -8.523   0.634  -1.493  1.00  0.00           C  
ATOM    636  OD1 ASP    90      -8.930   1.582  -0.769  1.00  0.00           O  
ATOM    637  OD2 ASP    90      -8.075   0.782  -2.662  1.00  0.00           O  
ATOM    638  N   VAL    91     -10.501   0.949   1.565  1.00  0.00           N  
ATOM    639  CA  VAL    91     -11.762   1.643   1.819  1.00  0.00           C  
ATOM    640  C   VAL    91     -12.228   2.480   0.628  1.00  0.00           C  
ATOM    641  O   VAL    91     -13.416   2.515   0.318  1.00  0.00           O  
ATOM    642  CB  VAL    91     -11.640   2.531   3.064  1.00  0.00           C  
ATOM    643  CG1 VAL    91     -12.850   3.440   3.286  1.00  0.00           C  
ATOM    644  CG2 VAL    91     -11.490   1.740   4.365  1.00  0.00           C  
ATOM    645  N   ARG    92     -11.290   3.154  -0.032  1.00  0.00           N  
ATOM    646  CA  ARG    92     -11.617   3.994  -1.171  1.00  0.00           C  
ATOM    647  C   ARG    92     -12.185   3.208  -2.337  1.00  0.00           C  
ATOM    648  O   ARG    92     -13.148   3.635  -2.975  1.00  0.00           O  
ATOM    649  CB  ARG    92     -10.373   4.761  -1.628  1.00  0.00           C  
ATOM    650  CG  ARG    92      -9.943   5.861  -0.655  1.00  0.00           C  
ATOM    651  CD  ARG    92      -8.659   6.580  -1.073  1.00  0.00           C  
ATOM    652  NE  ARG    92      -8.351   7.594  -0.025  1.00  0.00           N  
ATOM    653  CZ  ARG    92      -7.207   8.333  -0.105  1.00  0.00           C  
ATOM    654  NH1 ARG    92      -6.538   7.944  -1.230  1.00  0.00           N  
ATOM    655  NH2 ARG    92      -7.178   9.173   0.971  1.00  0.00           N  
ATOM    656  N   GLY    93     -11.581   2.056  -2.614  1.00  0.00           N  
ATOM    657  CA  GLY    93     -12.066   1.164  -3.663  1.00  0.00           C  
ATOM    658  C   GLY    93     -13.483   0.688  -3.366  1.00  0.00           C  
ATOM    659  O   GLY    93     -14.350   0.710  -4.236  1.00  0.00           O  
ATOM    660  N   ILE    94     -13.708   0.256  -2.130  1.00  0.00           N  
ATOM    661  CA  ILE    94     -15.026  -0.197  -1.702  1.00  0.00           C  
ATOM    662  C   ILE    94     -16.046   0.929  -1.822  1.00  0.00           C  
ATOM    663  O   ILE    94     -17.176   0.707  -2.255  1.00  0.00           O  
ATOM    664  CB  ILE    94     -14.997  -0.722  -0.253  1.00  0.00           C  
ATOM    665  CG1 ILE    94     -14.121  -1.973  -0.071  1.00  0.00           C  
ATOM    666  CG2 ILE    94     -16.383  -1.120   0.283  1.00  0.00           C  
ATOM    667  CD1 ILE    94     -14.593  -3.172  -0.892  1.00  0.00           C  
ATOM    668  N   GLU    95     -15.634   2.139  -1.454  1.00  0.00           N  
ATOM    669  CA  GLU    95     -16.506   3.307  -1.546  1.00  0.00           C  
ATOM    670  C   GLU    95     -16.953   3.576  -2.980  1.00  0.00           C  
ATOM    671  O   GLU    95     -18.142   3.742  -3.243  1.00  0.00           O  
ATOM    672  CB  GLU    95     -15.824   4.548  -0.961  1.00  0.00           C  
ATOM    673  CG  GLU    95     -16.686   5.810  -1.035  1.00  0.00           C  
ATOM    674  CD  GLU    95     -16.143   6.811  -0.025  1.00  0.00           C  
ATOM    675  OE1 GLU    95     -15.001   6.597   0.464  1.00  0.00           O  
ATOM    676  OE2 GLU    95     -16.862   7.802   0.271  1.00  0.00           O  
ATOM    677  N   GLU    96     -16.719   2.647  -3.886  1.00  0.00           N  
ATOM    678  CA  GLU    96     -17.083   2.916  -5.267  1.00  0.00           C  
ATOM    679  C   GLU    96     -17.758   1.775  -5.998  1.00  0.00           C  
ATOM    680  O   GLU    96     -18.266   1.939  -7.111  1.00  0.00           O  
ATOM    681  CB  GLU    96     -15.955   3.257  -6.247  1.00  0.00           C  
ATOM    682  CG  GLU    96     -15.229   4.561  -5.911  1.00  0.00           C  
ATOM    683  CD  GLU    96     -14.139   4.774  -6.953  1.00  0.00           C  
ATOM    684  OE1 GLU    96     -14.021   3.917  -7.869  1.00  0.00           O  
ATOM    685  OE2 GLU    96     -13.411   5.797  -6.846  1.00  0.00           O  
ATOM    686  N   LEU    97     -17.782   0.593  -5.396  1.00  0.00           N  
ATOM    687  CA  LEU    97     -18.330  -0.569  -6.063  1.00  0.00           C  
ATOM    688  C   LEU    97     -19.834  -0.689  -6.001  1.00  0.00           C  
ATOM    689  O   LEU    97     -20.483  -1.162  -6.938  1.00  0.00           O  
ATOM    690  CB  LEU    97     -17.976  -1.980  -5.583  1.00  0.00           C  
ATOM    691  CG  LEU    97     -16.497  -2.330  -5.756  1.00  0.00           C  
ATOM    692  CD1 LEU    97     -16.085  -3.691  -5.196  1.00  0.00           C  
ATOM    693  CD2 LEU    97     -16.010  -2.380  -7.203  1.00  0.00           C  
ATOM    694  N   LEU    98     -20.431  -0.258  -4.884  1.00  0.00           N  
ATOM    695  CA  LEU    98     -21.866  -0.367  -4.683  1.00  0.00           C  
ATOM    696  C   LEU    98     -22.768   0.771  -5.129  1.00  0.00           C  
ATOM    697  O   LEU    98     -23.982   0.723  -4.912  1.00  0.00           O  
ATOM    698  CB  LEU    98     -22.420  -0.496  -3.261  1.00  0.00           C  
ATOM    699  CG  LEU    98     -21.951  -1.759  -2.536  1.00  0.00           C  
ATOM    700  CD1 LEU    98     -22.404  -1.874  -1.081  1.00  0.00           C  
ATOM    701  CD2 LEU    98     -22.422  -3.073  -3.158  1.00  0.00           C  
ATOM    702  N   ASP    99     -22.245   1.813  -5.752  1.00  0.00           N  
ATOM    703  CA  ASP    99     -23.139   2.888  -6.137  1.00  0.00           C  
ATOM    704  C   ASP    99     -23.921   2.651  -7.448  1.00  0.00           C  
ATOM    705  O   ASP    99     -24.626   3.541  -7.931  1.00  0.00           O  
ATOM    706  CB  ASP    99     -22.480   4.249  -6.378  1.00  0.00           C  
ATOM    707  CG  ASP    99     -21.561   4.120  -7.585  1.00  0.00           C  
ATOM    708  OD1 ASP    99     -21.506   3.005  -8.169  1.00  0.00           O  
ATOM    709  OD2 ASP    99     -20.903   5.134  -7.938  1.00  0.00           O  
ATOM    710  N   GLU   100     -23.819   1.465  -8.045  1.00  0.00           N  
ATOM    711  CA  GLU   100     -24.609   1.205  -9.254  1.00  0.00           C  
ATOM    712  C   GLU   100     -24.947  -0.262  -9.419  1.00  0.00           C  
ATOM    713  O   GLU   100     -24.115  -1.103  -9.770  1.00  0.00           O  
ATOM    714  CB  GLU   100     -23.990   1.537 -10.616  1.00  0.00           C  
ATOM    715  CG  GLU   100     -24.913   1.229 -11.797  1.00  0.00           C  
ATOM    716  CD  GLU   100     -24.223   1.702 -13.069  1.00  0.00           C  
ATOM    717  OE1 GLU   100     -23.087   2.237 -12.962  1.00  0.00           O  
ATOM    718  OE2 GLU   100     -24.822   1.534 -14.164  1.00  0.00           O  
ATOM    719  N   GLY   101     -26.175  -0.552  -9.096  1.00  0.00           N  
ATOM    720  CA  GLY   101     -26.687  -1.906  -9.289  1.00  0.00           C  
ATOM    721  C   GLY   101     -25.683  -3.005  -8.950  1.00  0.00           C  
ATOM    722  O   GLY   101     -25.785  -4.120  -9.460  1.00  0.00           O  
ATOM    723  N   ILE   102     -24.715  -2.694  -8.094  1.00  0.00           N  
ATOM    724  CA  ILE   102     -23.743  -3.695  -7.670  1.00  0.00           C  
ATOM    725  C   ILE   102     -24.418  -4.755  -6.791  1.00  0.00           C  
ATOM    726  O   ILE   102     -25.292  -4.439  -5.981  1.00  0.00           O  
ATOM    727  CB  ILE   102     -22.532  -3.046  -6.946  1.00  0.00           C  
ATOM    728  CG1 ILE   102     -21.378  -4.043  -6.811  1.00  0.00           C  
ATOM    729  CG2 ILE   102     -22.937  -2.478  -5.592  1.00  0.00           C  
ATOM    730  CD1 ILE   102     -20.121  -3.441  -6.212  1.00  0.00           C  
ATOM    731  N   ASP   103     -24.037  -6.016  -6.981  1.00  0.00           N  
ATOM    732  CA  ASP   103     -24.590  -7.111  -6.185  1.00  0.00           C  
ATOM    733  C   ASP   103     -23.765  -7.342  -4.921  1.00  0.00           C  
ATOM    734  O   ASP   103     -22.750  -8.041  -4.948  1.00  0.00           O  
ATOM    735  CB  ASP   103     -24.676  -8.396  -7.013  1.00  0.00           C  
ATOM    736  CG  ASP   103     -25.299  -9.477  -6.141  1.00  0.00           C  
ATOM    737  OD1 ASP   103     -25.508  -9.210  -4.927  1.00  0.00           O  
ATOM    738  OD2 ASP   103     -25.574 -10.584  -6.676  1.00  0.00           O  
ATOM    739  N   VAL   104     -24.215  -6.757  -3.815  1.00  0.00           N  
ATOM    740  CA  VAL   104     -23.460  -6.774  -2.564  1.00  0.00           C  
ATOM    741  C   VAL   104     -23.382  -8.165  -1.926  1.00  0.00           C  
ATOM    742  O   VAL   104     -22.404  -8.494  -1.253  1.00  0.00           O  
ATOM    743  CB  VAL   104     -24.041  -5.759  -1.552  1.00  0.00           C  
ATOM    744  CG1 VAL   104     -25.395  -6.179  -0.976  1.00  0.00           C  
ATOM    745  CG2 VAL   104     -23.143  -5.528  -0.335  1.00  0.00           C  
ATOM    746  N   ASN   105     -24.401  -8.987  -2.158  1.00  0.00           N  
ATOM    747  CA  ASN   105     -24.504 -10.282  -1.489  1.00  0.00           C  
ATOM    748  C   ASN   105     -23.925 -11.484  -2.248  1.00  0.00           C  
ATOM    749  O   ASN   105     -24.201 -12.633  -1.898  1.00  0.00           O  
ATOM    750  CB  ASN   105     -25.956 -10.552  -1.084  1.00  0.00           C  
ATOM    751  CG  ASN   105     -26.498  -9.498  -0.141  1.00  0.00           C  
ATOM    752  OD1 ASN   105     -25.750  -8.899   0.630  1.00  0.00           O  
ATOM    753  ND2 ASN   105     -27.805  -9.264  -0.198  1.00  0.00           N  
ATOM    754  N   SER   106     -23.130 -11.222  -3.282  1.00  0.00           N  
ATOM    755  CA  SER   106     -22.463 -12.297  -4.008  1.00  0.00           C  
ATOM    756  C   SER   106     -21.444 -12.995  -3.117  1.00  0.00           C  
ATOM    757  O   SER   106     -20.770 -12.352  -2.312  1.00  0.00           O  
ATOM    758  CB  SER   106     -21.777 -11.765  -5.266  1.00  0.00           C  
ATOM    759  OG  SER   106     -21.067 -12.810  -5.914  1.00  0.00           O  
ATOM    760  N   ILE   107     -21.339 -14.313  -3.264  1.00  0.00           N  
ATOM    761  CA  ILE   107     -20.401 -15.104  -2.476  1.00  0.00           C  
ATOM    762  C   ILE   107     -19.305 -15.687  -3.357  1.00  0.00           C  
ATOM    763  O   ILE   107     -19.558 -16.047  -4.505  1.00  0.00           O  
ATOM    764  CB  ILE   107     -21.116 -16.262  -1.764  1.00  0.00           C  
ATOM    765  CG1 ILE   107     -21.765 -17.268  -2.729  1.00  0.00           C  
ATOM    766  CG2 ILE   107     -22.254 -15.803  -0.837  1.00  0.00           C  
ATOM    767  CD1 ILE   107     -22.252 -18.544  -2.043  1.00  0.00           C  
ATOM    768  N   ASP   108     -18.089 -15.781  -2.824  1.00  0.00           N  
ATOM    769  CA  ASP   108     -16.996 -16.414  -3.558  1.00  0.00           C  
ATOM    770  C   ASP   108     -17.167 -17.929  -3.543  1.00  0.00           C  
ATOM    771  O   ASP   108     -18.232 -18.432  -3.183  1.00  0.00           O  
ATOM    772  CB  ASP   108     -15.615 -15.990  -3.025  1.00  0.00           C  
ATOM    773  CG  ASP   108     -15.419 -16.301  -1.545  1.00  0.00           C  
ATOM    774  OD1 ASP   108     -16.146 -17.152  -0.991  1.00  0.00           O  
ATOM    775  OD2 ASP   108     -14.514 -15.695  -0.933  1.00  0.00           O  
ATOM    776  N   LEU   109     -16.120 -18.652  -3.931  1.00  0.00           N  
ATOM    777  CA  LEU   109     -16.179 -20.113  -4.000  1.00  0.00           C  
ATOM    778  C   LEU   109     -16.328 -20.766  -2.626  1.00  0.00           C  
ATOM    779  O   LEU   109     -16.800 -21.898  -2.517  1.00  0.00           O  
ATOM    780  CB  LEU   109     -14.953 -20.675  -4.730  1.00  0.00           C  
ATOM    781  CG  LEU   109     -15.061 -22.169  -5.043  1.00  0.00           C  
ATOM    782  CD1 LEU   109     -16.244 -22.559  -5.928  1.00  0.00           C  
ATOM    783  CD2 LEU   109     -13.859 -22.764  -5.775  1.00  0.00           C  
ATOM    784  N   ASP   110     -15.917 -20.053  -1.583  1.00  0.00           N  
ATOM    785  CA  ASP   110     -16.036 -20.555  -0.219  1.00  0.00           C  
ATOM    786  C   ASP   110     -17.401 -20.243   0.385  1.00  0.00           C  
ATOM    787  O   ASP   110     -17.675 -20.600   1.530  1.00  0.00           O  
ATOM    788  CB  ASP   110     -14.926 -19.985   0.665  1.00  0.00           C  
ATOM    789  CG  ASP   110     -13.552 -20.501   0.283  1.00  0.00           C  
ATOM    790  OD1 ASP   110     -13.441 -21.691  -0.077  1.00  0.00           O  
ATOM    791  OD2 ASP   110     -12.583 -19.717   0.343  1.00  0.00           O  
ATOM    792  N   GLY   111     -18.252 -19.574  -0.388  1.00  0.00           N  
ATOM    793  CA  GLY   111     -19.574 -19.198   0.081  1.00  0.00           C  
ATOM    794  C   GLY   111     -19.551 -17.963   0.963  1.00  0.00           C  
ATOM    795  O   GLY   111     -20.562 -17.599   1.565  1.00  0.00           O  
ATOM    796  N   ARG   112     -18.388 -17.323   1.046  1.00  0.00           N  
ATOM    797  CA  ARG   112     -18.225 -16.114   1.850  1.00  0.00           C  
ATOM    798  C   ARG   112     -18.645 -14.860   1.082  1.00  0.00           C  
ATOM    799  O   ARG   112     -18.293 -14.688  -0.086  1.00  0.00           O  
ATOM    800  CB  ARG   112     -16.774 -15.972   2.323  1.00  0.00           C  
ATOM    801  CG  ARG   112     -16.341 -17.066   3.301  1.00  0.00           C  
ATOM    802  CD  ARG   112     -14.887 -16.938   3.759  1.00  0.00           C  
ATOM    803  NE  ARG   112     -14.611 -18.065   4.695  1.00  0.00           N  
ATOM    804  CZ  ARG   112     -13.361 -18.227   5.218  1.00  0.00           C  
ATOM    805  NH1 ARG   112     -12.570 -17.230   4.722  1.00  0.00           N  
ATOM    806  NH2 ARG   112     -13.389 -19.322   6.032  1.00  0.00           N  
ATOM    807  N   THR   113     -19.396 -13.987   1.744  1.00  0.00           N  
ATOM    808  CA  THR   113     -19.811 -12.729   1.140  1.00  0.00           C  
ATOM    809  C   THR   113     -18.793 -11.629   1.446  1.00  0.00           C  
ATOM    810  O   THR   113     -17.851 -11.843   2.214  1.00  0.00           O  
ATOM    811  CB  THR   113     -21.206 -12.306   1.633  1.00  0.00           C  
ATOM    812  OG1 THR   113     -21.844 -11.494   0.640  1.00  0.00           O  
ATOM    813  CG2 THR   113     -21.099 -11.530   2.925  1.00  0.00           C  
ATOM    814  N   ALA   114     -18.977 -10.459   0.838  1.00  0.00           N  
ATOM    815  CA  ALA   114     -18.073  -9.330   1.057  1.00  0.00           C  
ATOM    816  C   ALA   114     -18.079  -8.855   2.512  1.00  0.00           C  
ATOM    817  O   ALA   114     -17.029  -8.542   3.075  1.00  0.00           O  
ATOM    818  CB  ALA   114     -18.419  -8.181   0.116  1.00  0.00           C  
ATOM    819  N   LEU   115     -19.264  -8.812   3.116  1.00  0.00           N  
ATOM    820  CA  LEU   115     -19.403  -8.376   4.504  1.00  0.00           C  
ATOM    821  C   LEU   115     -18.729  -9.345   5.468  1.00  0.00           C  
ATOM    822  O   LEU   115     -18.014  -8.925   6.376  1.00  0.00           O  
ATOM    823  CB  LEU   115     -20.878  -8.201   4.878  1.00  0.00           C  
ATOM    824  CG  LEU   115     -21.168  -7.868   6.345  1.00  0.00           C  
ATOM    825  CD1 LEU   115     -20.381  -6.643   6.798  1.00  0.00           C  
ATOM    826  CD2 LEU   115     -22.660  -7.655   6.564  1.00  0.00           C  
ATOM    827  N   HIS   116     -18.954 -10.637   5.257  1.00  0.00           N  
ATOM    828  CA  HIS   116     -18.352 -11.663   6.094  1.00  0.00           C  
ATOM    829  C   HIS   116     -16.835 -11.563   6.057  1.00  0.00           C  
ATOM    830  O   HIS   116     -16.165 -11.642   7.089  1.00  0.00           O  
ATOM    831  CB  HIS   116     -18.788 -13.053   5.636  1.00  0.00           C  
ATOM    832  CG  HIS   116     -18.199 -14.155   6.466  1.00  0.00           C  
ATOM    833  ND1 HIS   116     -18.584 -14.436   7.761  1.00  0.00           N  
ATOM    834  CD2 HIS   116     -17.237 -15.063   6.179  1.00  0.00           C  
ATOM    835  CE1 HIS   116     -17.911 -15.442   8.231  1.00  0.00           C  
ATOM    836  NE2 HIS   116     -17.077 -15.851   7.293  1.00  0.00           N  
ATOM    837  N   ILE   117     -16.300 -11.380   4.857  1.00  0.00           N  
ATOM    838  CA  ILE   117     -14.863 -11.245   4.679  1.00  0.00           C  
ATOM    839  C   ILE   117     -14.354  -9.985   5.372  1.00  0.00           C  
ATOM    840  O   ILE   117     -13.300 -10.002   6.005  1.00  0.00           O  
ATOM    841  CB  ILE   117     -14.516 -11.237   3.190  1.00  0.00           C  
ATOM    842  CG1 ILE   117     -14.771 -12.584   2.494  1.00  0.00           C  
ATOM    843  CG2 ILE   117     -13.040 -10.910   2.906  1.00  0.00           C  
ATOM    844  CD1 ILE   117     -14.684 -12.509   0.970  1.00  0.00           C  
ATOM    845  N   ALA   118     -15.119  -8.903   5.264  1.00  0.00           N  
ATOM    846  CA  ALA   118     -14.770  -7.652   5.925  1.00  0.00           C  
ATOM    847  C   ALA   118     -14.703  -7.821   7.442  1.00  0.00           C  
ATOM    848  O   ALA   118     -13.872  -7.208   8.109  1.00  0.00           O  
ATOM    849  CB  ALA   118     -15.762  -6.563   5.557  1.00  0.00           C  
ATOM    850  N   ALA   119     -15.579  -8.665   7.978  1.00  0.00           N  
ATOM    851  CA  ALA   119     -15.619  -8.929   9.414  1.00  0.00           C  
ATOM    852  C   ALA   119     -14.451  -9.815   9.855  1.00  0.00           C  
ATOM    853  O   ALA   119     -13.792  -9.543  10.861  1.00  0.00           O  
ATOM    854  CB  ALA   119     -16.955  -9.587   9.826  1.00  0.00           C  
ATOM    855  N   CYS   120     -14.197 -10.870   9.087  1.00  0.00           N  
ATOM    856  CA  CYS   120     -13.100 -11.787   9.373  1.00  0.00           C  
ATOM    857  C   CYS   120     -11.748 -11.089   9.263  1.00  0.00           C  
ATOM    858  O   CYS   120     -10.795 -11.441   9.964  1.00  0.00           O  
ATOM    859  CB  CYS   120     -13.147 -12.985   8.422  1.00  0.00           C  
ATOM    860  SG  CYS   120     -14.271 -13.821   8.656  1.00  0.00           S  
ATOM    861  N   GLU   121     -11.671 -10.098   8.381  1.00  0.00           N  
ATOM    862  CA  GLU   121     -10.432  -9.361   8.165  1.00  0.00           C  
ATOM    863  C   GLU   121     -10.294  -8.187   9.124  1.00  0.00           C  
ATOM    864  O   GLU   121      -9.389  -7.368   8.978  1.00  0.00           O  
ATOM    865  CB  GLU   121     -10.341  -8.869   6.719  1.00  0.00           C  
ATOM    866  CG  GLU   121     -10.221 -10.000   5.696  1.00  0.00           C  
ATOM    867  CD  GLU   121     -10.180  -9.377   4.308  1.00  0.00           C  
ATOM    868  OE1 GLU   121     -10.201  -8.120   4.223  1.00  0.00           O  
ATOM    869  OE2 GLU   121     -10.127 -10.150   3.314  1.00  0.00           O  
ATOM    870  N   GLY   122     -11.209  -8.104  10.087  1.00  0.00           N  
ATOM    871  CA  GLY   122     -11.172  -7.068  11.120  1.00  0.00           C  
ATOM    872  C   GLY   122     -11.258  -5.640  10.557  1.00  0.00           C  
ATOM    873  O   GLY   122     -10.601  -4.722  11.049  1.00  0.00           O  
ATOM    874  N   HIS   123     -12.081  -5.467   9.528  1.00  0.00           N  
ATOM    875  CA  HIS   123     -12.255  -4.174   8.877  1.00  0.00           C  
ATOM    876  C   HIS   123     -13.590  -3.544   9.265  1.00  0.00           C  
ATOM    877  O   HIS   123     -14.592  -3.738   8.578  1.00  0.00           O  
ATOM    878  CB  HIS   123     -12.201  -4.348   7.358  1.00  0.00           C  
ATOM    879  CG  HIS   123     -10.874  -4.851   6.872  1.00  0.00           C  
ATOM    880  ND1 HIS   123      -9.736  -4.074   6.793  1.00  0.00           N  
ATOM    881  CD2 HIS   123     -10.495  -6.075   6.435  1.00  0.00           C  
ATOM    882  CE1 HIS   123      -8.737  -4.770   6.343  1.00  0.00           C  
ATOM    883  NE2 HIS   123      -9.163  -5.997   6.113  1.00  0.00           N  
ATOM    884  N   LEU   124     -13.607  -2.788  10.358  1.00  0.00           N  
ATOM    885  CA  LEU   124     -14.856  -2.226  10.873  1.00  0.00           C  
ATOM    886  C   LEU   124     -15.499  -1.204   9.934  1.00  0.00           C  
ATOM    887  O   LEU   124     -16.699  -1.268   9.668  1.00  0.00           O  
ATOM    888  CB  LEU   124     -14.636  -1.586  12.245  1.00  0.00           C  
ATOM    889  CG  LEU   124     -15.902  -0.964  12.838  1.00  0.00           C  
ATOM    890  CD1 LEU   124     -17.050  -1.942  13.079  1.00  0.00           C  
ATOM    891  CD2 LEU   124     -15.715  -0.293  14.198  1.00  0.00           C  
ATOM    892  N   GLY   125     -14.698  -0.260   9.450  1.00  0.00           N  
ATOM    893  CA  GLY   125     -15.202   0.812   8.595  1.00  0.00           C  
ATOM    894  C   GLY   125     -15.814   0.279   7.303  1.00  0.00           C  
ATOM    895  O   GLY   125     -16.874   0.734   6.874  1.00  0.00           O  
ATOM    896  N   VAL   126     -15.145  -0.691   6.695  1.00  0.00           N  
ATOM    897  CA  VAL   126     -15.650  -1.324   5.486  1.00  0.00           C  
ATOM    898  C   VAL   126     -16.914  -2.139   5.771  1.00  0.00           C  
ATOM    899  O   VAL   126     -17.897  -2.062   5.028  1.00  0.00           O  
ATOM    900  CB  VAL   126     -14.576  -2.221   4.848  1.00  0.00           C  
ATOM    901  CG1 VAL   126     -15.098  -3.061   3.680  1.00  0.00           C  
ATOM    902  CG2 VAL   126     -13.388  -1.441   4.281  1.00  0.00           C  
ATOM    903  N   VAL   127     -16.886  -2.905   6.858  1.00  0.00           N  
ATOM    904  CA  VAL   127     -18.028  -3.726   7.254  1.00  0.00           C  
ATOM    905  C   VAL   127     -19.257  -2.876   7.556  1.00  0.00           C  
ATOM    906  O   VAL   127     -20.383  -3.269   7.247  1.00  0.00           O  
ATOM    907  CB  VAL   127     -17.672  -4.578   8.456  1.00  0.00           C  
ATOM    908  CG1 VAL   127     -18.869  -5.320   9.054  1.00  0.00           C  
ATOM    909  CG2 VAL   127     -16.640  -5.665   8.149  1.00  0.00           C  
ATOM    910  N   LYS   128     -19.035  -1.716   8.167  1.00  0.00           N  
ATOM    911  CA  LYS   128     -20.120  -0.792   8.476  1.00  0.00           C  
ATOM    912  C   LYS   128     -20.685  -0.164   7.204  1.00  0.00           C  
ATOM    913  O   LYS   128     -21.891   0.049   7.089  1.00  0.00           O  
ATOM    914  CB  LYS   128     -19.641   0.299   9.438  1.00  0.00           C  
ATOM    915  CG  LYS   128     -19.365  -0.213  10.853  1.00  0.00           C  
ATOM    916  CD  LYS   128     -18.891   0.876  11.817  1.00  0.00           C  
ATOM    917  CE  LYS   128     -18.582   0.357  13.223  1.00  0.00           C  
ATOM    918  NZ  LYS   128     -18.110   1.467  14.080  1.00  0.00           N  
ATOM    919  N   ALA   129     -19.802   0.123   6.252  1.00  0.00           N  
ATOM    920  CA  ALA   129     -20.196   0.714   4.979  1.00  0.00           C  
ATOM    921  C   ALA   129     -21.096  -0.245   4.214  1.00  0.00           C  
ATOM    922  O   ALA   129     -22.134   0.151   3.684  1.00  0.00           O  
ATOM    923  CB  ALA   129     -18.959   1.032   4.139  1.00  0.00           C  
ATOM    924  N   LEU   130     -20.686  -1.508   4.159  1.00  0.00           N  
ATOM    925  CA  LEU   130     -21.464  -2.541   3.487  1.00  0.00           C  
ATOM    926  C   LEU   130     -22.831  -2.692   4.141  1.00  0.00           C  
ATOM    927  O   LEU   130     -23.832  -2.918   3.462  1.00  0.00           O  
ATOM    928  CB  LEU   130     -20.717  -3.876   3.518  1.00  0.00           C  
ATOM    929  CG  LEU   130     -19.403  -3.933   2.737  1.00  0.00           C  
ATOM    930  CD1 LEU   130     -18.518  -5.065   3.249  1.00  0.00           C  
ATOM    931  CD2 LEU   130     -19.677  -4.091   1.246  1.00  0.00           C  
ATOM    932  N   LEU   131     -22.861  -2.561   5.464  1.00  0.00           N  
ATOM    933  CA  LEU   131     -24.105  -2.644   6.222  1.00  0.00           C  
ATOM    934  C   LEU   131     -25.035  -1.477   5.913  1.00  0.00           C  
ATOM    935  O   LEU   131     -26.245  -1.656   5.789  1.00  0.00           O  
ATOM    936  CB  LEU   131     -23.819  -2.691   7.725  1.00  0.00           C  
ATOM    937  CG  LEU   131     -23.153  -3.992   8.179  1.00  0.00           C  
ATOM    938  CD1 LEU   131     -22.694  -4.008   9.636  1.00  0.00           C  
ATOM    939  CD2 LEU   131     -24.031  -5.238   8.070  1.00  0.00           C  
ATOM    940  N   SER   132     -24.467  -0.281   5.792  1.00  0.00           N  
ATOM    941  CA  SER   132     -25.261   0.907   5.503  1.00  0.00           C  
ATOM    942  C   SER   132     -25.785   0.897   4.068  1.00  0.00           C  
ATOM    943  O   SER   132     -26.866   1.418   3.787  1.00  0.00           O  
ATOM    944  CB  SER   132     -24.460   2.181   5.781  1.00  0.00           C  
ATOM    945  OG  SER   132     -23.370   2.279   4.876  1.00  0.00           O  
ATOM    946  N   ARG   133     -25.014   0.301   3.165  1.00  0.00           N  
ATOM    947  CA  ARG   133     -25.431   0.168   1.773  1.00  0.00           C  
ATOM    948  C   ARG   133     -26.359  -1.035   1.588  1.00  0.00           C  
ATOM    949  O   ARG   133     -26.791  -1.329   0.472  1.00  0.00           O  
ATOM    950  CB  ARG   133     -24.215   0.077   0.844  1.00  0.00           C  
ATOM    951  CG  ARG   133     -23.395   1.364   0.764  1.00  0.00           C  
ATOM    952  CD  ARG   133     -24.143   2.472   0.021  1.00  0.00           C  
ATOM    953  NE  ARG   133     -23.561   3.794   0.261  1.00  0.00           N  
ATOM    954  CZ  ARG   133     -22.872   4.495  -0.636  1.00  0.00           C  
ATOM    955  NH1 ARG   133     -22.672   4.015  -1.857  1.00  0.00           N  
ATOM    956  NH2 ARG   133     -22.386   5.686  -0.311  1.00  0.00           N  
ATOM    957  N   ARG   134     -26.649  -1.733   2.684  1.00  0.00           N  
ATOM    958  CA  ARG   134     -27.692  -2.745   2.695  1.00  0.00           C  
ATOM    959  C   ARG   134     -27.296  -4.192   2.455  1.00  0.00           C  
ATOM    960  O   ARG   134     -28.089  -4.973   1.926  1.00  0.00           O  
ATOM    961  CB  ARG   134     -28.747  -2.364   1.653  1.00  0.00           C  
ATOM    962  CG  ARG   134     -29.523  -1.094   2.007  1.00  0.00           C  
ATOM    963  CD  ARG   134     -30.578  -0.711   0.967  1.00  0.00           C  
ATOM    964  NE  ARG   134     -31.223   0.551   1.427  1.00  0.00           N  
ATOM    965  CZ  ARG   134     -32.164   1.160   0.648  1.00  0.00           C  
ATOM    966  NH1 ARG   134     -32.318   0.409  -0.482  1.00  0.00           N  
ATOM    967  NH2 ARG   134     -32.584   2.282   1.302  1.00  0.00           N  
ATOM    968  N   ALA   135     -26.078  -4.558   2.836  1.00  0.00           N  
ATOM    969  CA  ALA   135     -25.672  -5.956   2.784  1.00  0.00           C  
ATOM    970  C   ALA   135     -26.497  -6.750   3.789  1.00  0.00           C  
ATOM    971  O   ALA   135     -26.743  -6.280   4.900  1.00  0.00           O  
ATOM    972  CB  ALA   135     -24.193  -6.088   3.094  1.00  0.00           C  
ATOM    973  N   ASN   136     -26.937  -7.944   3.399  1.00  0.00           N  
ATOM    974  CA  ASN   136     -27.673  -8.807   4.318  1.00  0.00           C  
ATOM    975  C   ASN   136     -26.718  -9.279   5.403  1.00  0.00           C  
ATOM    976  O   ASN   136     -25.514  -9.367   5.173  1.00  0.00           O  
ATOM    977  CB  ASN   136     -28.291 -10.006   3.590  1.00  0.00           C  
ATOM    978  CG  ASN   136     -29.438  -9.494   2.730  1.00  0.00           C  
ATOM    979  OD1 ASN   136     -29.976  -8.415   2.970  1.00  0.00           O  
ATOM    980  ND2 ASN   136     -29.873 -10.241   1.680  1.00  0.00           N  
ATOM    981  N   ILE   137     -27.250  -9.566   6.585  1.00  0.00           N  
ATOM    982  CA  ILE   137     -26.418  -9.973   7.713  1.00  0.00           C  
ATOM    983  C   ILE   137     -26.490 -11.472   8.002  1.00  0.00           C  
ATOM    984  O   ILE   137     -25.970 -11.941   9.015  1.00  0.00           O  
ATOM    985  CB  ILE   137     -26.752  -9.174   8.987  1.00  0.00           C  
ATOM    986  CG1 ILE   137     -28.192  -9.386   9.484  1.00  0.00           C  
ATOM    987  CG2 ILE   137     -26.607  -7.653   8.813  1.00  0.00           C  
ATOM    988  CD1 ILE   137     -28.461  -8.767  10.855  1.00  0.00           C  
ATOM    989  N   ASP   138     -27.145 -12.214   7.115  1.00  0.00           N  
ATOM    990  CA  ASP   138     -27.149 -13.671   7.185  1.00  0.00           C  
ATOM    991  C   ASP   138     -26.086 -14.238   6.246  1.00  0.00           C  
ATOM    992  O   ASP   138     -26.402 -14.894   5.250  1.00  0.00           O  
ATOM    993  CB  ASP   138     -28.530 -14.222   6.827  1.00  0.00           C  
ATOM    994  CG  ASP   138     -28.634 -15.720   7.037  1.00  0.00           C  
ATOM    995  OD1 ASP   138     -28.036 -16.229   8.010  1.00  0.00           O  
ATOM    996  OD2 ASP   138     -29.305 -16.389   6.223  1.00  0.00           O  
ATOM    997  N   ALA   139     -24.856 -13.751   6.266  1.00  0.00           N  
ATOM    998  CA  ALA   139     -23.779 -14.358   5.473  1.00  0.00           C  
ATOM    999  C   ALA   139     -23.499 -15.765   6.025  1.00  0.00           C  
ATOM   1000  O   ALA   139     -23.386 -16.747   5.287  1.00  0.00           O  
ATOM   1001  CB  ALA   139     -22.488 -13.548   5.509  1.00  0.00           C  
ATOM   1002  N   ARG   140     -23.387 -15.859   7.346  1.00  0.00           N  
ATOM   1003  CA  ARG   140     -23.091 -17.116   8.024  1.00  0.00           C  
ATOM   1004  C   ARG   140     -24.201 -18.134   7.758  1.00  0.00           C  
ATOM   1005  O   ARG   140     -23.981 -19.348   7.743  1.00  0.00           O  
ATOM   1006  CB  ARG   140     -23.012 -17.221   9.549  1.00  0.00           C  
ATOM   1007  CG  ARG   140     -24.357 -17.007  10.246  1.00  0.00           C  
ATOM   1008  CD  ARG   140     -24.252 -16.931  11.770  1.00  0.00           C  
ATOM   1009  NE  ARG   140     -25.618 -16.657  12.300  1.00  0.00           N  
ATOM   1010  CZ  ARG   140     -26.112 -15.385  12.288  1.00  0.00           C  
ATOM   1011  NH1 ARG   140     -25.159 -14.573  11.743  1.00  0.00           N  
ATOM   1012  NH2 ARG   140     -27.366 -15.420  12.825  1.00  0.00           N  
ATOM   1013  N   ASP   141     -25.417 -17.638   7.544  1.00  0.00           N  
ATOM   1014  CA  ASP   141     -26.536 -18.541   7.303  1.00  0.00           C  
ATOM   1015  C   ASP   141     -26.212 -19.448   6.117  1.00  0.00           C  
ATOM   1016  O   ASP   141     -26.549 -20.635   6.085  1.00  0.00           O  
ATOM   1017  CB  ASP   141     -27.882 -17.906   6.940  1.00  0.00           C  
ATOM   1018  CG  ASP   141     -28.920 -19.016   6.861  1.00  0.00           C  
ATOM   1019  OD1 ASP   141     -29.157 -19.680   7.905  1.00  0.00           O  
ATOM   1020  OD2 ASP   141     -29.489 -19.216   5.755  1.00  0.00           O  
ATOM   1021  N   ARG   142     -25.545 -18.875   5.124  1.00  0.00           N  
ATOM   1022  CA  ARG   142     -25.323 -19.626   3.904  1.00  0.00           C  
ATOM   1023  C   ARG   142     -24.081 -20.516   3.959  1.00  0.00           C  
ATOM   1024  O   ARG   142     -24.116 -21.690   3.580  1.00  0.00           O  
ATOM   1025  CB  ARG   142     -25.041 -18.923   2.574  1.00  0.00           C  
ATOM   1026  CG  ARG   142     -26.206 -18.064   2.079  1.00  0.00           C  
ATOM   1027  CD  ARG   142     -25.902 -17.305   0.786  1.00  0.00           C  
ATOM   1028  NE  ARG   142     -27.126 -16.541   0.415  1.00  0.00           N  
ATOM   1029  CZ  ARG   142     -27.153 -15.813  -0.739  1.00  0.00           C  
ATOM   1030  NH1 ARG   142     -25.943 -15.960  -1.352  1.00  0.00           N  
ATOM   1031  NH2 ARG   142     -28.381 -15.222  -0.829  1.00  0.00           N  
ATOM   1032  N   TRP   143     -22.970 -19.980   4.426  1.00  0.00           N  
ATOM   1033  CA  TRP   143     -21.651 -20.582   4.369  1.00  0.00           C  
ATOM   1034  C   TRP   143     -21.171 -21.237   5.660  1.00  0.00           C  
ATOM   1035  O   TRP   143     -20.118 -21.881   5.685  1.00  0.00           O  
ATOM   1036  CB  TRP   143     -20.409 -19.726   4.088  1.00  0.00           C  
ATOM   1037  CG  TRP   143     -20.273 -18.525   4.993  1.00  0.00           C  
ATOM   1038  CD1 TRP   143     -20.731 -17.251   4.816  1.00  0.00           C  
ATOM   1039  CD2 TRP   143     -19.613 -18.473   6.266  1.00  0.00           C  
ATOM   1040  NE1 TRP   143     -20.440 -16.434   5.809  1.00  0.00           N  
ATOM   1041  CE2 TRP   143     -19.739 -17.144   6.749  1.00  0.00           C  
ATOM   1042  CE3 TRP   143     -18.926 -19.422   7.052  1.00  0.00           C  
ATOM   1043  CZ2 TRP   143     -19.196 -16.732   7.996  1.00  0.00           C  
ATOM   1044  CZ3 TRP   143     -18.378 -19.015   8.306  1.00  0.00           C  
ATOM   1045  CH2 TRP   143     -18.522 -17.679   8.756  1.00  0.00           C  
ATOM   1046  N   GLY   144     -21.906 -21.101   6.756  1.00  0.00           N  
ATOM   1047  CA  GLY   144     -21.536 -21.636   8.043  1.00  0.00           C  
ATOM   1048  C   GLY   144     -20.308 -20.981   8.646  1.00  0.00           C  
ATOM   1049  O   GLY   144     -19.593 -21.593   9.444  1.00  0.00           O  
ATOM   1050  N   SER   145     -20.019 -19.732   8.294  1.00  0.00           N  
ATOM   1051  CA  SER   145     -18.892 -18.997   8.865  1.00  0.00           C  
ATOM   1052  C   SER   145     -19.230 -18.363  10.195  1.00  0.00           C  
ATOM   1053  O   SER   145     -20.323 -18.573  10.729  1.00  0.00           O  
ATOM   1054  CB  SER   145     -18.239 -17.737   8.291  1.00  0.00           C  
ATOM   1055  OG  SER   145     -17.118 -17.366   9.080  1.00  0.00           O  
ATOM   1056  N   THR   146     -18.328 -17.571  10.785  1.00  0.00           N  
ATOM   1057  CA  THR   146     -18.754 -16.939  12.047  1.00  0.00           C  
ATOM   1058  C   THR   146     -18.486 -15.436  12.086  1.00  0.00           C  
ATOM   1059  O   THR   146     -17.634 -14.938  12.826  1.00  0.00           O  
ATOM   1060  CB  THR   146     -18.675 -16.622  13.552  1.00  0.00           C  
ATOM   1061  OG1 THR   146     -17.409 -16.060  13.867  1.00  0.00           O  
ATOM   1062  CG2 THR   146     -18.871 -17.918  14.356  1.00  0.00           C  
ATOM   1063  N   ALA   147     -19.236 -14.698  11.265  1.00  0.00           N  
ATOM   1064  CA  ALA   147     -19.019 -13.252  11.130  1.00  0.00           C  
ATOM   1065  C   ALA   147     -19.572 -12.474  12.316  1.00  0.00           C  
ATOM   1066  O   ALA   147     -18.912 -11.590  12.869  1.00  0.00           O  
ATOM   1067  CB  ALA   147     -19.663 -12.697   9.864  1.00  0.00           C  
ATOM   1068  N   ALA   148     -20.793 -12.788  12.728  1.00  0.00           N  
ATOM   1069  CA  ALA   148     -21.447 -12.104  13.843  1.00  0.00           C  
ATOM   1070  C   ALA   148     -20.664 -12.284  15.130  1.00  0.00           C  
ATOM   1071  O   ALA   148     -20.191 -11.327  15.749  1.00  0.00           O  
ATOM   1072  CB  ALA   148     -22.867 -12.611  14.076  1.00  0.00           C  
ATOM   1073  N   ALA   149     -20.519 -13.550  15.552  1.00  0.00           N  
ATOM   1074  CA  ALA   149     -19.695 -13.840  16.709  1.00  0.00           C  
ATOM   1075  C   ALA   149     -18.199 -13.827  16.365  1.00  0.00           C  
ATOM   1076  O   ALA   149     -17.349 -13.958  17.250  1.00  0.00           O  
ATOM   1077  CB  ALA   149     -20.025 -15.199  17.318  1.00  0.00           C  
ATOM   1078  N   ASP   150     -17.835 -13.676  15.193  1.00  0.00           N  
ATOM   1079  CA  ASP   150     -16.500 -13.416  14.663  1.00  0.00           C  
ATOM   1080  C   ASP   150     -15.965 -12.092  15.189  1.00  0.00           C  
ATOM   1081  O   ASP   150     -14.783 -11.974  15.515  1.00  0.00           O  
ATOM   1082  CB  ASP   150     -16.497 -13.369  13.121  1.00  0.00           C  
ATOM   1083  CG  ASP   150     -15.055 -13.222  12.658  1.00  0.00           C  
ATOM   1084  OD1 ASP   150     -14.244 -14.143  12.945  1.00  0.00           O  
ATOM   1085  OD2 ASP   150     -14.744 -12.187  12.010  1.00  0.00           O  
ATOM   1086  N   ALA   151     -16.844 -11.098  15.267  1.00  0.00           N  
ATOM   1087  CA  ALA   151     -16.467  -9.777  15.763  1.00  0.00           C  
ATOM   1088  C   ALA   151     -16.117  -9.825  17.248  1.00  0.00           C  
ATOM   1089  O   ALA   151     -15.222  -9.116  17.703  1.00  0.00           O  
ATOM   1090  CB  ALA   151     -17.580  -8.767  15.502  1.00  0.00           C  
ATOM   1091  N   LYS   152     -16.825 -10.668  17.997  1.00  0.00           N  
ATOM   1092  CA  LYS   152     -16.544 -10.839  19.418  1.00  0.00           C  
ATOM   1093  C   LYS   152     -15.198 -11.520  19.639  1.00  0.00           C  
ATOM   1094  O   LYS   152     -14.443 -11.140  20.532  1.00  0.00           O  
ATOM   1095  CB  LYS   152     -17.646 -11.642  20.115  1.00  0.00           C  
ATOM   1096  CG  LYS   152     -17.429 -11.795  21.622  1.00  0.00           C  
ATOM   1097  CD  LYS   152     -18.574 -12.517  22.335  1.00  0.00           C  
ATOM   1098  CE  LYS   152     -18.346 -12.692  23.838  1.00  0.00           C  
ATOM   1099  NZ  LYS   152     -19.487 -13.416  24.442  1.00  0.00           N  
ATOM   1100  N   TYR   153     -14.906 -12.530  18.823  1.00  0.00           N  
ATOM   1101  CA  TYR   153     -13.652 -13.264  18.939  1.00  0.00           C  
ATOM   1102  C   TYR   153     -12.459 -12.359  18.657  1.00  0.00           C  
ATOM   1103  O   TYR   153     -11.364 -12.586  19.168  1.00  0.00           O  
ATOM   1104  CB  TYR   153     -13.629 -14.468  17.994  1.00  0.00           C  
ATOM   1105  CG  TYR   153     -12.338 -15.180  18.207  1.00  0.00           C  
ATOM   1106  CD1 TYR   153     -12.159 -15.973  19.348  1.00  0.00           C  
ATOM   1107  CD2 TYR   153     -11.278 -15.083  17.278  1.00  0.00           C  
ATOM   1108  CE1 TYR   153     -10.953 -16.663  19.583  1.00  0.00           C  
ATOM   1109  CE2 TYR   153     -10.046 -15.779  17.502  1.00  0.00           C  
ATOM   1110  CZ  TYR   153      -9.904 -16.565  18.663  1.00  0.00           C  
ATOM   1111  OH  TYR   153      -8.736 -17.249  18.922  1.00  0.00           O  
ATOM   1112  N   TYR   154     -12.682 -11.334  17.839  1.00  0.00           N  
ATOM   1113  CA  TYR   154     -11.650 -10.350  17.537  1.00  0.00           C  
ATOM   1114  C   TYR   154     -11.683  -9.165  18.499  1.00  0.00           C  
ATOM   1115  O   TYR   154     -10.910  -8.216  18.355  1.00  0.00           O  
ATOM   1116  CB  TYR   154     -11.777  -9.869  16.091  1.00  0.00           C  
ATOM   1117  CG  TYR   154     -11.545 -11.045  15.206  1.00  0.00           C  
ATOM   1118  CD1 TYR   154     -10.961 -12.206  15.728  1.00  0.00           C  
ATOM   1119  CD2 TYR   154     -11.905 -11.025  13.840  1.00  0.00           C  
ATOM   1120  CE1 TYR   154     -10.728 -13.339  14.924  1.00  0.00           C  
ATOM   1121  CE2 TYR   154     -11.675 -12.168  13.008  1.00  0.00           C  
ATOM   1122  CZ  TYR   154     -11.084 -13.317  13.571  1.00  0.00           C  
ATOM   1123  OH  TYR   154     -10.840 -14.439  12.808  1.00  0.00           O  
ATOM   1124  N   GLY   155     -12.589  -9.237  19.472  1.00  0.00           N  
ATOM   1125  CA  GLY   155     -12.737  -8.215  20.511  1.00  0.00           C  
ATOM   1126  C   GLY   155     -13.054  -6.839  19.933  1.00  0.00           C  
ATOM   1127  O   GLY   155     -12.376  -5.858  20.227  1.00  0.00           O  
ATOM   1128  N   ASN   156     -14.099  -6.784  19.112  1.00  0.00           N  
ATOM   1129  CA  ASN   156     -14.526  -5.549  18.464  1.00  0.00           C  
ATOM   1130  C   ASN   156     -16.012  -5.315  18.727  1.00  0.00           C  
ATOM   1131  O   ASN   156     -16.853  -5.613  17.875  1.00  0.00           O  
ATOM   1132  CB  ASN   156     -14.265  -5.631  16.963  1.00  0.00           C  
ATOM   1133  CG  ASN   156     -12.760  -5.714  16.751  1.00  0.00           C  
ATOM   1134  OD1 ASN   156     -11.978  -5.242  17.575  1.00  0.00           O  
ATOM   1135  ND2 ASN   156     -12.273  -6.318  15.634  1.00  0.00           N  
ATOM   1136  N   LEU   157     -16.332  -4.785  19.906  1.00  0.00           N  
ATOM   1137  CA  LEU   157     -17.727  -4.570  20.284  1.00  0.00           C  
ATOM   1138  C   LEU   157     -18.381  -3.485  19.440  1.00  0.00           C  
ATOM   1139  O   LEU   157     -19.589  -3.515  19.204  1.00  0.00           O  
ATOM   1140  CB  LEU   157     -17.861  -4.229  21.768  1.00  0.00           C  
ATOM   1141  CG  LEU   157     -17.510  -5.394  22.696  1.00  0.00           C  
ATOM   1142  CD1 LEU   157     -17.486  -5.049  24.184  1.00  0.00           C  
ATOM   1143  CD2 LEU   157     -18.462  -6.587  22.623  1.00  0.00           C  
ATOM   1144  N   ASP   158     -17.579  -2.525  18.996  1.00  0.00           N  
ATOM   1145  CA  ASP   158     -18.068  -1.475  18.116  1.00  0.00           C  
ATOM   1146  C   ASP   158     -18.647  -2.088  16.844  1.00  0.00           C  
ATOM   1147  O   ASP   158     -19.713  -1.687  16.375  1.00  0.00           O  
ATOM   1148  CB  ASP   158     -16.938  -0.507  17.772  1.00  0.00           C  
ATOM   1149  CG  ASP   158     -16.644   0.331  19.008  1.00  0.00           C  
ATOM   1150  OD1 ASP   158     -17.468   0.290  19.960  1.00  0.00           O  
ATOM   1151  OD2 ASP   158     -15.591   1.023  19.017  1.00  0.00           O  
ATOM   1152  N   VAL   159     -17.939  -3.071  16.300  1.00  0.00           N  
ATOM   1153  CA  VAL   159     -18.405  -3.790  15.126  1.00  0.00           C  
ATOM   1154  C   VAL   159     -19.584  -4.696  15.480  1.00  0.00           C  
ATOM   1155  O   VAL   159     -20.499  -4.879  14.676  1.00  0.00           O  
ATOM   1156  CB  VAL   159     -17.260  -4.595  14.505  1.00  0.00           C  
ATOM   1157  CG1 VAL   159     -17.709  -5.520  13.372  1.00  0.00           C  
ATOM   1158  CG2 VAL   159     -16.160  -3.722  13.897  1.00  0.00           C  
ATOM   1159  N   TYR   160     -19.562  -5.252  16.688  1.00  0.00           N  
ATOM   1160  CA  TYR   160     -20.660  -6.089  17.165  1.00  0.00           C  
ATOM   1161  C   TYR   160     -21.969  -5.304  17.215  1.00  0.00           C  
ATOM   1162  O   TYR   160     -23.009  -5.775  16.752  1.00  0.00           O  
ATOM   1163  CB  TYR   160     -20.368  -6.677  18.569  1.00  0.00           C  
ATOM   1164  CG  TYR   160     -21.559  -7.474  18.977  1.00  0.00           C  
ATOM   1165  CD1 TYR   160     -21.737  -8.769  18.473  1.00  0.00           C  
ATOM   1166  CD2 TYR   160     -22.522  -6.959  19.873  1.00  0.00           C  
ATOM   1167  CE1 TYR   160     -22.848  -9.555  18.837  1.00  0.00           C  
ATOM   1168  CE2 TYR   160     -23.657  -7.745  20.255  1.00  0.00           C  
ATOM   1169  CZ  TYR   160     -23.802  -9.043  19.724  1.00  0.00           C  
ATOM   1170  OH  TYR   160     -24.880  -9.833  20.059  1.00  0.00           O  
ATOM   1171  N   ASN   161     -21.905  -4.096  17.767  1.00  0.00           N  
ATOM   1172  CA  ASN   161     -23.080  -3.240  17.886  1.00  0.00           C  
ATOM   1173  C   ASN   161     -23.643  -2.852  16.524  1.00  0.00           C  
ATOM   1174  O   ASN   161     -24.860  -2.807  16.336  1.00  0.00           O  
ATOM   1175  CB  ASN   161     -22.759  -1.990  18.708  1.00  0.00           C  
ATOM   1176  CG  ASN   161     -22.628  -2.407  20.166  1.00  0.00           C  
ATOM   1177  OD1 ASN   161     -23.115  -3.462  20.570  1.00  0.00           O  
ATOM   1178  ND2 ASN   161     -21.962  -1.601  21.036  1.00  0.00           N  
ATOM   1179  N   LEU   162     -22.754  -2.576  15.575  1.00  0.00           N  
ATOM   1180  CA  LEU   162     -23.170  -2.228  14.220  1.00  0.00           C  
ATOM   1181  C   LEU   162     -23.898  -3.396  13.558  1.00  0.00           C  
ATOM   1182  O   LEU   162     -24.972  -3.223  12.980  1.00  0.00           O  
ATOM   1183  CB  LEU   162     -21.966  -1.813  13.346  1.00  0.00           C  
ATOM   1184  CG  LEU   162     -21.360  -0.466  13.743  1.00  0.00           C  
ATOM   1185  CD1 LEU   162     -20.057  -0.108  13.028  1.00  0.00           C  
ATOM   1186  CD2 LEU   162     -22.252   0.747  13.482  1.00  0.00           C  
ATOM   1187  N   LEU   163     -23.308  -4.583  13.662  1.00  0.00           N  
ATOM   1188  CA  LEU   163     -23.875  -5.786  13.064  1.00  0.00           C  
ATOM   1189  C   LEU   163     -25.244  -6.124  13.652  1.00  0.00           C  
ATOM   1190  O   LEU   163     -26.141  -6.576  12.939  1.00  0.00           O  
ATOM   1191  CB  LEU   163     -22.919  -6.971  13.237  1.00  0.00           C  
ATOM   1192  CG  LEU   163     -21.594  -6.939  12.471  1.00  0.00           C  
ATOM   1193  CD1 LEU   163     -20.748  -8.153  12.820  1.00  0.00           C  
ATOM   1194  CD2 LEU   163     -21.841  -6.872  10.972  1.00  0.00           C  
ATOM   1195  N   LYS   164     -25.400  -5.899  14.953  1.00  0.00           N  
ATOM   1196  CA  LYS   164     -26.658  -6.187  15.637  1.00  0.00           C  
ATOM   1197  C   LYS   164     -27.787  -5.266  15.186  1.00  0.00           C  
ATOM   1198  O   LYS   164     -28.901  -5.720  14.921  1.00  0.00           O  
ATOM   1199  CB  LYS   164     -26.481  -6.092  17.155  1.00  0.00           C  
ATOM   1200  CG  LYS   164     -27.750  -6.430  17.940  1.00  0.00           C  
ATOM   1201  CD  LYS   164     -27.554  -6.418  19.457  1.00  0.00           C  
ATOM   1202  CE  LYS   164     -28.831  -6.723  20.242  1.00  0.00           C  
ATOM   1203  NZ  LYS   164     -28.564  -6.637  21.695  1.00  0.00           N  
ATOM   1204  N   ALA   165     -27.492  -3.973  15.106  1.00  0.00           N  
ATOM   1205  CA  ALA   165     -28.478  -2.994  14.671  1.00  0.00           C  
ATOM   1206  C   ALA   165     -28.939  -3.278  13.247  1.00  0.00           C  
ATOM   1207  O   ALA   165     -30.090  -3.024  12.898  1.00  0.00           O  
ATOM   1208  CB  ALA   165     -27.920  -1.573  14.789  1.00  0.00           C  
ATOM   1209  N   ARG   166     -28.038  -3.821  12.433  1.00  0.00           N  
ATOM   1210  CA  ARG   166     -28.376  -4.197  11.064  1.00  0.00           C  
ATOM   1211  C   ARG   166     -28.929  -5.623  10.964  1.00  0.00           C  
ATOM   1212  O   ARG   166     -29.083  -6.167   9.871  1.00  0.00           O  
ATOM   1213  CB  ARG   166     -27.187  -3.977  10.122  1.00  0.00           C  
ATOM   1214  CG  ARG   166     -26.717  -2.522  10.062  1.00  0.00           C  
ATOM   1215  CD  ARG   166     -27.759  -1.566   9.477  1.00  0.00           C  
ATOM   1216  NE  ARG   166     -28.036  -2.005   8.080  1.00  0.00           N  
ATOM   1217  CZ  ARG   166     -29.109  -1.498   7.406  1.00  0.00           C  
ATOM   1218  NH1 ARG   166     -29.747  -0.622   8.236  1.00  0.00           N  
ATOM   1219  NH2 ARG   166     -29.126  -2.065   6.164  1.00  0.00           N  
ATOM   1220  N   GLY   167     -29.216  -6.221  12.118  1.00  0.00           N  
ATOM   1221  CA  GLY   167     -30.010  -7.437  12.187  1.00  0.00           C  
ATOM   1222  C   GLY   167     -29.310  -8.781  12.077  1.00  0.00           C  
ATOM   1223  O   GLY   167     -29.906  -9.748  11.603  1.00  0.00           O  
ATOM   1224  N   ALA   168     -28.060  -8.858  12.520  1.00  0.00           N  
ATOM   1225  CA  ALA   168     -27.315 -10.114  12.462  1.00  0.00           C  
ATOM   1226  C   ALA   168     -27.798 -11.128  13.501  1.00  0.00           C  
ATOM   1227  O   ALA   168     -28.245 -10.753  14.585  1.00  0.00           O  
ATOM   1228  CB  ALA   168     -25.828  -9.857  12.616  1.00  0.00           C  
ATOM   1229  N   LYS   169     -27.705 -12.411  13.159  1.00  0.00           N  
ATOM   1230  CA  LYS   169     -28.135 -13.490  14.049  1.00  0.00           C  
ATOM   1231  C   LYS   169     -27.219 -13.629  15.262  1.00  0.00           C  
ATOM   1232  O   LYS   169     -26.027 -13.331  15.185  1.00  0.00           O  
ATOM   1233  CB  LYS   169     -28.198 -14.817  13.292  1.00  0.00           C  
ATOM   1234  CG  LYS   169     -29.404 -14.965  12.377  1.00  0.00           C  
ATOM   1235  CD  LYS   169     -29.275 -16.204  11.501  1.00  0.00           C  
ATOM   1236  CE  LYS   169     -28.960 -17.442  12.329  1.00  0.00           C  
ATOM   1237  NZ  LYS   169     -28.737 -18.639  11.473  1.00  0.00           N  
ATOM   1238  N   VAL   170     -27.776 -14.098  16.375  1.00  0.00           N  
ATOM   1239  CA  VAL   170     -27.013 -14.183  17.619  1.00  0.00           C  
ATOM   1240  C   VAL   170     -26.633 -15.591  18.085  1.00  0.00           C  
ATOM   1241  O   VAL   170     -26.063 -15.753  19.163  1.00  0.00           O  
ATOM   1242  CB  VAL   170     -27.707 -13.418  18.749  1.00  0.00           C  
ATOM   1243  CG1 VAL   170     -27.857 -11.921  18.470  1.00  0.00           C  
ATOM   1244  CG2 VAL   170     -29.124 -13.915  19.041  1.00  0.00           C  
ATOM   1245  N   PRO   171     -26.947 -16.605  17.287  1.00  0.00           N  
ATOM   1246  CA  PRO   171     -26.397 -17.938  17.528  1.00  0.00           C  
ATOM   1247  C   PRO   171     -26.274 -18.720  16.225  1.00  0.00           C  
ATOM   1248  O   PRO   171     -27.268 -19.097  15.604  1.00  0.00           O  
ATOM   1249  CB  PRO   171     -27.179 -18.711  18.605  1.00  0.00           C  
ATOM   1250  CG  PRO   171     -27.916 -17.804  19.593  1.00  0.00           C  
ATOM   1251  CD  PRO   171     -28.490 -16.539  18.952  1.00  0.00           C  
ATOM   1252  N   LYS   172     -25.034 -18.938  15.807  1.00  0.00           N  
ATOM   1253  CA  LYS   172     -24.771 -19.570  14.525  1.00  0.00           C  
ATOM   1254  C   LYS   172     -24.605 -21.076  14.654  1.00  0.00           C  
ATOM   1255  O   LYS   172     -23.667 -21.558  15.290  1.00  0.00           O  
ATOM   1256  CB  LYS   172     -23.530 -18.959  13.874  1.00  0.00           C  
ATOM   1257  CG  LYS   172     -23.740 -17.524  13.387  1.00  0.00           C  
ATOM   1258  CD  LYS   172     -23.814 -16.498  14.519  1.00  0.00           C  
ATOM   1259  CE  LYS   172     -22.563 -16.466  15.400  1.00  0.00           C  
ATOM   1260  NZ  LYS   172     -22.746 -15.500  16.506  1.00  0.00           N  
ATOM   1261  N   THR   173     -25.530 -21.813  14.051  1.00  0.00           N  
ATOM   1262  CA  THR   173     -25.398 -23.257  13.931  1.00  0.00           C  
ATOM   1263  C   THR   173     -24.914 -23.601  12.526  1.00  0.00           C  
ATOM   1264  O   THR   173     -25.646 -23.417  11.553  1.00  0.00           O  
ATOM   1265  CB  THR   173     -26.726 -23.952  14.235  1.00  0.00           C  
ATOM   1266  OG1 THR   173     -27.139 -23.657  15.561  1.00  0.00           O  
ATOM   1267  CG2 THR   173     -26.551 -25.472  14.083  1.00  0.00           C  
ATOM   1268  N   ARG   174     -23.668 -24.093  12.421  1.00  0.00           N  
ATOM   1269  CA  ARG   174     -23.008 -24.463  11.162  1.00  0.00           C  
ATOM   1270  C   ARG   174     -23.854 -25.416  10.318  1.00  0.00           C  
ATOM   1271  O   ARG   174     -24.754 -26.062  10.858  1.00  0.00           O  
ATOM   1272  CB  ARG   174     -21.735 -25.165  11.642  1.00  0.00           C  
ATOM   1273  CG  ARG   174     -20.746 -24.227  12.336  1.00  0.00           C  
ATOM   1274  CD  ARG   174     -19.504 -24.938  12.877  1.00  0.00           C  
ATOM   1275  NE  ARG   174     -19.952 -25.869  13.951  1.00  0.00           N  
ATOM   1276  CZ  ARG   174     -19.077 -26.773  14.479  1.00  0.00           C  
ATOM   1277  NH1 ARG   174     -17.877 -26.609  13.848  1.00  0.00           N  
ATOM   1278  NH2 ARG   174     -19.743 -27.489  15.431  1.00  0.00           N  
ATOM   1279  N   LYS   175     -23.574 -25.499   9.006  1.00  0.00           N  
ATOM   1280  CA  LYS   175     -24.322 -26.391   8.113  1.00  0.00           C  
ATOM   1281  C   LYS   175     -24.303 -27.837   8.603  1.00  0.00           C  
ATOM   1282  O   LYS   175     -23.333 -28.262   9.232  1.00  0.00           O  
ATOM   1283  CB  LYS   175     -23.578 -26.263   6.776  1.00  0.00           C  
ATOM   1284  CG  LYS   175     -24.212 -27.076   5.645  1.00  0.00           C  
ATOM   1285  CD  LYS   175     -23.479 -26.940   4.309  1.00  0.00           C  
ATOM   1286  CE  LYS   175     -24.131 -27.727   3.170  1.00  0.00           C  
ATOM   1287  NZ  LYS   175     -23.333 -27.582   1.932  1.00  0.00           N  
ATOM   1288  N   THR   176     -25.368 -28.578   8.315  1.00  0.00           N  
ATOM   1289  CA  THR   176     -25.547 -29.926   8.850  1.00  0.00           C  
ATOM   1290  C   THR   176     -24.544 -30.941   8.302  1.00  0.00           C  
ATOM   1291  O   THR   176     -24.934 -31.959   7.730  1.00  0.00           O  
ATOM   1292  CB  THR   176     -26.974 -30.405   8.606  1.00  0.00           C  
ATOM   1293  OG1 THR   176     -27.266 -30.382   7.216  1.00  0.00           O  
ATOM   1294  CG2 THR   176     -27.955 -29.481   9.348  1.00  0.00           C  
ATOM   1295  N   PRO   177     -23.256 -30.666   8.488  1.00  0.00           N  
ATOM   1296  CA  PRO   177     -22.209 -31.571   8.028  1.00  0.00           C  
ATOM   1297  C   PRO   177     -22.268 -32.911   8.752  1.00  0.00           C  
ATOM   1298  O   PRO   177     -22.041 -32.988   9.960  1.00  0.00           O  
ATOM   1299  CB  PRO   177     -20.824 -30.943   8.203  1.00  0.00           C  
ATOM   1300  CG  PRO   177     -20.844 -29.413   8.207  1.00  0.00           C  
ATOM   1301  CD  PRO   177     -22.061 -28.818   8.919  1.00  0.00           C  
ATOM   1302  N   MET   178     -22.584 -33.962   8.003  1.00  0.00           N  
ATOM   1303  CA  MET   178     -22.580 -35.315   8.541  1.00  0.00           C  
ATOM   1304  C   MET   178     -21.135 -35.752   8.745  1.00  0.00           C  
ATOM   1305  O   MET   178     -20.343 -35.760   7.802  1.00  0.00           O  
ATOM   1306  CB  MET   178     -23.293 -36.268   7.578  1.00  0.00           C  
ATOM   1307  CG  MET   178     -23.393 -37.702   8.101  1.00  0.00           C  
ATOM   1308  SD  MET   178     -24.223 -38.861   6.972  1.00  0.00           S  
ATOM   1309  CE  MET   178     -25.899 -38.265   7.338  1.00  0.00           C  
ATOM   1310  N   THR   179     -20.795 -36.122   9.975  1.00  0.00           N  
ATOM   1311  CA  THR   179     -19.432 -36.533  10.287  1.00  0.00           C  
ATOM   1312  C   THR   179     -19.340 -37.384  11.548  1.00  0.00           C  
ATOM   1313  O   THR   179     -19.846 -37.014  12.608  1.00  0.00           O  
ATOM   1314  CB  THR   179     -18.515 -35.313  10.415  1.00  0.00           C  
ATOM   1315  OG1 THR   179     -17.211 -35.721  10.800  1.00  0.00           O  
ATOM   1316  CG2 THR   179     -19.084 -34.358  11.478  1.00  0.00           C  
ATOM   1317  N   VAL   180     -18.682 -38.529  11.412  1.00  0.00           N  
ATOM   1318  CA  VAL   180     -18.342 -39.381  12.540  1.00  0.00           C  
ATOM   1319  C   VAL   180     -16.833 -39.580  12.494  1.00  0.00           C  
ATOM   1320  O   VAL   180     -16.264 -39.727  11.413  1.00  0.00           O  
ATOM   1321  CB  VAL   180     -19.058 -40.731  12.420  1.00  0.00           C  
ATOM   1322  CG1 VAL   180     -18.708 -41.709  13.543  1.00  0.00           C  
ATOM   1323  CG2 VAL   180     -20.583 -40.617  12.449  1.00  0.00           C  
ATOM   1324  N   SER   181     -16.170 -39.559  13.658  1.00  0.00           N  
ATOM   1325  CA  SER   181     -14.732 -39.839  13.652  1.00  0.00           C  
ATOM   1326  C   SER   181     -14.474 -41.308  13.346  1.00  0.00           C  
ATOM   1327  O   SER   181     -15.289 -42.158  13.706  1.00  0.00           O  
ATOM   1328  CB  SER   181     -14.307 -39.510  15.085  1.00  0.00           C  
ATOM   1329  OG  SER   181     -12.942 -39.851  15.280  1.00  0.00           O  
ATOM   1330  N   ASN   182     -13.362 -41.604  12.683  1.00  0.00           N  
ATOM   1331  CA  ASN   182     -13.042 -42.981  12.329  1.00  0.00           C  
ATOM   1332  C   ASN   182     -12.318 -43.701  13.466  1.00  0.00           C  
ATOM   1333  O   ASN   182     -12.457 -44.911  13.637  1.00  0.00           O  
ATOM   1334  CB  ASN   182     -12.212 -43.030  11.044  1.00  0.00           C  
ATOM   1335  CG  ASN   182     -13.085 -42.532   9.901  1.00  0.00           C  
ATOM   1336  OD1 ASN   182     -14.311 -42.609   9.960  1.00  0.00           O  
ATOM   1337  ND2 ASN   182     -12.500 -41.994   8.797  1.00  0.00           N  
ATOM   1338  N   PRO   183     -11.549 -42.945  14.242  1.00  0.00           N  
ATOM   1339  CA  PRO   183     -10.782 -43.508  15.349  1.00  0.00           C  
ATOM   1340  C   PRO   183     -11.662 -43.886  16.538  1.00  0.00           C  
ATOM   1341  O   PRO   183     -12.703 -43.274  16.774  1.00  0.00           O  
ATOM   1342  CB  PRO   183      -9.694 -42.530  15.797  1.00  0.00           C  
ATOM   1343  CG  PRO   183      -9.323 -41.499  14.729  1.00  0.00           C  
ATOM   1344  CD  PRO   183     -10.504 -41.070  13.855  1.00  0.00           C  
ATOM   1345  N   ARG   184     -11.233 -44.902  17.281  1.00  0.00           N  
ATOM   1346  CA  ARG   184     -11.940 -45.330  18.484  1.00  0.00           C  
ATOM   1347  C   ARG   184     -11.266 -44.793  19.742  1.00  0.00           C  
ATOM   1348  O   ARG   184     -11.939 -44.323  20.660  1.00  0.00           O  
ATOM   1349  CB  ARG   184     -12.019 -46.856  18.551  1.00  0.00           C  
ATOM   1350  CG  ARG   184     -12.769 -47.375  19.780  1.00  0.00           C  
ATOM   1351  CD  ARG   184     -12.972 -48.891  19.778  1.00  0.00           C  
ATOM   1352  NE  ARG   184     -13.599 -49.261  21.079  1.00  0.00           N  
ATOM   1353  CZ  ARG   184     -13.815 -50.573  21.384  1.00  0.00           C  
ATOM   1354  NH1 ARG   184     -13.368 -51.323  20.334  1.00  0.00           N  
ATOM   1355  NH2 ARG   184     -14.393 -50.624  22.619  1.00  0.00           N  
ATOM   1356  N   GLU   185      -9.938 -44.874  19.782  1.00  0.00           N  
ATOM   1357  CA  GLU   185      -9.168 -44.394  20.929  1.00  0.00           C  
ATOM   1358  C   GLU   185      -9.345 -42.891  21.081  1.00  0.00           C  
ATOM   1359  O   GLU   185      -9.782 -42.406  22.125  1.00  0.00           O  
ATOM   1360  CB  GLU   185      -7.687 -44.737  20.765  1.00  0.00           C  
ATOM   1361  CG  GLU   185      -6.809 -44.208  21.901  1.00  0.00           C  
ATOM   1362  CD  GLU   185      -7.178 -44.962  23.171  1.00  0.00           C  
ATOM   1363  OE1 GLU   185      -7.906 -45.985  23.061  1.00  0.00           O  
ATOM   1364  OE2 GLU   185      -6.737 -44.526  24.267  1.00  0.00           O  
ATOM   1365  N   VAL   186      -9.004 -42.159  20.028  1.00  0.00           N  
ATOM   1366  CA  VAL   186      -9.360 -40.755  19.928  1.00  0.00           C  
ATOM   1367  C   VAL   186     -10.824 -40.699  19.499  1.00  0.00           C  
ATOM   1368  O   VAL   186     -11.599 -41.602  19.809  1.00  0.00           O  
ATOM   1369  CB  VAL   186      -8.450 -40.049  18.924  1.00  0.00           C  
ATOM   1370  CG1 VAL   186      -6.972 -40.069  19.321  1.00  0.00           C  
ATOM   1371  CG2 VAL   186      -8.496 -40.662  17.523  1.00  0.00           C  
ATOM   1372  N   PRO   187     -11.216 -39.655  18.783  1.00  0.00           N  
ATOM   1373  CA  PRO   187     -12.591 -39.565  18.327  1.00  0.00           C  
ATOM   1374  C   PRO   187     -13.500 -38.899  19.338  1.00  0.00           C  
ATOM   1375  O   PRO   187     -14.348 -38.088  18.972  1.00  0.00           O  
ATOM   1376  CB  PRO   187     -12.987 -41.026  18.099  1.00  0.00           C  
ATOM   1377  CG  PRO   187     -12.209 -42.012  18.972  1.00  0.00           C  
ATOM   1378  CD  PRO   187     -10.762 -41.589  19.235  1.00  0.00           C  
ATOM   1379  N   GLU   188     -13.335 -39.247  20.611  1.00  0.00           N  
ATOM   1380  CA  GLU   188     -14.026 -38.537  21.677  1.00  0.00           C  
ATOM   1381  C   GLU   188     -13.496 -37.110  21.693  1.00  0.00           C  
ATOM   1382  O   GLU   188     -14.257 -36.148  21.801  1.00  0.00           O  
ATOM   1383  CB  GLU   188     -13.784 -39.214  23.014  1.00  0.00           C  
ATOM   1384  CG  GLU   188     -14.492 -40.563  23.151  1.00  0.00           C  
ATOM   1385  CD  GLU   188     -14.065 -41.186  24.473  1.00  0.00           C  
ATOM   1386  OE1 GLU   188     -13.201 -40.580  25.161  1.00  0.00           O  
ATOM   1387  OE2 GLU   188     -14.599 -42.275  24.814  1.00  0.00           O  
ATOM   1388  N   TYR   189     -12.179 -36.987  21.567  1.00  0.00           N  
ATOM   1389  CA  TYR   189     -11.531 -35.689  21.467  1.00  0.00           C  
ATOM   1390  C   TYR   189     -11.739 -35.078  20.084  1.00  0.00           C  
ATOM   1391  O   TYR   189     -11.855 -33.860  19.948  1.00  0.00           O  
ATOM   1392  CB  TYR   189     -10.048 -35.816  21.773  1.00  0.00           C  
ATOM   1393  CG  TYR   189      -9.912 -36.064  23.236  1.00  0.00           C  
ATOM   1394  CD1 TYR   189      -9.639 -37.357  23.702  1.00  0.00           C  
ATOM   1395  CD2 TYR   189     -10.046 -35.020  24.178  1.00  0.00           C  
ATOM   1396  CE1 TYR   189      -9.501 -37.630  25.077  1.00  0.00           C  
ATOM   1397  CE2 TYR   189      -9.909 -35.281  25.580  1.00  0.00           C  
ATOM   1398  CZ  TYR   189      -9.635 -36.595  26.009  1.00  0.00           C  
ATOM   1399  OH  TYR   189      -9.499 -36.894  27.348  1.00  0.00           O  
ATOM   1400  N   GLU   190     -11.783 -35.927  19.060  1.00  0.00           N  
ATOM   1401  CA  GLU   190     -11.959 -35.462  17.684  1.00  0.00           C  
ATOM   1402  C   GLU   190     -13.307 -34.778  17.468  1.00  0.00           C  
ATOM   1403  O   GLU   190     -13.399 -33.810  16.714  1.00  0.00           O  
ATOM   1404  CB  GLU   190     -11.798 -36.618  16.692  1.00  0.00           C  
ATOM   1405  CG  GLU   190     -10.377 -37.182  16.637  1.00  0.00           C  
ATOM   1406  CD  GLU   190      -9.485 -36.145  15.969  1.00  0.00           C  
ATOM   1407  OE1 GLU   190     -10.037 -35.145  15.437  1.00  0.00           O  
ATOM   1408  OE2 GLU   190      -8.240 -36.339  15.982  1.00  0.00           O  
ATOM   1409  N   LEU   191     -14.346 -35.290  18.124  1.00  0.00           N  
ATOM   1410  CA  LEU   191     -15.677 -34.698  18.030  1.00  0.00           C  
ATOM   1411  C   LEU   191     -15.670 -33.275  18.570  1.00  0.00           C  
ATOM   1412  O   LEU   191     -16.341 -32.395  18.031  1.00  0.00           O  
ATOM   1413  CB  LEU   191     -16.706 -35.540  18.789  1.00  0.00           C  
ATOM   1414  CG  LEU   191     -18.128 -34.980  18.714  1.00  0.00           C  
ATOM   1415  CD1 LEU   191     -18.714 -34.892  17.306  1.00  0.00           C  
ATOM   1416  CD2 LEU   191     -19.178 -35.777  19.486  1.00  0.00           C  
ATOM   1417  N   ASN   192     -14.905 -33.057  19.637  1.00  0.00           N  
ATOM   1418  CA  ASN   192     -14.774 -31.729  20.230  1.00  0.00           C  
ATOM   1419  C   ASN   192     -14.007 -30.787  19.314  1.00  0.00           C  
ATOM   1420  O   ASN   192     -14.458 -29.675  19.047  1.00  0.00           O  
ATOM   1421  CB  ASN   192     -14.086 -31.800  21.597  1.00  0.00           C  
ATOM   1422  CG  ASN   192     -15.066 -32.415  22.586  1.00  0.00           C  
ATOM   1423  OD1 ASN   192     -16.280 -32.364  22.389  1.00  0.00           O  
ATOM   1424  ND2 ASN   192     -14.594 -33.029  23.703  1.00  0.00           N  
ATOM   1425  N   PRO   193     -13.851 -29.531  19.741  1.00  0.00           N  
ATOM   1426  CA  PRO   193     -13.164 -28.483  18.974  1.00  0.00           C  
ATOM   1427  C   PRO   193     -11.663 -28.682  18.727  1.00  0.00           C  
ATOM   1428  O   PRO   193     -10.934 -29.283  19.521  1.00  0.00           O  
ATOM   1429  CB  PRO   193     -12.537 -27.086  18.952  1.00  0.00           C  
ATOM   1430  CG  PRO   193     -13.033 -26.177  20.079  1.00  0.00           C  
ATOM   1431  CD  PRO   193     -13.332 -26.923  21.380  1.00  0.00           C  
ATOM   1432  N   LEU   194     -11.204 -28.155  17.587  1.00  0.00           N  
ATOM   1433  CA  LEU   194      -9.809 -28.240  17.137  1.00  0.00           C  
ATOM   1434  C   LEU   194      -8.813 -27.536  18.040  1.00  0.00           C  
ATOM   1435  O   LEU   194      -7.699 -28.008  18.281  1.00  0.00           O  
ATOM   1436  CB  LEU   194      -9.381 -27.621  15.802  1.00  0.00           C  
ATOM   1437  CG  LEU   194      -7.897 -27.819  15.486  1.00  0.00           C  
ATOM   1438  CD1 LEU   194      -7.453 -29.275  15.357  1.00  0.00           C  
ATOM   1439  CD2 LEU   194      -7.426 -27.188  14.176  1.00  0.00           C  
ATOM   1440  N   GLU   195      -9.217 -26.376  18.554  1.00  0.00           N  
ATOM   1441  CA  GLU   195      -8.373 -25.555  19.419  1.00  0.00           C  
ATOM   1442  C   GLU   195      -8.325 -25.947  20.907  1.00  0.00           C  
ATOM   1443  O   GLU   195      -7.539 -25.410  21.693  1.00  0.00           O  
ATOM   1444  CB  GLU   195      -8.717 -24.067  19.535  1.00  0.00           C  
ATOM   1445  CG  GLU   195      -8.502 -23.288  18.236  1.00  0.00           C  
ATOM   1446  CD  GLU   195      -8.947 -21.852  18.470  1.00  0.00           C  
ATOM   1447  OE1 GLU   195      -9.414 -21.554  19.601  1.00  0.00           O  
ATOM   1448  OE2 GLU   195      -8.827 -21.033  17.519  1.00  0.00           O  
ATOM   1449  N   VAL   196      -9.175 -26.898  21.306  1.00  0.00           N  
ATOM   1450  CA  VAL   196      -9.217 -27.396  22.687  1.00  0.00           C  
ATOM   1451  C   VAL   196      -8.007 -28.337  22.852  1.00  0.00           C  
ATOM   1452  O   VAL   196      -7.868 -29.328  22.130  1.00  0.00           O  
ATOM   1453  CB  VAL   196      -9.974 -28.358  23.629  1.00  0.00           C  
ATOM   1454  CG1 VAL   196      -9.383 -28.422  25.039  1.00  0.00           C  
ATOM   1455  CG2 VAL   196     -11.445 -27.986  23.828  1.00  0.00           C  
ATOM   1456  N   GLN   197      -7.095 -28.040  23.820  1.00  0.00           N  
ATOM   1457  CA  GLN   197      -5.877 -28.819  24.101  1.00  0.00           C  
ATOM   1458  C   GLN   197      -6.106 -30.308  24.303  1.00  0.00           C  
ATOM   1459  O   GLN   197      -6.785 -30.745  25.236  1.00  0.00           O  
ATOM   1460  CB  GLN   197      -5.030 -28.579  25.354  1.00  0.00           C  
ATOM   1461  CG  GLN   197      -3.753 -29.421  25.398  1.00  0.00           C  
ATOM   1462  CD  GLN   197      -2.972 -29.027  26.643  1.00  0.00           C  
ATOM   1463  OE1 GLN   197      -3.457 -28.267  27.481  1.00  0.00           O  
ATOM   1464  NE2 GLN   197      -1.719 -29.521  26.833  1.00  0.00           N  
ATOM   1465  N   VAL   198      -5.529 -31.112  23.414  1.00  0.00           N  
ATOM   1466  CA  VAL   198      -5.677 -32.565  23.471  1.00  0.00           C  
ATOM   1467  C   VAL   198      -4.324 -33.249  23.649  1.00  0.00           C  
ATOM   1468  O   VAL   198      -4.061 -33.935  24.640  1.00  0.00           O  
ATOM   1469  CB  VAL   198      -6.020 -33.793  22.600  1.00  0.00           C  
ATOM   1470  CG1 VAL   198      -5.949 -35.119  23.360  1.00  0.00           C  
ATOM   1471  CG2 VAL   198      -7.430 -33.746  22.008  1.00  0.00           C  
ATOM   1472  N   ARG   199      -3.395 -33.088  22.690  1.00  0.00           N  
ATOM   1473  CA  ARG   199      -2.055 -33.651  22.596  1.00  0.00           C  
ATOM   1474  C   ARG   199      -2.088 -35.156  22.800  1.00  0.00           C  
ATOM   1475  O   ARG   199      -2.774 -35.661  23.688  1.00  0.00           O  
ATOM   1476  CB  ARG   199      -1.107 -33.003  23.607  1.00  0.00           C  
ATOM   1477  CG  ARG   199      -1.463 -33.313  25.062  1.00  0.00           C  
ATOM   1478  CD  ARG   199      -0.559 -32.610  26.077  1.00  0.00           C  
ATOM   1479  NE  ARG   199      -1.004 -33.024  27.437  1.00  0.00           N  
ATOM   1480  CZ  ARG   199      -0.426 -32.471  28.543  1.00  0.00           C  
ATOM   1481  NH1 ARG   199       0.517 -31.580  28.118  1.00  0.00           N  
ATOM   1482  NH2 ARG   199      -1.017 -33.025  29.642  1.00  0.00           N  
ATOM   1483  N   LYS   200      -1.341 -35.869  21.968  1.00  0.00           N  
ATOM   1484  CA  LYS   200      -1.285 -37.315  22.059  1.00  0.00           C  
ATOM   1485  C   LYS   200       0.081 -37.748  22.585  1.00  0.00           C  
ATOM   1486  O   LYS   200       0.233 -38.849  23.119  1.00  0.00           O  
ATOM   1487  CB  LYS   200      -1.586 -37.974  20.698  1.00  0.00           C  
ATOM   1488  CG  LYS   200      -2.948 -37.585  20.120  1.00  0.00           C  
ATOM   1489  CD  LYS   200      -4.132 -38.105  20.938  1.00  0.00           C  
ATOM   1490  CE  LYS   200      -5.489 -37.866  20.272  1.00  0.00           C  
ATOM   1491  NZ  LYS   200      -5.775 -36.415  20.213  1.00  0.00           N  
ATOM   1492  N   SER   201       1.063 -36.861  22.450  1.00  0.00           N  
ATOM   1493  CA  SER   201       2.422 -37.116  22.917  1.00  0.00           C  
ATOM   1494  C   SER   201       3.255 -35.842  22.882  1.00  0.00           C  
ATOM   1495  O   SER   201       3.056 -34.984  22.023  1.00  0.00           O  
ATOM   1496  CB  SER   201       3.082 -38.185  22.066  1.00  0.00           C  
ATOM   1497  OG  SER   201       4.435 -38.356  22.460  1.00  0.00           O  
ATOM   1498  N   ASP   202       4.186 -35.725  23.823  1.00  0.00           N  
ATOM   1499  CA  ASP   202       5.164 -34.646  23.811  1.00  0.00           C  
ATOM   1500  C   ASP   202       6.368 -35.064  22.974  1.00  0.00           C  
ATOM   1501  O   ASP   202       6.703 -36.247  22.913  1.00  0.00           O  
ATOM   1502  CB  ASP   202       5.602 -34.294  25.234  1.00  0.00           C  
ATOM   1503  CG  ASP   202       4.552 -33.498  25.992  1.00  0.00           C  
ATOM   1504  OD1 ASP   202       3.687 -34.117  26.647  1.00  0.00           O  
ATOM   1505  OD2 ASP   202       4.599 -32.251  25.938  1.00  0.00           O  
ATOM   1506  N   GLY   203       7.016 -34.098  22.330  1.00  0.00           N  
ATOM   1507  CA  GLY   203       8.191 -34.385  21.510  1.00  0.00           C  
ATOM   1508  C   GLY   203       9.266 -33.315  21.707  1.00  0.00           C  
ATOM   1509  O   GLY   203       9.075 -32.379  22.484  1.00  0.00           O  
ATOM   1510  N   ILE   204      10.395 -33.464  21.018  1.00  0.00           N  
ATOM   1511  CA  ILE   204      11.531 -32.557  21.191  1.00  0.00           C  
ATOM   1512  C   ILE   204      11.227 -31.107  20.806  1.00  0.00           C  
ATOM   1513  O   ILE   204      11.678 -30.178  21.474  1.00  0.00           O  
ATOM   1514  CB  ILE   204      12.748 -33.060  20.410  1.00  0.00           C  
ATOM   1515  CG1 ILE   204      13.339 -34.365  20.969  1.00  0.00           C  
ATOM   1516  CG2 ILE   204      13.920 -32.064  20.392  1.00  0.00           C  
ATOM   1517  CD1 ILE   204      14.373 -35.010  20.047  1.00  0.00           C  
ATOM   1518  N   SER   205      10.470 -30.915  19.730  1.00  0.00           N  
ATOM   1519  CA  SER   205      10.140 -29.568  19.265  1.00  0.00           C  
ATOM   1520  C   SER   205       8.642 -29.293  19.312  1.00  0.00           C  
ATOM   1521  O   SER   205       8.084 -28.667  18.411  1.00  0.00           O  
ATOM   1522  CB  SER   205      10.692 -29.325  17.858  1.00  0.00           C  
ATOM   1523  OG  SER   205      12.098 -29.525  17.844  1.00  0.00           O  
ATOM   1524  N   LYS   206       7.998 -29.769  20.370  1.00  0.00           N  
ATOM   1525  CA  LYS   206       6.578 -29.546  20.557  1.00  0.00           C  
ATOM   1526  C   LYS   206       5.870 -30.807  20.999  1.00  0.00           C  
ATOM   1527  O   LYS   206       6.031 -31.258  22.132  1.00  0.00           O  
ATOM   1528  CB  LYS   206       5.948 -29.021  19.263  1.00  0.00           C  
ATOM   1529  CG  LYS   206       6.510 -27.670  18.815  1.00  0.00           C  
ATOM   1530  CD  LYS   206       6.178 -26.522  19.770  1.00  0.00           C  
ATOM   1531  CE  LYS   206       6.683 -25.160  19.290  1.00  0.00           C  
ATOM   1532  NZ  LYS   206       6.365 -24.119  20.293  1.00  0.00           N  
ATOM   1533  N   GLY   207       5.082 -31.379  20.098  1.00  0.00           N  
ATOM   1534  CA  GLY   207       4.375 -32.610  20.387  1.00  0.00           C  
ATOM   1535  C   GLY   207       3.566 -33.108  19.208  1.00  0.00           C  
ATOM   1536  O   GLY   207       3.578 -32.508  18.131  1.00  0.00           O  
ATOM   1537  N   ALA   208       2.873 -34.223  19.409  1.00  0.00           N  
ATOM   1538  CA  ALA   208       1.945 -34.726  18.412  1.00  0.00           C  
ATOM   1539  C   ALA   208       0.528 -34.372  18.842  1.00  0.00           C  
ATOM   1540  O   ALA   208       0.173 -34.511  20.015  1.00  0.00           O  
ATOM   1541  CB  ALA   208       2.066 -36.254  18.237  1.00  0.00           C  
ATOM   1542  N   TYR   209      -0.281 -33.911  17.896  1.00  0.00           N  
ATOM   1543  CA  TYR   209      -1.626 -33.457  18.219  1.00  0.00           C  
ATOM   1544  C   TYR   209      -2.650 -33.939  17.201  1.00  0.00           C  
ATOM   1545  O   TYR   209      -2.320 -34.192  16.045  1.00  0.00           O  
ATOM   1546  CB  TYR   209      -1.667 -31.930  18.282  1.00  0.00           C  
ATOM   1547  CG  TYR   209      -0.667 -31.318  19.231  1.00  0.00           C  
ATOM   1548  CD1 TYR   209       0.619 -31.008  18.811  1.00  0.00           C  
ATOM   1549  CD2 TYR   209      -1.011 -31.039  20.546  1.00  0.00           C  
ATOM   1550  CE1 TYR   209       1.535 -30.446  19.673  1.00  0.00           C  
ATOM   1551  CE2 TYR   209      -0.100 -30.473  21.418  1.00  0.00           C  
ATOM   1552  CZ  TYR   209       1.172 -30.179  20.973  1.00  0.00           C  
ATOM   1553  OH  TYR   209       2.093 -29.616  21.824  1.00  0.00           O  
ATOM   1554  N   GLN   210      -3.896 -34.060  17.645  1.00  0.00           N  
ATOM   1555  CA  GLN   210      -5.007 -34.350  16.752  1.00  0.00           C  
ATOM   1556  C   GLN   210      -5.253 -33.148  15.853  1.00  0.00           C  
ATOM   1557  O   GLN   210      -4.954 -32.014  16.230  1.00  0.00           O  
ATOM   1558  CB  GLN   210      -6.268 -34.659  17.558  1.00  0.00           C  
ATOM   1559  CG  GLN   210      -7.488 -34.966  16.688  1.00  0.00           C  
ATOM   1560  CD  GLN   210      -7.249 -36.301  15.996  1.00  0.00           C  
ATOM   1561  OE1 GLN   210      -6.788 -37.260  16.613  1.00  0.00           O  
ATOM   1562  NE2 GLN   210      -7.549 -36.434  14.676  1.00  0.00           N  
ATOM   1563  N   VAL   211      -5.214 -33.350  14.538  1.00  0.00           N  
ATOM   1564  CA  VAL   211      -5.510 -32.238  13.635  1.00  0.00           C  
ATOM   1565  C   VAL   211      -6.673 -32.606  12.719  1.00  0.00           C  
ATOM   1566  O   VAL   211      -6.580 -33.557  11.937  1.00  0.00           O  
ATOM   1567  CB  VAL   211      -4.960 -31.474  12.411  1.00  0.00           C  
ATOM   1568  CG1 VAL   211      -5.878 -30.348  11.932  1.00  0.00           C  
ATOM   1569  CG2 VAL   211      -3.607 -30.806  12.666  1.00  0.00           C  
ATOM   1570  N   ALA   212      -7.788 -31.885  12.777  1.00  0.00           N  
ATOM   1571  CA  ALA   212      -8.893 -32.242  11.922  1.00  0.00           C  
ATOM   1572  C   ALA   212      -8.874 -31.083  10.974  1.00  0.00           C  
ATOM   1573  O   ALA   212      -8.899 -29.914  11.369  1.00  0.00           O  
ATOM   1574  CB  ALA   212     -10.241 -32.356  12.626  1.00  0.00           C  
ATOM   1575  N   LYS   213      -8.828 -31.385   9.698  1.00  0.00           N  
ATOM   1576  CA  LYS   213      -8.753 -30.381   8.636  1.00  0.00           C  
ATOM   1577  C   LYS   213     -10.139 -29.870   8.279  1.00  0.00           C  
ATOM   1578  O   LYS   213     -11.127 -30.500   8.666  1.00  0.00           O  
ATOM   1579  CB  LYS   213      -8.233 -30.735   7.239  1.00  0.00           C  
ATOM   1580  CG  LYS   213      -6.774 -31.195   7.230  1.00  0.00           C  
ATOM   1581  CD  LYS   213      -6.235 -31.493   5.829  1.00  0.00           C  
ATOM   1582  CE  LYS   213      -4.753 -31.873   5.811  1.00  0.00           C  
ATOM   1583  NZ  LYS   213      -3.932 -30.731   6.273  1.00  0.00           N  
ATOM   1584  N   TRP   214     -10.321 -28.750   7.553  1.00  0.00           N  
ATOM   1585  CA  TRP   214     -11.641 -28.261   7.152  1.00  0.00           C  
ATOM   1586  C   TRP   214     -12.599 -29.243   6.485  1.00  0.00           C  
ATOM   1587  O   TRP   214     -13.806 -28.988   6.470  1.00  0.00           O  
ATOM   1588  CB  TRP   214     -11.764 -27.138   6.113  1.00  0.00           C  
ATOM   1589  CG  TRP   214     -11.267 -27.516   4.738  1.00  0.00           C  
ATOM   1590  CD1 TRP   214     -10.018 -27.390   4.203  1.00  0.00           C  
ATOM   1591  CD2 TRP   214     -12.032 -28.104   3.676  1.00  0.00           C  
ATOM   1592  NE1 TRP   214      -9.919 -27.823   2.961  1.00  0.00           N  
ATOM   1593  CE2 TRP   214     -11.152 -28.283   2.576  1.00  0.00           C  
ATOM   1594  CE3 TRP   214     -13.379 -28.502   3.542  1.00  0.00           C  
ATOM   1595  CZ2 TRP   214     -11.578 -28.847   1.343  1.00  0.00           C  
ATOM   1596  CZ3 TRP   214     -13.814 -29.069   2.307  1.00  0.00           C  
ATOM   1597  CH2 TRP   214     -12.907 -29.232   1.229  1.00  0.00           C  
ATOM   1598  N   ASN   215     -12.167 -30.368   5.920  1.00  0.00           N  
ATOM   1599  CA  ASN   215     -13.140 -31.274   5.342  1.00  0.00           C  
ATOM   1600  C   ASN   215     -13.457 -32.569   6.118  1.00  0.00           C  
ATOM   1601  O   ASN   215     -13.822 -33.586   5.522  1.00  0.00           O  
ATOM   1602  CB  ASN   215     -12.739 -31.741   3.939  1.00  0.00           C  
ATOM   1603  CG  ASN   215     -11.431 -32.510   4.055  1.00  0.00           C  
ATOM   1604  OD1 ASN   215     -10.813 -32.552   5.118  1.00  0.00           O  
ATOM   1605  ND2 ASN   215     -10.938 -33.161   2.968  1.00  0.00           N  
ATOM   1606  N   GLY   216     -13.329 -32.569   7.442  1.00  0.00           N  
ATOM   1607  CA  GLY   216     -13.598 -33.764   8.229  1.00  0.00           C  
ATOM   1608  C   GLY   216     -12.397 -34.688   8.369  1.00  0.00           C  
ATOM   1609  O   GLY   216     -12.293 -35.386   9.381  1.00  0.00           O  
ATOM   1610  N   THR   217     -11.463 -34.763   7.437  1.00  0.00           N  
ATOM   1611  CA  THR   217     -10.307 -35.649   7.560  1.00  0.00           C  
ATOM   1612  C   THR   217      -9.491 -35.410   8.837  1.00  0.00           C  
ATOM   1613  O   THR   217      -9.145 -34.287   9.212  1.00  0.00           O  
ATOM   1614  CB  THR   217      -8.905 -36.183   7.206  1.00  0.00           C  
ATOM   1615  OG1 THR   217      -8.860 -36.567   5.840  1.00  0.00           O  
ATOM   1616  CG2 THR   217      -8.587 -37.402   8.088  1.00  0.00           C  
ATOM   1617  N   ARG   218      -9.166 -36.566   9.490  1.00  0.00           N  
ATOM   1618  CA  ARG   218      -8.508 -36.692  10.785  1.00  0.00           C  
ATOM   1619  C   ARG   218      -7.075 -37.200  10.625  1.00  0.00           C  
ATOM   1620  O   ARG   218      -6.828 -38.218   9.977  1.00  0.00           O  
ATOM   1621  CB  ARG   218      -9.320 -37.580  11.736  1.00  0.00           C  
ATOM   1622  CG  ARG   218     -10.692 -37.002  12.088  1.00  0.00           C  
ATOM   1623  CD  ARG   218     -11.509 -37.892  13.027  1.00  0.00           C  
ATOM   1624  NE  ARG   218     -12.728 -37.130  13.418  1.00  0.00           N  
ATOM   1625  CZ  ARG   218     -13.843 -37.175  12.631  1.00  0.00           C  
ATOM   1626  NH1 ARG   218     -13.567 -37.981  11.565  1.00  0.00           N  
ATOM   1627  NH2 ARG   218     -14.798 -36.396  13.219  1.00  0.00           N  
ATOM   1628  N   VAL   219      -6.132 -36.467  11.209  1.00  0.00           N  
ATOM   1629  CA  VAL   219      -4.713 -36.779  11.085  1.00  0.00           C  
ATOM   1630  C   VAL   219      -4.001 -36.562  12.410  1.00  0.00           C  
ATOM   1631  O   VAL   219      -4.564 -35.989  13.344  1.00  0.00           O  
ATOM   1632  CB  VAL   219      -4.016 -35.869  10.046  1.00  0.00           C  
ATOM   1633  CG1 VAL   219      -4.656 -36.012   8.676  1.00  0.00           C  
ATOM   1634  CG2 VAL   219      -4.053 -34.420  10.504  1.00  0.00           C  
ATOM   1635  N   SER   220      -2.761 -37.031  12.490  1.00  0.00           N  
ATOM   1636  CA  SER   220      -1.882 -36.661  13.587  1.00  0.00           C  
ATOM   1637  C   SER   220      -0.993 -35.519  13.109  1.00  0.00           C  
ATOM   1638  O   SER   220      -0.548 -35.512  11.962  1.00  0.00           O  
ATOM   1639  CB  SER   220      -1.047 -37.848  14.024  1.00  0.00           C  
ATOM   1640  OG  SER   220      -0.117 -37.450  15.021  1.00  0.00           O  
ATOM   1641  N   VAL   221      -0.739 -34.548  13.979  1.00  0.00           N  
ATOM   1642  CA  VAL   221       0.077 -33.403  13.598  1.00  0.00           C  
ATOM   1643  C   VAL   221       1.367 -33.351  14.404  1.00  0.00           C  
ATOM   1644  O   VAL   221       1.338 -33.222  15.628  1.00  0.00           O  
ATOM   1645  CB  VAL   221      -0.684 -32.077  13.786  1.00  0.00           C  
ATOM   1646  CG1 VAL   221       0.188 -30.895  13.366  1.00  0.00           C  
ATOM   1647  CG2 VAL   221      -1.987 -32.099  13.005  1.00  0.00           C  
ATOM   1648  N   LYS   222       2.497 -33.457  13.712  1.00  0.00           N  
ATOM   1649  CA  LYS   222       3.798 -33.337  14.362  1.00  0.00           C  
ATOM   1650  C   LYS   222       4.355 -31.929  14.190  1.00  0.00           C  
ATOM   1651  O   LYS   222       4.377 -31.392  13.085  1.00  0.00           O  
ATOM   1652  CB  LYS   222       4.780 -34.376  13.817  1.00  0.00           C  
ATOM   1653  CG  LYS   222       6.074 -34.464  14.606  1.00  0.00           C  
ATOM   1654  CD  LYS   222       6.911 -35.656  14.169  1.00  0.00           C  
ATOM   1655  CE  LYS   222       8.113 -35.845  15.081  1.00  0.00           C  
ATOM   1656  NZ  LYS   222       9.026 -36.900  14.577  1.00  0.00           N  
ATOM   1657  N   ILE   223       4.802 -31.335  15.290  1.00  0.00           N  
ATOM   1658  CA  ILE   223       5.297 -29.967  15.261  1.00  0.00           C  
ATOM   1659  C   ILE   223       6.822 -29.892  15.314  1.00  0.00           C  
ATOM   1660  O   ILE   223       7.479 -30.719  15.950  1.00  0.00           O  
ATOM   1661  CB  ILE   223       4.713 -29.138  16.418  1.00  0.00           C  
ATOM   1662  CG1 ILE   223       3.183 -28.995  16.359  1.00  0.00           C  
ATOM   1663  CG2 ILE   223       5.250 -27.698  16.473  1.00  0.00           C  
ATOM   1664  CD1 ILE   223       2.577 -28.394  17.626  1.00  0.00           C  
ATOM   1665  N   LEU   224       7.371 -28.881  14.648  1.00  0.00           N  
ATOM   1666  CA  LEU   224       8.808 -28.635  14.619  1.00  0.00           C  
ATOM   1667  C   LEU   224       9.056 -27.137  14.605  1.00  0.00           C  
ATOM   1668  O   LEU   224       8.180 -26.359  14.227  1.00  0.00           O  
ATOM   1669  CB  LEU   224       9.425 -29.190  13.332  1.00  0.00           C  
ATOM   1670  CG  LEU   224       9.313 -30.711  13.208  1.00  0.00           C  
ATOM   1671  CD1 LEU   224       9.692 -31.277  11.841  1.00  0.00           C  
ATOM   1672  CD2 LEU   224      10.190 -31.504  14.176  1.00  0.00           C  
ATOM   1673  N   ASP   225      10.252 -26.730  15.010  1.00  0.00           N  
ATOM   1674  CA  ASP   225      10.731 -25.405  14.663  1.00  0.00           C  
ATOM   1675  C   ASP   225      11.156 -25.537  13.206  1.00  0.00           C  
ATOM   1676  O   ASP   225      11.960 -26.406  12.874  1.00  0.00           O  
ATOM   1677  CB  ASP   225      11.912 -25.004  15.543  1.00  0.00           C  
ATOM   1678  CG  ASP   225      11.382 -24.722  16.942  1.00  0.00           C  
ATOM   1679  OD1 ASP   225      10.136 -24.605  17.090  1.00  0.00           O  
ATOM   1680  OD2 ASP   225      12.216 -24.620  17.881  1.00  0.00           O  
ATOM   1681  N   LYS   226      11.269 -24.418  12.497  1.00  0.00           N  
ATOM   1682  CA  LYS   226      11.650 -24.470  11.089  1.00  0.00           C  
ATOM   1683  C   LYS   226      12.549 -23.316  10.672  1.00  0.00           C  
ATOM   1684  O   LYS   226      12.676 -22.301  11.361  1.00  0.00           O  
ATOM   1685  CB  LYS   226      10.592 -24.370   9.985  1.00  0.00           C  
ATOM   1686  CG  LYS   226      11.179 -24.399   8.573  1.00  0.00           C  
ATOM   1687  CD  LYS   226      10.127 -24.280   7.469  1.00  0.00           C  
ATOM   1688  CE  LYS   226      10.713 -24.319   6.056  1.00  0.00           C  
ATOM   1689  NZ  LYS   226       9.634 -24.159   5.056  1.00  0.00           N  
ATOM   1690  N   ASP   227      13.188 -23.472   9.517  1.00  0.00           N  
ATOM   1691  CA  ASP   227      14.068 -22.439   8.982  1.00  0.00           C  
ATOM   1692  C   ASP   227      13.975 -22.410   7.460  1.00  0.00           C  
ATOM   1693  O   ASP   227      13.766 -23.432   6.801  1.00  0.00           O  
ATOM   1694  CB  ASP   227      15.565 -22.585   9.265  1.00  0.00           C  
ATOM   1695  CG  ASP   227      16.072 -23.801   8.502  1.00  0.00           C  
ATOM   1696  OD1 ASP   227      16.184 -23.709   7.250  1.00  0.00           O  
ATOM   1697  OD2 ASP   227      16.353 -24.837   9.160  1.00  0.00           O  
ATOM   1698  N   SER   228      14.132 -21.224   6.884  1.00  0.00           N  
ATOM   1699  CA  SER   228      14.085 -21.079   5.434  1.00  0.00           C  
ATOM   1700  C   SER   228      15.402 -20.485   4.943  1.00  0.00           C  
ATOM   1701  O   SER   228      16.261 -20.069   5.726  1.00  0.00           O  
ATOM   1702  CB  SER   228      13.186 -20.140   4.626  1.00  0.00           C  
ATOM   1703  OG  SER   228      13.520 -18.788   4.901  1.00  0.00           O  
ATOM   1704  N   TYR   229      15.573 -20.439   3.628  1.00  0.00           N  
ATOM   1705  CA  TYR   229      16.794 -19.918   3.026  1.00  0.00           C  
ATOM   1706  C   TYR   229      17.149 -18.513   3.500  1.00  0.00           C  
ATOM   1707  O   TYR   229      18.297 -18.221   3.845  1.00  0.00           O  
ATOM   1708  CB  TYR   229      16.975 -19.625   1.530  1.00  0.00           C  
ATOM   1709  CG  TYR   229      18.338 -19.052   1.347  1.00  0.00           C  
ATOM   1710  CD1 TYR   229      19.450 -19.902   1.292  1.00  0.00           C  
ATOM   1711  CD2 TYR   229      18.545 -17.661   1.221  1.00  0.00           C  
ATOM   1712  CE1 TYR   229      20.754 -19.399   1.118  1.00  0.00           C  
ATOM   1713  CE2 TYR   229      19.864 -17.132   1.043  1.00  0.00           C  
ATOM   1714  CZ  TYR   229      20.957 -18.020   0.994  1.00  0.00           C  
ATOM   1715  OH  TYR   229      22.245 -17.557   0.829  1.00  0.00           O  
ATOM   1716  N   SER   230      16.169 -17.618   3.526  1.00  0.00           N  
ATOM   1717  CA  SER   230      16.433 -16.252   3.954  1.00  0.00           C  
ATOM   1718  C   SER   230      16.286 -16.039   5.461  1.00  0.00           C  
ATOM   1719  O   SER   230      16.450 -14.927   5.970  1.00  0.00           O  
ATOM   1720  CB  SER   230      15.612 -15.012   3.587  1.00  0.00           C  
ATOM   1721  OG  SER   230      14.311 -15.105   4.147  1.00  0.00           O  
ATOM   1722  N   ASP   231      15.975 -17.097   6.202  1.00  0.00           N  
ATOM   1723  CA  ASP   231      15.835 -16.967   7.653  1.00  0.00           C  
ATOM   1724  C   ASP   231      17.174 -17.231   8.318  1.00  0.00           C  
ATOM   1725  O   ASP   231      18.082 -17.825   7.730  1.00  0.00           O  
ATOM   1726  CB  ASP   231      14.867 -17.926   8.351  1.00  0.00           C  
ATOM   1727  CG  ASP   231      13.448 -17.494   8.008  1.00  0.00           C  
ATOM   1728  OD1 ASP   231      13.289 -16.379   7.443  1.00  0.00           O  
ATOM   1729  OD2 ASP   231      12.504 -18.274   8.306  1.00  0.00           O  
ATOM   1730  N   PRO   232      17.322 -16.791   9.564  1.00  0.00           N  
ATOM   1731  CA  PRO   232      18.577 -16.999  10.277  1.00  0.00           C  
ATOM   1732  C   PRO   232      18.502 -18.174  11.255  1.00  0.00           C  
ATOM   1733  O   PRO   232      19.167 -18.205  12.295  1.00  0.00           O  
ATOM   1734  CB  PRO   232      19.506 -16.605  11.428  1.00  0.00           C  
ATOM   1735  CG  PRO   232      18.763 -16.258  12.720  1.00  0.00           C  
ATOM   1736  CD  PRO   232      17.426 -15.552  12.487  1.00  0.00           C  
ATOM   1737  N   GLU   233      17.676 -19.157  10.915  1.00  0.00           N  
ATOM   1738  CA  GLU   233      17.534 -20.362  11.717  1.00  0.00           C  
ATOM   1739  C   GLU   233      16.980 -21.458  10.812  1.00  0.00           C  
ATOM   1740  O   GLU   233      15.971 -21.280  10.125  1.00  0.00           O  
ATOM   1741  CB  GLU   233      16.567 -20.369  12.906  1.00  0.00           C  
ATOM   1742  CG  GLU   233      16.613 -21.662  13.723  1.00  0.00           C  
ATOM   1743  CD  GLU   233      15.636 -21.522  14.881  1.00  0.00           C  
ATOM   1744  OE1 GLU   233      15.022 -20.429  15.008  1.00  0.00           O  
ATOM   1745  OE2 GLU   233      15.491 -22.506  15.655  1.00  0.00           O  
ATOM   1746  N   ARG   234      17.635 -22.615  10.799  1.00  0.00           N  
ATOM   1747  CA  ARG   234      17.184 -23.717   9.962  1.00  0.00           C  
ATOM   1748  C   ARG   234      17.398 -25.053  10.679  1.00  0.00           C  
ATOM   1749  O   ARG   234      18.496 -25.615  10.703  1.00  0.00           O  
ATOM   1750  CB  ARG   234      17.843 -24.044   8.619  1.00  0.00           C  
ATOM   1751  CG  ARG   234      17.179 -25.209   7.881  1.00  0.00           C  
ATOM   1752  CD  ARG   234      17.881 -25.586   6.575  1.00  0.00           C  
ATOM   1753  NE  ARG   234      19.239 -26.091   6.926  1.00  0.00           N  
ATOM   1754  CZ  ARG   234      20.286 -25.222   7.025  1.00  0.00           C  
ATOM   1755  NH1 ARG   234      19.814 -23.970   6.756  1.00  0.00           N  
ATOM   1756  NH2 ARG   234      21.397 -25.944   7.354  1.00  0.00           N  
ATOM   1757  N   ILE   235      16.326 -25.570  11.276  1.00  0.00           N  
ATOM   1758  CA  ILE   235      16.373 -26.825  12.022  1.00  0.00           C  
ATOM   1759  C   ILE   235      17.000 -28.005  11.281  1.00  0.00           C  
ATOM   1760  O   ILE   235      17.391 -27.914  10.115  1.00  0.00           O  
ATOM   1761  CB  ILE   235      15.229 -27.732  12.529  1.00  0.00           C  
ATOM   1762  CG1 ILE   235      15.703 -28.843  13.481  1.00  0.00           C  
ATOM   1763  CG2 ILE   235      14.479 -28.461  11.402  1.00  0.00           C  
ATOM   1764  CD1 ILE   235      14.562 -29.543  14.217  1.00  0.00           C  
ATOM   1765  N   ASN   236      17.115 -29.115  12.054  1.00  0.00           N  
ATOM   1766  CA  ASN   236      17.574 -30.330  11.370  1.00  0.00           C  
ATOM   1767  C   ASN   236      16.562 -31.471  11.460  1.00  0.00           C  
ATOM   1768  O   ASN   236      16.434 -32.247  10.514  1.00  0.00           O  
ATOM   1769  CB  ASN   236      18.841 -30.701  12.143  1.00  0.00           C  
ATOM   1770  CG  ASN   236      19.841 -29.565  11.981  1.00  0.00           C  
ATOM   1771  OD1 ASN   236      20.346 -29.317  10.887  1.00  0.00           O  
ATOM   1772  ND2 ASN   236      20.180 -28.812  13.062  1.00  0.00           N  
ATOM   1773  N   ALA   237      15.863 -31.569  12.587  1.00  0.00           N  
ATOM   1774  CA  ALA   237      14.839 -32.592  12.767  1.00  0.00           C  
ATOM   1775  C   ALA   237      13.652 -32.344  11.845  1.00  0.00           C  
ATOM   1776  O   ALA   237      13.086 -33.278  11.278  1.00  0.00           O  
ATOM   1777  CB  ALA   237      14.368 -32.632  14.221  1.00  0.00           C  
ATOM   1778  N   PHE   238      13.285 -31.076  11.702  1.00  0.00           N  
ATOM   1779  CA  PHE   238      12.169 -30.683  10.852  1.00  0.00           C  
ATOM   1780  C   PHE   238      12.384 -31.115   9.407  1.00  0.00           C  
ATOM   1781  O   PHE   238      11.503 -31.712   8.788  1.00  0.00           O  
ATOM   1782  CB  PHE   238      11.966 -29.181  10.920  1.00  0.00           C  
ATOM   1783  CG  PHE   238      10.843 -28.839  10.002  1.00  0.00           C  
ATOM   1784  CD1 PHE   238       9.492 -29.025  10.370  1.00  0.00           C  
ATOM   1785  CD2 PHE   238      11.117 -28.312   8.726  1.00  0.00           C  
ATOM   1786  CE1 PHE   238       8.425 -28.691   9.486  1.00  0.00           C  
ATOM   1787  CE2 PHE   238      10.067 -27.969   7.822  1.00  0.00           C  
ATOM   1788  CZ  PHE   238       8.714 -28.162   8.205  1.00  0.00           C  
ATOM   1789  N   ARG   239      13.562 -30.809   8.877  1.00  0.00           N  
ATOM   1790  CA  ARG   239      13.853 -31.074   7.476  1.00  0.00           C  
ATOM   1791  C   ARG   239      14.433 -32.467   7.224  1.00  0.00           C  
ATOM   1792  O   ARG   239      14.727 -32.819   6.086  1.00  0.00           O  
ATOM   1793  CB  ARG   239      14.754 -29.981   6.897  1.00  0.00           C  
ATOM   1794  CG  ARG   239      14.104 -28.596   6.888  1.00  0.00           C  
ATOM   1795  CD  ARG   239      15.019 -27.494   6.350  1.00  0.00           C  
ATOM   1796  NE  ARG   239      15.266 -27.781   4.909  1.00  0.00           N  
ATOM   1797  CZ  ARG   239      14.404 -27.311   3.961  1.00  0.00           C  
ATOM   1798  NH1 ARG   239      13.417 -26.620   4.603  1.00  0.00           N  
ATOM   1799  NH2 ARG   239      14.865 -27.715   2.742  1.00  0.00           N  
ATOM   1800  N   HIS   240      14.609 -33.254   8.281  1.00  0.00           N  
ATOM   1801  CA  HIS   240      14.942 -34.665   8.107  1.00  0.00           C  
ATOM   1802  C   HIS   240      13.657 -35.468   7.961  1.00  0.00           C  
ATOM   1803  O   HIS   240      13.586 -36.415   7.178  1.00  0.00           O  
ATOM   1804  CB  HIS   240      15.776 -35.198   9.276  1.00  0.00           C  
ATOM   1805  CG  HIS   240      17.129 -34.558   9.371  1.00  0.00           C  
ATOM   1806  ND1 HIS   240      17.896 -34.541  10.517  1.00  0.00           N  
ATOM   1807  CD2 HIS   240      17.866 -33.901   8.444  1.00  0.00           C  
ATOM   1808  CE1 HIS   240      19.019 -33.923  10.308  1.00  0.00           C  
ATOM   1809  NE2 HIS   240      19.036 -33.517   9.053  1.00  0.00           N  
ATOM   1810  N   GLU   241      12.642 -35.072   8.722  1.00  0.00           N  
ATOM   1811  CA  GLU   241      11.328 -35.697   8.655  1.00  0.00           C  
ATOM   1812  C   GLU   241      10.668 -35.395   7.316  1.00  0.00           C  
ATOM   1813  O   GLU   241      10.245 -36.303   6.599  1.00  0.00           O  
ATOM   1814  CB  GLU   241      10.441 -35.186   9.792  1.00  0.00           C  
ATOM   1815  CG  GLU   241       9.092 -35.878   9.895  1.00  0.00           C  
ATOM   1816  CD  GLU   241       9.063 -36.943  10.976  1.00  0.00           C  
ATOM   1817  OE1 GLU   241       9.675 -36.721  12.042  1.00  0.00           O  
ATOM   1818  OE2 GLU   241       8.433 -38.002  10.763  1.00  0.00           O  
ATOM   1819  N   LEU   242      10.590 -34.108   6.989  1.00  0.00           N  
ATOM   1820  CA  LEU   242       9.922 -33.648   5.775  1.00  0.00           C  
ATOM   1821  C   LEU   242      10.599 -34.153   4.499  1.00  0.00           C  
ATOM   1822  O   LEU   242       9.928 -34.630   3.583  1.00  0.00           O  
ATOM   1823  CB  LEU   242       9.806 -32.104   5.751  1.00  0.00           C  
ATOM   1824  CG  LEU   242       9.128 -31.563   4.491  1.00  0.00           C  
ATOM   1825  CD1 LEU   242       7.684 -32.020   4.287  1.00  0.00           C  
ATOM   1826  CD2 LEU   242       9.032 -30.040   4.413  1.00  0.00           C  
ATOM   1827  N   THR   243      11.923 -34.059   4.445  1.00  0.00           N  
ATOM   1828  CA  THR   243      12.672 -34.523   3.283  1.00  0.00           C  
ATOM   1829  C   THR   243      12.475 -36.016   3.039  1.00  0.00           C  
ATOM   1830  O   THR   243      12.430 -36.471   1.894  1.00  0.00           O  
ATOM   1831  CB  THR   243      14.158 -34.214   3.447  1.00  0.00           C  
ATOM   1832  OG1 THR   243      14.357 -32.811   3.546  1.00  0.00           O  
ATOM   1833  CG2 THR   243      14.927 -34.752   2.229  1.00  0.00           C  
ATOM   1834  N   LEU   244      12.357 -36.775   4.121  1.00  0.00           N  
ATOM   1835  CA  LEU   244      12.135 -38.211   4.020  1.00  0.00           C  
ATOM   1836  C   LEU   244      10.707 -38.521   3.577  1.00  0.00           C  
ATOM   1837  O   LEU   244      10.486 -39.374   2.719  1.00  0.00           O  
ATOM   1838  CB  LEU   244      12.436 -38.886   5.360  1.00  0.00           C  
ATOM   1839  CG  LEU   244      12.255 -40.405   5.332  1.00  0.00           C  
ATOM   1840  CD1 LEU   244      13.152 -41.144   4.340  1.00  0.00           C  
ATOM   1841  CD2 LEU   244      12.533 -41.113   6.658  1.00  0.00           C  
ATOM   1842  N   LEU   245       9.742 -37.817   4.163  1.00  0.00           N  
ATOM   1843  CA  LEU   245       8.332 -38.027   3.849  1.00  0.00           C  
ATOM   1844  C   LEU   245       7.994 -37.652   2.408  1.00  0.00           C  
ATOM   1845  O   LEU   245       7.099 -38.238   1.799  1.00  0.00           O  
ATOM   1846  CB  LEU   245       7.447 -37.236   4.813  1.00  0.00           C  
ATOM   1847  CG  LEU   245       7.332 -37.766   6.243  1.00  0.00           C  
ATOM   1848  CD1 LEU   245       6.787 -36.692   7.162  1.00  0.00           C  
ATOM   1849  CD2 LEU   245       6.439 -38.987   6.277  1.00  0.00           C  
ATOM   1850  N   GLU   246       8.709 -36.668   1.871  1.00  0.00           N  
ATOM   1851  CA  GLU   246       8.485 -36.222   0.500  1.00  0.00           C  
ATOM   1852  C   GLU   246       8.984 -37.241  -0.517  1.00  0.00           C  
ATOM   1853  O   GLU   246       8.475 -37.314  -1.636  1.00  0.00           O  
ATOM   1854  CB  GLU   246       9.164 -34.871   0.255  1.00  0.00           C  
ATOM   1855  CG  GLU   246       8.495 -33.709   0.992  1.00  0.00           C  
ATOM   1856  CD  GLU   246       9.319 -32.455   0.740  1.00  0.00           C  
ATOM   1857  OE1 GLU   246      10.381 -32.569   0.071  1.00  0.00           O  
ATOM   1858  OE2 GLU   246       8.898 -31.365   1.212  1.00  0.00           O  
ATOM   1859  N   LYS   247       9.979 -38.029  -0.122  1.00  0.00           N  
ATOM   1860  CA  LYS   247      10.643 -38.952  -1.039  1.00  0.00           C  
ATOM   1861  C   LYS   247      10.128 -40.386  -0.924  1.00  0.00           C  
ATOM   1862  O   LYS   247      10.630 -41.288  -1.597  1.00  0.00           O  
ATOM   1863  CB  LYS   247      12.155 -38.927  -0.802  1.00  0.00           C  
ATOM   1864  CG  LYS   247      12.801 -37.579  -1.128  1.00  0.00           C  
ATOM   1865  CD  LYS   247      14.310 -37.546  -0.874  1.00  0.00           C  
ATOM   1866  CE  LYS   247      14.957 -36.200  -1.206  1.00  0.00           C  
ATOM   1867  NZ  LYS   247      16.422 -36.280  -1.008  1.00  0.00           N  
ATOM   1868  N   VAL   248       9.402 -40.698   0.139  1.00  0.00           N  
ATOM   1869  CA  VAL   248       8.914 -42.062   0.269  1.00  0.00           C  
ATOM   1870  C   VAL   248       7.398 -42.183   0.249  1.00  0.00           C  
ATOM   1871  O   VAL   248       6.660 -41.400   0.852  1.00  0.00           O  
ATOM   1872  CB  VAL   248       8.816 -43.224   1.282  1.00  0.00           C  
ATOM   1873  CG1 VAL   248       8.080 -44.449   0.736  1.00  0.00           C  
ATOM   1874  CG2 VAL   248      10.178 -43.748   1.743  1.00  0.00           C  
ATOM   1875  N   ARG   249       6.933 -43.195  -0.469  1.00  0.00           N  
ATOM   1876  CA  ARG   249       5.509 -43.442  -0.622  1.00  0.00           C  
ATOM   1877  C   ARG   249       5.333 -44.946  -0.677  1.00  0.00           C  
ATOM   1878  O   ARG   249       5.775 -45.616  -1.614  1.00  0.00           O  
ATOM   1879  CB  ARG   249       4.719 -43.019  -1.864  1.00  0.00           C  
ATOM   1880  CG  ARG   249       3.224 -43.329  -1.771  1.00  0.00           C  
ATOM   1881  CD  ARG   249       2.441 -42.958  -3.032  1.00  0.00           C  
ATOM   1882  NE  ARG   249       1.010 -43.290  -2.785  1.00  0.00           N  
ATOM   1883  CZ  ARG   249       0.528 -44.523  -3.117  1.00  0.00           C  
ATOM   1884  NH1 ARG   249       1.558 -45.243  -3.649  1.00  0.00           N  
ATOM   1885  NH2 ARG   249      -0.797 -44.554  -2.787  1.00  0.00           N  
ATOM   1886  N   HIS   250       4.683 -45.505   0.327  1.00  0.00           N  
ATOM   1887  CA  HIS   250       4.463 -46.937   0.362  1.00  0.00           C  
ATOM   1888  C   HIS   250       3.294 -47.161   1.304  1.00  0.00           C  
ATOM   1889  O   HIS   250       3.180 -46.515   2.349  1.00  0.00           O  
ATOM   1890  CB  HIS   250       5.510 -47.903   0.929  1.00  0.00           C  
ATOM   1891  CG  HIS   250       5.177 -49.343   0.675  1.00  0.00           C  
ATOM   1892  ND1 HIS   250       5.630 -50.389   1.454  1.00  0.00           N  
ATOM   1893  CD2 HIS   250       4.420 -49.922  -0.286  1.00  0.00           C  
ATOM   1894  CE1 HIS   250       5.182 -51.522   1.004  1.00  0.00           C  
ATOM   1895  NE2 HIS   250       4.440 -51.277  -0.058  1.00  0.00           N  
ATOM   1896  N   PRO   251       2.395 -48.086   0.958  1.00  0.00           N  
ATOM   1897  CA  PRO   251       1.221 -48.384   1.780  1.00  0.00           C  
ATOM   1898  C   PRO   251       1.568 -48.763   3.213  1.00  0.00           C  
ATOM   1899  O   PRO   251       0.737 -48.676   4.121  1.00  0.00           O  
ATOM   1900  CB  PRO   251       0.142 -49.385   2.202  1.00  0.00           C  
ATOM   1901  CG  PRO   251      -0.138 -50.460   1.150  1.00  0.00           C  
ATOM   1902  CD  PRO   251       1.105 -50.891   0.369  1.00  0.00           C  
ATOM   1903  N   ASN   252       2.805 -49.192   3.444  1.00  0.00           N  
ATOM   1904  CA  ASN   252       3.178 -49.588   4.788  1.00  0.00           C  
ATOM   1905  C   ASN   252       4.082 -48.625   5.534  1.00  0.00           C  
ATOM   1906  O   ASN   252       4.760 -48.978   6.503  1.00  0.00           O  
ATOM   1907  CB  ASN   252       3.896 -50.941   4.830  1.00  0.00           C  
ATOM   1908  CG  ASN   252       2.910 -52.011   4.383  1.00  0.00           C  
ATOM   1909  OD1 ASN   252       1.928 -52.292   5.068  1.00  0.00           O  
ATOM   1910  ND2 ASN   252       3.118 -52.665   3.209  1.00  0.00           N  
ATOM   1911  N   VAL   253       4.097 -47.378   5.079  1.00  0.00           N  
ATOM   1912  CA  VAL   253       4.824 -46.321   5.763  1.00  0.00           C  
ATOM   1913  C   VAL   253       3.764 -45.276   6.102  1.00  0.00           C  
ATOM   1914  O   VAL   253       2.900 -44.948   5.285  1.00  0.00           O  
ATOM   1915  CB  VAL   253       5.802 -45.148   5.540  1.00  0.00           C  
ATOM   1916  CG1 VAL   253       7.157 -45.582   4.978  1.00  0.00           C  
ATOM   1917  CG2 VAL   253       5.280 -44.097   4.559  1.00  0.00           C  
ATOM   1918  N   ILE   254       3.817 -44.686   7.385  1.00  0.00           N  
ATOM   1919  CA  ILE   254       2.758 -43.751   7.710  1.00  0.00           C  
ATOM   1920  C   ILE   254       2.646 -42.778   6.532  1.00  0.00           C  
ATOM   1921  O   ILE   254       3.651 -42.245   6.056  1.00  0.00           O  
ATOM   1922  CB  ILE   254       3.062 -43.029   9.046  1.00  0.00           C  
ATOM   1923  CG1 ILE   254       1.877 -42.209   9.584  1.00  0.00           C  
ATOM   1924  CG2 ILE   254       4.231 -42.033   8.953  1.00  0.00           C  
ATOM   1925  CD1 ILE   254       2.083 -41.703  11.011  1.00  0.00           C  
ATOM   1926  N   GLN   255       1.431 -42.585   6.032  1.00  0.00           N  
ATOM   1927  CA  GLN   255       1.237 -41.786   4.826  1.00  0.00           C  
ATOM   1928  C   GLN   255       1.224 -40.284   5.122  1.00  0.00           C  
ATOM   1929  O   GLN   255       0.599 -39.828   6.080  1.00  0.00           O  
ATOM   1930  CB  GLN   255      -0.042 -42.185   4.053  1.00  0.00           C  
ATOM   1931  CG  GLN   255      -0.255 -41.380   2.769  1.00  0.00           C  
ATOM   1932  CD  GLN   255      -1.465 -41.957   2.048  1.00  0.00           C  
ATOM   1933  OE1 GLN   255      -1.964 -43.024   2.401  1.00  0.00           O  
ATOM   1934  NE2 GLN   255      -2.002 -41.283   0.996  1.00  0.00           N  
ATOM   1935  N   PHE   256       1.916 -39.527   4.276  1.00  0.00           N  
ATOM   1936  CA  PHE   256       2.118 -38.093   4.466  1.00  0.00           C  
ATOM   1937  C   PHE   256       1.014 -37.271   3.798  1.00  0.00           C  
ATOM   1938  O   PHE   256       0.926 -37.217   2.572  1.00  0.00           O  
ATOM   1939  CB  PHE   256       3.495 -37.702   3.918  1.00  0.00           C  
ATOM   1940  CG  PHE   256       3.802 -36.235   4.008  1.00  0.00           C  
ATOM   1941  CD1 PHE   256       3.566 -35.533   5.176  1.00  0.00           C  
ATOM   1942  CD2 PHE   256       4.359 -35.566   2.930  1.00  0.00           C  
ATOM   1943  CE1 PHE   256       3.857 -34.186   5.261  1.00  0.00           C  
ATOM   1944  CE2 PHE   256       4.654 -34.217   3.009  1.00  0.00           C  
ATOM   1945  CZ  PHE   256       4.405 -33.525   4.175  1.00  0.00           C  
ATOM   1946  N   VAL   257       0.178 -36.632   4.611  1.00  0.00           N  
ATOM   1947  CA  VAL   257      -0.938 -35.835   4.107  1.00  0.00           C  
ATOM   1948  C   VAL   257      -0.481 -34.484   3.569  1.00  0.00           C  
ATOM   1949  O   VAL   257      -0.936 -34.037   2.516  1.00  0.00           O  
ATOM   1950  CB  VAL   257      -1.986 -35.638   5.204  1.00  0.00           C  
ATOM   1951  CG1 VAL   257      -3.126 -34.701   4.798  1.00  0.00           C  
ATOM   1952  CG2 VAL   257      -2.670 -36.937   5.635  1.00  0.00           C  
ATOM   1953  N   GLY   258       0.415 -33.837   4.303  1.00  0.00           N  
ATOM   1954  CA  GLY   258       0.921 -32.538   3.907  1.00  0.00           C  
ATOM   1955  C   GLY   258       1.479 -31.780   5.093  1.00  0.00           C  
ATOM   1956  O   GLY   258       1.497 -32.294   6.211  1.00  0.00           O  
ATOM   1957  N   ALA   259       1.933 -30.555   4.855  1.00  0.00           N  
ATOM   1958  CA  ALA   259       2.472 -29.730   5.925  1.00  0.00           C  
ATOM   1959  C   ALA   259       2.017 -28.290   5.783  1.00  0.00           C  
ATOM   1960  O   ALA   259       1.673 -27.838   4.691  1.00  0.00           O  
ATOM   1961  CB  ALA   259       4.002 -29.786   5.938  1.00  0.00           C  
ATOM   1962  N   VAL   260       2.013 -27.574   6.901  1.00  0.00           N  
ATOM   1963  CA  VAL   260       1.694 -26.152   6.904  1.00  0.00           C  
ATOM   1964  C   VAL   260       2.720 -25.420   7.757  1.00  0.00           C  
ATOM   1965  O   VAL   260       3.121 -25.908   8.812  1.00  0.00           O  
ATOM   1966  CB  VAL   260       0.290 -25.915   7.467  1.00  0.00           C  
ATOM   1967  CG1 VAL   260      -0.094 -24.436   7.545  1.00  0.00           C  
ATOM   1968  CG2 VAL   260      -0.817 -26.573   6.641  1.00  0.00           C  
ATOM   1969  N   THR   261       3.163 -24.261   7.284  1.00  0.00           N  
ATOM   1970  CA  THR   261       4.026 -23.394   8.074  1.00  0.00           C  
ATOM   1971  C   THR   261       3.205 -22.210   8.567  1.00  0.00           C  
ATOM   1972  O   THR   261       2.263 -21.786   7.898  1.00  0.00           O  
ATOM   1973  CB  THR   261       5.218 -22.908   7.249  1.00  0.00           C  
ATOM   1974  OG1 THR   261       4.765 -22.152   6.135  1.00  0.00           O  
ATOM   1975  CG2 THR   261       6.020 -24.122   6.749  1.00  0.00           C  
ATOM   1976  N   GLN   262       3.551 -21.681   9.737  1.00  0.00           N  
ATOM   1977  CA  GLN   262       2.810 -20.553  10.291  1.00  0.00           C  
ATOM   1978  C   GLN   262       3.700 -19.348  10.581  1.00  0.00           C  
ATOM   1979  O   GLN   262       3.592 -18.312   9.923  1.00  0.00           O  
ATOM   1980  CB  GLN   262       2.060 -20.964  11.559  1.00  0.00           C  
ATOM   1981  CG  GLN   262       0.944 -21.979  11.306  1.00  0.00           C  
ATOM   1982  CD  GLN   262      -0.090 -21.325  10.400  1.00  0.00           C  
ATOM   1983  OE1 GLN   262      -0.403 -20.144  10.546  1.00  0.00           O  
ATOM   1984  NE2 GLN   262      -0.677 -22.056   9.416  1.00  0.00           N  
ATOM   1985  N   ASN   263       4.578 -19.485  11.569  1.00  0.00           N  
ATOM   1986  CA  ASN   263       5.439 -18.380  11.989  1.00  0.00           C  
ATOM   1987  C   ASN   263       6.834 -18.890  12.317  1.00  0.00           C  
ATOM   1988  O   ASN   263       7.460 -18.439  13.277  1.00  0.00           O  
ATOM   1989  CB  ASN   263       4.856 -17.672  13.217  1.00  0.00           C  
ATOM   1990  CG  ASN   263       5.563 -16.333  13.368  1.00  0.00           C  
ATOM   1991  OD1 ASN   263       6.013 -15.740  12.388  1.00  0.00           O  
ATOM   1992  ND2 ASN   263       5.700 -15.783  14.604  1.00  0.00           N  
ATOM   1993  N   ILE   264       7.319 -19.829  11.513  1.00  0.00           N  
ATOM   1994  CA  ILE   264       8.583 -20.478  11.799  1.00  0.00           C  
ATOM   1995  C   ILE   264       8.341 -21.799  12.495  1.00  0.00           C  
ATOM   1996  O   ILE   264       9.266 -22.426  13.011  1.00  0.00           O  
ATOM   1997  CB  ILE   264       9.488 -19.573  12.664  1.00  0.00           C  
ATOM   1998  CG1 ILE   264       8.900 -19.264  14.051  1.00  0.00           C  
ATOM   1999  CG2 ILE   264       9.767 -18.200  12.030  1.00  0.00           C  
ATOM   2000  CD1 ILE   264       9.878 -18.547  14.981  1.00  0.00           C  
ATOM   2001  N   PRO   265       7.078 -22.215  12.510  1.00  0.00           N  
ATOM   2002  CA  PRO   265       6.687 -23.482  13.110  1.00  0.00           C  
ATOM   2003  C   PRO   265       6.138 -24.386  12.025  1.00  0.00           C  
ATOM   2004  O   PRO   265       5.236 -24.002  11.282  1.00  0.00           O  
ATOM   2005  CB  PRO   265       5.625 -23.255  14.183  1.00  0.00           C  
ATOM   2006  CG  PRO   265       4.764 -22.015  13.936  1.00  0.00           C  
ATOM   2007  CD  PRO   265       5.519 -20.869  13.260  1.00  0.00           C  
ATOM   2008  N   MET   266       6.689 -25.589  11.933  1.00  0.00           N  
ATOM   2009  CA  MET   266       6.276 -26.540  10.912  1.00  0.00           C  
ATOM   2010  C   MET   266       5.295 -27.569  11.464  1.00  0.00           C  
ATOM   2011  O   MET   266       5.554 -28.210  12.480  1.00  0.00           O  
ATOM   2012  CB  MET   266       7.499 -27.235  10.315  1.00  0.00           C  
ATOM   2013  CG  MET   266       7.152 -28.245   9.219  1.00  0.00           C  
ATOM   2014  SD  MET   266       6.446 -27.510   7.714  1.00  0.00           S  
ATOM   2015  CE  MET   266       8.023 -26.848   7.104  1.00  0.00           C  
ATOM   2016  N   MET   267       4.167 -27.724  10.785  1.00  0.00           N  
ATOM   2017  CA  MET   267       3.146 -28.670  11.213  1.00  0.00           C  
ATOM   2018  C   MET   267       2.994 -29.786  10.184  1.00  0.00           C  
ATOM   2019  O   MET   267       2.291 -29.637   9.184  1.00  0.00           O  
ATOM   2020  CB  MET   267       1.817 -27.947  11.430  1.00  0.00           C  
ATOM   2021  CG  MET   267       1.861 -26.915  12.559  1.00  0.00           C  
ATOM   2022  SD  MET   267       0.269 -26.108  12.905  1.00  0.00           S  
ATOM   2023  CE  MET   267       0.308 -25.044  11.434  1.00  0.00           C  
ATOM   2024  N   ILE   268       3.671 -30.901  10.436  1.00  0.00           N  
ATOM   2025  CA  ILE   268       3.639 -32.046   9.537  1.00  0.00           C  
ATOM   2026  C   ILE   268       2.422 -32.937   9.788  1.00  0.00           C  
ATOM   2027  O   ILE   268       2.308 -33.565  10.842  1.00  0.00           O  
ATOM   2028  CB  ILE   268       4.925 -32.882   9.668  1.00  0.00           C  
ATOM   2029  CG1 ILE   268       6.201 -32.105   9.304  1.00  0.00           C  
ATOM   2030  CG2 ILE   268       4.941 -34.127   8.766  1.00  0.00           C  
ATOM   2031  CD1 ILE   268       7.489 -32.852   9.648  1.00  0.00           C  
ATOM   2032  N   VAL   269       1.515 -32.986   8.818  1.00  0.00           N  
ATOM   2033  CA  VAL   269       0.316 -33.803   8.948  1.00  0.00           C  
ATOM   2034  C   VAL   269       0.559 -35.209   8.419  1.00  0.00           C  
ATOM   2035  O   VAL   269       1.284 -35.402   7.441  1.00  0.00           O  
ATOM   2036  CB  VAL   269      -0.870 -33.143   8.251  1.00  0.00           C  
ATOM   2037  CG1 VAL   269      -2.132 -34.008   8.244  1.00  0.00           C  
ATOM   2038  CG2 VAL   269      -1.295 -31.820   8.892  1.00  0.00           C  
ATOM   2039  N   VAL   270      -0.069 -36.184   9.065  1.00  0.00           N  
ATOM   2040  CA  VAL   270       0.295 -37.581   8.890  1.00  0.00           C  
ATOM   2041  C   VAL   270      -0.854 -38.462   9.376  1.00  0.00           C  
ATOM   2042  O   VAL   270      -1.605 -38.055  10.263  1.00  0.00           O  
ATOM   2043  CB  VAL   270       1.602 -37.870   9.668  1.00  0.00           C  
ATOM   2044  CG1 VAL   270       1.434 -39.015  10.662  1.00  0.00           C  
ATOM   2045  CG2 VAL   270       2.752 -38.109   8.704  1.00  0.00           C  
ATOM   2046  N   GLU   271      -1.006 -39.648   8.787  1.00  0.00           N  
ATOM   2047  CA  GLU   271      -2.119 -40.536   9.136  1.00  0.00           C  
ATOM   2048  C   GLU   271      -2.194 -40.842  10.631  1.00  0.00           C  
ATOM   2049  O   GLU   271      -1.186 -41.139  11.273  1.00  0.00           O  
ATOM   2050  CB  GLU   271      -2.078 -41.863   8.350  1.00  0.00           C  
ATOM   2051  CG  GLU   271      -3.252 -42.793   8.661  1.00  0.00           C  
ATOM   2052  CD  GLU   271      -3.104 -44.041   7.803  1.00  0.00           C  
ATOM   2053  OE1 GLU   271      -2.146 -44.087   6.985  1.00  0.00           O  
ATOM   2054  OE2 GLU   271      -3.947 -44.965   7.952  1.00  0.00           O  
ATOM   2055  N   TYR   272      -3.405 -40.757  11.171  1.00  0.00           N  
ATOM   2056  CA  TYR   272      -3.639 -40.958  12.595  1.00  0.00           C  
ATOM   2057  C   TYR   272      -3.827 -42.435  12.926  1.00  0.00           C  
ATOM   2058  O   TYR   272      -4.657 -43.116  12.323  1.00  0.00           O  
ATOM   2059  CB  TYR   272      -4.864 -40.155  13.037  1.00  0.00           C  
ATOM   2060  CG  TYR   272      -5.053 -40.393  14.496  1.00  0.00           C  
ATOM   2061  CD1 TYR   272      -4.211 -39.760  15.420  1.00  0.00           C  
ATOM   2062  CD2 TYR   272      -6.071 -41.243  14.980  1.00  0.00           C  
ATOM   2063  CE1 TYR   272      -4.361 -39.957  16.807  1.00  0.00           C  
ATOM   2064  CE2 TYR   272      -6.237 -41.455  16.388  1.00  0.00           C  
ATOM   2065  CZ  TYR   272      -5.369 -40.801  17.286  1.00  0.00           C  
ATOM   2066  OH  TYR   272      -5.487 -40.977  18.647  1.00  0.00           O  
ATOM   2067  N   ASN   273      -3.053 -42.925  13.888  1.00  0.00           N  
ATOM   2068  CA  ASN   273      -3.138 -44.322  14.306  1.00  0.00           C  
ATOM   2069  C   ASN   273      -3.680 -44.437  15.728  1.00  0.00           C  
ATOM   2070  O   ASN   273      -3.858 -43.432  16.413  1.00  0.00           O  
ATOM   2071  CB  ASN   273      -1.768 -44.993  14.199  1.00  0.00           C  
ATOM   2072  CG  ASN   273      -1.330 -44.938  12.742  1.00  0.00           C  
ATOM   2073  OD1 ASN   273      -1.959 -45.534  11.869  1.00  0.00           O  
ATOM   2074  ND2 ASN   273      -0.227 -44.220  12.401  1.00  0.00           N  
ATOM   2075  N   PRO   274      -3.944 -45.664  16.165  1.00  0.00           N  
ATOM   2076  CA  PRO   274      -4.552 -45.897  17.473  1.00  0.00           C  
ATOM   2077  C   PRO   274      -3.551 -45.864  18.625  1.00  0.00           C  
ATOM   2078  O   PRO   274      -3.787 -45.213  19.641  1.00  0.00           O  
ATOM   2079  CB  PRO   274      -5.304 -47.231  17.487  1.00  0.00           C  
ATOM   2080  CG  PRO   274      -5.702 -47.722  16.094  1.00  0.00           C  
ATOM   2081  CD  PRO   274      -4.723 -47.304  14.994  1.00  0.00           C  
ATOM   2082  N   LYS   275      -2.434 -46.564  18.459  1.00  0.00           N  
ATOM   2083  CA  LYS   275      -1.462 -46.723  19.534  1.00  0.00           C  
ATOM   2084  C   LYS   275      -0.133 -47.206  18.976  1.00  0.00           C  
ATOM   2085  O   LYS   275      -0.036 -47.572  17.804  1.00  0.00           O  
ATOM   2086  CB  LYS   275      -1.971 -47.745  20.544  1.00  0.00           C  
ATOM   2087  CG  LYS   275      -3.273 -47.328  21.231  1.00  0.00           C  
ATOM   2088  CD  LYS   275      -3.790 -48.355  22.240  1.00  0.00           C  
ATOM   2089  CE  LYS   275      -5.044 -47.901  22.989  1.00  0.00           C  
ATOM   2090  NZ  LYS   275      -5.457 -48.938  23.960  1.00  0.00           N  
ATOM   2091  N   GLY   276       0.893 -47.208  19.821  1.00  0.00           N  
ATOM   2092  CA  GLY   276       2.194 -47.731  19.423  1.00  0.00           C  
ATOM   2093  C   GLY   276       2.245 -49.243  19.578  1.00  0.00           C  
ATOM   2094  O   GLY   276       1.297 -49.864  20.060  1.00  0.00           O  
ATOM   2095  N   ASP   277       3.362 -49.829  19.162  1.00  0.00           N  
ATOM   2096  CA  ASP   277       3.569 -51.263  19.280  1.00  0.00           C  
ATOM   2097  C   ASP   277       3.606 -51.678  20.746  1.00  0.00           C  
ATOM   2098  O   ASP   277       3.040 -52.704  21.116  1.00  0.00           O  
ATOM   2099  CB  ASP   277       4.862 -51.674  18.576  1.00  0.00           C  
ATOM   2100  CG  ASP   277       4.960 -53.192  18.622  1.00  0.00           C  
ATOM   2101  OD1 ASP   277       4.062 -53.861  18.044  1.00  0.00           O  
ATOM   2102  OD2 ASP   277       5.935 -53.704  19.235  1.00  0.00           O  
ATOM   2103  N   LEU   278       4.265 -50.868  21.573  1.00  0.00           N  
ATOM   2104  CA  LEU   278       4.346 -51.120  23.011  1.00  0.00           C  
ATOM   2105  C   LEU   278       2.964 -51.220  23.632  1.00  0.00           C  
ATOM   2106  O   LEU   278       2.628 -52.224  24.256  1.00  0.00           O  
ATOM   2107  CB  LEU   278       5.122 -50.010  23.724  1.00  0.00           C  
ATOM   2108  CG  LEU   278       5.191 -50.192  25.242  1.00  0.00           C  
ATOM   2109  CD1 LEU   278       5.924 -51.449  25.708  1.00  0.00           C  
ATOM   2110  CD2 LEU   278       5.901 -49.068  25.995  1.00  0.00           C  
ATOM   2111  N   SER   279       2.166 -50.174  23.443  1.00  0.00           N  
ATOM   2112  CA  SER   279       0.836 -50.093  24.034  1.00  0.00           C  
ATOM   2113  C   SER   279      -0.063 -51.247  23.605  1.00  0.00           C  
ATOM   2114  O   SER   279      -0.911 -51.702  24.373  1.00  0.00           O  
ATOM   2115  CB  SER   279       0.188 -48.763  23.688  1.00  0.00           C  
ATOM   2116  OG  SER   279       0.915 -47.697  24.280  1.00  0.00           O  
ATOM   2117  N   VAL   280       0.127 -51.714  22.376  1.00  0.00           N  
ATOM   2118  CA  VAL   280      -0.685 -52.798  21.836  1.00  0.00           C  
ATOM   2119  C   VAL   280      -0.357 -54.147  22.477  1.00  0.00           C  
ATOM   2120  O   VAL   280      -1.237 -54.800  23.036  1.00  0.00           O  
ATOM   2121  CB  VAL   280      -0.536 -52.881  20.314  1.00  0.00           C  
ATOM   2122  CG1 VAL   280      -1.246 -54.087  19.696  1.00  0.00           C  
ATOM   2123  CG2 VAL   280      -1.101 -51.664  19.578  1.00  0.00           C  
ATOM   2124  N   TYR   281       0.906 -54.560  22.400  1.00  0.00           N  
ATOM   2125  CA  TYR   281       1.305 -55.863  22.932  1.00  0.00           C  
ATOM   2126  C   TYR   281       1.436 -55.899  24.458  1.00  0.00           C  
ATOM   2127  O   TYR   281       1.820 -56.918  25.030  1.00  0.00           O  
ATOM   2128  CB  TYR   281       2.565 -56.410  22.237  1.00  0.00           C  
ATOM   2129  CG  TYR   281       2.190 -56.755  20.837  1.00  0.00           C  
ATOM   2130  CD1 TYR   281       2.480 -55.862  19.797  1.00  0.00           C  
ATOM   2131  CD2 TYR   281       1.549 -57.974  20.522  1.00  0.00           C  
ATOM   2132  CE1 TYR   281       2.144 -56.154  18.461  1.00  0.00           C  
ATOM   2133  CE2 TYR   281       1.200 -58.287  19.169  1.00  0.00           C  
ATOM   2134  CZ  TYR   281       1.507 -57.361  18.151  1.00  0.00           C  
ATOM   2135  OH  TYR   281       1.187 -57.617  16.835  1.00  0.00           O  
ATOM   2136  N   LEU   282       1.131 -54.781  25.109  1.00  0.00           N  
ATOM   2137  CA  LEU   282       0.977 -54.773  26.557  1.00  0.00           C  
ATOM   2138  C   LEU   282      -0.332 -55.468  26.898  1.00  0.00           C  
ATOM   2139  O   LEU   282      -0.409 -56.249  27.846  1.00  0.00           O  
ATOM   2140  CB  LEU   282       0.967 -53.341  27.099  1.00  0.00           C  
ATOM   2141  CG  LEU   282       0.837 -53.266  28.622  1.00  0.00           C  
ATOM   2142  CD1 LEU   282       1.963 -53.944  29.400  1.00  0.00           C  
ATOM   2143  CD2 LEU   282       0.809 -51.851  29.198  1.00  0.00           C  
ATOM   2144  N   GLN   283      -1.358 -55.176  26.106  1.00  0.00           N  
ATOM   2145  CA  GLN   283      -2.667 -55.795  26.266  1.00  0.00           C  
ATOM   2146  C   GLN   283      -2.637 -57.247  25.794  1.00  0.00           C  
ATOM   2147  O   GLN   283      -3.232 -58.126  26.419  1.00  0.00           O  
ATOM   2148  CB  GLN   283      -3.743 -55.027  25.474  1.00  0.00           C  
ATOM   2149  CG  GLN   283      -4.064 -53.650  26.058  1.00  0.00           C  
ATOM   2150  CD  GLN   283      -5.047 -52.960  25.123  1.00  0.00           C  
ATOM   2151  OE1 GLN   283      -5.368 -53.471  24.052  1.00  0.00           O  
ATOM   2152  NE2 GLN   283      -5.578 -51.759  25.478  1.00  0.00           N  
ATOM   2153  N   LYS   284      -1.935 -57.489  24.690  1.00  0.00           N  
ATOM   2154  CA  LYS   284      -1.824 -58.830  24.124  1.00  0.00           C  
ATOM   2155  C   LYS   284      -1.021 -59.774  25.013  1.00  0.00           C  
ATOM   2156  O   LYS   284      -1.159 -60.993  24.918  1.00  0.00           O  
ATOM   2157  CB  LYS   284      -1.208 -58.779  22.722  1.00  0.00           C  
ATOM   2158  CG  LYS   284      -2.081 -58.051  21.698  1.00  0.00           C  
ATOM   2159  CD  LYS   284      -3.413 -58.751  21.421  1.00  0.00           C  
ATOM   2160  CE  LYS   284      -4.242 -58.080  20.324  1.00  0.00           C  
ATOM   2161  NZ  LYS   284      -5.532 -58.786  20.160  1.00  0.00           N  
ATOM   2162  N   LYS   285      -0.178 -59.210  25.872  1.00  0.00           N  
ATOM   2163  CA  LYS   285       0.633 -60.013  26.781  1.00  0.00           C  
ATOM   2164  C   LYS   285      -0.187 -60.510  27.969  1.00  0.00           C  
ATOM   2165  O   LYS   285       0.054 -61.599  28.493  1.00  0.00           O  
ATOM   2166  CB  LYS   285       1.850 -59.217  27.265  1.00  0.00           C  
ATOM   2167  CG  LYS   285       2.787 -60.023  28.167  1.00  0.00           C  
ATOM   2168  CD  LYS   285       3.511 -61.158  27.440  1.00  0.00           C  
ATOM   2169  CE  LYS   285       4.497 -61.922  28.325  1.00  0.00           C  
ATOM   2170  NZ  LYS   285       5.184 -62.967  27.534  1.00  0.00           N  
ATOM   2171  N   GLY   286      -1.159 -59.705  28.387  1.00  0.00           N  
ATOM   2172  CA  GLY   286      -2.001 -60.041  29.520  1.00  0.00           C  
ATOM   2173  C   GLY   286      -3.056 -61.088  29.216  1.00  0.00           C  
ATOM   2174  O   GLY   286      -3.599 -61.712  30.127  1.00  0.00           O  
ATOM   2175  N   ARG   287      -2.770 -62.326  29.621  1.00  0.00           N  
ATOM   2176  CA  ARG   287      -3.669 -63.465  29.432  1.00  0.00           C  
ATOM   2177  C   ARG   287      -3.847 -63.885  27.979  1.00  0.00           C  
ATOM   2178  O   ARG   287      -4.419 -64.934  27.670  1.00  0.00           O  
ATOM   2179  CB  ARG   287      -5.147 -63.385  29.821  1.00  0.00           C  
ATOM   2180  CG  ARG   287      -5.374 -63.222  31.325  1.00  0.00           C  
ATOM   2181  CD  ARG   287      -6.850 -63.125  31.715  1.00  0.00           C  
ATOM   2182  NE  ARG   287      -6.910 -62.840  33.176  1.00  0.00           N  
ATOM   2183  CZ  ARG   287      -6.800 -63.861  34.075  1.00  0.00           C  
ATOM   2184  NH1 ARG   287      -6.646 -65.021  33.371  1.00  0.00           N  
ATOM   2185  NH2 ARG   287      -6.888 -63.325  35.327  1.00  0.00           N  
ATOM   2186  N   LEU   288      -3.354 -63.059  27.061  1.00  0.00           N  
ATOM   2187  CA  LEU   288      -3.447 -63.345  25.628  1.00  0.00           C  
ATOM   2188  C   LEU   288      -2.062 -63.322  24.978  1.00  0.00           C  
ATOM   2189  O   LEU   288      -1.192 -62.518  25.322  1.00  0.00           O  
ATOM   2190  CB  LEU   288      -4.195 -62.409  24.673  1.00  0.00           C  
ATOM   2191  CG  LEU   288      -5.677 -62.243  25.017  1.00  0.00           C  
ATOM   2192  CD1 LEU   288      -6.427 -61.220  24.165  1.00  0.00           C  
ATOM   2193  CD2 LEU   288      -6.518 -63.510  24.873  1.00  0.00           C  
ATOM   2194  N   SER   289      -1.855 -64.220  24.021  1.00  0.00           N  
ATOM   2195  CA  SER   289      -0.589 -64.309  23.308  1.00  0.00           C  
ATOM   2196  C   SER   289      -0.806 -65.041  21.986  1.00  0.00           C  
ATOM   2197  O   SER   289      -0.610 -66.255  21.881  1.00  0.00           O  
ATOM   2198  CB  SER   289       0.653 -65.104  23.719  1.00  0.00           C  
ATOM   2199  OG  SER   289       1.719 -64.844  22.818  1.00  0.00           O  
ATOM   2200  N   PRO   290      -1.220 -64.305  20.947  1.00  0.00           N  
ATOM   2201  CA  PRO   290      -1.454 -64.924  19.642  1.00  0.00           C  
ATOM   2202  C   PRO   290      -0.355 -64.635  18.629  1.00  0.00           C  
ATOM   2203  O   PRO   290       0.711 -64.101  18.949  1.00  0.00           O  
ATOM   2204  CB  PRO   290      -2.162 -64.881  18.285  1.00  0.00           C  
ATOM   2205  CG  PRO   290      -2.356 -63.464  17.743  1.00  0.00           C  
ATOM   2206  CD  PRO   290      -2.625 -62.423  18.832  1.00  0.00           C  
ATOM   2207  N   SER   291      -0.618 -64.994  17.377  1.00  0.00           N  
ATOM   2208  CA  SER   291       0.332 -64.771  16.295  1.00  0.00           C  
ATOM   2209  C   SER   291       0.658 -63.282  16.230  1.00  0.00           C  
ATOM   2210  O   SER   291       1.537 -62.775  16.933  1.00  0.00           O  
ATOM   2211  CB  SER   291       0.087 -64.944  14.794  1.00  0.00           C  
ATOM   2212  OG  SER   291      -0.194 -66.304  14.499  1.00  0.00           O  
ATOM   2213  N   LYS   292      -0.048 -62.585  15.275  1.00  0.00           N  
ATOM   2214  CA  LYS   292       0.157 -61.140  15.299  1.00  0.00           C  
ATOM   2215  C   LYS   292       1.621 -60.765  15.104  1.00  0.00           C  
ATOM   2216  O   LYS   292       1.932 -59.805  14.403  1.00  0.00           O  
ATOM   2217  CB  LYS   292      -0.365 -60.555  16.613  1.00  0.00           C  
ATOM   2218  CG  LYS   292      -1.863 -60.779  16.828  1.00  0.00           C  
ATOM   2219  CD  LYS   292      -2.744 -60.036  15.821  1.00  0.00           C  
ATOM   2220  CE  LYS   292      -4.243 -60.203  16.078  1.00  0.00           C  
ATOM   2221  NZ  LYS   292      -5.018 -59.510  15.024  1.00  0.00           N  
ATOM   2222  N   ALA   293       2.515 -61.529  15.723  1.00  0.00           N  
ATOM   2223  CA  ALA   293       3.947 -61.276  15.609  1.00  0.00           C  
ATOM   2224  C   ALA   293       4.411 -61.348  14.158  1.00  0.00           C  
ATOM   2225  O   ALA   293       5.247 -60.554  13.724  1.00  0.00           O  
ATOM   2226  CB  ALA   293       4.726 -62.262  16.465  1.00  0.00           C  
ATOM   2227  N   LEU   294       3.856 -62.298  13.411  1.00  0.00           N  
ATOM   2228  CA  LEU   294       4.234 -62.501  12.017  1.00  0.00           C  
ATOM   2229  C   LEU   294       3.803 -61.344  11.117  1.00  0.00           C  
ATOM   2230  O   LEU   294       4.644 -60.673  10.519  1.00  0.00           O  
ATOM   2231  CB  LEU   294       3.668 -63.822  11.485  1.00  0.00           C  
ATOM   2232  CG  LEU   294       4.323 -65.059  12.103  1.00  0.00           C  
ATOM   2233  CD1 LEU   294       3.689 -66.392  11.706  1.00  0.00           C  
ATOM   2234  CD2 LEU   294       5.798 -65.250  11.754  1.00  0.00           C  
ATOM   2235  N   ARG   295       2.497 -61.106  11.028  1.00  0.00           N  
ATOM   2236  CA  ARG   295       1.974 -60.092  10.112  1.00  0.00           C  
ATOM   2237  C   ARG   295       2.294 -58.642  10.489  1.00  0.00           C  
ATOM   2238  O   ARG   295       2.033 -57.723   9.712  1.00  0.00           O  
ATOM   2239  CB  ARG   295       0.470 -60.275   9.864  1.00  0.00           C  
ATOM   2240  CG  ARG   295       0.134 -61.524   9.047  1.00  0.00           C  
ATOM   2241  CD  ARG   295      -1.368 -61.753   8.868  1.00  0.00           C  
ATOM   2242  NE  ARG   295      -1.933 -62.084  10.207  1.00  0.00           N  
ATOM   2243  CZ  ARG   295      -3.260 -62.380  10.334  1.00  0.00           C  
ATOM   2244  NH1 ARG   295      -3.824 -62.301   9.093  1.00  0.00           N  
ATOM   2245  NH2 ARG   295      -3.504 -62.641  11.651  1.00  0.00           N  
ATOM   2246  N   PHE   296       2.850 -58.437  11.679  1.00  0.00           N  
ATOM   2247  CA  PHE   296       3.345 -57.119  12.064  1.00  0.00           C  
ATOM   2248  C   PHE   296       4.795 -56.955  11.625  1.00  0.00           C  
ATOM   2249  O   PHE   296       5.173 -55.927  11.063  1.00  0.00           O  
ATOM   2250  CB  PHE   296       3.230 -56.882  13.583  1.00  0.00           C  
ATOM   2251  CG  PHE   296       1.780 -56.842  13.922  1.00  0.00           C  
ATOM   2252  CD1 PHE   296       0.783 -56.691  12.932  1.00  0.00           C  
ATOM   2253  CD2 PHE   296       1.369 -56.959  15.262  1.00  0.00           C  
ATOM   2254  CE1 PHE   296      -0.602 -56.658  13.265  1.00  0.00           C  
ATOM   2255  CE2 PHE   296      -0.012 -56.929  15.624  1.00  0.00           C  
ATOM   2256  CZ  PHE   296      -1.001 -56.776  14.618  1.00  0.00           C  
ATOM   2257  N   ALA   297       5.598 -57.984  11.875  1.00  0.00           N  
ATOM   2258  CA  ALA   297       7.009 -57.964  11.510  1.00  0.00           C  
ATOM   2259  C   ALA   297       7.228 -58.001   9.998  1.00  0.00           C  
ATOM   2260  O   ALA   297       8.134 -57.348   9.483  1.00  0.00           O  
ATOM   2261  CB  ALA   297       7.756 -59.111  12.193  1.00  0.00           C  
ATOM   2262  N   LEU   298       6.398 -58.760   9.290  1.00  0.00           N  
ATOM   2263  CA  LEU   298       6.502 -58.833   7.837  1.00  0.00           C  
ATOM   2264  C   LEU   298       6.130 -57.487   7.230  1.00  0.00           C  
ATOM   2265  O   LEU   298       6.643 -57.099   6.180  1.00  0.00           O  
ATOM   2266  CB  LEU   298       5.588 -59.924   7.276  1.00  0.00           C  
ATOM   2267  CG  LEU   298       6.026 -61.341   7.654  1.00  0.00           C  
ATOM   2268  CD1 LEU   298       5.057 -62.448   7.240  1.00  0.00           C  
ATOM   2269  CD2 LEU   298       7.355 -61.788   7.048  1.00  0.00           C  
ATOM   2270  N   ASP   299       5.230 -56.778   7.901  1.00  0.00           N  
ATOM   2271  CA  ASP   299       4.793 -55.469   7.446  1.00  0.00           C  
ATOM   2272  C   ASP   299       5.888 -54.427   7.662  1.00  0.00           C  
ATOM   2273  O   ASP   299       6.095 -53.547   6.827  1.00  0.00           O  
ATOM   2274  CB  ASP   299       3.512 -55.059   8.174  1.00  0.00           C  
ATOM   2275  CG  ASP   299       2.368 -55.899   7.623  1.00  0.00           C  
ATOM   2276  OD1 ASP   299       2.571 -56.551   6.564  1.00  0.00           O  
ATOM   2277  OD2 ASP   299       1.278 -55.899   8.253  1.00  0.00           O  
ATOM   2278  N   ILE   300       6.590 -54.538   8.785  1.00  0.00           N  
ATOM   2279  CA  ILE   300       7.661 -53.602   9.119  1.00  0.00           C  
ATOM   2280  C   ILE   300       8.925 -53.865   8.294  1.00  0.00           C  
ATOM   2281  O   ILE   300       9.645 -52.933   7.928  1.00  0.00           O  
ATOM   2282  CB  ILE   300       7.956 -53.600  10.643  1.00  0.00           C  
ATOM   2283  CG1 ILE   300       7.268 -52.409  11.313  1.00  0.00           C  
ATOM   2284  CG2 ILE   300       9.450 -53.544  10.924  1.00  0.00           C  
ATOM   2285  CD1 ILE   300       5.772 -52.354  11.096  1.00  0.00           C  
ATOM   2286  N   ALA   301       9.174 -55.136   7.989  1.00  0.00           N  
ATOM   2287  CA  ALA   301      10.280 -55.522   7.117  1.00  0.00           C  
ATOM   2288  C   ALA   301      10.146 -54.855   5.753  1.00  0.00           C  
ATOM   2289  O   ALA   301      11.122 -54.350   5.199  1.00  0.00           O  
ATOM   2290  CB  ALA   301      10.310 -57.041   6.935  1.00  0.00           C  
ATOM   2291  N   ARG   302       8.926 -54.855   5.224  1.00  0.00           N  
ATOM   2292  CA  ARG   302       8.647 -54.277   3.915  1.00  0.00           C  
ATOM   2293  C   ARG   302       8.825 -52.762   3.922  1.00  0.00           C  
ATOM   2294  O   ARG   302       9.172 -52.162   2.906  1.00  0.00           O  
ATOM   2295  CB  ARG   302       7.233 -54.639   3.462  1.00  0.00           C  
ATOM   2296  CG  ARG   302       7.070 -56.115   3.092  1.00  0.00           C  
ATOM   2297  CD  ARG   302       5.637 -56.497   2.717  1.00  0.00           C  
ATOM   2298  NE  ARG   302       5.631 -57.952   2.394  1.00  0.00           N  
ATOM   2299  CZ  ARG   302       4.450 -58.594   2.159  1.00  0.00           C  
ATOM   2300  NH1 ARG   302       3.446 -57.678   2.283  1.00  0.00           N  
ATOM   2301  NH2 ARG   302       4.734 -59.902   1.890  1.00  0.00           N  
ATOM   2302  N   GLY   303       8.584 -52.149   5.075  1.00  0.00           N  
ATOM   2303  CA  GLY   303       8.768 -50.713   5.225  1.00  0.00           C  
ATOM   2304  C   GLY   303      10.242 -50.349   5.107  1.00  0.00           C  
ATOM   2305  O   GLY   303      10.617 -49.476   4.327  1.00  0.00           O  
ATOM   2306  N   MET   304      11.070 -51.030   5.892  1.00  0.00           N  
ATOM   2307  CA  MET   304      12.511 -50.806   5.894  1.00  0.00           C  
ATOM   2308  C   MET   304      13.127 -51.153   4.537  1.00  0.00           C  
ATOM   2309  O   MET   304      14.081 -50.509   4.095  1.00  0.00           O  
ATOM   2310  CB  MET   304      13.191 -51.622   7.015  1.00  0.00           C  
ATOM   2311  CG  MET   304      12.880 -51.104   8.421  1.00  0.00           C  
ATOM   2312  SD  MET   304      13.640 -52.066   9.763  1.00  0.00           S  
ATOM   2313  CE  MET   304      15.340 -51.557   9.381  1.00  0.00           C  
ATOM   2314  N   ASN   305      12.569 -52.161   3.872  1.00  0.00           N  
ATOM   2315  CA  ASN   305      13.063 -52.575   2.562  1.00  0.00           C  
ATOM   2316  C   ASN   305      12.851 -51.490   1.508  1.00  0.00           C  
ATOM   2317  O   ASN   305      13.790 -51.095   0.816  1.00  0.00           O  
ATOM   2318  CB  ASN   305      12.397 -53.879   2.114  1.00  0.00           C  
ATOM   2319  CG  ASN   305      13.166 -54.412   0.913  1.00  0.00           C  
ATOM   2320  OD1 ASN   305      14.357 -54.146   0.755  1.00  0.00           O  
ATOM   2321  ND2 ASN   305      12.527 -55.193   0.002  1.00  0.00           N  
ATOM   2322  N   TYR   306      12.635 -50.253   1.961  1.00  0.00           N  
ATOM   2323  CA  TYR   306      12.428 -49.156   1.035  1.00  0.00           C  
ATOM   2324  C   TYR   306      13.699 -48.858   0.225  1.00  0.00           C  
ATOM   2325  O   TYR   306      13.630 -48.327  -0.887  1.00  0.00           O  
ATOM   2326  CB  TYR   306      12.139 -47.703   1.438  1.00  0.00           C  
ATOM   2327  CG  TYR   306      11.924 -46.925   0.186  1.00  0.00           C  
ATOM   2328  CD1 TYR   306      10.723 -47.061  -0.522  1.00  0.00           C  
ATOM   2329  CD2 TYR   306      12.906 -46.039  -0.312  1.00  0.00           C  
ATOM   2330  CE1 TYR   306      10.482 -46.340  -1.709  1.00  0.00           C  
ATOM   2331  CE2 TYR   306      12.677 -45.299  -1.517  1.00  0.00           C  
ATOM   2332  CZ  TYR   306      11.456 -45.464  -2.201  1.00  0.00           C  
ATOM   2333  OH  TYR   306      11.193 -44.776  -3.366  1.00  0.00           O  
ATOM   2334  N   LEU   307      14.888 -49.187   0.755  1.00  0.00           N  
ATOM   2335  CA  LEU   307      16.084 -48.836   0.019  1.00  0.00           C  
ATOM   2336  C   LEU   307      16.203 -49.645  -1.275  1.00  0.00           C  
ATOM   2337  O   LEU   307      17.156 -49.509  -2.047  1.00  0.00           O  
ATOM   2338  CB  LEU   307      17.478 -49.087   0.602  1.00  0.00           C  
ATOM   2339  CG  LEU   307      17.772 -48.263   1.858  1.00  0.00           C  
ATOM   2340  CD1 LEU   307      19.108 -48.569   2.532  1.00  0.00           C  
ATOM   2341  CD2 LEU   307      17.821 -46.752   1.641  1.00  0.00           C  
ATOM   2342  N   HIS   308      15.224 -50.495  -1.513  1.00  0.00           N  
ATOM   2343  CA  HIS   308      15.225 -51.324  -2.692  1.00  0.00           C  
ATOM   2344  C   HIS   308      14.609 -50.662  -3.937  1.00  0.00           C  
ATOM   2345  O   HIS   308      14.672 -51.196  -5.048  1.00  0.00           O  
ATOM   2346  CB  HIS   308      14.440 -52.641  -2.704  1.00  0.00           C  
ATOM   2347  CG  HIS   308      12.962 -52.444  -2.538  1.00  0.00           C  
ATOM   2348  ND1 HIS   308      12.366 -52.029  -1.365  1.00  0.00           N  
ATOM   2349  CD2 HIS   308      11.942 -52.606  -3.414  1.00  0.00           C  
ATOM   2350  CE1 HIS   308      11.079 -51.941  -1.512  1.00  0.00           C  
ATOM   2351  NE2 HIS   308      10.783 -52.287  -2.750  1.00  0.00           N  
ATOM   2352  N   GLU   309      14.006 -49.485  -3.763  1.00  0.00           N  
ATOM   2353  CA  GLU   309      13.422 -48.733  -4.882  1.00  0.00           C  
ATOM   2354  C   GLU   309      14.595 -47.989  -5.560  1.00  0.00           C  
ATOM   2355  O   GLU   309      15.321 -47.220  -4.924  1.00  0.00           O  
ATOM   2356  CB  GLU   309      12.402 -47.624  -4.607  1.00  0.00           C  
ATOM   2357  CG  GLU   309      11.844 -46.979  -5.878  1.00  0.00           C  
ATOM   2358  CD  GLU   309      10.791 -45.961  -5.465  1.00  0.00           C  
ATOM   2359  OE1 GLU   309      11.117 -45.079  -4.626  1.00  0.00           O  
ATOM   2360  OE2 GLU   309       9.646 -46.052  -5.983  1.00  0.00           O  
ATOM   2361  N   CYS   310      14.792 -48.216  -6.877  1.00  0.00           N  
ATOM   2362  CA  CYS   310      15.904 -47.552  -7.565  1.00  0.00           C  
ATOM   2363  C   CYS   310      15.781 -46.047  -7.857  1.00  0.00           C  
ATOM   2364  O   CYS   310      15.608 -45.636  -9.007  1.00  0.00           O  
ATOM   2365  CB  CYS   310      16.366 -47.873  -8.989  1.00  0.00           C  
ATOM   2366  SG  CYS   310      16.867 -49.196  -9.112  1.00  0.00           S  
ATOM   2367  N   LYS   311      15.868 -45.196  -6.832  1.00  0.00           N  
ATOM   2368  CA  LYS   311      15.840 -43.761  -7.065  1.00  0.00           C  
ATOM   2369  C   LYS   311      17.032 -43.227  -6.329  1.00  0.00           C  
ATOM   2370  O   LYS   311      17.530 -43.838  -5.379  1.00  0.00           O  
ATOM   2371  CB  LYS   311      14.718 -42.859  -6.540  1.00  0.00           C  
ATOM   2372  CG  LYS   311      13.356 -43.149  -7.173  1.00  0.00           C  
ATOM   2373  CD  LYS   311      12.238 -42.233  -6.668  1.00  0.00           C  
ATOM   2374  CE  LYS   311      10.875 -42.528  -7.296  1.00  0.00           C  
ATOM   2375  NZ  LYS   311       9.863 -41.582  -6.775  1.00  0.00           N  
ATOM   2376  N   PRO   312      17.531 -42.061  -6.747  1.00  0.00           N  
ATOM   2377  CA  PRO   312      18.726 -41.482  -6.169  1.00  0.00           C  
ATOM   2378  C   PRO   312      18.462 -40.687  -4.910  1.00  0.00           C  
ATOM   2379  O   PRO   312      18.888 -39.542  -4.737  1.00  0.00           O  
ATOM   2380  CB  PRO   312      19.768 -40.360  -6.178  1.00  0.00           C  
ATOM   2381  CG  PRO   312      19.188 -38.992  -6.541  1.00  0.00           C  
ATOM   2382  CD  PRO   312      18.153 -39.044  -7.667  1.00  0.00           C  
ATOM   2383  N   ASP   313      17.733 -41.330  -4.010  1.00  0.00           N  
ATOM   2384  CA  ASP   313      17.427 -40.767  -2.705  1.00  0.00           C  
ATOM   2385  C   ASP   313      17.841 -41.819  -1.679  1.00  0.00           C  
ATOM   2386  O   ASP   313      17.243 -42.892  -1.561  1.00  0.00           O  
ATOM   2387  CB  ASP   313      15.965 -40.443  -2.387  1.00  0.00           C  
ATOM   2388  CG  ASP   313      15.925 -39.708  -1.055  1.00  0.00           C  
ATOM   2389  OD1 ASP   313      16.592 -40.183  -0.097  1.00  0.00           O  
ATOM   2390  OD2 ASP   313      15.227 -38.662  -0.977  1.00  0.00           O  
ATOM   2391  N   PRO   314      18.893 -41.504  -0.916  1.00  0.00           N  
ATOM   2392  CA  PRO   314      19.436 -42.379   0.137  1.00  0.00           C  
ATOM   2393  C   PRO   314      18.494 -42.284   1.359  1.00  0.00           C  
ATOM   2394  O   PRO   314      18.172 -41.201   1.855  1.00  0.00           O  
ATOM   2395  CB  PRO   314      20.393 -42.570   1.317  1.00  0.00           C  
ATOM   2396  CG  PRO   314      20.723 -41.269   2.051  1.00  0.00           C  
ATOM   2397  CD  PRO   314      20.722 -40.037   1.145  1.00  0.00           C  
ATOM   2398  N   ILE   315      18.056 -43.431   1.839  1.00  0.00           N  
ATOM   2399  CA  ILE   315      17.109 -43.501   2.943  1.00  0.00           C  
ATOM   2400  C   ILE   315      17.546 -44.558   3.943  1.00  0.00           C  
ATOM   2401  O   ILE   315      17.893 -45.692   3.602  1.00  0.00           O  
ATOM   2402  CB  ILE   315      15.635 -43.962   2.999  1.00  0.00           C  
ATOM   2403  CG1 ILE   315      14.699 -43.133   2.104  1.00  0.00           C  
ATOM   2404  CG2 ILE   315      15.021 -43.882   4.407  1.00  0.00           C  
ATOM   2405  CD1 ILE   315      14.484 -41.705   2.604  1.00  0.00           C  
ATOM   2406  N   ILE   316      17.623 -44.198   5.204  1.00  0.00           N  
ATOM   2407  CA  ILE   316      17.810 -45.070   6.359  1.00  0.00           C  
ATOM   2408  C   ILE   316      17.071 -44.465   7.552  1.00  0.00           C  
ATOM   2409  O   ILE   316      17.108 -43.250   7.756  1.00  0.00           O  
ATOM   2410  CB  ILE   316      19.311 -45.251   6.680  1.00  0.00           C  
ATOM   2411  CG1 ILE   316      20.113 -45.879   5.528  1.00  0.00           C  
ATOM   2412  CG2 ILE   316      19.574 -46.158   7.894  1.00  0.00           C  
ATOM   2413  CD1 ILE   316      21.620 -45.909   5.780  1.00  0.00           C  
ATOM   2414  N   HIS   317      16.389 -45.306   8.326  1.00  0.00           N  
ATOM   2415  CA  HIS   317      15.524 -44.826   9.405  1.00  0.00           C  
ATOM   2416  C   HIS   317      16.278 -44.330  10.644  1.00  0.00           C  
ATOM   2417  O   HIS   317      15.976 -43.255  11.166  1.00  0.00           O  
ATOM   2418  CB  HIS   317      14.512 -45.904   9.800  1.00  0.00           C  
ATOM   2419  CG  HIS   317      13.435 -45.413  10.715  1.00  0.00           C  
ATOM   2420  ND1 HIS   317      13.642 -45.201  12.061  1.00  0.00           N  
ATOM   2421  CD2 HIS   317      12.142 -45.089  10.477  1.00  0.00           C  
ATOM   2422  CE1 HIS   317      12.523 -44.768  12.613  1.00  0.00           C  
ATOM   2423  NE2 HIS   317      11.597 -44.690  11.673  1.00  0.00           N  
ATOM   2424  N   CYS   318      17.239 -45.126  11.110  1.00  0.00           N  
ATOM   2425  CA  CYS   318      18.094 -44.776  12.252  1.00  0.00           C  
ATOM   2426  C   CYS   318      17.415 -44.689  13.622  1.00  0.00           C  
ATOM   2427  O   CYS   318      18.039 -44.265  14.595  1.00  0.00           O  
ATOM   2428  CB  CYS   318      18.885 -43.490  11.984  1.00  0.00           C  
ATOM   2429  SG  CYS   318      19.658 -43.565  10.795  1.00  0.00           S  
ATOM   2430  N   ASP   319      16.154 -45.093  13.712  1.00  0.00           N  
ATOM   2431  CA  ASP   319      15.469 -45.089  15.003  1.00  0.00           C  
ATOM   2432  C   ASP   319      14.359 -46.131  15.057  1.00  0.00           C  
ATOM   2433  O   ASP   319      13.233 -45.833  15.454  1.00  0.00           O  
ATOM   2434  CB  ASP   319      14.920 -43.697  15.335  1.00  0.00           C  
ATOM   2435  CG  ASP   319      14.595 -43.533  16.813  1.00  0.00           C  
ATOM   2436  OD1 ASP   319      15.091 -44.345  17.624  1.00  0.00           O  
ATOM   2437  OD2 ASP   319      13.850 -42.591  17.167  1.00  0.00           O  
ATOM   2438  N   LEU   320      14.682 -47.353  14.645  1.00  0.00           N  
ATOM   2439  CA  LEU   320      13.743 -48.457  14.773  1.00  0.00           C  
ATOM   2440  C   LEU   320      13.544 -48.808  16.243  1.00  0.00           C  
ATOM   2441  O   LEU   320      14.473 -49.247  16.922  1.00  0.00           O  
ATOM   2442  CB  LEU   320      14.215 -49.683  13.986  1.00  0.00           C  
ATOM   2443  CG  LEU   320      14.054 -49.645  12.463  1.00  0.00           C  
ATOM   2444  CD1 LEU   320      12.707 -49.044  12.079  1.00  0.00           C  
ATOM   2445  CD2 LEU   320      15.197 -48.898  11.795  1.00  0.00           C  
ATOM   2446  N   LYS   321      12.324 -48.607  16.723  1.00  0.00           N  
ATOM   2447  CA  LYS   321      11.982 -48.874  18.111  1.00  0.00           C  
ATOM   2448  C   LYS   321      10.468 -49.033  18.193  1.00  0.00           C  
ATOM   2449  O   LYS   321       9.749 -48.547  17.320  1.00  0.00           O  
ATOM   2450  CB  LYS   321      12.462 -47.732  19.012  1.00  0.00           C  
ATOM   2451  CG  LYS   321      11.757 -46.402  18.739  1.00  0.00           C  
ATOM   2452  CD  LYS   321      12.224 -45.263  19.647  1.00  0.00           C  
ATOM   2453  CE  LYS   321      11.532 -43.929  19.363  1.00  0.00           C  
ATOM   2454  NZ  LYS   321      12.041 -42.888  20.283  1.00  0.00           N  
ATOM   2455  N   PRO   322       9.977 -49.728  19.232  1.00  0.00           N  
ATOM   2456  CA  PRO   322       8.538 -49.985  19.358  1.00  0.00           C  
ATOM   2457  C   PRO   322       7.696 -48.714  19.416  1.00  0.00           C  
ATOM   2458  O   PRO   322       6.572 -48.718  18.916  1.00  0.00           O  
ATOM   2459  CB  PRO   322       8.436 -50.745  20.680  1.00  0.00           C  
ATOM   2460  CG  PRO   322       9.760 -51.381  20.853  1.00  0.00           C  
ATOM   2461  CD  PRO   322      10.747 -50.410  20.287  1.00  0.00           C  
ATOM   2462  N   LYS   323       8.227 -47.648  20.009  1.00  0.00           N  
ATOM   2463  CA  LYS   323       7.499 -46.381  20.096  1.00  0.00           C  
ATOM   2464  C   LYS   323       7.205 -45.778  18.721  1.00  0.00           C  
ATOM   2465  O   LYS   323       6.250 -45.017  18.562  1.00  0.00           O  
ATOM   2466  CB  LYS   323       8.261 -45.364  20.953  1.00  0.00           C  
ATOM   2467  CG  LYS   323       8.280 -45.714  22.442  1.00  0.00           C  
ATOM   2468  CD  LYS   323       9.046 -44.704  23.299  1.00  0.00           C  
ATOM   2469  CE  LYS   323       9.069 -45.056  24.788  1.00  0.00           C  
ATOM   2470  NZ  LYS   323       9.854 -44.048  25.534  1.00  0.00           N  
ATOM   2471  N   ASN   324       8.029 -46.120  17.734  1.00  0.00           N  
ATOM   2472  CA  ASN   324       7.885 -45.562  16.394  1.00  0.00           C  
ATOM   2473  C   ASN   324       7.085 -46.434  15.426  1.00  0.00           C  
ATOM   2474  O   ASN   324       6.887 -46.065  14.269  1.00  0.00           O  
ATOM   2475  CB  ASN   324       9.250 -45.201  15.803  1.00  0.00           C  
ATOM   2476  CG  ASN   324       9.900 -44.033  16.519  1.00  0.00           C  
ATOM   2477  OD1 ASN   324       9.250 -43.327  17.290  1.00  0.00           O  
ATOM   2478  ND2 ASN   324      11.185 -43.816  16.259  1.00  0.00           N  
ATOM   2479  N   ILE   325       6.633 -47.591  15.898  1.00  0.00           N  
ATOM   2480  CA  ILE   325       5.724 -48.426  15.114  1.00  0.00           C  
ATOM   2481  C   ILE   325       4.287 -48.257  15.597  1.00  0.00           C  
ATOM   2482  O   ILE   325       3.960 -48.577  16.740  1.00  0.00           O  
ATOM   2483  CB  ILE   325       6.125 -49.915  15.139  1.00  0.00           C  
ATOM   2484  CG1 ILE   325       7.362 -50.143  14.272  1.00  0.00           C  
ATOM   2485  CG2 ILE   325       4.986 -50.785  14.630  1.00  0.00           C  
ATOM   2486  CD1 ILE   325       8.594 -50.502  15.055  1.00  0.00           C  
ATOM   2487  N   LEU   326       3.435 -47.749  14.713  1.00  0.00           N  
ATOM   2488  CA  LEU   326       2.062 -47.423  15.069  1.00  0.00           C  
ATOM   2489  C   LEU   326       1.087 -48.489  14.589  1.00  0.00           C  
ATOM   2490  O   LEU   326       1.307 -49.131  13.562  1.00  0.00           O  
ATOM   2491  CB  LEU   326       1.685 -46.067  14.484  1.00  0.00           C  
ATOM   2492  CG  LEU   326       2.713 -44.973  14.767  1.00  0.00           C  
ATOM   2493  CD1 LEU   326       2.351 -43.708  14.030  1.00  0.00           C  
ATOM   2494  CD2 LEU   326       2.816 -44.712  16.257  1.00  0.00           C  
ATOM   2495  N   LEU   327       0.001 -48.663  15.334  1.00  0.00           N  
ATOM   2496  CA  LEU   327      -0.963 -49.713  15.039  1.00  0.00           C  
ATOM   2497  C   LEU   327      -2.319 -49.154  14.609  1.00  0.00           C  
ATOM   2498  O   LEU   327      -2.874 -48.270  15.264  1.00  0.00           O  
ATOM   2499  CB  LEU   327      -1.146 -50.640  16.254  1.00  0.00           C  
ATOM   2500  CG  LEU   327      -2.193 -51.734  16.035  1.00  0.00           C  
ATOM   2501  CD1 LEU   327      -1.829 -52.773  14.976  1.00  0.00           C  
ATOM   2502  CD2 LEU   327      -2.512 -52.579  17.267  1.00  0.00           C  
ATOM   2503  N   ASP   328      -2.844 -49.679  13.505  1.00  0.00           N  
ATOM   2504  CA  ASP   328      -4.161 -49.291  13.007  1.00  0.00           C  
ATOM   2505  C   ASP   328      -5.275 -49.691  13.964  1.00  0.00           C  
ATOM   2506  O   ASP   328      -5.031 -50.211  15.053  1.00  0.00           O  
ATOM   2507  CB  ASP   328      -4.436 -49.938  11.646  1.00  0.00           C  
ATOM   2508  CG  ASP   328      -3.930 -49.106  10.489  1.00  0.00           C  
ATOM   2509  OD1 ASP   328      -3.549 -47.937  10.713  1.00  0.00           O  
ATOM   2510  OD2 ASP   328      -3.926 -49.618   9.349  1.00  0.00           O  
ATOM   2511  N   ARG   329      -6.506 -49.439  13.541  1.00  0.00           N  
ATOM   2512  CA  ARG   329      -7.677 -49.922  14.253  1.00  0.00           C  
ATOM   2513  C   ARG   329      -8.154 -51.229  13.627  1.00  0.00           C  
ATOM   2514  O   ARG   329      -9.338 -51.559  13.692  1.00  0.00           O  
ATOM   2515  CB  ARG   329      -8.788 -48.873  14.216  1.00  0.00           C  
ATOM   2516  CG  ARG   329      -9.163 -48.431  12.800  1.00  0.00           C  
ATOM   2517  CD  ARG   329     -10.004 -49.459  12.040  1.00  0.00           C  
ATOM   2518  NE  ARG   329     -11.253 -49.681  12.822  1.00  0.00           N  
ATOM   2519  CZ  ARG   329     -12.272 -48.776  12.753  1.00  0.00           C  
ATOM   2520  NH1 ARG   329     -11.885 -47.778  11.906  1.00  0.00           N  
ATOM   2521  NH2 ARG   329     -13.281 -49.222  13.557  1.00  0.00           N  
ATOM   2522  N   GLY   330      -7.225 -51.975  13.030  1.00  0.00           N  
ATOM   2523  CA  GLY   330      -7.591 -53.144  12.219  1.00  0.00           C  
ATOM   2524  C   GLY   330      -7.007 -54.565  12.453  1.00  0.00           C  
ATOM   2525  O   GLY   330      -7.670 -55.525  12.060  1.00  0.00           O  
ATOM   2526  N   GLY   331      -5.821 -54.759  13.042  1.00  0.00           N  
ATOM   2527  CA  GLY   331      -4.916 -53.744  13.562  1.00  0.00           C  
ATOM   2528  C   GLY   331      -3.584 -53.827  12.824  1.00  0.00           C  
ATOM   2529  O   GLY   331      -2.665 -54.513  13.275  1.00  0.00           O  
ATOM   2530  N   GLN   332      -3.476 -53.132  11.696  1.00  0.00           N  
ATOM   2531  CA  GLN   332      -2.261 -53.179  10.884  1.00  0.00           C  
ATOM   2532  C   GLN   332      -1.141 -52.312  11.455  1.00  0.00           C  
ATOM   2533  O   GLN   332      -1.394 -51.355  12.185  1.00  0.00           O  
ATOM   2534  CB  GLN   332      -2.568 -52.774   9.454  1.00  0.00           C  
ATOM   2535  CG  GLN   332      -3.586 -53.686   8.767  1.00  0.00           C  
ATOM   2536  CD  GLN   332      -3.018 -55.099   8.754  1.00  0.00           C  
ATOM   2537  OE1 GLN   332      -1.889 -55.324   8.323  1.00  0.00           O  
ATOM   2538  NE2 GLN   332      -3.772 -56.127   9.228  1.00  0.00           N  
ATOM   2539  N   LEU   333       0.098 -52.650  11.109  1.00  0.00           N  
ATOM   2540  CA  LEU   333       1.263 -51.922  11.605  1.00  0.00           C  
ATOM   2541  C   LEU   333       1.851 -50.979  10.555  1.00  0.00           C  
ATOM   2542  O   LEU   333       1.843 -51.285   9.362  1.00  0.00           O  
ATOM   2543  CB  LEU   333       2.319 -52.897  12.086  1.00  0.00           C  
ATOM   2544  CG  LEU   333       1.835 -53.815  13.210  1.00  0.00           C  
ATOM   2545  CD1 LEU   333       2.848 -54.863  13.669  1.00  0.00           C  
ATOM   2546  CD2 LEU   333       1.451 -53.102  14.506  1.00  0.00           C  
ATOM   2547  N   LYS   334       2.374 -49.841  11.008  1.00  0.00           N  
ATOM   2548  CA  LYS   334       2.959 -48.844  10.113  1.00  0.00           C  
ATOM   2549  C   LYS   334       4.223 -48.221  10.710  1.00  0.00           C  
ATOM   2550  O   LYS   334       4.315 -48.042  11.923  1.00  0.00           O  
ATOM   2551  CB  LYS   334       1.946 -47.737   9.815  1.00  0.00           C  
ATOM   2552  CG  LYS   334       0.696 -48.234   9.086  1.00  0.00           C  
ATOM   2553  CD  LYS   334      -0.300 -47.122   8.751  1.00  0.00           C  
ATOM   2554  CE  LYS   334      -1.608 -47.634   8.143  1.00  0.00           C  
ATOM   2555  NZ  LYS   334      -1.361 -48.164   6.783  1.00  0.00           N  
ATOM   2556  N   ILE   335       5.190 -47.893   9.857  1.00  0.00           N  
ATOM   2557  CA  ILE   335       6.427 -47.253  10.299  1.00  0.00           C  
ATOM   2558  C   ILE   335       6.244 -45.737  10.353  1.00  0.00           C  
ATOM   2559  O   ILE   335       5.567 -45.165   9.502  1.00  0.00           O  
ATOM   2560  CB  ILE   335       7.565 -47.590   9.335  1.00  0.00           C  
ATOM   2561  CG1 ILE   335       7.897 -49.091   9.279  1.00  0.00           C  
ATOM   2562  CG2 ILE   335       8.892 -46.897   9.687  1.00  0.00           C  
ATOM   2563  CD1 ILE   335       8.835 -49.465   8.132  1.00  0.00           C  
ATOM   2564  N   SER   336       6.864 -45.087  11.336  1.00  0.00           N  
ATOM   2565  CA  SER   336       6.735 -43.640  11.503  1.00  0.00           C  
ATOM   2566  C   SER   336       7.951 -43.021  12.186  1.00  0.00           C  
ATOM   2567  O   SER   336       8.914 -43.719  12.505  1.00  0.00           O  
ATOM   2568  CB  SER   336       5.474 -43.306  12.277  1.00  0.00           C  
ATOM   2569  OG  SER   336       5.596 -43.745  13.622  1.00  0.00           O  
ATOM   2570  N   GLY   337       7.882 -41.708  12.407  1.00  0.00           N  
ATOM   2571  CA  GLY   337       8.975 -40.917  12.979  1.00  0.00           C  
ATOM   2572  C   GLY   337      10.248 -40.968  12.131  1.00  0.00           C  
ATOM   2573  O   GLY   337      10.991 -41.951  12.160  1.00  0.00           O  
ATOM   2574  N   PHE   338      10.504 -39.891  11.395  1.00  0.00           N  
ATOM   2575  CA  PHE   338      11.605 -39.871  10.438  1.00  0.00           C  
ATOM   2576  C   PHE   338      12.576 -38.715  10.648  1.00  0.00           C  
ATOM   2577  O   PHE   338      13.417 -38.453   9.788  1.00  0.00           O  
ATOM   2578  CB  PHE   338      11.072 -39.831   9.001  1.00  0.00           C  
ATOM   2579  CG  PHE   338      10.116 -40.941   8.678  1.00  0.00           C  
ATOM   2580  CD1 PHE   338      10.581 -42.199   8.326  1.00  0.00           C  
ATOM   2581  CD2 PHE   338       8.748 -40.725   8.721  1.00  0.00           C  
ATOM   2582  CE1 PHE   338       9.698 -43.223   8.035  1.00  0.00           C  
ATOM   2583  CE2 PHE   338       7.861 -41.743   8.428  1.00  0.00           C  
ATOM   2584  CZ  PHE   338       8.336 -42.994   8.087  1.00  0.00           C  
ATOM   2585  N   GLY   339      12.470 -38.025  11.781  1.00  0.00           N  
ATOM   2586  CA  GLY   339      13.324 -36.859  12.032  1.00  0.00           C  
ATOM   2587  C   GLY   339      14.764 -37.231  12.396  1.00  0.00           C  
ATOM   2588  O   GLY   339      15.554 -36.374  12.791  1.00  0.00           O  
ATOM   2589  N   MET   340      15.098 -38.511  12.263  1.00  0.00           N  
ATOM   2590  CA  MET   340      16.470 -38.972  12.451  1.00  0.00           C  
ATOM   2591  C   MET   340      16.942 -39.780  11.243  1.00  0.00           C  
ATOM   2592  O   MET   340      17.844 -40.609  11.350  1.00  0.00           O  
ATOM   2593  CB  MET   340      16.606 -39.791  13.739  1.00  0.00           C  
ATOM   2594  CG  MET   340      16.411 -38.964  15.011  1.00  0.00           C  
ATOM   2595  SD  MET   340      17.668 -37.677  15.275  1.00  0.00           S  
ATOM   2596  CE  MET   340      18.990 -38.838  15.725  1.00  0.00           C  
ATOM   2597  N   ILE   341      16.320 -39.528  10.096  1.00  0.00           N  
ATOM   2598  CA  ILE   341      16.642 -40.232   8.859  1.00  0.00           C  
ATOM   2599  C   ILE   341      17.890 -39.678   8.176  1.00  0.00           C  
ATOM   2600  O   ILE   341      18.201 -38.495   8.295  1.00  0.00           O  
ATOM   2601  CB  ILE   341      15.458 -40.155   7.894  1.00  0.00           C  
ATOM   2602  CG1 ILE   341      14.176 -40.802   8.444  1.00  0.00           C  
ATOM   2603  CG2 ILE   341      15.717 -40.854   6.549  1.00  0.00           C  
ATOM   2604  CD1 ILE   341      14.352 -42.269   8.834  1.00  0.00           C  
ATOM   2605  N   ARG   342      18.600 -40.540   7.455  1.00  0.00           N  
ATOM   2606  CA  ARG   342      19.756 -40.115   6.671  1.00  0.00           C  
ATOM   2607  C   ARG   342      19.580 -40.585   5.230  1.00  0.00           C  
ATOM   2608  O   ARG   342      19.017 -41.650   4.985  1.00  0.00           O  
ATOM   2609  CB  ARG   342      21.076 -40.679   7.239  1.00  0.00           C  
ATOM   2610  CG  ARG   342      21.404 -40.167   8.643  1.00  0.00           C  
ATOM   2611  CD  ARG   342      22.682 -40.769   9.231  1.00  0.00           C  
ATOM   2612  NE  ARG   342      22.882 -40.166  10.579  1.00  0.00           N  
ATOM   2613  CZ  ARG   342      23.939 -40.554  11.350  1.00  0.00           C  
ATOM   2614  NH1 ARG   342      24.641 -41.493  10.652  1.00  0.00           N  
ATOM   2615  NH2 ARG   342      23.882 -39.851  12.519  1.00  0.00           N  
ATOM   2616  N   LEU   343      20.060 -39.792   4.277  1.00  0.00           N  
ATOM   2617  CA  LEU   343      19.832 -40.089   2.866  1.00  0.00           C  
ATOM   2618  C   LEU   343      20.592 -41.320   2.362  1.00  0.00           C  
ATOM   2619  O   LEU   343      20.111 -42.446   2.494  1.00  0.00           O  
ATOM   2620  CB  LEU   343      20.137 -38.871   1.987  1.00  0.00           C  
ATOM   2621  CG  LEU   343      19.200 -37.688   2.237  1.00  0.00           C  
ATOM   2622  CD1 LEU   343      19.542 -36.417   1.461  1.00  0.00           C  
ATOM   2623  CD2 LEU   343      17.735 -37.937   1.881  1.00  0.00           C  
ATOM   2624  N   SER   344      21.777 -41.100   1.798  1.00  0.00           N  
ATOM   2625  CA  SER   344      22.492 -42.150   1.068  1.00  0.00           C  
ATOM   2626  C   SER   344      22.771 -43.407   1.899  1.00  0.00           C  
ATOM   2627  O   SER   344      23.410 -43.355   2.952  1.00  0.00           O  
ATOM   2628  CB  SER   344      23.763 -41.589   0.404  1.00  0.00           C  
ATOM   2629  OG  SER   344      23.420 -40.571  -0.525  1.00  0.00           O  
ATOM   2630  N   LYS   345      22.249 -44.533   1.420  1.00  0.00           N  
ATOM   2631  CA  LYS   345      22.419 -45.820   2.083  1.00  0.00           C  
ATOM   2632  C   LYS   345      23.741 -46.464   1.685  1.00  0.00           C  
ATOM   2633  O   LYS   345      24.025 -47.598   2.068  1.00  0.00           O  
ATOM   2634  CB  LYS   345      21.257 -46.744   1.747  1.00  0.00           C  
ATOM   2635  CG  LYS   345      21.210 -47.154   0.274  1.00  0.00           C  
ATOM   2636  CD  LYS   345      20.033 -48.069  -0.070  1.00  0.00           C  
ATOM   2637  CE  LYS   345      20.035 -48.550  -1.523  1.00  0.00           C  
ATOM   2638  NZ  LYS   345      19.764 -47.414  -2.432  1.00  0.00           N  
ATOM   2639  N   ILE   346      24.537 -45.733   0.909  1.00  0.00           N  
ATOM   2640  CA  ILE   346      25.809 -46.228   0.414  1.00  0.00           C  
ATOM   2641  C   ILE   346      26.758 -46.662   1.514  1.00  0.00           C  
ATOM   2642  O   ILE   346      27.403 -47.704   1.403  1.00  0.00           O  
ATOM   2643  CB  ILE   346      26.493 -45.153  -0.459  1.00  0.00           C  
ATOM   2644  CG1 ILE   346      25.677 -44.763  -1.703  1.00  0.00           C  
ATOM   2645  CG2 ILE   346      27.867 -45.584  -0.998  1.00  0.00           C  
ATOM   2646  CD1 ILE   346      26.245 -43.558  -2.451  1.00  0.00           C  
ATOM   2647  N   ALA   368      26.848 -45.862   2.572  1.00  0.00           N  
ATOM   2648  CA  ALA   368      27.632 -46.234   3.745  1.00  0.00           C  
ATOM   2649  C   ALA   368      26.966 -47.417   4.443  1.00  0.00           C  
ATOM   2650  O   ALA   368      25.879 -47.279   5.006  1.00  0.00           O  
ATOM   2651  CB  ALA   368      27.765 -45.047   4.701  1.00  0.00           C  
ATOM   2652  N   PRO   369      27.623 -48.587   4.408  1.00  0.00           N  
ATOM   2653  CA  PRO   369      27.031 -49.829   4.919  1.00  0.00           C  
ATOM   2654  C   PRO   369      26.810 -49.817   6.429  1.00  0.00           C  
ATOM   2655  O   PRO   369      25.999 -50.597   6.926  1.00  0.00           O  
ATOM   2656  CB  PRO   369      28.069 -50.889   4.544  1.00  0.00           C  
ATOM   2657  CG  PRO   369      29.352 -50.142   4.455  1.00  0.00           C  
ATOM   2658  CD  PRO   369      28.992 -48.797   3.906  1.00  0.00           C  
ATOM   2659  N   GLU   370      27.382 -48.811   7.090  1.00  0.00           N  
ATOM   2660  CA  GLU   370      27.271 -48.653   8.543  1.00  0.00           C  
ATOM   2661  C   GLU   370      27.052 -47.192   8.943  1.00  0.00           C  
ATOM   2662  O   GLU   370      27.190 -46.266   8.140  1.00  0.00           O  
ATOM   2663  CB  GLU   370      28.468 -49.044   9.416  1.00  0.00           C  
ATOM   2664  CG  GLU   370      28.829 -50.528   9.327  1.00  0.00           C  
ATOM   2665  CD  GLU   370      30.032 -50.774  10.226  1.00  0.00           C  
ATOM   2666  OE1 GLU   370      30.465 -49.810  10.913  1.00  0.00           O  
ATOM   2667  OE2 GLU   370      30.535 -51.929  10.238  1.00  0.00           O  
ATOM   2668  N   VAL   371      26.705 -46.981  10.211  1.00  0.00           N  
ATOM   2669  CA  VAL   371      26.483 -45.645  10.754  1.00  0.00           C  
ATOM   2670  C   VAL   371      27.643 -45.289  11.687  1.00  0.00           C  
ATOM   2671  O   VAL   371      28.377 -46.158  12.166  1.00  0.00           O  
ATOM   2672  CB  VAL   371      25.602 -44.853  11.744  1.00  0.00           C  
ATOM   2673  CG1 VAL   371      24.114 -44.875  11.389  1.00  0.00           C  
ATOM   2674  CG2 VAL   371      25.678 -45.374  13.180  1.00  0.00           C  
ATOM   2675  N   TYR   372      27.823 -43.996  11.957  1.00  0.00           N  
ATOM   2676  CA  TYR   372      28.873 -43.523  12.866  1.00  0.00           C  
ATOM   2677  C   TYR   372      28.203 -43.174  14.184  1.00  0.00           C  
ATOM   2678  O   TYR   372      27.292 -42.344  14.239  1.00  0.00           O  
ATOM   2679  CB  TYR   372      29.693 -42.236  12.704  1.00  0.00           C  
ATOM   2680  CG  TYR   372      30.564 -42.407  11.507  1.00  0.00           C  
ATOM   2681  CD1 TYR   372      30.111 -41.989  10.250  1.00  0.00           C  
ATOM   2682  CD2 TYR   372      31.851 -42.982  11.606  1.00  0.00           C  
ATOM   2683  CE1 TYR   372      30.906 -42.131   9.096  1.00  0.00           C  
ATOM   2684  CE2 TYR   372      32.673 -43.134  10.442  1.00  0.00           C  
ATOM   2685  CZ  TYR   372      32.180 -42.701   9.194  1.00  0.00           C  
ATOM   2686  OH  TYR   372      32.934 -42.832   8.047  1.00  0.00           O  
ATOM   2687  N   LYS   373      28.635 -43.797  15.273  1.00  0.00           N  
ATOM   2688  CA  LYS   373      28.038 -43.511  16.575  1.00  0.00           C  
ATOM   2689  C   LYS   373      28.763 -42.376  17.277  1.00  0.00           C  
ATOM   2690  O   LYS   373      29.980 -42.204  17.163  1.00  0.00           O  
ATOM   2691  CB  LYS   373      28.040 -44.555  17.697  1.00  0.00           C  
ATOM   2692  CG  LYS   373      27.168 -45.775  17.396  1.00  0.00           C  
ATOM   2693  CD  LYS   373      27.288 -46.887  18.441  1.00  0.00           C  
ATOM   2694  CE  LYS   373      26.702 -46.513  19.804  1.00  0.00           C  
ATOM   2695  NZ  LYS   373      26.909 -47.619  20.765  1.00  0.00           N  
ATOM   2696  N   ASP   374      28.001 -41.577  18.022  1.00  0.00           N  
ATOM   2697  CA  ASP   374      28.551 -40.436  18.744  1.00  0.00           C  
ATOM   2698  C   ASP   374      29.566 -40.820  19.812  1.00  0.00           C  
ATOM   2699  O   ASP   374      30.538 -40.104  20.069  1.00  0.00           O  
ATOM   2700  CB  ASP   374      27.546 -39.574  19.513  1.00  0.00           C  
ATOM   2701  CG  ASP   374      26.745 -38.769  18.500  1.00  0.00           C  
ATOM   2702  OD1 ASP   374      27.157 -38.738  17.310  1.00  0.00           O  
ATOM   2703  OD2 ASP   374      25.709 -38.174  18.903  1.00  0.00           O  
ATOM   2704  N   GLU   375      29.354 -41.968  20.456  1.00  0.00           N  
ATOM   2705  CA  GLU   375      30.262 -42.449  21.495  1.00  0.00           C  
ATOM   2706  C   GLU   375      31.522 -43.089  20.902  1.00  0.00           C  
ATOM   2707  O   GLU   375      32.265 -43.808  21.576  1.00  0.00           O  
ATOM   2708  CB  GLU   375      29.770 -43.545  22.447  1.00  0.00           C  
ATOM   2709  CG  GLU   375      28.560 -43.127  23.285  1.00  0.00           C  
ATOM   2710  CD  GLU   375      28.173 -44.302  24.171  1.00  0.00           C  
ATOM   2711  OE1 GLU   375      28.820 -45.376  24.045  1.00  0.00           O  
ATOM   2712  OE2 GLU   375      27.225 -44.142  24.986  1.00  0.00           O  
ATOM   2713  N   ILE   376      31.772 -42.826  19.623  1.00  0.00           N  
ATOM   2714  CA  ILE   376      32.940 -43.342  18.913  1.00  0.00           C  
ATOM   2715  C   ILE   376      33.037 -44.861  18.786  1.00  0.00           C  
ATOM   2716  O   ILE   376      34.057 -45.486  19.087  1.00  0.00           O  
ATOM   2717  CB  ILE   376      34.441 -43.270  19.274  1.00  0.00           C  
ATOM   2718  CG1 ILE   376      34.926 -41.847  19.600  1.00  0.00           C  
ATOM   2719  CG2 ILE   376      35.367 -43.762  18.149  1.00  0.00           C  
ATOM   2720  CD1 ILE   376      36.435 -41.754  19.822  1.00  0.00           C  
ATOM   2721  N   PHE   377      31.939 -45.464  18.325  1.00  0.00           N  
ATOM   2722  CA  PHE   377      31.834 -46.907  18.097  1.00  0.00           C  
ATOM   2723  C   PHE   377      30.941 -47.107  16.874  1.00  0.00           C  
ATOM   2724  O   PHE   377      30.190 -46.214  16.470  1.00  0.00           O  
ATOM   2725  CB  PHE   377      31.157 -47.861  19.090  1.00  0.00           C  
ATOM   2726  CG  PHE   377      31.903 -47.771  20.377  1.00  0.00           C  
ATOM   2727  CD1 PHE   377      31.501 -46.902  21.416  1.00  0.00           C  
ATOM   2728  CD2 PHE   377      33.043 -48.569  20.583  1.00  0.00           C  
ATOM   2729  CE1 PHE   377      32.219 -46.826  22.645  1.00  0.00           C  
ATOM   2730  CE2 PHE   377      33.780 -48.512  21.805  1.00  0.00           C  
ATOM   2731  CZ  PHE   377      33.365 -47.634  22.839  1.00  0.00           C  
ATOM   2732  N   ASP   378      31.009 -48.288  16.264  1.00  0.00           N  
ATOM   2733  CA  ASP   378      30.192 -48.577  15.091  1.00  0.00           C  
ATOM   2734  C   ASP   378      29.026 -49.499  15.454  1.00  0.00           C  
ATOM   2735  O   ASP   378      29.088 -50.289  16.401  1.00  0.00           O  
ATOM   2736  CB  ASP   378      30.882 -49.293  13.927  1.00  0.00           C  
ATOM   2737  CG  ASP   378      31.872 -48.323  13.299  1.00  0.00           C  
ATOM   2738  OD1 ASP   378      31.781 -47.104  13.604  1.00  0.00           O  
ATOM   2739  OD2 ASP   378      32.734 -48.788  12.505  1.00  0.00           O  
ATOM   2740  N   LEU   379      27.939 -49.400  14.690  1.00  0.00           N  
ATOM   2741  CA  LEU   379      26.746 -50.207  14.922  1.00  0.00           C  
ATOM   2742  C   LEU   379      25.942 -50.314  13.637  1.00  0.00           C  
ATOM   2743  O   LEU   379      26.031 -49.461  12.750  1.00  0.00           O  
ATOM   2744  CB  LEU   379      25.646 -49.756  15.887  1.00  0.00           C  
ATOM   2745  CG  LEU   379      25.022 -48.410  15.514  1.00  0.00           C  
ATOM   2746  CD1 LEU   379      23.879 -48.486  14.502  1.00  0.00           C  
ATOM   2747  CD2 LEU   379      24.410 -47.636  16.681  1.00  0.00           C  
ATOM   2748  N   ARG   380      25.132 -51.377  13.507  1.00  0.00           N  
ATOM   2749  CA  ARG   380      24.310 -51.559  12.303  1.00  0.00           C  
ATOM   2750  C   ARG   380      23.308 -50.414  12.147  1.00  0.00           C  
ATOM   2751  O   ARG   380      22.446 -50.178  12.997  1.00  0.00           O  
ATOM   2752  CB  ARG   380      23.356 -52.746  12.144  1.00  0.00           C  
ATOM   2753  CG  ARG   380      22.721 -52.836  10.755  1.00  0.00           C  
ATOM   2754  CD  ARG   380      23.663 -53.393   9.686  1.00  0.00           C  
ATOM   2755  NE  ARG   380      22.985 -53.240   8.368  1.00  0.00           N  
ATOM   2756  CZ  ARG   380      23.681 -53.455   7.213  1.00  0.00           C  
ATOM   2757  NH1 ARG   380      24.959 -53.794   7.554  1.00  0.00           N  
ATOM   2758  NH2 ARG   380      22.828 -53.248   6.168  1.00  0.00           N  
ATOM   2759  N   VAL   381      23.424 -49.691  11.041  1.00  0.00           N  
ATOM   2760  CA  VAL   381      22.563 -48.551  10.786  1.00  0.00           C  
ATOM   2761  C   VAL   381      21.052 -48.778  10.853  1.00  0.00           C  
ATOM   2762  O   VAL   381      20.277 -47.818  10.865  1.00  0.00           O  
ATOM   2763  CB  VAL   381      22.151 -47.584   9.655  1.00  0.00           C  
ATOM   2764  CG1 VAL   381      23.315 -46.756   9.107  1.00  0.00           C  
ATOM   2765  CG2 VAL   381      21.553 -48.290   8.436  1.00  0.00           C  
ATOM   2766  N   ASP   382      20.569 -49.995  10.996  1.00  0.00           N  
ATOM   2767  CA  ASP   382      19.133 -50.227  10.875  1.00  0.00           C  
ATOM   2768  C   ASP   382      18.783 -51.711  10.972  1.00  0.00           C  
ATOM   2769  O   ASP   382      17.769 -52.080  11.566  1.00  0.00           O  
ATOM   2770  CB  ASP   382      18.608 -49.655   9.557  1.00  0.00           C  
ATOM   2771  CG  ASP   382      17.914 -48.319   9.736  1.00  0.00           C  
ATOM   2772  OD1 ASP   382      18.078 -47.697  10.807  1.00  0.00           O  
ATOM   2773  OD2 ASP   382      17.206 -47.889   8.800  1.00  0.00           O  
ATOM   2774  N   ALA   383      19.626 -52.556  10.384  1.00  0.00           N  
ATOM   2775  CA  ALA   383      19.384 -53.995  10.371  1.00  0.00           C  
ATOM   2776  C   ALA   383      19.502 -54.629  11.753  1.00  0.00           C  
ATOM   2777  O   ALA   383      18.636 -55.403  12.158  1.00  0.00           O  
ATOM   2778  CB  ALA   383      20.317 -54.699   9.383  1.00  0.00           C  
ATOM   2779  N   HIS   384      20.568 -54.308  12.481  1.00  0.00           N  
ATOM   2780  CA  HIS   384      20.728 -54.859  13.826  1.00  0.00           C  
ATOM   2781  C   HIS   384      19.803 -54.203  14.856  1.00  0.00           C  
ATOM   2782  O   HIS   384      19.746 -54.626  16.011  1.00  0.00           O  
ATOM   2783  CB  HIS   384      22.198 -54.884  14.282  1.00  0.00           C  
ATOM   2784  CG  HIS   384      23.016 -55.917  13.566  1.00  0.00           C  
ATOM   2785  ND1 HIS   384      24.365 -56.117  13.779  1.00  0.00           N  
ATOM   2786  CD2 HIS   384      22.670 -56.826  12.624  1.00  0.00           C  
ATOM   2787  CE1 HIS   384      24.810 -57.076  13.026  1.00  0.00           C  
ATOM   2788  NE2 HIS   384      23.804 -57.533  12.306  1.00  0.00           N  
ATOM   2789  N   SER   385      19.081 -53.172  14.427  1.00  0.00           N  
ATOM   2790  CA  SER   385      17.969 -52.643  15.208  1.00  0.00           C  
ATOM   2791  C   SER   385      16.714 -53.466  14.927  1.00  0.00           C  
ATOM   2792  O   SER   385      15.846 -53.609  15.788  1.00  0.00           O  
ATOM   2793  CB  SER   385      17.714 -51.170  14.880  1.00  0.00           C  
ATOM   2794  OG  SER   385      18.838 -50.386  15.250  1.00  0.00           O  
ATOM   2795  N   PHE   386      16.627 -53.999  13.711  1.00  0.00           N  
ATOM   2796  CA  PHE   386      15.497 -54.829  13.311  1.00  0.00           C  
ATOM   2797  C   PHE   386      15.517 -56.175  14.033  1.00  0.00           C  
ATOM   2798  O   PHE   386      14.476 -56.680  14.453  1.00  0.00           O  
ATOM   2799  CB  PHE   386      15.505 -55.053  11.796  1.00  0.00           C  
ATOM   2800  CG  PHE   386      14.319 -55.890  11.461  1.00  0.00           C  
ATOM   2801  CD1 PHE   386      13.015 -55.350  11.396  1.00  0.00           C  
ATOM   2802  CD2 PHE   386      14.482 -57.262  11.196  1.00  0.00           C  
ATOM   2803  CE1 PHE   386      11.887 -56.158  11.071  1.00  0.00           C  
ATOM   2804  CE2 PHE   386      13.369 -58.094  10.867  1.00  0.00           C  
ATOM   2805  CZ  PHE   386      12.065 -57.538  10.807  1.00  0.00           C  
ATOM   2806  N   GLY   387      16.707 -56.752  14.167  1.00  0.00           N  
ATOM   2807  CA  GLY   387      16.865 -58.035  14.826  1.00  0.00           C  
ATOM   2808  C   GLY   387      16.493 -57.975  16.292  1.00  0.00           C  
ATOM   2809  O   GLY   387      15.887 -58.903  16.828  1.00  0.00           O  
ATOM   2810  N   VAL   388      16.859 -56.874  16.942  1.00  0.00           N  
ATOM   2811  CA  VAL   388      16.494 -56.648  18.337  1.00  0.00           C  
ATOM   2812  C   VAL   388      14.994 -56.411  18.468  1.00  0.00           C  
ATOM   2813  O   VAL   388      14.414 -56.608  19.536  1.00  0.00           O  
ATOM   2814  CB  VAL   388      17.267 -55.457  18.911  1.00  0.00           C  
ATOM   2815  CG1 VAL   388      18.786 -55.635  18.863  1.00  0.00           C  
ATOM   2816  CG2 VAL   388      16.995 -54.142  18.177  1.00  0.00           C  
ATOM   2817  N   ILE   389      14.375 -55.982  17.374  1.00  0.00           N  
ATOM   2818  CA  ILE   389      12.941 -55.727  17.350  1.00  0.00           C  
ATOM   2819  C   ILE   389      12.156 -57.026  17.170  1.00  0.00           C  
ATOM   2820  O   ILE   389      11.023 -57.150  17.639  1.00  0.00           O  
ATOM   2821  CB  ILE   389      12.600 -54.735  16.237  1.00  0.00           C  
ATOM   2822  CG1 ILE   389      13.164 -53.325  16.479  1.00  0.00           C  
ATOM   2823  CG2 ILE   389      11.088 -54.535  16.036  1.00  0.00           C  
ATOM   2824  CD1 ILE   389      13.045 -52.405  15.265  1.00  0.00           C  
ATOM   2825  N   LEU   390      12.767 -57.988  16.485  1.00  0.00           N  
ATOM   2826  CA  LEU   390      12.148 -59.291  16.277  1.00  0.00           C  
ATOM   2827  C   LEU   390      11.995 -60.026  17.607  1.00  0.00           C  
ATOM   2828  O   LEU   390      10.970 -60.658  17.864  1.00  0.00           O  
ATOM   2829  CB  LEU   390      12.954 -60.154  15.282  1.00  0.00           C  
ATOM   2830  CG  LEU   390      12.909 -59.631  13.845  1.00  0.00           C  
ATOM   2831  CD1 LEU   390      13.832 -60.354  12.865  1.00  0.00           C  
ATOM   2832  CD2 LEU   390      11.541 -59.714  13.170  1.00  0.00           C  
ATOM   2833  N   TYR   391      13.010 -59.926  18.459  1.00  0.00           N  
ATOM   2834  CA  TYR   391      12.941 -60.531  19.783  1.00  0.00           C  
ATOM   2835  C   TYR   391      11.903 -59.810  20.637  1.00  0.00           C  
ATOM   2836  O   TYR   391      11.247 -60.426  21.476  1.00  0.00           O  
ATOM   2837  CB  TYR   391      14.313 -60.512  20.468  1.00  0.00           C  
ATOM   2838  CG  TYR   391      14.170 -61.208  21.777  1.00  0.00           C  
ATOM   2839  CD1 TYR   391      14.071 -62.605  21.817  1.00  0.00           C  
ATOM   2840  CD2 TYR   391      14.136 -60.494  22.995  1.00  0.00           C  
ATOM   2841  CE1 TYR   391      13.937 -63.300  23.035  1.00  0.00           C  
ATOM   2842  CE2 TYR   391      14.001 -61.184  24.243  1.00  0.00           C  
ATOM   2843  CZ  TYR   391      13.903 -62.591  24.241  1.00  0.00           C  
ATOM   2844  OH  TYR   391      13.767 -63.297  25.416  1.00  0.00           O  
ATOM   2845  N   GLU   392      11.753 -58.507  20.413  1.00  0.00           N  
ATOM   2846  CA  GLU   392      10.821 -57.706  21.198  1.00  0.00           C  
ATOM   2847  C   GLU   392       9.373 -58.152  21.014  1.00  0.00           C  
ATOM   2848  O   GLU   392       8.645 -58.343  21.989  1.00  0.00           O  
ATOM   2849  CB  GLU   392      10.952 -56.215  20.867  1.00  0.00           C  
ATOM   2850  CG  GLU   392       9.995 -55.327  21.664  1.00  0.00           C  
ATOM   2851  CD  GLU   392      10.414 -55.377  23.126  1.00  0.00           C  
ATOM   2852  OE1 GLU   392      11.530 -55.892  23.404  1.00  0.00           O  
ATOM   2853  OE2 GLU   392       9.624 -54.902  23.985  1.00  0.00           O  
ATOM   2854  N   ILE   393       8.962 -58.318  19.762  1.00  0.00           N  
ATOM   2855  CA  ILE   393       7.578 -58.662  19.452  1.00  0.00           C  
ATOM   2856  C   ILE   393       7.242 -60.112  19.810  1.00  0.00           C  
ATOM   2857  O   ILE   393       6.163 -60.395  20.336  1.00  0.00           O  
ATOM   2858  CB  ILE   393       7.250 -58.389  17.969  1.00  0.00           C  
ATOM   2859  CG1 ILE   393       8.082 -59.236  16.991  1.00  0.00           C  
ATOM   2860  CG2 ILE   393       7.493 -56.931  17.545  1.00  0.00           C  
ATOM   2861  CD1 ILE   393       7.628 -59.109  15.537  1.00  0.00           C  
ATOM   2862  N   THR   394       8.271 -60.899  20.103  1.00  0.00           N  
ATOM   2863  CA  THR   394       8.107 -62.198  20.766  1.00  0.00           C  
ATOM   2864  C   THR   394       8.337 -61.998  22.254  1.00  0.00           C  
ATOM   2865  O   THR   394       7.463 -62.242  23.091  1.00  0.00           O  
ATOM   2866  CB  THR   394       8.514 -63.619  21.205  1.00  0.00           C  
ATOM   2867  OG1 THR   394       8.725 -64.440  20.066  1.00  0.00           O  
ATOM   2868  CG2 THR   394       7.395 -64.225  22.069  1.00  0.00           C  
ATOM   2869  N   GLU   395       9.544 -61.540  22.600  1.00  0.00           N  
ATOM   2870  CA  GLU   395       9.911 -61.274  24.001  1.00  0.00           C  
ATOM   2871  C   GLU   395       9.383 -59.910  24.418  1.00  0.00           C  
ATOM   2872  O   GLU   395      10.142 -58.998  24.756  1.00  0.00           O  
ATOM   2873  CB  GLU   395      11.393 -61.188  24.380  1.00  0.00           C  
ATOM   2874  CG  GLU   395      12.167 -62.481  24.114  1.00  0.00           C  
ATOM   2875  CD  GLU   395      11.822 -63.471  25.218  1.00  0.00           C  
ATOM   2876  OE1 GLU   395      11.137 -63.057  26.191  1.00  0.00           O  
ATOM   2877  OE2 GLU   395      12.240 -64.654  25.103  1.00  0.00           O  
ATOM   2878  N   GLY   396       8.067 -59.748  24.400  1.00  0.00           N  
ATOM   2879  CA  GLY   396       7.478 -58.441  24.572  1.00  0.00           C  
ATOM   2880  C   GLY   396       7.845 -57.785  25.907  1.00  0.00           C  
ATOM   2881  O   GLY   396       8.004 -56.565  25.996  1.00  0.00           O  
ATOM   2882  N   VAL   397       7.985 -58.576  26.966  1.00  0.00           N  
ATOM   2883  CA  VAL   397       8.230 -58.011  28.295  1.00  0.00           C  
ATOM   2884  C   VAL   397       9.610 -57.375  28.410  1.00  0.00           C  
ATOM   2885  O   VAL   397       9.846 -56.491  29.238  1.00  0.00           O  
ATOM   2886  CB  VAL   397       8.469 -58.415  29.766  1.00  0.00           C  
ATOM   2887  CG1 VAL   397       7.321 -59.226  30.370  1.00  0.00           C  
ATOM   2888  CG2 VAL   397       9.717 -59.277  29.967  1.00  0.00           C  
ATOM   2889  N   PRO   398      10.581 -57.814  27.475  1.00  0.00           N  
ATOM   2890  CA  PRO   398      11.904 -57.218  27.607  1.00  0.00           C  
ATOM   2891  C   PRO   398      11.901 -55.835  26.965  1.00  0.00           C  
ATOM   2892  O   PRO   398      11.583 -55.696  25.784  1.00  0.00           O  
ATOM   2893  CB  PRO   398      12.988 -58.082  26.933  1.00  0.00           C  
ATOM   2894  CG  PRO   398      12.550 -59.527  26.685  1.00  0.00           C  
ATOM   2895  CD  PRO   398      11.068 -59.664  26.328  1.00  0.00           C  
ATOM   2896  N   VAL   399      12.250 -54.815  27.745  1.00  0.00           N  
ATOM   2897  CA  VAL   399      12.275 -53.444  27.243  1.00  0.00           C  
ATOM   2898  C   VAL   399      13.297 -53.301  26.123  1.00  0.00           C  
ATOM   2899  O   VAL   399      14.358 -53.923  26.157  1.00  0.00           O  
ATOM   2900  CB  VAL   399      12.581 -52.456  28.370  1.00  0.00           C  
ATOM   2901  CG1 VAL   399      12.787 -51.020  27.883  1.00  0.00           C  
ATOM   2902  CG2 VAL   399      11.473 -52.367  29.421  1.00  0.00           C  
ATOM   2903  N   PHE   400      12.972 -52.480  25.132  1.00  0.00           N  
ATOM   2904  CA  PHE   400      13.826 -52.325  23.962  1.00  0.00           C  
ATOM   2905  C   PHE   400      15.145 -51.632  24.295  1.00  0.00           C  
ATOM   2906  O   PHE   400      16.149 -51.836  23.612  1.00  0.00           O  
ATOM   2907  CB  PHE   400      13.093 -51.555  22.862  1.00  0.00           C  
ATOM   2908  CG  PHE   400      13.783 -51.598  21.528  1.00  0.00           C  
ATOM   2909  CD1 PHE   400      13.665 -52.711  20.710  1.00  0.00           C  
ATOM   2910  CD2 PHE   400      14.541 -50.526  21.087  1.00  0.00           C  
ATOM   2911  CE1 PHE   400      14.295 -52.758  19.481  1.00  0.00           C  
ATOM   2912  CE2 PHE   400      15.173 -50.565  19.857  1.00  0.00           C  
ATOM   2913  CZ  PHE   400      15.050 -51.683  19.053  1.00  0.00           C  
ATOM   2914  N   HIS   401      15.142 -50.821  25.348  1.00  0.00           N  
ATOM   2915  CA  HIS   401      16.318 -50.024  25.687  1.00  0.00           C  
ATOM   2916  C   HIS   401      17.513 -50.857  26.163  1.00  0.00           C  
ATOM   2917  O   HIS   401      18.659 -50.531  25.845  1.00  0.00           O  
ATOM   2918  CB  HIS   401      15.973 -48.919  26.693  1.00  0.00           C  
ATOM   2919  CG  HIS   401      15.007 -47.910  26.147  1.00  0.00           C  
ATOM   2920  ND1 HIS   401      15.329 -46.974  25.185  1.00  0.00           N  
ATOM   2921  CD2 HIS   401      13.702 -47.688  26.431  1.00  0.00           C  
ATOM   2922  CE1 HIS   401      14.300 -46.236  24.901  1.00  0.00           C  
ATOM   2923  NE2 HIS   401      13.287 -46.642  25.643  1.00  0.00           N  
ATOM   2924  N   PRO   402      18.447 -50.239  26.885  1.00  0.00           N  
ATOM   2925  CA  PRO   402      19.611 -50.971  27.380  1.00  0.00           C  
ATOM   2926  C   PRO   402      19.160 -51.913  28.485  1.00  0.00           C  
ATOM   2927  O   PRO   402      18.045 -51.816  29.005  1.00  0.00           O  
ATOM   2928  CB  PRO   402      20.826 -51.024  28.310  1.00  0.00           C  
ATOM   2929  CG  PRO   402      21.268 -49.649  28.815  1.00  0.00           C  
ATOM   2930  CD  PRO   402      20.112 -48.664  29.001  1.00  0.00           C  
ATOM   2931  N   ARG   403      20.027 -52.844  28.862  1.00  0.00           N  
ATOM   2932  CA  ARG   403      19.701 -53.836  29.883  1.00  0.00           C  
ATOM   2933  C   ARG   403      19.761 -53.353  31.327  1.00  0.00           C  
ATOM   2934  O   ARG   403      19.163 -53.942  32.231  1.00  0.00           O  
ATOM   2935  CB  ARG   403      20.552 -55.097  30.054  1.00  0.00           C  
ATOM   2936  CG  ARG   403      21.937 -54.823  30.644  1.00  0.00           C  
ATOM   2937  CD  ARG   403      22.811 -56.073  30.762  1.00  0.00           C  
ATOM   2938  NE  ARG   403      24.137 -55.645  31.289  1.00  0.00           N  
ATOM   2939  CZ  ARG   403      25.122 -56.568  31.490  1.00  0.00           C  
ATOM   2940  NH1 ARG   403      24.628 -57.789  31.131  1.00  0.00           N  
ATOM   2941  NH2 ARG   403      26.216 -55.911  31.972  1.00  0.00           N  
ATOM   2942  N   PRO   404      20.488 -52.266  31.565  1.00  0.00           N  
ATOM   2943  CA  PRO   404      20.630 -51.723  32.909  1.00  0.00           C  
ATOM   2944  C   PRO   404      19.313 -51.752  33.678  1.00  0.00           C  
ATOM   2945  O   PRO   404      18.324 -51.117  33.301  1.00  0.00           O  
ATOM   2946  CB  PRO   404      20.691 -50.496  33.823  1.00  0.00           C  
ATOM   2947  CG  PRO   404      21.306 -49.266  33.152  1.00  0.00           C  
ATOM   2948  CD  PRO   404      20.859 -49.071  31.702  1.00  0.00           C  
ATOM   2949  N   PRO   405      19.291 -52.498  34.775  1.00  0.00           N  
ATOM   2950  CA  PRO   405      18.094 -52.564  35.587  1.00  0.00           C  
ATOM   2951  C   PRO   405      17.205 -53.775  35.386  1.00  0.00           C  
ATOM   2952  O   PRO   405      16.397 -54.130  36.249  1.00  0.00           O  
ATOM   2953  CB  PRO   405      16.658 -52.092  35.827  1.00  0.00           C  
ATOM   2954  CG  PRO   405      15.939 -51.651  34.550  1.00  0.00           C  
ATOM   2955  CD  PRO   405      16.858 -50.971  33.534  1.00  0.00           C  
ATOM   2956  N   GLU   406      17.332 -54.437  34.243  1.00  0.00           N  
ATOM   2957  CA  GLU   406      16.517 -55.606  33.958  1.00  0.00           C  
ATOM   2958  C   GLU   406      16.892 -56.829  34.779  1.00  0.00           C  
ATOM   2959  O   GLU   406      16.109 -57.769  34.934  1.00  0.00           O  
ATOM   2960  CB  GLU   406      16.545 -56.178  32.537  1.00  0.00           C  
ATOM   2961  CG  GLU   406      15.929 -55.246  31.492  1.00  0.00           C  
ATOM   2962  CD  GLU   406      14.477 -55.000  31.878  1.00  0.00           C  
ATOM   2963  OE1 GLU   406      13.729 -56.002  32.035  1.00  0.00           O  
ATOM   2964  OE2 GLU   406      14.097 -53.808  32.021  1.00  0.00           O  
ATOM   2965  N   GLU   407      18.108 -56.836  35.323  1.00  0.00           N  
ATOM   2966  CA  GLU   407      18.599 -57.948  36.136  1.00  0.00           C  
ATOM   2967  C   GLU   407      17.686 -58.280  37.308  1.00  0.00           C  
ATOM   2968  O   GLU   407      17.688 -59.394  37.838  1.00  0.00           O  
ATOM   2969  CB  GLU   407      19.952 -57.792  36.837  1.00  0.00           C  
ATOM   2970  CG  GLU   407      21.143 -57.816  35.877  1.00  0.00           C  
ATOM   2971  CD  GLU   407      22.406 -57.561  36.687  1.00  0.00           C  
ATOM   2972  OE1 GLU   407      22.279 -57.294  37.912  1.00  0.00           O  
ATOM   2973  OE2 GLU   407      23.514 -57.628  36.092  1.00  0.00           O  
ATOM   2974  N   VAL   408      16.890 -57.309  37.729  1.00  0.00           N  
ATOM   2975  CA  VAL   408      15.996 -57.539  38.845  1.00  0.00           C  
ATOM   2976  C   VAL   408      14.863 -58.499  38.465  1.00  0.00           C  
ATOM   2977  O   VAL   408      14.173 -59.057  39.322  1.00  0.00           O  
ATOM   2978  CB  VAL   408      14.922 -56.847  39.712  1.00  0.00           C  
ATOM   2979  CG1 VAL   408      15.434 -55.601  40.437  1.00  0.00           C  
ATOM   2980  CG2 VAL   408      13.705 -56.374  38.914  1.00  0.00           C  
ATOM   2981  N   ALA   409      14.660 -58.700  37.165  1.00  0.00           N  
ATOM   2982  CA  ALA   409      13.607 -59.601  36.686  1.00  0.00           C  
ATOM   2983  C   ALA   409      14.101 -60.730  35.780  1.00  0.00           C  
ATOM   2984  O   ALA   409      13.762 -61.903  35.958  1.00  0.00           O  
ATOM   2985  CB  ALA   409      12.535 -58.839  35.914  1.00  0.00           C  
ATOM   2986  N   ARG   410      14.914 -60.379  34.794  1.00  0.00           N  
ATOM   2987  CA  ARG   410      15.395 -61.352  33.824  1.00  0.00           C  
ATOM   2988  C   ARG   410      16.827 -61.845  33.993  1.00  0.00           C  
ATOM   2989  O   ARG   410      17.658 -61.233  34.669  1.00  0.00           O  
ATOM   2990  CB  ARG   410      15.483 -60.995  32.338  1.00  0.00           C  
ATOM   2991  CG  ARG   410      14.148 -60.551  31.737  1.00  0.00           C  
ATOM   2992  CD  ARG   410      13.138 -61.690  31.581  1.00  0.00           C  
ATOM   2993  NE  ARG   410      13.747 -62.709  30.681  1.00  0.00           N  
ATOM   2994  CZ  ARG   410      13.684 -62.549  29.327  1.00  0.00           C  
ATOM   2995  NH1 ARG   410      13.017 -61.384  29.076  1.00  0.00           N  
ATOM   2996  NH2 ARG   410      14.313 -63.615  28.752  1.00  0.00           N  
ATOM   2997  N   MET   411      17.121 -62.979  33.362  1.00  0.00           N  
ATOM   2998  CA  MET   411      18.449 -63.576  33.426  1.00  0.00           C  
ATOM   2999  C   MET   411      19.201 -63.247  32.150  1.00  0.00           C  
ATOM   3000  O   MET   411      20.408 -63.471  32.025  1.00  0.00           O  
ATOM   3001  CB  MET   411      18.755 -65.076  33.446  1.00  0.00           C  
ATOM   3002  CG  MET   411      18.202 -65.795  34.678  1.00  0.00           C  
ATOM   3003  SD  MET   411      18.865 -65.197  36.261  1.00  0.00           S  
ATOM   3004  CE  MET   411      20.547 -65.818  35.973  1.00  0.00           C  
ATOM   3005  N   MET   412      18.481 -62.702  31.176  1.00  0.00           N  
ATOM   3006  CA  MET   412      19.069 -62.314  29.903  1.00  0.00           C  
ATOM   3007  C   MET   412      18.193 -61.229  29.285  1.00  0.00           C  
ATOM   3008  O   MET   412      16.980 -61.171  29.505  1.00  0.00           O  
ATOM   3009  CB  MET   412      19.190 -63.202  28.661  1.00  0.00           C  
ATOM   3010  CG  MET   412      17.840 -63.612  28.070  1.00  0.00           C  
ATOM   3011  SD  MET   412      17.942 -64.844  26.737  1.00  0.00           S  
ATOM   3012  CE  MET   412      18.283 -66.244  27.842  1.00  0.00           C  
ATOM   3013  N   CYS   413      18.802 -60.350  28.497  1.00  0.00           N  
ATOM   3014  CA  CYS   413      18.071 -59.248  27.891  1.00  0.00           C  
ATOM   3015  C   CYS   413      18.311 -59.074  26.398  1.00  0.00           C  
ATOM   3016  O   CYS   413      19.447 -59.064  25.915  1.00  0.00           O  
ATOM   3017  CB  CYS   413      18.271 -57.764  28.211  1.00  0.00           C  
ATOM   3018  SG  CYS   413      17.967 -57.454  29.563  1.00  0.00           S  
ATOM   3019  N   LEU   414      17.228 -58.935  25.649  1.00  0.00           N  
ATOM   3020  CA  LEU   414      17.322 -58.715  24.216  1.00  0.00           C  
ATOM   3021  C   LEU   414      16.921 -57.261  23.991  1.00  0.00           C  
ATOM   3022  O   LEU   414      15.748 -56.889  24.078  1.00  0.00           O  
ATOM   3023  CB  LEU   414      16.414 -59.432  23.211  1.00  0.00           C  
ATOM   3024  CG  LEU   414      16.906 -59.333  21.766  1.00  0.00           C  
ATOM   3025  CD1 LEU   414      16.201 -60.263  20.779  1.00  0.00           C  
ATOM   3026  CD2 LEU   414      16.755 -57.955  21.125  1.00  0.00           C  
ATOM   3027  N   GLU   415      17.901 -56.419  23.697  1.00  0.00           N  
ATOM   3028  CA  GLU   415      17.614 -55.016  23.489  1.00  0.00           C  
ATOM   3029  C   GLU   415      18.759 -54.296  22.816  1.00  0.00           C  
ATOM   3030  O   GLU   415      19.416 -54.822  21.913  1.00  0.00           O  
ATOM   3031  CB  GLU   415      17.362 -54.131  24.714  1.00  0.00           C  
ATOM   3032  CG  GLU   415      18.585 -53.981  25.620  1.00  0.00           C  
ATOM   3033  CD  GLU   415      18.766 -55.284  26.387  1.00  0.00           C  
ATOM   3034  OE1 GLU   415      17.769 -55.754  26.997  1.00  0.00           O  
ATOM   3035  OE2 GLU   415      19.903 -55.826  26.372  1.00  0.00           O  
ATOM   3036  N   GLY   416      19.027 -53.053  23.357  1.00  0.00           N  
ATOM   3037  CA  GLY   416      20.074 -52.324  22.650  1.00  0.00           C  
ATOM   3038  C   GLY   416      21.353 -52.262  23.478  1.00  0.00           C  
ATOM   3039  O   GLY   416      22.418 -51.922  22.962  1.00  0.00           O  
ATOM   3040  N   LYS   417      21.241 -52.577  24.765  1.00  0.00           N  
ATOM   3041  CA  LYS   417      22.397 -52.562  25.658  1.00  0.00           C  
ATOM   3042  C   LYS   417      23.264 -53.808  25.487  1.00  0.00           C  
ATOM   3043  O   LYS   417      24.484 -53.709  25.352  1.00  0.00           O  
ATOM   3044  CB  LYS   417      21.957 -52.409  27.107  1.00  0.00           C  
ATOM   3045  CG  LYS   417      23.123 -52.356  28.096  1.00  0.00           C  
ATOM   3046  CD  LYS   417      24.006 -51.118  27.937  1.00  0.00           C  
ATOM   3047  CE  LYS   417      25.100 -51.004  29.000  1.00  0.00           C  
ATOM   3048  NZ  LYS   417      25.936 -49.810  28.742  1.00  0.00           N  
ATOM   3049  N   ARG   418      22.633 -54.978  25.501  1.00  0.00           N  
ATOM   3050  CA  ARG   418      23.356 -56.225  25.279  1.00  0.00           C  
ATOM   3051  C   ARG   418      23.764 -56.378  23.814  1.00  0.00           C  
ATOM   3052  O   ARG   418      23.129 -55.818  22.920  1.00  0.00           O  
ATOM   3053  CB  ARG   418      22.549 -57.435  25.771  1.00  0.00           C  
ATOM   3054  CG  ARG   418      22.438 -57.516  27.295  1.00  0.00           C  
ATOM   3055  CD  ARG   418      21.665 -58.740  27.789  1.00  0.00           C  
ATOM   3056  NE  ARG   418      21.551 -58.630  29.270  1.00  0.00           N  
ATOM   3057  CZ  ARG   418      22.561 -59.084  30.068  1.00  0.00           C  
ATOM   3058  NH1 ARG   418      23.540 -59.583  29.258  1.00  0.00           N  
ATOM   3059  NH2 ARG   418      22.198 -58.862  31.365  1.00  0.00           N  
ATOM   3060  N   PRO   419      24.837 -57.128  23.583  1.00  0.00           N  
ATOM   3061  CA  PRO   419      25.406 -57.287  22.249  1.00  0.00           C  
ATOM   3062  C   PRO   419      24.455 -58.010  21.302  1.00  0.00           C  
ATOM   3063  O   PRO   419      23.518 -58.675  21.742  1.00  0.00           O  
ATOM   3064  CB  PRO   419      26.733 -58.043  22.333  1.00  0.00           C  
ATOM   3065  CG  PRO   419      27.362 -58.019  23.728  1.00  0.00           C  
ATOM   3066  CD  PRO   419      26.335 -57.988  24.862  1.00  0.00           C  
ATOM   3067  N   VAL   420      24.702 -57.885  19.999  1.00  0.00           N  
ATOM   3068  CA  VAL   420      23.895 -58.588  19.005  1.00  0.00           C  
ATOM   3069  C   VAL   420      24.235 -60.075  18.938  1.00  0.00           C  
ATOM   3070  O   VAL   420      23.789 -60.788  18.042  1.00  0.00           O  
ATOM   3071  CB  VAL   420      23.991 -57.927  17.619  1.00  0.00           C  
ATOM   3072  CG1 VAL   420      23.530 -56.468  17.606  1.00  0.00           C  
ATOM   3073  CG2 VAL   420      25.412 -57.903  17.052  1.00  0.00           C  
ATOM   3074  N   PHE   421      25.050 -60.525  19.885  1.00  0.00           N  
ATOM   3075  CA  PHE   421      25.390 -61.932  20.010  1.00  0.00           C  
ATOM   3076  C   PHE   421      24.653 -62.520  21.207  1.00  0.00           C  
ATOM   3077  O   PHE   421      24.334 -63.709  21.234  1.00  0.00           O  
ATOM   3078  CB  PHE   421      26.901 -62.099  20.179  1.00  0.00           C  
ATOM   3079  CG  PHE   421      27.552 -61.547  18.958  1.00  0.00           C  
ATOM   3080  CD1 PHE   421      28.220 -60.302  18.963  1.00  0.00           C  
ATOM   3081  CD2 PHE   421      27.512 -62.273  17.753  1.00  0.00           C  
ATOM   3082  CE1 PHE   421      28.844 -59.785  17.791  1.00  0.00           C  
ATOM   3083  CE2 PHE   421      28.128 -61.777  16.564  1.00  0.00           C  
ATOM   3084  CZ  PHE   421      28.796 -60.525  16.585  1.00  0.00           C  
ATOM   3085  N   LYS   422      24.390 -61.675  22.200  1.00  0.00           N  
ATOM   3086  CA  LYS   422      23.613 -62.078  23.365  1.00  0.00           C  
ATOM   3087  C   LYS   422      22.133 -62.125  23.012  1.00  0.00           C  
ATOM   3088  O   LYS   422      21.384 -62.944  23.541  1.00  0.00           O  
ATOM   3089  CB  LYS   422      23.839 -61.108  24.528  1.00  0.00           C  
ATOM   3090  CG  LYS   422      25.258 -61.159  25.098  1.00  0.00           C  
ATOM   3091  CD  LYS   422      25.601 -62.490  25.769  1.00  0.00           C  
ATOM   3092  CE  LYS   422      27.001 -62.524  26.384  1.00  0.00           C  
ATOM   3093  NZ  LYS   422      27.230 -63.824  27.053  1.00  0.00           N  
ATOM   3094  N   THR   423      21.722 -61.235  22.113  1.00  0.00           N  
ATOM   3095  CA  THR   423      20.336 -61.168  21.664  1.00  0.00           C  
ATOM   3096  C   THR   423      19.964 -62.407  20.850  1.00  0.00           C  
ATOM   3097  O   THR   423      18.840 -62.898  20.937  1.00  0.00           O  
ATOM   3098  CB  THR   423      20.067 -59.871  20.859  1.00  0.00           C  
ATOM   3099  OG1 THR   423      20.912 -59.820  19.719  1.00  0.00           O  
ATOM   3100  CG2 THR   423      20.344 -58.650  21.753  1.00  0.00           C  
ATOM   3101  N   LYS   424      20.916 -62.924  20.077  1.00  0.00           N  
ATOM   3102  CA  LYS   424      20.687 -64.141  19.300  1.00  0.00           C  
ATOM   3103  C   LYS   424      20.477 -65.340  20.215  1.00  0.00           C  
ATOM   3104  O   LYS   424      19.538 -66.116  20.037  1.00  0.00           O  
ATOM   3105  CB  LYS   424      21.859 -64.443  18.346  1.00  0.00           C  
ATOM   3106  CG  LYS   424      21.639 -65.688  17.484  1.00  0.00           C  
ATOM   3107  CD  LYS   424      22.753 -65.931  16.464  1.00  0.00           C  
ATOM   3108  CE  LYS   424      24.069 -66.394  17.092  1.00  0.00           C  
ATOM   3109  NZ  LYS   424      25.085 -66.607  16.038  1.00  0.00           N  
ATOM   3110  N   SER   425      21.355 -65.474  21.203  1.00  0.00           N  
ATOM   3111  CA  SER   425      21.293 -66.573  22.161  1.00  0.00           C  
ATOM   3112  C   SER   425      20.070 -66.449  23.074  1.00  0.00           C  
ATOM   3113  O   SER   425      19.709 -67.389  23.783  1.00  0.00           O  
ATOM   3114  CB  SER   425      22.585 -66.615  22.986  1.00  0.00           C  
ATOM   3115  OG  SER   425      23.693 -66.895  22.143  1.00  0.00           O  
ATOM   3116  N   ARG   426      19.432 -65.283  23.041  1.00  0.00           N  
ATOM   3117  CA  ARG   426      18.288 -64.992  23.900  1.00  0.00           C  
ATOM   3118  C   ARG   426      16.950 -65.387  23.264  1.00  0.00           C  
ATOM   3119  O   ARG   426      15.925 -65.452  23.946  1.00  0.00           O  
ATOM   3120  CB  ARG   426      18.284 -63.505  24.271  1.00  0.00           C  
ATOM   3121  CG  ARG   426      19.511 -63.074  25.077  1.00  0.00           C  
ATOM   3122  CD  ARG   426      19.525 -63.615  26.508  1.00  0.00           C  
ATOM   3123  NE  ARG   426      20.760 -63.105  27.167  1.00  0.00           N  
ATOM   3124  CZ  ARG   426      21.943 -63.767  27.007  1.00  0.00           C  
ATOM   3125  NH1 ARG   426      21.710 -64.847  26.206  1.00  0.00           N  
ATOM   3126  NH2 ARG   426      22.897 -63.091  27.711  1.00  0.00           N  
ATOM   3127  N   SER   427      16.962 -65.650  21.961  1.00  0.00           N  
ATOM   3128  CA  SER   427      15.734 -65.968  21.231  1.00  0.00           C  
ATOM   3129  C   SER   427      15.145 -67.338  21.591  1.00  0.00           C  
ATOM   3130  O   SER   427      15.850 -68.347  21.571  1.00  0.00           O  
ATOM   3131  CB  SER   427      15.962 -65.852  19.720  1.00  0.00           C  
ATOM   3132  OG  SER   427      17.275 -66.250  19.364  1.00  0.00           O  
ATOM   3133  N   TYR   428      13.839 -67.368  21.912  1.00  0.00           N  
ATOM   3134  CA  TYR   428      13.094 -68.552  22.366  1.00  0.00           C  
ATOM   3135  C   TYR   428      13.144 -69.746  21.406  1.00  0.00           C  
ATOM   3136  O   TYR   428      13.845 -70.717  21.691  1.00  0.00           O  
ATOM   3137  CB  TYR   428      11.653 -68.034  22.504  1.00  0.00           C  
ATOM   3138  CG  TYR   428      10.811 -69.171  22.972  1.00  0.00           C  
ATOM   3139  CD1 TYR   428      10.819 -69.533  24.325  1.00  0.00           C  
ATOM   3140  CD2 TYR   428       9.992 -69.899  22.082  1.00  0.00           C  
ATOM   3141  CE1 TYR   428      10.034 -70.600  24.806  1.00  0.00           C  
ATOM   3142  CE2 TYR   428       9.188 -70.987  22.554  1.00  0.00           C  
ATOM   3143  CZ  TYR   428       9.224 -71.322  23.923  1.00  0.00           C  
ATOM   3144  OH  TYR   428       8.471 -72.363  24.422  1.00  0.00           O  
ATOM   3145  N   PRO   429      12.406 -69.686  20.301  1.00  0.00           N  
ATOM   3146  CA  PRO   429      12.392 -70.787  19.340  1.00  0.00           C  
ATOM   3147  C   PRO   429      13.544 -70.702  18.338  1.00  0.00           C  
ATOM   3148  O   PRO   429      14.223 -69.680  18.240  1.00  0.00           O  
ATOM   3149  CB  PRO   429      11.049 -70.869  18.608  1.00  0.00           C  
ATOM   3150  CG  PRO   429      10.415 -69.502  18.341  1.00  0.00           C  
ATOM   3151  CD  PRO   429      10.604 -68.506  19.487  1.00  0.00           C  
ATOM   3152  N   PRO   430      13.756 -71.788  17.601  1.00  0.00           N  
ATOM   3153  CA  PRO   430      14.845 -71.864  16.633  1.00  0.00           C  
ATOM   3154  C   PRO   430      14.594 -71.014  15.391  1.00  0.00           C  
ATOM   3155  O   PRO   430      15.537 -70.598  14.717  1.00  0.00           O  
ATOM   3156  CB  PRO   430      15.102 -73.318  16.233  1.00  0.00           C  
ATOM   3157  CG  PRO   430      13.896 -74.233  16.452  1.00  0.00           C  
ATOM   3158  CD  PRO   430      13.044 -73.844  17.662  1.00  0.00           C  
ATOM   3159  N   ASP   431      13.324 -70.760  15.089  1.00  0.00           N  
ATOM   3160  CA  ASP   431      12.968 -69.986  13.904  1.00  0.00           C  
ATOM   3161  C   ASP   431      13.357 -68.514  14.036  1.00  0.00           C  
ATOM   3162  O   ASP   431      13.827 -67.903  13.078  1.00  0.00           O  
ATOM   3163  CB  ASP   431      11.478 -70.126  13.578  1.00  0.00           C  
ATOM   3164  CG  ASP   431      11.248 -71.522  13.017  1.00  0.00           C  
ATOM   3165  OD1 ASP   431      12.257 -72.198  12.681  1.00  0.00           O  
ATOM   3166  OD2 ASP   431      10.061 -71.932  12.917  1.00  0.00           O  
ATOM   3167  N   ILE   432      13.156 -67.946  15.221  1.00  0.00           N  
ATOM   3168  CA  ILE   432      13.569 -66.572  15.481  1.00  0.00           C  
ATOM   3169  C   ILE   432      15.071 -66.525  15.725  1.00  0.00           C  
ATOM   3170  O   ILE   432      15.724 -65.512  15.477  1.00  0.00           O  
ATOM   3171  CB  ILE   432      12.851 -65.982  16.706  1.00  0.00           C  
ATOM   3172  CG1 ILE   432      11.338 -65.796  16.500  1.00  0.00           C  
ATOM   3173  CG2 ILE   432      13.375 -64.595  17.114  1.00  0.00           C  
ATOM   3174  CD1 ILE   432      10.586 -65.452  17.784  1.00  0.00           C  
ATOM   3175  N   LYS   433      15.607 -67.636  16.218  1.00  0.00           N  
ATOM   3176  CA  LYS   433      17.028 -67.755  16.504  1.00  0.00           C  
ATOM   3177  C   LYS   433      17.832 -67.588  15.218  1.00  0.00           C  
ATOM   3178  O   LYS   433      18.826 -66.861  15.181  1.00  0.00           O  
ATOM   3179  CB  LYS   433      17.313 -69.119  17.141  1.00  0.00           C  
ATOM   3180  CG  LYS   433      18.613 -69.211  17.923  1.00  0.00           C  
ATOM   3181  CD  LYS   433      18.686 -70.528  18.685  1.00  0.00           C  
ATOM   3182  CE  LYS   433      19.994 -70.669  19.449  1.00  0.00           C  
ATOM   3183  NZ  LYS   433      20.132 -69.646  20.522  1.00  0.00           N  
ATOM   3184  N   GLU   434      17.382 -68.257  14.161  1.00  0.00           N  
ATOM   3185  CA  GLU   434      18.059 -68.213  12.872  1.00  0.00           C  
ATOM   3186  C   GLU   434      17.709 -66.944  12.097  1.00  0.00           C  
ATOM   3187  O   GLU   434      18.488 -66.488  11.261  1.00  0.00           O  
ATOM   3188  CB  GLU   434      17.705 -69.452  12.046  1.00  0.00           C  
ATOM   3189  CG  GLU   434      18.248 -70.755  12.637  1.00  0.00           C  
ATOM   3190  CD  GLU   434      17.765 -71.904  11.764  1.00  0.00           C  
ATOM   3191  OE1 GLU   434      17.037 -71.629  10.773  1.00  0.00           O  
ATOM   3192  OE2 GLU   434      18.119 -73.073  12.076  1.00  0.00           O  
ATOM   3193  N   LEU   435      16.537 -66.376  12.374  1.00  0.00           N  
ATOM   3194  CA  LEU   435      16.094 -65.168  11.678  1.00  0.00           C  
ATOM   3195  C   LEU   435      16.913 -63.936  12.050  1.00  0.00           C  
ATOM   3196  O   LEU   435      17.439 -63.249  11.175  1.00  0.00           O  
ATOM   3197  CB  LEU   435      14.608 -64.895  11.931  1.00  0.00           C  
ATOM   3198  CG  LEU   435      14.102 -63.528  11.454  1.00  0.00           C  
ATOM   3199  CD1 LEU   435      14.253 -63.368   9.946  1.00  0.00           C  
ATOM   3200  CD2 LEU   435      12.659 -63.315  11.867  1.00  0.00           C  
ATOM   3201  N   ILE   436      17.012 -63.650  13.345  1.00  0.00           N  
ATOM   3202  CA  ILE   436      17.748 -62.474  13.789  1.00  0.00           C  
ATOM   3203  C   ILE   436      19.257 -62.672  13.645  1.00  0.00           C  
ATOM   3204  O   ILE   436      20.019 -61.706  13.641  1.00  0.00           O  
ATOM   3205  CB  ILE   436      17.391 -62.062  15.238  1.00  0.00           C  
ATOM   3206  CG1 ILE   436      18.297 -62.760  16.251  1.00  0.00           C  
ATOM   3207  CG2 ILE   436      15.925 -62.336  15.529  1.00  0.00           C  
ATOM   3208  CD1 ILE   436      18.104 -62.256  17.659  1.00  0.00           C  
ATOM   3209  N   GLU   437      19.684 -63.925  13.522  1.00  0.00           N  
ATOM   3210  CA  GLU   437      21.087 -64.217  13.256  1.00  0.00           C  
ATOM   3211  C   GLU   437      21.444 -63.812  11.831  1.00  0.00           C  
ATOM   3212  O   GLU   437      22.531 -63.294  11.576  1.00  0.00           O  
ATOM   3213  CB  GLU   437      21.389 -65.702  13.468  1.00  0.00           C  
ATOM   3214  CG  GLU   437      22.863 -66.060  13.267  1.00  0.00           C  
ATOM   3215  CD  GLU   437      23.032 -67.542  13.565  1.00  0.00           C  
ATOM   3216  OE1 GLU   437      22.013 -68.196  13.915  1.00  0.00           O  
ATOM   3217  OE2 GLU   437      24.183 -68.042  13.447  1.00  0.00           O  
ATOM   3218  N   LYS   438      20.520 -64.052  10.905  1.00  0.00           N  
ATOM   3219  CA  LYS   438      20.719 -63.670   9.511  1.00  0.00           C  
ATOM   3220  C   LYS   438      20.721 -62.152   9.346  1.00  0.00           C  
ATOM   3221  O   LYS   438      21.405 -61.616   8.476  1.00  0.00           O  
ATOM   3222  CB  LYS   438      19.647 -64.298   8.615  1.00  0.00           C  
ATOM   3223  CG  LYS   438      19.792 -65.813   8.460  1.00  0.00           C  
ATOM   3224  CD  LYS   438      18.720 -66.444   7.570  1.00  0.00           C  
ATOM   3225  CE  LYS   438      18.865 -67.959   7.415  1.00  0.00           C  
ATOM   3226  NZ  LYS   438      17.775 -68.488   6.565  1.00  0.00           N  
ATOM   3227  N   CYS   439      19.952 -61.465  10.186  1.00  0.00           N  
ATOM   3228  CA  CYS   439      19.888 -60.008  10.152  1.00  0.00           C  
ATOM   3229  C   CYS   439      21.188 -59.372  10.642  1.00  0.00           C  
ATOM   3230  O   CYS   439      21.502 -58.235  10.291  1.00  0.00           O  
ATOM   3231  CB  CYS   439      18.702 -59.498  10.975  1.00  0.00           C  
ATOM   3232  SG  CYS   439      17.451 -59.863  10.410  1.00  0.00           S  
ATOM   3233  N   TRP   440      21.937 -60.110  11.457  1.00  0.00           N  
ATOM   3234  CA  TRP   440      23.201 -59.616  11.993  1.00  0.00           C  
ATOM   3235  C   TRP   440      24.383 -59.991  11.107  1.00  0.00           C  
ATOM   3236  O   TRP   440      25.472 -59.433  11.244  1.00  0.00           O  
ATOM   3237  CB  TRP   440      23.425 -60.129  13.418  1.00  0.00           C  
ATOM   3238  CG  TRP   440      22.450 -59.576  14.430  1.00  0.00           C  
ATOM   3239  CD1 TRP   440      21.293 -60.122  14.906  1.00  0.00           C  
ATOM   3240  CD2 TRP   440      22.542 -58.322  15.122  1.00  0.00           C  
ATOM   3241  NE1 TRP   440      20.671 -59.371  15.793  1.00  0.00           N  
ATOM   3242  CE2 TRP   440      21.407 -58.228  15.970  1.00  0.00           C  
ATOM   3243  CE3 TRP   440      23.474 -57.264  15.112  1.00  0.00           C  
ATOM   3244  CZ2 TRP   440      21.174 -57.105  16.809  1.00  0.00           C  
ATOM   3245  CZ3 TRP   440      23.247 -56.133  15.952  1.00  0.00           C  
ATOM   3246  CH2 TRP   440      22.102 -56.072  16.785  1.00  0.00           C  
ATOM   3247  N   HIS   441      24.168 -60.939  10.202  1.00  0.00           N  
ATOM   3248  CA  HIS   441      25.223 -61.368   9.288  1.00  0.00           C  
ATOM   3249  C   HIS   441      24.706 -61.572   7.864  1.00  0.00           C  
ATOM   3250  O   HIS   441      24.688 -62.699   7.367  1.00  0.00           O  
ATOM   3251  CB  HIS   441      25.871 -62.664   9.786  1.00  0.00           C  
ATOM   3252  CG  HIS   441      26.428 -62.573  11.173  1.00  0.00           C  
ATOM   3253  ND1 HIS   441      25.657 -62.769  12.299  1.00  0.00           N  
ATOM   3254  CD2 HIS   441      27.680 -62.310  11.617  1.00  0.00           C  
ATOM   3255  CE1 HIS   441      26.409 -62.631  13.375  1.00  0.00           C  
ATOM   3256  NE2 HIS   441      27.641 -62.352  12.989  1.00  0.00           N  
ATOM   3257  N   PRO   442      24.290 -60.482   7.197  1.00  0.00           N  
ATOM   3258  CA  PRO   442      23.812 -60.597   5.814  1.00  0.00           C  
ATOM   3259  C   PRO   442      24.931 -61.015   4.863  1.00  0.00           C  
ATOM   3260  O   PRO   442      26.108 -60.859   5.188  1.00  0.00           O  
ATOM   3261  CB  PRO   442      23.337 -59.177   5.490  1.00  0.00           C  
ATOM   3262  CG  PRO   442      24.115 -58.301   6.403  1.00  0.00           C  
ATOM   3263  CD  PRO   442      24.277 -59.086   7.669  1.00  0.00           C  
ATOM   3264  N   GLU   443      24.559 -61.541   3.701  1.00  0.00           N  
ATOM   3265  CA  GLU   443      25.525 -62.021   2.728  1.00  0.00           C  
ATOM   3266  C   GLU   443      26.336 -60.924   2.065  1.00  0.00           C  
ATOM   3267  O   GLU   443      26.387 -59.792   2.549  1.00  0.00           O  
ATOM   3268  CB  GLU   443      24.804 -62.838   1.651  1.00  0.00           C  
ATOM   3269  CG  GLU   443      24.206 -64.145   2.175  1.00  0.00           C  
ATOM   3270  CD  GLU   443      23.478 -64.824   1.024  1.00  0.00           C  
ATOM   3271  OE1 GLU   443      23.430 -64.223  -0.083  1.00  0.00           O  
ATOM   3272  OE2 GLU   443      22.960 -65.953   1.235  1.00  0.00           O  
ATOM   3273  N   ALA   444      26.980 -61.273   0.954  1.00  0.00           N  
ATOM   3274  CA  ALA   444      27.763 -60.323   0.170  1.00  0.00           C  
ATOM   3275  C   ALA   444      26.914 -59.116  -0.211  1.00  0.00           C  
ATOM   3276  O   ALA   444      27.295 -57.972   0.037  1.00  0.00           O  
ATOM   3277  CB  ALA   444      28.309 -61.000  -1.089  1.00  0.00           C  
ATOM   3278  N   GLY   445      25.759 -59.382  -0.812  1.00  0.00           N  
ATOM   3279  CA  GLY   445      24.794 -58.332  -1.098  1.00  0.00           C  
ATOM   3280  C   GLY   445      23.853 -58.163   0.087  1.00  0.00           C  
ATOM   3281  O   GLY   445      22.961 -58.983   0.305  1.00  0.00           O  
ATOM   3282  N   ILE   446      24.063 -57.099   0.854  1.00  0.00           N  
ATOM   3283  CA  ILE   446      23.213 -56.787   1.996  1.00  0.00           C  
ATOM   3284  C   ILE   446      21.842 -56.331   1.500  1.00  0.00           C  
ATOM   3285  O   ILE   446      20.848 -56.387   2.226  1.00  0.00           O  
ATOM   3286  CB  ILE   446      23.846 -55.682   2.868  1.00  0.00           C  
ATOM   3287  CG1 ILE   446      24.008 -54.340   2.135  1.00  0.00           C  
ATOM   3288  CG2 ILE   446      25.254 -56.034   3.378  1.00  0.00           C  
ATOM   3289  CD1 ILE   446      24.447 -53.196   3.048  1.00  0.00           C  
ATOM   3290  N   ARG   447      21.803 -55.895   0.245  1.00  0.00           N  
ATOM   3291  CA  ARG   447      20.588 -55.370  -0.369  1.00  0.00           C  
ATOM   3292  C   ARG   447      19.500 -56.435  -0.501  1.00  0.00           C  
ATOM   3293  O   ARG   447      18.351 -56.217  -0.112  1.00  0.00           O  
ATOM   3294  CB  ARG   447      20.914 -54.784  -1.745  1.00  0.00           C  
ATOM   3295  CG  ARG   447      19.820 -53.907  -2.321  1.00  0.00           C  
ATOM   3296  CD  ARG   447      20.212 -53.338  -3.675  1.00  0.00           C  
ATOM   3297  NE  ARG   447      20.134 -54.339  -4.735  1.00  0.00           N  
ATOM   3298  CZ  ARG   447      19.028 -54.617  -5.418  1.00  0.00           C  
ATOM   3299  NH1 ARG   447      17.903 -53.968  -5.148  1.00  0.00           N  
ATOM   3300  NH2 ARG   447      19.047 -55.544  -6.368  1.00  0.00           N  
ATOM   3301  N   PRO   448      19.873 -57.586  -1.049  1.00  0.00           N  
ATOM   3302  CA  PRO   448      18.934 -58.676  -1.286  1.00  0.00           C  
ATOM   3303  C   PRO   448      18.461 -59.301   0.027  1.00  0.00           C  
ATOM   3304  O   PRO   448      17.422 -59.961   0.074  1.00  0.00           O  
ATOM   3305  CB  PRO   448      19.593 -59.742  -2.169  1.00  0.00           C  
ATOM   3306  CG  PRO   448      20.778 -59.215  -2.980  1.00  0.00           C  
ATOM   3307  CD  PRO   448      21.561 -58.108  -2.272  1.00  0.00           C  
ATOM   3308  N   THR   449      19.223 -59.073   1.094  1.00  0.00           N  
ATOM   3309  CA  THR   449      19.034 -59.788   2.356  1.00  0.00           C  
ATOM   3310  C   THR   449      17.869 -59.290   3.212  1.00  0.00           C  
ATOM   3311  O   THR   449      17.971 -59.256   4.438  1.00  0.00           O  
ATOM   3312  CB  THR   449      20.328 -59.762   3.175  1.00  0.00           C  
ATOM   3313  OG1 THR   449      20.731 -58.421   3.408  1.00  0.00           O  
ATOM   3314  CG2 THR   449      21.435 -60.499   2.402  1.00  0.00           C  
ATOM   3315  N   PHE   450      16.769 -58.909   2.571  1.00  0.00           N  
ATOM   3316  CA  PHE   450      15.543 -58.565   3.287  1.00  0.00           C  
ATOM   3317  C   PHE   450      14.338 -59.175   2.583  1.00  0.00           C  
ATOM   3318  O   PHE   450      13.344 -59.522   3.220  1.00  0.00           O  
ATOM   3319  CB  PHE   450      15.373 -57.050   3.415  1.00  0.00           C  
ATOM   3320  CG  PHE   450      16.514 -56.538   4.226  1.00  0.00           C  
ATOM   3321  CD1 PHE   450      17.672 -55.993   3.628  1.00  0.00           C  
ATOM   3322  CD2 PHE   450      16.454 -56.589   5.630  1.00  0.00           C  
ATOM   3323  CE1 PHE   450      18.757 -55.503   4.411  1.00  0.00           C  
ATOM   3324  CE2 PHE   450      17.526 -56.104   6.439  1.00  0.00           C  
ATOM   3325  CZ  PHE   450      18.684 -55.560   5.824  1.00  0.00           C  
ATOM   3326  N   SER   451      14.436 -59.296   1.264  1.00  0.00           N  
ATOM   3327  CA  SER   451      13.416 -59.975   0.480  1.00  0.00           C  
ATOM   3328  C   SER   451      13.524 -61.473   0.720  1.00  0.00           C  
ATOM   3329  O   SER   451      12.518 -62.181   0.764  1.00  0.00           O  
ATOM   3330  CB  SER   451      13.597 -59.676  -1.009  1.00  0.00           C  
ATOM   3331  OG  SER   451      13.619 -58.282  -1.254  1.00  0.00           O  
ATOM   3332  N   GLU   452      14.758 -61.944   0.871  1.00  0.00           N  
ATOM   3333  CA  GLU   452      15.026 -63.352   1.137  1.00  0.00           C  
ATOM   3334  C   GLU   452      14.437 -63.762   2.480  1.00  0.00           C  
ATOM   3335  O   GLU   452      13.858 -64.839   2.616  1.00  0.00           O  
ATOM   3336  CB  GLU   452      16.534 -63.611   1.145  1.00  0.00           C  
ATOM   3337  CG  GLU   452      17.177 -63.516  -0.240  1.00  0.00           C  
ATOM   3338  CD  GLU   452      18.682 -63.666  -0.072  1.00  0.00           C  
ATOM   3339  OE1 GLU   452      19.140 -63.758   1.099  1.00  0.00           O  
ATOM   3340  OE2 GLU   452      19.394 -63.691  -1.111  1.00  0.00           O  
ATOM   3341  N   ILE   453      14.588 -62.888   3.469  1.00  0.00           N  
ATOM   3342  CA  ILE   453      14.157 -63.179   4.830  1.00  0.00           C  
ATOM   3343  C   ILE   453      12.639 -63.273   4.968  1.00  0.00           C  
ATOM   3344  O   ILE   453      12.135 -63.841   5.933  1.00  0.00           O  
ATOM   3345  CB  ILE   453      14.723 -62.143   5.802  1.00  0.00           C  
ATOM   3346  CG1 ILE   453      14.223 -60.713   5.534  1.00  0.00           C  
ATOM   3347  CG2 ILE   453      16.258 -62.045   5.769  1.00  0.00           C  
ATOM   3348  CD1 ILE   453      14.627 -59.714   6.617  1.00  0.00           C  
ATOM   3349  N   ILE   454      11.913 -62.718   4.002  1.00  0.00           N  
ATOM   3350  CA  ILE   454      10.457 -62.812   4.000  1.00  0.00           C  
ATOM   3351  C   ILE   454       9.991 -64.230   3.664  1.00  0.00           C  
ATOM   3352  O   ILE   454       8.820 -64.568   3.838  1.00  0.00           O  
ATOM   3353  CB  ILE   454       9.848 -61.795   3.032  1.00  0.00           C  
ATOM   3354  CG1 ILE   454      10.255 -62.024   1.566  1.00  0.00           C  
ATOM   3355  CG2 ILE   454      10.247 -60.342   3.338  1.00  0.00           C  
ATOM   3356  CD1 ILE   454       9.501 -61.133   0.579  1.00  0.00           C  
ATOM   3357  N   ILE   455      10.917 -65.052   3.179  1.00  0.00           N  
ATOM   3358  CA  ILE   455      10.641 -66.447   2.883  1.00  0.00           C  
ATOM   3359  C   ILE   455      11.228 -67.385   3.922  1.00  0.00           C  
ATOM   3360  O   ILE   455      11.473 -68.560   3.647  1.00  0.00           O  
ATOM   3361  CB  ILE   455      11.180 -66.817   1.483  1.00  0.00           C  
ATOM   3362  CG1 ILE   455      10.526 -66.018   0.343  1.00  0.00           C  
ATOM   3363  CG2 ILE   455      10.964 -68.294   1.114  1.00  0.00           C  
ATOM   3364  CD1 ILE   455      11.262 -66.145  -0.990  1.00  0.00           C  
TER
