# Supplementary material for: Insights into the Structure, Function, and Ion-Mediated Signaling Pathways Transduced by Plant Integrin-Linked Kinases
Source: Front Plant Sci. 2017 Apr 3;8:376. doi: 10.3389/fpls.2017.00376 (PMC5376563; doi:10.3389/fpls.2017.00376)
Supplement: DATA S2 — Model and information associated with 3D structure prediction of ankyrin repeat domains of ILK1 to ILK6. [file Data_Sheet_2.ZIP]

Archive with 19 entries (18 files):
- SDATA_2_ILKs_AR_SupplementalData/
- SDATA_2_ILKs_AR_SupplementalData/ILK1_final.casp.pdb
- SDATA_2_ILKs_AR_SupplementalData/ILK1_hit_report.pdf
- SDATA_2_ILKs_AR_SupplementalData/ILK1_ss_report.pdf
- SDATA_2_ILKs_AR_SupplementalData/ILK2_final.casp.pdb
- SDATA_2_ILKs_AR_SupplementalData/ILK2_hit_report.pdf
- SDATA_2_ILKs_AR_SupplementalData/ILK2_ss_report.pdf
- SDATA_2_ILKs_AR_SupplementalData/ILK3_final.casp.pdb
- SDATA_2_ILKs_AR_SupplementalData/ILK3_hit_report.pdf
- SDATA_2_ILKs_AR_SupplementalData/ILK3_ss_report.pdf
- SDATA_2_ILKs_AR_SupplementalData/ILK4_final.casp.pdb
- SDATA_2_ILKs_AR_SupplementalData/ILK4_hit_report.pdf
- SDATA_2_ILKs_AR_SupplementalData/ILK4_ss_report.pdf
- SDATA_2_ILKs_AR_SupplementalData/ILK5_final.casp.pdb
- SDATA_2_ILKs_AR_SupplementalData/ILK5_hit_report.pdf
- SDATA_2_ILKs_AR_SupplementalData/ILK5_ss_report.pdf
- SDATA_2_ILKs_AR_SupplementalData/ILK6_final.casp.pdb
- SDATA_2_ILKs_AR_SupplementalData/ILK6_hit_report.pdf
- SDATA_2_ILKs_AR_SupplementalData/ILK6_ss_report.pdf
