# Supplementary material for: Insights into the Structure, Function, and Ion-Mediated Signaling Pathways Transduced by Plant Integrin-Linked Kinases
Source: Front Plant Sci. 2017 Apr 3;8:376. doi: 10.3389/fpls.2017.00376 (PMC5376563; doi:10.3389/fpls.2017.00376)
Supplement: DATA S2 — Model and information associated with 3D structure prediction of ankyrin repeat domains of ILK1 to ILK6. [file Data_Sheet_2.ZIP › SDATA_2_ILKs_AR_SupplementalData/ILK1_final.casp.pdb]

REMARK  99  Chain ID : 1
REMARK  99  Residues : 198
REMARK  99  Atoms    : 1554
REMARK  99  File     : final.sc.pdb
ATOM      1  N   MET     1      19.932  70.432   7.488  1.00  0.00              
ATOM      2  CA  MET     1      20.858  70.523   6.335  1.00  0.00              
ATOM      3  CB  MET     1      21.228  69.107   5.842  1.00  0.00              
ATOM      4  C   MET     1      20.250  71.308   5.234  1.00  0.00              
ATOM      5  O   MET     1      20.955  71.928   4.439  1.00  0.00              
ATOM      6  CG  MET     1      20.094  68.345   5.151  1.00  0.00           C  
ATOM      7  SD  MET     1      20.334  66.542   5.044  1.00  0.00           S  
ATOM      8  CE  MET     1      19.821  66.183   6.751  1.00  0.00           C  
ATOM      9  N   GLU     2      18.910  71.272   5.155  1.00  0.00              
ATOM     10  CA  GLU     2      18.249  72.194   4.289  1.00  0.00              
ATOM     11  CB  GLU     2      16.724  72.126   4.461  1.00  0.00              
ATOM     12  C   GLU     2      18.737  73.512   4.911  1.00  0.00              
ATOM     13  O   GLU     2      18.864  73.572   6.133  1.00  0.00              
ATOM     14  CG  GLU     2      15.987  73.360   3.953  1.00  0.00           C  
ATOM     15  CD  GLU     2      16.324  73.509   2.487  1.00  0.00           C  
ATOM     16  OE1 GLU     2      16.200  72.500   1.741  1.00  0.00           O  
ATOM     17  OE2 GLU     2      16.725  74.638   2.097  1.00  0.00           O  
ATOM     18  N   ASN     3      19.049  74.600   4.153  1.00  0.00              
ATOM     19  CA  ASN     3      19.658  75.739   4.835  1.00  0.00              
ATOM     20  CB  ASN     3      21.177  75.914   4.638  1.00  0.00              
ATOM     21  C   ASN     3      19.005  77.074   4.645  1.00  0.00              
ATOM     22  O   ASN     3      17.812  77.171   4.370  1.00  0.00              
ATOM     23  CG  ASN     3      21.852  75.204   5.808  1.00  0.00           C  
ATOM     24  OD1 ASN     3      21.287  74.282   6.391  1.00  0.00           O  
ATOM     25  ND2 ASN     3      23.070  75.665   6.200  1.00  0.00           N  
ATOM     26  N   ILE     4      19.794  78.167   4.812  1.00  0.00              
ATOM     27  CA  ILE     4      19.147  79.444   4.826  1.00  0.00              
ATOM     28  CB  ILE     4      19.123  80.189   6.109  1.00  0.00              
ATOM     29  C   ILE     4      19.417  80.207   3.571  1.00  0.00              
ATOM     30  O   ILE     4      19.713  79.466   2.644  1.00  0.00              
ATOM     31  CG2 ILE     4      17.947  81.158   5.949  1.00  0.00           C  
ATOM     32  CG1 ILE     4      18.709  79.237   7.242  1.00  0.00           C  
ATOM     33  CD1 ILE     4      19.770  78.214   7.614  1.00  0.00           C  
ATOM     34  N   THR     5      19.282  81.592   3.461  1.00  0.00              
ATOM     35  CA  THR     5      19.297  82.427   2.229  1.00  0.00              
ATOM     36  CB  THR     5      17.920  82.764   1.731  1.00  0.00              
ATOM     37  C   THR     5      20.173  83.682   1.866  1.00  0.00              
ATOM     38  O   THR     5      20.012  84.755   2.444  1.00  0.00              
ATOM     39  OG1 THR     5      18.003  83.201   0.380  1.00  0.00           O  
ATOM     40  CG2 THR     5      17.292  83.855   2.611  1.00  0.00           C  
ATOM     41  N   ALA     6      21.083  83.514   0.836  1.00  0.00              
ATOM     42  CA  ALA     6      21.977  84.226  -0.110  1.00  0.00              
ATOM     43  CB  ALA     6      22.096  85.741   0.123  1.00  0.00              
ATOM     44  C   ALA     6      23.367  83.603  -0.378  1.00  0.00              
ATOM     45  O   ALA     6      24.389  84.069   0.122  1.00  0.00              
ATOM     46  N   GLN     7      23.482  82.673  -1.357  1.00  0.00              
ATOM     47  CA  GLN     7      24.563  81.714  -1.396  1.00  0.00              
ATOM     48  CB  GLN     7      24.081  80.292  -1.743  1.00  0.00              
ATOM     49  C   GLN     7      25.516  81.939  -2.400  1.00  0.00              
ATOM     50  O   GLN     7      25.154  82.274  -3.514  1.00  0.00              
ATOM     51  CG  GLN     7      25.180  79.237  -1.696  1.00  0.00           C  
ATOM     52  CD  GLN     7      24.517  77.889  -1.915  1.00  0.00           C  
ATOM     53  OE1 GLN     7      24.807  76.924  -1.211  1.00  0.00           O  
ATOM     54  NE2 GLN     7      23.597  77.818  -2.915  1.00  0.00           N  
ATOM     55  N   LEU     8      26.744  81.562  -2.056  1.00  0.00              
ATOM     56  CA  LEU     8      27.700  82.018  -2.952  1.00  0.00              
ATOM     57  CB  LEU     8      28.615  83.114  -2.348  1.00  0.00              
ATOM     58  C   LEU     8      28.666  81.035  -3.438  1.00  0.00              
ATOM     59  O   LEU     8      28.402  79.859  -3.673  1.00  0.00              
ATOM     60  CG  LEU     8      27.904  84.424  -1.963  1.00  0.00           C  
ATOM     61  CD1 LEU     8      26.979  84.272  -0.760  1.00  0.00           C  
ATOM     62  CD2 LEU     8      28.837  85.636  -1.906  1.00  0.00           C  
ATOM     63  N   LYS     9      29.882  81.617  -3.320  1.00  0.00              
ATOM     64  CA  LYS     9      31.270  81.379  -3.561  1.00  0.00              
ATOM     65  CB  LYS     9      32.035  82.321  -2.642  1.00  0.00              
ATOM     66  C   LYS     9      31.671  79.944  -3.441  1.00  0.00              
ATOM     67  O   LYS     9      31.514  79.304  -2.410  1.00  0.00              
ATOM     68  CG  LYS     9      31.554  83.760  -2.805  1.00  0.00           C  
ATOM     69  CD  LYS     9      32.101  84.713  -1.751  1.00  0.00           C  
ATOM     70  CE  LYS     9      31.276  84.852  -0.483  1.00  0.00           C  
ATOM     71  NZ  LYS     9      31.639  86.126   0.180  1.00  0.00           N  
ATOM     72  N   ARG    10      32.313  79.431  -4.517  1.00  0.00              
ATOM     73  CA  ARG    10      32.631  78.036  -4.566  1.00  0.00              
ATOM     74  CB  ARG    10      31.928  77.160  -5.598  1.00  0.00              
ATOM     75  C   ARG    10      34.039  77.708  -4.879  1.00  0.00              
ATOM     76  O   ARG    10      34.920  78.549  -5.059  1.00  0.00              
ATOM     77  CG  ARG    10      30.715  76.355  -5.130  1.00  0.00           C  
ATOM     78  CD  ARG    10      30.864  74.959  -5.745  1.00  0.00           C  
ATOM     79  NE  ARG    10      29.743  74.073  -5.342  1.00  0.00           N  
ATOM     80  CZ  ARG    10      29.937  72.725  -5.428  1.00  0.00           C  
ATOM     81  NH1 ARG    10      31.134  72.242  -5.873  1.00  0.00           N  
ATOM     82  NH2 ARG    10      28.946  71.861  -5.064  1.00  0.00           N  
ATOM     83  N   GLY    11      34.275  76.385  -4.761  1.00  0.00              
ATOM     84  CA  GLY    11      35.475  75.701  -5.120  1.00  0.00              
ATOM     85  C   GLY    11      35.424  74.332  -4.494  1.00  0.00              
ATOM     86  O   GLY    11      36.149  73.997  -3.560  1.00  0.00              
ATOM     87  N   ILE    12      34.652  73.418  -5.086  1.00  0.00              
ATOM     88  CA  ILE    12      34.432  72.177  -4.431  1.00  0.00              
ATOM     89  CB  ILE    12      35.634  71.396  -3.986  1.00  0.00              
ATOM     90  C   ILE    12      33.644  72.554  -3.242  1.00  0.00              
ATOM     91  O   ILE    12      34.105  73.260  -2.345  1.00  0.00              
ATOM     92  CG2 ILE    12      35.124  70.130  -3.287  1.00  0.00           C  
ATOM     93  CG1 ILE    12      36.558  71.121  -5.170  1.00  0.00           C  
ATOM     94  CD1 ILE    12      37.180  72.375  -5.769  1.00  0.00           C  
ATOM     95  N   SER    13      32.388  72.107  -3.219  1.00  0.00              
ATOM     96  CA  SER    13      31.580  72.541  -2.126  1.00  0.00              
ATOM     97  CB  SER    13      30.128  72.042  -2.183  1.00  0.00              
ATOM     98  C   SER    13      32.201  71.948  -0.924  1.00  0.00              
ATOM     99  O   SER    13      32.344  72.559   0.129  1.00  0.00              
ATOM    100  OG  SER    13      29.446  72.440  -1.003  1.00  0.00           O  
ATOM    101  N   ARG    14      32.669  70.718  -1.054  1.00  0.00              
ATOM    102  CA  ARG    14      33.129  70.227   0.178  1.00  0.00              
ATOM    103  CB  ARG    14      33.290  68.697   0.203  1.00  0.00              
ATOM    104  C   ARG    14      34.424  70.836   0.622  1.00  0.00              
ATOM    105  O   ARG    14      34.700  70.860   1.821  1.00  0.00              
ATOM    106  CG  ARG    14      34.249  68.142  -0.849  1.00  0.00           C  
ATOM    107  CD  ARG    14      33.551  67.848  -2.177  1.00  0.00           C  
ATOM    108  NE  ARG    14      34.540  67.207  -3.084  1.00  0.00           N  
ATOM    109  CZ  ARG    14      34.127  66.221  -3.936  1.00  0.00           C  
ATOM    110  NH1 ARG    14      32.822  65.822  -3.932  1.00  0.00           N  
ATOM    111  NH2 ARG    14      35.018  65.638  -4.787  1.00  0.00           N  
ATOM    112  N   GLN    15      35.296  71.281  -0.303  1.00  0.00              
ATOM    113  CA  GLN    15      36.524  71.830   0.189  1.00  0.00              
ATOM    114  CB  GLN    15      37.505  72.220  -0.920  1.00  0.00              
ATOM    115  C   GLN    15      36.190  73.005   1.011  1.00  0.00              
ATOM    116  O   GLN    15      36.745  73.248   2.083  1.00  0.00              
ATOM    117  CG  GLN    15      38.096  70.969  -1.567  1.00  0.00           C  
ATOM    118  CD  GLN    15      38.922  71.385  -2.769  1.00  0.00           C  
ATOM    119  OE1 GLN    15      39.385  72.520  -2.860  1.00  0.00           O  
ATOM    120  NE2 GLN    15      39.108  70.436  -3.724  1.00  0.00           N  
ATOM    121  N   PHE    16      35.188  73.720   0.525  1.00  0.00              
ATOM    122  CA  PHE    16      34.743  74.943   1.075  1.00  0.00              
ATOM    123  CB  PHE    16      33.603  75.461   0.167  1.00  0.00              
ATOM    124  C   PHE    16      34.387  74.725   2.507  1.00  0.00              
ATOM    125  O   PHE    16      34.660  75.569   3.360  1.00  0.00              
ATOM    126  CG  PHE    16      34.395  76.204  -0.850  1.00  0.00           C  
ATOM    127  CD1 PHE    16      35.469  75.662  -1.490  1.00  0.00           C  
ATOM    128  CD2 PHE    16      34.056  77.466  -1.211  1.00  0.00           C  
ATOM    129  CE1 PHE    16      36.227  76.387  -2.376  1.00  0.00           C  
ATOM    130  CE2 PHE    16      34.795  78.200  -2.097  1.00  0.00           C  
ATOM    131  CZ  PHE    16      35.915  77.670  -2.675  1.00  0.00           C  
ATOM    132  N   SER    17      33.818  73.557   2.829  1.00  0.00              
ATOM    133  CA  SER    17      33.417  73.336   4.183  1.00  0.00              
ATOM    134  CB  SER    17      32.774  71.951   4.414  1.00  0.00              
ATOM    135  C   SER    17      34.596  73.471   5.127  1.00  0.00              
ATOM    136  O   SER    17      34.442  73.968   6.242  1.00  0.00              
ATOM    137  OG  SER    17      33.732  70.911   4.315  1.00  0.00           O  
ATOM    138  N   THR    18      35.826  73.062   4.749  1.00  0.00              
ATOM    139  CA  THR    18      36.859  73.208   5.750  1.00  0.00              
ATOM    140  CB  THR    18      37.859  72.096   5.846  1.00  0.00              
ATOM    141  C   THR    18      37.685  74.420   5.484  1.00  0.00              
ATOM    142  O   THR    18      38.494  74.447   4.558  1.00  0.00              
ATOM    143  OG1 THR    18      37.228  70.867   6.166  1.00  0.00           O  
ATOM    144  CG2 THR    18      38.871  72.477   6.942  1.00  0.00           C  
ATOM    145  N   GLY    19      37.528  75.448   6.340  1.00  0.00              
ATOM    146  CA  GLY    19      38.282  76.661   6.200  1.00  0.00              
ATOM    147  C   GLY    19      39.721  76.337   6.415  1.00  0.00              
ATOM    148  O   GLY    19      40.604  76.914   5.782  1.00  0.00              
ATOM    149  N   SER    20      39.976  75.407   7.351  1.00  0.00              
ATOM    150  CA  SER    20      41.293  74.997   7.729  1.00  0.00              
ATOM    151  CB  SER    20      41.257  73.896   8.800  1.00  0.00              
ATOM    152  C   SER    20      42.000  74.415   6.553  1.00  0.00              
ATOM    153  O   SER    20      43.200  74.634   6.386  1.00  0.00              
ATOM    154  OG  SER    20      42.532  73.285   8.903  1.00  0.00           O  
ATOM    155  N   ILE    21      41.285  73.650   5.704  1.00  0.00              
ATOM    156  CA  ILE    21      41.985  73.021   4.623  1.00  0.00              
ATOM    157  CB  ILE    21      41.509  71.610   4.395  1.00  0.00              
ATOM    158  C   ILE    21      41.783  73.792   3.357  1.00  0.00              
ATOM    159  O   ILE    21      41.600  73.212   2.291  1.00  0.00              
ATOM    160  CG2 ILE    21      40.047  71.661   3.927  1.00  0.00           C  
ATOM    161  CG1 ILE    21      42.419  70.864   3.414  1.00  0.00           C  
ATOM    162  CD1 ILE    21      43.843  70.669   3.914  1.00  0.00           C  
ATOM    163  N   ARG    22      41.980  75.118   3.423  1.00  0.00              
ATOM    164  CA  ARG    22      41.746  76.021   2.334  1.00  0.00              
ATOM    165  CB  ARG    22      42.057  77.480   2.690  1.00  0.00              
ATOM    166  C   ARG    22      42.631  75.708   1.169  1.00  0.00              
ATOM    167  O   ARG    22      42.196  75.853   0.030  1.00  0.00              
ATOM    168  CG  ARG    22      41.828  78.424   1.511  1.00  0.00           C  
ATOM    169  CD  ARG    22      42.343  79.842   1.749  1.00  0.00           C  
ATOM    170  NE  ARG    22      43.711  79.926   1.169  1.00  0.00           N  
ATOM    171  CZ  ARG    22      44.476  81.029   1.414  1.00  0.00           C  
ATOM    172  NH1 ARG    22      44.011  82.014   2.237  1.00  0.00           N  
ATOM    173  NH2 ARG    22      45.705  81.146   0.833  1.00  0.00           N  
ATOM    174  N   ARG    23      43.857  75.210   1.414  1.00  0.00              
ATOM    175  CA  ARG    23      44.871  75.068   0.400  1.00  0.00              
ATOM    176  CB  ARG    23      45.996  74.123   0.834  1.00  0.00              
ATOM    177  C   ARG    23      44.316  74.428  -0.837  1.00  0.00              
ATOM    178  O   ARG    23      44.561  74.905  -1.944  1.00  0.00              
ATOM    179  CG  ARG    23      46.896  73.714  -0.335  1.00  0.00           C  
ATOM    180  CD  ARG    23      47.545  72.342  -0.147  1.00  0.00           C  
ATOM    181  NE  ARG    23      46.434  71.366   0.043  1.00  0.00           N  
ATOM    182  CZ  ARG    23      46.675  70.023   0.057  1.00  0.00           C  
ATOM    183  NH1 ARG    23      47.947  69.556  -0.107  1.00  0.00           N  
ATOM    184  NH2 ARG    23      45.644  69.147   0.230  1.00  0.00           N  
ATOM    185  N   THR    24      43.507  73.370  -0.682  1.00  0.00              
ATOM    186  CA  THR    24      43.013  72.663  -1.830  1.00  0.00              
ATOM    187  CB  THR    24      42.190  71.463  -1.471  1.00  0.00              
ATOM    188  C   THR    24      42.173  73.558  -2.671  1.00  0.00              
ATOM    189  O   THR    24      42.228  73.523  -3.898  1.00  0.00              
ATOM    190  OG1 THR    24      42.938  70.592  -0.636  1.00  0.00           O  
ATOM    191  CG2 THR    24      41.819  70.732  -2.776  1.00  0.00           C  
ATOM    192  N   LEU    25      41.384  74.408  -2.015  1.00  0.00              
ATOM    193  CA  LEU    25      40.416  75.230  -2.661  1.00  0.00              
ATOM    194  CB  LEU    25      39.558  75.911  -1.588  1.00  0.00              
ATOM    195  C   LEU    25      41.134  76.169  -3.591  1.00  0.00              
ATOM    196  O   LEU    25      40.698  76.411  -4.714  1.00  0.00              
ATOM    197  CG  LEU    25      38.997  74.817  -0.642  1.00  0.00           C  
ATOM    198  CD1 LEU    25      39.979  74.313   0.397  1.00  0.00           C  
ATOM    199  CD2 LEU    25      37.811  75.251   0.136  1.00  0.00           C  
ATOM    200  N   SER    26      42.289  76.716  -3.184  1.00  0.00              
ATOM    201  CA  SER    26      42.973  77.561  -4.112  1.00  0.00              
ATOM    202  CB  SER    26      44.259  78.170  -3.527  1.00  0.00              
ATOM    203  C   SER    26      43.389  76.709  -5.282  1.00  0.00              
ATOM    204  O   SER    26      43.284  77.121  -6.436  1.00  0.00              
ATOM    205  OG  SER    26      43.956  78.976  -2.397  1.00  0.00           O  
ATOM    206  N   ARG    27      43.847  75.475  -4.989  1.00  0.00              
ATOM    207  CA  ARG    27      44.383  74.520  -5.924  1.00  0.00              
ATOM    208  CB  ARG    27      44.698  73.222  -5.159  1.00  0.00              
ATOM    209  C   ARG    27      43.370  74.192  -6.989  1.00  0.00              
ATOM    210  O   ARG    27      43.639  74.331  -8.182  1.00  0.00              
ATOM    211  CG  ARG    27      45.633  72.219  -5.823  1.00  0.00           C  
ATOM    212  CD  ARG    27      45.912  71.048  -4.876  1.00  0.00           C  
ATOM    213  NE  ARG    27      46.934  70.162  -5.490  1.00  0.00           N  
ATOM    214  CZ  ARG    27      47.039  68.870  -5.067  1.00  0.00           C  
ATOM    215  NH1 ARG    27      46.179  68.381  -4.125  1.00  0.00           N  
ATOM    216  NH2 ARG    27      48.009  68.068  -5.593  1.00  0.00           N  
ATOM    217  N   GLN    28      42.150  73.800  -6.585  1.00  0.00              
ATOM    218  CA  GLN    28      41.136  73.387  -7.522  1.00  0.00              
ATOM    219  CB  GLN    28      39.853  72.891  -6.851  1.00  0.00              
ATOM    220  C   GLN    28      40.745  74.518  -8.422  1.00  0.00              
ATOM    221  O   GLN    28      40.526  74.319  -9.616  1.00  0.00              
ATOM    222  CG  GLN    28      39.953  71.489  -6.251  1.00  0.00           C  
ATOM    223  CD  GLN    28      39.719  70.477  -7.364  1.00  0.00           C  
ATOM    224  OE1 GLN    28      38.782  69.683  -7.302  1.00  0.00           O  
ATOM    225  NE2 GLN    28      40.589  70.496  -8.409  1.00  0.00           N  
ATOM    226  N   PHE    29      40.632  75.737  -7.868  1.00  0.00              
ATOM    227  CA  PHE    29      40.214  76.868  -8.637  1.00  0.00              
ATOM    228  CB  PHE    29      39.985  78.135  -7.804  1.00  0.00              
ATOM    229  C   PHE    29      41.265  77.164  -9.651  1.00  0.00              
ATOM    230  O   PHE    29      40.962  77.583 -10.766  1.00  0.00              
ATOM    231  CG  PHE    29      39.564  79.157  -8.798  1.00  0.00           C  
ATOM    232  CD1 PHE    29      38.292  79.124  -9.323  1.00  0.00           C  
ATOM    233  CD2 PHE    29      40.437  80.134  -9.205  1.00  0.00           C  
ATOM    234  CE1 PHE    29      37.897  80.060 -10.248  1.00  0.00           C  
ATOM    235  CE2 PHE    29      40.047  81.075 -10.128  1.00  0.00           C  
ATOM    236  CZ  PHE    29      38.777  81.036 -10.652  1.00  0.00           C  
ATOM    237  N   THR    30      42.537  76.992  -9.255  1.00  0.00              
ATOM    238  CA  THR    30      43.653  77.242 -10.115  1.00  0.00              
ATOM    239  CB  THR    30      44.964  77.051  -9.409  1.00  0.00              
ATOM    240  C   THR    30      43.615  76.265 -11.248  1.00  0.00              
ATOM    241  O   THR    30      43.861  76.636 -12.394  1.00  0.00              
ATOM    242  OG1 THR    30      45.046  77.915  -8.285  1.00  0.00           O  
ATOM    243  CG2 THR    30      46.107  77.354 -10.392  1.00  0.00           C  
ATOM    244  N   ARG    31      43.292  74.986 -10.962  1.00  0.00              
ATOM    245  CA  ARG    31      43.326  74.011 -12.015  1.00  0.00              
ATOM    246  CB  ARG    31      43.475  72.564 -11.510  1.00  0.00              
ATOM    247  C   ARG    31      42.042  74.057 -12.790  1.00  0.00              
ATOM    248  O   ARG    31      41.491  73.017 -13.150  1.00  0.00              
ATOM    249  CG  ARG    31      44.830  72.224 -10.882  1.00  0.00           C  
ATOM    250  CD  ARG    31      45.006  70.716 -10.677  1.00  0.00           C  
ATOM    251  NE  ARG    31      46.238  70.491  -9.872  1.00  0.00           N  
ATOM    252  CZ  ARG    31      46.422  69.287  -9.257  1.00  0.00           C  
ATOM    253  NH1 ARG    31      45.514  68.284  -9.439  1.00  0.00           N  
ATOM    254  NH2 ARG    31      47.505  69.087  -8.450  1.00  0.00           N  
ATOM    255  N   GLN    32      41.583  75.275 -13.134  1.00  0.00              
ATOM    256  CA  GLN    32      40.434  75.493 -13.970  1.00  0.00              
ATOM    257  CB  GLN    32      40.595  74.807 -15.333  1.00  0.00              
ATOM    258  C   GLN    32      39.134  75.010 -13.378  1.00  0.00              
ATOM    259  O   GLN    32      38.197  74.735 -14.127  1.00  0.00              
ATOM    260  CG  GLN    32      41.828  75.306 -16.080  1.00  0.00           C  
ATOM    261  CD  GLN    32      41.589  76.775 -16.362  1.00  0.00           C  
ATOM    262  OE1 GLN    32      41.114  77.136 -17.437  1.00  0.00           O  
ATOM    263  NE2 GLN    32      41.908  77.647 -15.367  1.00  0.00           N  
ATOM    264  N   SER    33      38.995  74.908 -12.040  1.00  0.00              
ATOM    265  CA  SER    33      37.704  74.521 -11.522  1.00  0.00              
ATOM    266  CB  SER    33      37.690  74.014 -10.068  1.00  0.00              
ATOM    267  C   SER    33      36.835  75.734 -11.510  1.00  0.00              
ATOM    268  O   SER    33      37.330  76.859 -11.434  1.00  0.00              
ATOM    269  OG  SER    33      38.111  72.663  -9.992  1.00  0.00           O  
ATOM    270  N   SER    34      35.502  75.509 -11.579  1.00  0.00              
ATOM    271  CA  SER    34      34.546  76.582 -11.530  1.00  0.00              
ATOM    272  CB  SER    34      33.621  76.638 -12.756  1.00  0.00              
ATOM    273  C   SER    34      33.652  76.367 -10.342  1.00  0.00              
ATOM    274  O   SER    34      33.340  75.235  -9.979  1.00  0.00              
ATOM    275  OG  SER    34      32.795  75.484 -12.784  1.00  0.00           O  
ATOM    276  N   LEU    35      33.226  77.489  -9.718  1.00  0.00              
ATOM    277  CA  LEU    35      32.431  77.589  -8.525  1.00  0.00              
ATOM    278  CB  LEU    35      32.472  78.994  -7.942  1.00  0.00              
ATOM    279  C   LEU    35      30.987  77.162  -8.697  1.00  0.00              
ATOM    280  O   LEU    35      30.330  76.738  -7.758  1.00  0.00              
ATOM    281  CG  LEU    35      33.921  79.422  -7.688  1.00  0.00           C  
ATOM    282  CD1 LEU    35      34.648  79.797  -8.983  1.00  0.00           C  
ATOM    283  CD2 LEU    35      33.977  80.522  -6.654  1.00  0.00           C  
ATOM    284  N   ASP    36      30.331  77.318  -9.841  1.00  0.00              
ATOM    285  CA  ASP    36      29.029  76.696  -9.732  1.00  0.00              
ATOM    286  CB  ASP    36      27.967  77.221 -10.710  1.00  0.00              
ATOM    287  C   ASP    36      29.246  75.191  -9.748  1.00  0.00              
ATOM    288  O   ASP    36      29.392  74.624  -8.680  1.00  0.00              
ATOM    289  CG  ASP    36      27.459  78.486 -10.021  1.00  0.00           C  
ATOM    290  OD1 ASP    36      27.864  78.694  -8.845  1.00  0.00           O  
ATOM    291  OD2 ASP    36      26.668  79.250 -10.637  1.00  0.00           O  
ATOM    292  N   PRO    37      29.323  74.376 -10.730  1.00  0.00              
ATOM    293  CA  PRO    37      29.011  74.645 -12.085  1.00  0.00              
ATOM    294  CB  PRO    37      29.952  73.765 -12.907  1.00  0.00              
ATOM    295  C   PRO    37      27.592  74.358 -12.447  1.00  0.00              
ATOM    296  O   PRO    37      27.118  74.910 -13.435  1.00  0.00              
ATOM    297  CD  PRO    37      30.257  73.275 -10.584  1.00  0.00           C  
ATOM    298  CG  PRO    37      30.307  72.612 -11.959  1.00  0.00           C  
ATOM    299  N   ARG    38      26.900  73.499 -11.671  1.00  0.00              
ATOM    300  CA  ARG    38      25.624  73.003 -12.105  1.00  0.00              
ATOM    301  CB  ARG    38      25.118  71.801 -11.291  1.00  0.00              
ATOM    302  C   ARG    38      24.592  74.076 -12.159  1.00  0.00              
ATOM    303  O   ARG    38      24.444  74.899 -11.260  1.00  0.00              
ATOM    304  CG  ARG    38      24.981  72.056  -9.795  1.00  0.00           C  
ATOM    305  CD  ARG    38      25.117  70.760  -9.000  1.00  0.00           C  
ATOM    306  NE  ARG    38      26.564  70.591  -8.674  1.00  0.00           N  
ATOM    307  CZ  ARG    38      27.117  69.344  -8.611  1.00  0.00           C  
ATOM    308  NH1 ARG    38      26.350  68.245  -8.867  1.00  0.00           N  
ATOM    309  NH2 ARG    38      28.439  69.201  -8.298  1.00  0.00           N  
ATOM    310  N   ARG    39      23.847  74.042 -13.277  1.00  0.00              
ATOM    311  CA  ARG    39      22.804  74.934 -13.686  1.00  0.00              
ATOM    312  CB  ARG    39      22.355  74.690 -15.135  1.00  0.00              
ATOM    313  C   ARG    39      21.604  74.778 -12.814  1.00  0.00              
ATOM    314  O   ARG    39      20.756  75.667 -12.780  1.00  0.00              
ATOM    315  CG  ARG    39      23.449  75.006 -16.157  1.00  0.00           C  
ATOM    316  CD  ARG    39      23.753  76.503 -16.251  1.00  0.00           C  
ATOM    317  NE  ARG    39      24.763  76.710 -17.330  1.00  0.00           N  
ATOM    318  CZ  ARG    39      26.006  77.198 -17.046  1.00  0.00           C  
ATOM    319  NH1 ARG    39      26.376  77.443 -15.756  1.00  0.00           N  
ATOM    320  NH2 ARG    39      26.878  77.458 -18.065  1.00  0.00           N  
ATOM    321  N   THR    40      21.471  73.619 -12.138  1.00  0.00              
ATOM    322  CA  THR    40      20.310  73.326 -11.345  1.00  0.00              
ATOM    323  CB  THR    40      20.276  71.912 -10.854  1.00  0.00              
ATOM    324  C   THR    40      20.298  74.212 -10.145  1.00  0.00              
ATOM    325  O   THR    40      20.769  75.346 -10.200  1.00  0.00              
ATOM    326  OG1 THR    40      21.371  71.672  -9.982  1.00  0.00           O  
ATOM    327  CG2 THR    40      20.339  70.972 -12.070  1.00  0.00           C  
ATOM    328  N   ASN    41      19.667  73.748  -9.045  1.00  0.00              
ATOM    329  CA  ASN    41      19.643  74.577  -7.877  1.00  0.00              
ATOM    330  CB  ASN    41      18.274  75.224  -7.670  1.00  0.00              
ATOM    331  C   ASN    41      19.934  73.732  -6.686  1.00  0.00              
ATOM    332  O   ASN    41      19.043  73.102  -6.118  1.00  0.00              
ATOM    333  CG  ASN    41      18.004  76.000  -8.949  1.00  0.00           C  
ATOM    334  OD1 ASN    41      18.644  77.013  -9.228  1.00  0.00           O  
ATOM    335  ND2 ASN    41      17.048  75.493  -9.771  1.00  0.00           N  
ATOM    336  N   MET    42      21.202  73.719  -6.254  1.00  0.00              
ATOM    337  CA  MET    42      21.550  72.963  -5.096  1.00  0.00              
ATOM    338  CB  MET    42      22.201  71.605  -5.389  1.00  0.00              
ATOM    339  C   MET    42      22.520  73.760  -4.331  1.00  0.00              
ATOM    340  O   MET    42      23.060  74.737  -4.843  1.00  0.00              
ATOM    341  CG  MET    42      23.585  71.689  -6.027  1.00  0.00           C  
ATOM    342  SD  MET    42      24.434  70.083  -6.087  1.00  0.00           S  
ATOM    343  CE  MET    42      25.096  70.137  -4.396  1.00  0.00           C  
ATOM    344  N   ARG    43      22.764  73.355  -3.075  1.00  0.00              
ATOM    345  CA  ARG    43      23.660  74.143  -2.303  1.00  0.00              
ATOM    346  CB  ARG    43      23.833  73.674  -0.853  1.00  0.00              
ATOM    347  C   ARG    43      24.995  74.093  -2.942  1.00  0.00              
ATOM    348  O   ARG    43      25.491  73.035  -3.313  1.00  0.00              
ATOM    349  CG  ARG    43      22.560  73.805  -0.027  1.00  0.00           C  
ATOM    350  CD  ARG    43      22.832  74.131   1.438  1.00  0.00           C  
ATOM    351  NE  ARG    43      23.576  75.420   1.420  1.00  0.00           N  
ATOM    352  CZ  ARG    43      22.888  76.587   1.262  1.00  0.00           C  
ATOM    353  NH1 ARG    43      21.525  76.561   1.220  1.00  0.00           N  
ATOM    354  NH2 ARG    43      23.548  77.773   1.115  1.00  0.00           N  
ATOM    355  N   PHE    44      25.623  75.267  -3.080  1.00  0.00              
ATOM    356  CA  PHE    44      26.923  75.292  -3.685  1.00  0.00              
ATOM    357  CB  PHE    44      27.162  76.463  -4.660  1.00  0.00              
ATOM    358  C   PHE    44      27.899  75.429  -2.551  1.00  0.00              
ATOM    359  O   PHE    44      27.498  75.450  -1.383  1.00  0.00              
ATOM    360  CG  PHE    44      26.460  76.162  -5.946  1.00  0.00           C  
ATOM    361  CD1 PHE    44      25.094  76.256  -6.036  1.00  0.00           C  
ATOM    362  CD2 PHE    44      27.169  75.793  -7.067  1.00  0.00           C  
ATOM    363  CE1 PHE    44      24.437  75.989  -7.214  1.00  0.00           C  
ATOM    364  CE2 PHE    44      26.522  75.523  -8.251  1.00  0.00           C  
ATOM    365  CZ  PHE    44      25.154  75.620  -8.324  1.00  0.00           C  
ATOM    366  N   SER    45      29.207  75.525  -2.887  1.00  0.00              
ATOM    367  CA  SER    45      30.276  75.541  -1.910  1.00  0.00              
ATOM    368  CB  SER    45      31.701  75.890  -2.408  1.00  0.00              
ATOM    369  C   SER    45      30.060  76.688  -0.955  1.00  0.00              
ATOM    370  O   SER    45      30.344  76.582   0.238  1.00  0.00              
ATOM    371  OG  SER    45      32.236  74.945  -3.314  1.00  0.00           O  
ATOM    372  N   PHE    46      29.590  77.856  -1.429  1.00  0.00              
ATOM    373  CA  PHE    46      29.597  78.886  -0.439  1.00  0.00              
ATOM    374  CB  PHE    46      29.531  80.337  -0.869  1.00  0.00              
ATOM    375  C   PHE    46      28.542  78.690   0.539  1.00  0.00              
ATOM    376  O   PHE    46      28.672  79.211   1.639  1.00  0.00              
ATOM    377  CG  PHE    46      29.385  81.367   0.184  1.00  0.00           C  
ATOM    378  CD1 PHE    46      30.470  81.921   0.802  1.00  0.00           C  
ATOM    379  CD2 PHE    46      28.132  81.779   0.556  1.00  0.00           C  
ATOM    380  CE1 PHE    46      30.280  82.869   1.780  1.00  0.00           C  
ATOM    381  CE2 PHE    46      27.945  82.725   1.537  1.00  0.00           C  
ATOM    382  CZ  PHE    46      29.029  83.286   2.156  1.00  0.00           C  
ATOM    383  N   GLY    47      27.445  78.024   0.149  1.00  0.00              
ATOM    384  CA  GLY    47      26.458  77.784   1.151  1.00  0.00              
ATOM    385  C   GLY    47      27.151  77.052   2.238  1.00  0.00              
ATOM    386  O   GLY    47      27.013  77.376   3.419  1.00  0.00              
ATOM    387  N   ARG    48      27.983  76.082   1.837  1.00  0.00              
ATOM    388  CA  ARG    48      28.718  75.366   2.833  1.00  0.00              
ATOM    389  CB  ARG    48      29.464  74.109   2.363  1.00  0.00              
ATOM    390  C   ARG    48      29.676  76.289   3.518  1.00  0.00              
ATOM    391  O   ARG    48      29.943  76.150   4.710  1.00  0.00              
ATOM    392  CG  ARG    48      30.167  73.414   3.538  1.00  0.00           C  
ATOM    393  CD  ARG    48      29.244  73.085   4.723  1.00  0.00           C  
ATOM    394  NE  ARG    48      28.744  71.689   4.576  1.00  0.00           N  
ATOM    395  CZ  ARG    48      27.485  71.461   4.105  1.00  0.00           C  
ATOM    396  NH1 ARG    48      26.669  72.515   3.809  1.00  0.00           N  
ATOM    397  NH2 ARG    48      27.047  70.181   3.925  1.00  0.00           N  
ATOM    398  N   GLN    49      30.251  77.251   2.778  1.00  0.00              
ATOM    399  CA  GLN    49      31.247  78.092   3.386  1.00  0.00              
ATOM    400  CB  GLN    49      31.807  79.100   2.409  1.00  0.00              
ATOM    401  C   GLN    49      30.624  78.969   4.416  1.00  0.00              
ATOM    402  O   GLN    49      31.142  79.086   5.523  1.00  0.00              
ATOM    403  CG  GLN    49      32.112  78.511   1.053  1.00  0.00           C  
ATOM    404  CD  GLN    49      32.932  79.582   0.422  1.00  0.00           C  
ATOM    405  OE1 GLN    49      32.482  80.437  -0.337  1.00  0.00           O  
ATOM    406  NE2 GLN    49      34.224  79.479   0.774  1.00  0.00           N  
ATOM    407  N   SER    50      29.483  79.603   4.080  1.00  0.00              
ATOM    408  CA  SER    50      28.956  80.589   4.975  1.00  0.00              
ATOM    409  CB  SER    50      27.680  81.277   4.492  1.00  0.00              
ATOM    410  C   SER    50      28.659  79.940   6.291  1.00  0.00              
ATOM    411  O   SER    50      29.075  80.427   7.341  1.00  0.00              
ATOM    412  OG  SER    50      27.334  82.340   5.364  1.00  0.00           O  
ATOM    413  N   SER    51      27.985  78.779   6.266  1.00  0.00              
ATOM    414  CA  SER    51      27.581  78.141   7.484  1.00  0.00              
ATOM    415  CB  SER    51      26.787  76.854   7.190  1.00  0.00              
ATOM    416  C   SER    51      28.752  77.791   8.327  1.00  0.00              
ATOM    417  O   SER    51      28.787  78.057   9.525  1.00  0.00              
ATOM    418  OG  SER    51      26.292  76.276   8.386  1.00  0.00           O  
ATOM    419  N   LEU    52      29.776  77.195   7.726  1.00  0.00              
ATOM    420  CA  LEU    52      30.896  76.792   8.504  1.00  0.00              
ATOM    421  CB  LEU    52      31.819  75.841   7.726  1.00  0.00              
ATOM    422  C   LEU    52      31.570  78.033   8.988  1.00  0.00              
ATOM    423  O   LEU    52      32.361  78.007   9.929  1.00  0.00              
ATOM    424  CG  LEU    52      30.985  74.701   7.076  1.00  0.00           C  
ATOM    425  CD1 LEU    52      31.820  73.461   6.755  1.00  0.00           C  
ATOM    426  CD2 LEU    52      29.692  74.376   7.843  1.00  0.00           C  
ATOM    427  N   ASP    53      31.289  79.162   8.305  1.00  0.00              
ATOM    428  CA  ASP    53      31.917  80.426   8.575  1.00  0.00              
ATOM    429  CB  ASP    53      31.960  80.727  10.081  1.00  0.00              
ATOM    430  C   ASP    53      33.337  80.471   8.061  1.00  0.00              
ATOM    431  O   ASP    53      34.057  81.329   8.574  1.00  0.00              
ATOM    432  CG  ASP    53      30.530  80.982  10.524  1.00  0.00           C  
ATOM    433  OD1 ASP    53      29.798  79.996  10.802  1.00  0.00           O  
ATOM    434  OD2 ASP    53      30.136  82.176  10.572  1.00  0.00           O  
ATOM    435  N   PRO    54      33.876  79.693   7.121  1.00  0.00              
ATOM    436  CA  PRO    54      35.220  80.007   6.739  1.00  0.00              
ATOM    437  CB  PRO    54      35.844  78.746   6.140  1.00  0.00              
ATOM    438  C   PRO    54      35.220  81.183   5.836  1.00  0.00              
ATOM    439  O   PRO    54      34.913  81.025   4.653  1.00  0.00              
ATOM    440  CD  PRO    54      33.596  78.290   6.830  1.00  0.00           C  
ATOM    441  CG  PRO    54      34.645  77.855   5.803  1.00  0.00           C  
ATOM    442  N   ILE    55      35.649  82.346   6.352  1.00  0.00              
ATOM    443  CA  ILE    55      35.563  83.524   5.549  1.00  0.00              
ATOM    444  CB  ILE    55      35.862  84.809   6.266  1.00  0.00              
ATOM    445  C   ILE    55      36.499  83.463   4.398  1.00  0.00              
ATOM    446  O   ILE    55      36.053  83.545   3.277  1.00  0.00              
ATOM    447  CG2 ILE    55      35.929  85.914   5.197  1.00  0.00           C  
ATOM    448  CG1 ILE    55      34.819  85.100   7.357  1.00  0.00           C  
ATOM    449  CD1 ILE    55      34.925  84.200   8.585  1.00  0.00           C  
ATOM    450  N   ARG    56      37.791  83.174   4.610  1.00  0.00              
ATOM    451  CA  ARG    56      38.805  83.293   3.587  1.00  0.00              
ATOM    452  CB  ARG    56      40.122  82.711   4.103  1.00  0.00              
ATOM    453  C   ARG    56      38.405  82.498   2.394  1.00  0.00              
ATOM    454  O   ARG    56      38.616  82.884   1.246  1.00  0.00              
ATOM    455  CG  ARG    56      40.579  83.389   5.394  1.00  0.00           C  
ATOM    456  CD  ARG    56      41.335  82.456   6.341  1.00  0.00           C  
ATOM    457  NE  ARG    56      42.498  81.891   5.606  1.00  0.00           N  
ATOM    458  CZ  ARG    56      43.608  81.521   6.307  1.00  0.00           C  
ATOM    459  NH1 ARG    56      43.631  81.673   7.664  1.00  0.00           N  
ATOM    460  NH2 ARG    56      44.694  81.012   5.656  1.00  0.00           N  
ATOM    461  N   ARG    57      37.786  81.354   2.658  1.00  0.00              
ATOM    462  CA  ARG    57      37.352  80.465   1.644  1.00  0.00              
ATOM    463  CB  ARG    57      36.607  79.350   2.376  1.00  0.00              
ATOM    464  C   ARG    57      36.409  81.200   0.744  1.00  0.00              
ATOM    465  O   ARG    57      36.464  81.081  -0.480  1.00  0.00              
ATOM    466  CG  ARG    57      37.564  78.377   3.051  1.00  0.00           C  
ATOM    467  CD  ARG    57      38.201  77.346   2.125  1.00  0.00           C  
ATOM    468  NE  ARG    57      38.697  78.017   0.886  1.00  0.00           N  
ATOM    469  CZ  ARG    57      37.830  78.176  -0.148  1.00  0.00           C  
ATOM    470  NH1 ARG    57      36.562  77.781   0.080  1.00  0.00           N  
ATOM    471  NH2 ARG    57      38.203  78.718  -1.342  1.00  0.00           N  
ATOM    472  N   SER    58      35.435  81.872   1.382  1.00  0.00              
ATOM    473  CA  SER    58      34.363  82.663   0.857  1.00  0.00              
ATOM    474  CB  SER    58      33.527  83.082   2.079  1.00  0.00              
ATOM    475  C   SER    58      34.941  83.846   0.112  1.00  0.00              
ATOM    476  O   SER    58      34.657  84.003  -1.071  1.00  0.00              
ATOM    477  OG  SER    58      32.701  84.190   1.794  1.00  0.00           O  
ATOM    478  N   PRO    59      35.756  84.686   0.709  1.00  0.00              
ATOM    479  CA  PRO    59      36.420  85.612  -0.141  1.00  0.00              
ATOM    480  CB  PRO    59      37.160  86.579   0.781  1.00  0.00              
ATOM    481  C   PRO    59      37.221  85.070  -1.271  1.00  0.00              
ATOM    482  O   PRO    59      37.582  85.866  -2.135  1.00  0.00              
ATOM    483  CD  PRO    59      35.174  85.580   1.702  1.00  0.00           C  
ATOM    484  CG  PRO    59      36.312  86.544   2.064  1.00  0.00           C  
ATOM    485  N   ASP    60      37.615  83.788  -1.252  1.00  0.00              
ATOM    486  CA  ASP    60      38.274  83.246  -2.411  1.00  0.00              
ATOM    487  CB  ASP    60      38.889  81.862  -2.094  1.00  0.00              
ATOM    488  C   ASP    60      37.277  83.038  -3.505  1.00  0.00              
ATOM    489  O   ASP    60      37.382  83.556  -4.615  1.00  0.00              
ATOM    490  CG  ASP    60      39.609  81.247  -3.298  1.00  0.00           C  
ATOM    491  OD1 ASP    60      39.510  81.786  -4.434  1.00  0.00           O  
ATOM    492  OD2 ASP    60      40.280  80.200  -3.088  1.00  0.00           O  
ATOM    493  N   SER    61      36.237  82.274  -3.168  1.00  0.00              
ATOM    494  CA  SER    61      35.250  81.859  -4.095  1.00  0.00              
ATOM    495  CB  SER    61      34.447  80.806  -3.390  1.00  0.00              
ATOM    496  C   SER    61      34.499  83.047  -4.609  1.00  0.00              
ATOM    497  O   SER    61      33.995  83.053  -5.731  1.00  0.00              
ATOM    498  OG  SER    61      34.390  81.088  -2.002  1.00  0.00           O  
ATOM    499  N   SER    62      34.407  84.116  -3.818  1.00  0.00              
ATOM    500  CA  SER    62      33.799  85.293  -4.368  1.00  0.00              
ATOM    501  CB  SER    62      33.754  86.477  -3.388  1.00  0.00              
ATOM    502  C   SER    62      34.696  85.797  -5.459  1.00  0.00              
ATOM    503  O   SER    62      34.235  86.275  -6.494  1.00  0.00              
ATOM    504  OG  SER    62      35.074  86.840  -3.013  1.00  0.00           O  
ATOM    505  N   LYS    63      36.020  85.701  -5.234  1.00  0.00              
ATOM    506  CA  LYS    63      37.001  86.228  -6.137  1.00  0.00              
ATOM    507  CB  LYS    63      38.436  85.984  -5.615  1.00  0.00              
ATOM    508  C   LYS    63      36.848  85.548  -7.458  1.00  0.00              
ATOM    509  O   LYS    63      36.833  86.201  -8.502  1.00  0.00              
ATOM    510  CG  LYS    63      39.579  86.522  -6.484  1.00  0.00           C  
ATOM    511  CD  LYS    63      39.765  85.781  -7.810  1.00  0.00           C  
ATOM    512  CE  LYS    63      40.374  84.387  -7.633  1.00  0.00           C  
ATOM    513  NZ  LYS    63      40.518  83.712  -8.943  1.00  0.00           N  
ATOM    514  N   SER    64      36.717  84.211  -7.447  1.00  0.00              
ATOM    515  CA  SER    64      36.612  83.495  -8.679  1.00  0.00              
ATOM    516  CB  SER    64      36.554  81.979  -8.464  1.00  0.00              
ATOM    517  C   SER    64      35.391  83.952  -9.407  1.00  0.00              
ATOM    518  O   SER    64      35.507  84.552 -10.473  1.00  0.00              
ATOM    519  OG  SER    64      37.774  81.530  -7.896  1.00  0.00           O  
ATOM    520  N   ASP    65      34.191  83.657  -8.861  1.00  0.00              
ATOM    521  CA  ASP    65      32.961  84.198  -9.377  1.00  0.00              
ATOM    522  CB  ASP    65      32.827  84.269 -10.909  1.00  0.00              
ATOM    523  C   ASP    65      31.833  83.347  -8.911  1.00  0.00              
ATOM    524  O   ASP    65      30.870  83.116  -9.641  1.00  0.00              
ATOM    525  CG  ASP    65      31.675  85.233 -11.181  1.00  0.00           C  
ATOM    526  OD1 ASP    65      31.534  86.202 -10.387  1.00  0.00           O  
ATOM    527  OD2 ASP    65      30.911  85.009 -12.157  1.00  0.00           O  
ATOM    528  N   ASP    66      31.884  82.830  -7.677  1.00  0.00              
ATOM    529  CA  ASP    66      30.711  82.086  -7.373  1.00  0.00              
ATOM    530  CB  ASP    66      30.932  80.965  -6.388  1.00  0.00              
ATOM    531  C   ASP    66      29.616  83.037  -7.031  1.00  0.00              
ATOM    532  O   ASP    66      29.833  84.065  -6.396  1.00  0.00              
ATOM    533  CG  ASP    66      29.712  80.127  -6.021  1.00  0.00           C  
ATOM    534  OD1 ASP    66      28.537  80.557  -6.127  1.00  0.00           O  
ATOM    535  OD2 ASP    66      29.946  79.007  -5.510  1.00  0.00           O  
ATOM    536  N   GLU    67      28.404  82.721  -7.511  1.00  0.00              
ATOM    537  CA  GLU    67      27.251  83.555  -7.355  1.00  0.00              
ATOM    538  CB  GLU    67      26.091  83.116  -8.266  1.00  0.00              
ATOM    539  C   GLU    67      26.770  83.515  -5.967  1.00  0.00              
ATOM    540  O   GLU    67      26.724  82.429  -5.408  1.00  0.00              
ATOM    541  CG  GLU    67      24.949  84.127  -8.337  1.00  0.00           C  
ATOM    542  CD  GLU    67      25.448  85.323  -9.137  1.00  0.00           C  
ATOM    543  OE1 GLU    67      26.606  85.259  -9.632  1.00  0.00           O  
ATOM    544  OE2 GLU    67      24.681  86.315  -9.263  1.00  0.00           O  
ATOM    545  N   PRO    68      26.528  84.722  -5.455  1.00  0.00              
ATOM    546  CA  PRO    68      26.034  85.039  -4.127  1.00  0.00              
ATOM    547  CB  PRO    68      26.429  86.491  -3.846  1.00  0.00              
ATOM    548  C   PRO    68      24.581  84.878  -3.864  1.00  0.00              
ATOM    549  O   PRO    68      24.216  84.772  -2.695  1.00  0.00              
ATOM    550  CD  PRO    68      27.301  85.831  -5.993  1.00  0.00           C  
ATOM    551  CG  PRO    68      27.584  86.768  -4.812  1.00  0.00           C  
ATOM    552  N   HIS    69      23.725  84.897  -4.893  1.00  0.00              
ATOM    553  CA  HIS    69      22.348  84.663  -4.597  1.00  0.00              
ATOM    554  CB  HIS    69      21.333  85.542  -5.352  1.00  0.00              
ATOM    555  C   HIS    69      22.061  83.319  -5.145  1.00  0.00              
ATOM    556  O   HIS    69      20.961  83.069  -5.631  1.00  0.00              
ATOM    557  ND1 HIS    69      20.863  87.423  -3.717  1.00  0.00           N  
ATOM    558  CG  HIS    69      21.266  86.979  -4.955  1.00  0.00           C  
ATOM    559  NE2 HIS    69      21.248  89.232  -4.950  1.00  0.00           N  
ATOM    560  CD2 HIS    69      21.501  88.095  -5.695  1.00  0.00           C  
ATOM    561  CE1 HIS    69      20.870  88.777  -3.768  1.00  0.00           C  
ATOM    562  N   MET    70      23.041  82.411  -5.060  1.00  0.00              
ATOM    563  CA  MET    70      22.816  81.121  -5.620  1.00  0.00              
ATOM    564  CB  MET    70      24.088  80.258  -5.690  1.00  0.00              
ATOM    565  C   MET    70      21.809  80.466  -4.740  1.00  0.00              
ATOM    566  O   MET    70      21.931  80.523  -3.518  1.00  0.00              
ATOM    567  CG  MET    70      23.855  78.896  -6.332  1.00  0.00           C  
ATOM    568  SD  MET    70      23.413  78.944  -8.093  1.00  0.00           S  
ATOM    569  CE  MET    70      24.926  79.794  -8.608  1.00  0.00           C  
ATOM    570  N   SER    71      20.787  79.829  -5.352  1.00  0.00              
ATOM    571  CA  SER    71      19.700  79.258  -4.622  1.00  0.00              
ATOM    572  CB  SER    71      18.330  79.625  -5.218  1.00  0.00              
ATOM    573  C   SER    71      19.800  77.755  -4.551  1.00  0.00              
ATOM    574  O   SER    71      20.317  77.093  -5.451  1.00  0.00              
ATOM    575  OG  SER    71      18.284  79.238  -6.581  1.00  0.00           O  
ATOM    576  N   VAL    72      19.271  77.202  -3.437  1.00  0.00              
ATOM    577  CA  VAL    72      19.239  75.808  -3.051  1.00  0.00              
ATOM    578  CB  VAL    72      19.379  75.747  -1.542  1.00  0.00              
ATOM    579  C   VAL    72      17.880  75.298  -3.416  1.00  0.00              
ATOM    580  O   VAL    72      17.088  76.033  -3.999  1.00  0.00              
ATOM    581  CG1 VAL    72      18.058  76.201  -0.904  1.00  0.00           C  
ATOM    582  CG2 VAL    72      19.862  74.383  -1.058  1.00  0.00           C  
ATOM    583  N   PRO    73      17.586  74.045  -3.152  1.00  0.00              
ATOM    584  CA  PRO    73      16.285  73.593  -3.514  1.00  0.00              
ATOM    585  CB  PRO    73      16.268  72.078  -3.274  1.00  0.00              
ATOM    586  C   PRO    73      15.166  74.384  -2.913  1.00  0.00              
ATOM    587  O   PRO    73      14.250  74.757  -3.640  1.00  0.00              
ATOM    588  CD  PRO    73      18.531  72.959  -3.343  1.00  0.00           C  
ATOM    589  CG  PRO    73      17.722  71.732  -2.882  1.00  0.00           C  
ATOM    590  N   GLU    74      15.255  74.702  -1.612  1.00  0.00              
ATOM    591  CA  GLU    74      14.278  75.453  -0.875  1.00  0.00              
ATOM    592  CB  GLU    74      14.568  75.466   0.627  1.00  0.00              
ATOM    593  C   GLU    74      14.309  76.872  -1.369  1.00  0.00              
ATOM    594  O   GLU    74      13.418  77.667  -1.075  1.00  0.00              
ATOM    595  CG  GLU    74      13.397  75.955   1.475  1.00  0.00           C  
ATOM    596  CD  GLU    74      13.786  75.779   2.935  1.00  0.00           C  
ATOM    597  OE1 GLU    74      14.460  76.695   3.480  1.00  0.00           O  
ATOM    598  OE2 GLU    74      13.422  74.728   3.525  1.00  0.00           O  
ATOM    599  N   ASN    75      15.368  77.238  -2.113  1.00  0.00              
ATOM    600  CA  ASN    75      15.547  78.580  -2.596  1.00  0.00              
ATOM    601  CB  ASN    75      14.287  79.227  -3.196  1.00  0.00              
ATOM    602  C   ASN    75      16.074  79.458  -1.516  1.00  0.00              
ATOM    603  O   ASN    75      16.019  80.683  -1.603  1.00  0.00              
ATOM    604  CG  ASN    75      14.156  78.783  -4.646  1.00  0.00           C  
ATOM    605  OD1 ASN    75      15.020  78.093  -5.187  1.00  0.00           O  
ATOM    606  ND2 ASN    75      13.053  79.225  -5.305  1.00  0.00           N  
ATOM    607  N   LEU    76      16.640  78.850  -0.466  1.00  0.00              
ATOM    608  CA  LEU    76      17.304  79.670   0.491  1.00  0.00              
ATOM    609  CB  LEU    76      17.094  79.232   1.952  1.00  0.00              
ATOM    610  C   LEU    76      18.749  79.572   0.137  1.00  0.00              
ATOM    611  O   LEU    76      19.307  78.523  -0.170  1.00  0.00              
ATOM    612  CG  LEU    76      15.739  79.637   2.560  1.00  0.00           C  
ATOM    613  CD1 LEU    76      14.562  78.926   1.885  1.00  0.00           C  
ATOM    614  CD2 LEU    76      15.742  79.484   4.089  1.00  0.00           C  
ATOM    615  N   ASP    77      19.420  80.712   0.176  1.00  0.00              
ATOM    616  CA  ASP    77      20.777  80.774  -0.206  1.00  0.00              
ATOM    617  CB  ASP    77      20.879  81.819  -1.331  1.00  0.00              
ATOM    618  C   ASP    77      21.778  80.898   0.977  1.00  0.00              
ATOM    619  O   ASP    77      21.548  81.001   2.163  1.00  0.00              
ATOM    620  CG  ASP    77      19.770  81.723  -2.364  1.00  0.00           C  
ATOM    621  OD1 ASP    77      19.053  80.693  -2.393  1.00  0.00           O  
ATOM    622  OD2 ASP    77      19.626  82.696  -3.153  1.00  0.00           O  
ATOM    623  N   SER    78      23.034  81.052   0.718  1.00  0.00              
ATOM    624  CA  SER    78      24.023  81.086   1.746  1.00  0.00              
ATOM    625  CB  SER    78      25.440  80.831   1.235  1.00  0.00              
ATOM    626  C   SER    78      23.990  82.275   2.702  1.00  0.00              
ATOM    627  O   SER    78      24.513  82.178   3.805  1.00  0.00              
ATOM    628  OG  SER    78      26.274  80.402   2.290  1.00  0.00           O  
ATOM    629  N   THR    79      23.412  83.443   2.385  1.00  0.00              
ATOM    630  CA  THR    79      23.542  84.524   3.318  1.00  0.00              
ATOM    631  CB  THR    79      23.219  85.903   2.822  1.00  0.00              
ATOM    632  C   THR    79      22.716  84.246   4.489  1.00  0.00              
ATOM    633  O   THR    79      23.074  84.556   5.620  1.00  0.00              
ATOM    634  OG1 THR    79      24.177  86.313   1.858  1.00  0.00           O  
ATOM    635  CG2 THR    79      23.207  86.879   4.012  1.00  0.00           C  
ATOM    636  N   MET    80      21.554  83.660   4.245  1.00  0.00              
ATOM    637  CA  MET    80      20.708  83.451   5.348  1.00  0.00              
ATOM    638  CB  MET    80      19.191  83.676   5.189  1.00  0.00              
ATOM    639  C   MET    80      21.150  82.304   6.192  1.00  0.00              
ATOM    640  O   MET    80      20.611  82.175   7.287  1.00  0.00              
ATOM    641  CG  MET    80      18.720  85.086   4.865  1.00  0.00           C  
ATOM    642  SD  MET    80      18.249  86.085   6.301  1.00  0.00           S  
ATOM    643  CE  MET    80      16.762  86.734   5.480  1.00  0.00           C  
ATOM    644  N   GLN    81      22.073  81.429   5.688  1.00  0.00              
ATOM    645  CA  GLN    81      22.604  80.260   6.381  1.00  0.00              
ATOM    646  CB  GLN    81      24.049  79.900   5.991  1.00  0.00              
ATOM    647  C   GLN    81      22.613  80.496   7.875  1.00  0.00              
ATOM    648  O   GLN    81      23.219  81.458   8.337  1.00  0.00              
ATOM    649  CG  GLN    81      24.248  79.576   4.513  1.00  0.00           C  
ATOM    650  CD  GLN    81      23.553  78.286   4.182  1.00  0.00           C  
ATOM    651  OE1 GLN    81      24.141  77.215   4.313  1.00  0.00           O  
ATOM    652  NE2 GLN    81      22.282  78.392   3.718  1.00  0.00           N  
ATOM    653  N   LEU    82      21.966  79.602   8.671  1.00  0.00              
ATOM    654  CA  LEU    82      21.702  79.879  10.062  1.00  0.00              
ATOM    655  CB  LEU    82      20.934  78.782  10.820  1.00  0.00              
ATOM    656  C   LEU    82      22.992  80.152  10.752  1.00  0.00              
ATOM    657  O   LEU    82      23.055  81.000  11.641  1.00  0.00              
ATOM    658  CG  LEU    82      20.587  79.205  12.263  1.00  0.00           C  
ATOM    659  CD1 LEU    82      19.808  80.532  12.288  1.00  0.00           C  
ATOM    660  CD2 LEU    82      19.821  78.096  13.001  1.00  0.00           C  
ATOM    661  N   LEU    83      24.068  79.446  10.374  1.00  0.00              
ATOM    662  CA  LEU    83      25.311  79.715  11.029  1.00  0.00              
ATOM    663  CB  LEU    83      26.402  78.709  10.666  1.00  0.00              
ATOM    664  C   LEU    83      25.742  81.126  10.709  1.00  0.00              
ATOM    665  O   LEU    83      26.207  81.856  11.582  1.00  0.00              
ATOM    666  CG  LEU    83      25.994  77.255  10.980  1.00  0.00           C  
ATOM    667  CD1 LEU    83      27.213  76.322  11.006  1.00  0.00           C  
ATOM    668  CD2 LEU    83      25.133  77.156  12.246  1.00  0.00           C  
ATOM    669  N   PHE    84      25.566  81.565   9.449  1.00  0.00              
ATOM    670  CA  PHE    84      25.893  82.913   9.069  1.00  0.00              
ATOM    671  CB  PHE    84      25.550  83.247   7.608  1.00  0.00              
ATOM    672  C   PHE    84      25.033  83.822   9.886  1.00  0.00              
ATOM    673  O   PHE    84      25.479  84.875  10.341  1.00  0.00              
ATOM    674  CG  PHE    84      25.756  84.714   7.397  1.00  0.00           C  
ATOM    675  CD1 PHE    84      26.990  85.213   7.049  1.00  0.00           C  
ATOM    676  CD2 PHE    84      24.713  85.602   7.550  1.00  0.00           C  
ATOM    677  CE1 PHE    84      27.170  86.562   6.847  1.00  0.00           C  
ATOM    678  CE2 PHE    84      24.883  86.952   7.349  1.00  0.00           C  
ATOM    679  CZ  PHE    84      26.119  87.436   6.997  1.00  0.00           C  
ATOM    680  N   MET    85      23.761  83.438  10.088  1.00  0.00              
ATOM    681  CA  MET    85      22.870  84.292  10.812  1.00  0.00              
ATOM    682  CB  MET    85      21.459  83.711  10.997  1.00  0.00              
ATOM    683  C   MET    85      23.429  84.476  12.185  1.00  0.00              
ATOM    684  O   MET    85      23.371  85.568  12.740  1.00  0.00              
ATOM    685  CG  MET    85      20.708  83.521   9.682  1.00  0.00           C  
ATOM    686  SD  MET    85      20.538  85.049   8.716  1.00  0.00           S  
ATOM    687  CE  MET    85      19.452  85.890   9.903  1.00  0.00           C  
ATOM    688  N   ALA    86      23.985  83.402  12.775  1.00  0.00              
ATOM    689  CA  ALA    86      24.509  83.467  14.108  1.00  0.00              
ATOM    690  CB  ALA    86      25.045  82.114  14.604  1.00  0.00              
ATOM    691  C   ALA    86      25.647  84.435  14.140  1.00  0.00              
ATOM    692  O   ALA    86      25.839  85.153  15.120  1.00  0.00              
ATOM    693  N   SER    87      26.449  84.458  13.060  1.00  0.00              
ATOM    694  CA  SER    87      27.596  85.315  12.996  1.00  0.00              
ATOM    695  CB  SER    87      28.310  85.224  11.636  1.00  0.00              
ATOM    696  C   SER    87      27.161  86.739  13.184  1.00  0.00              
ATOM    697  O   SER    87      27.596  87.408  14.120  1.00  0.00              
ATOM    698  OG  SER    87      29.431  86.094  11.614  1.00  0.00           O  
ATOM    699  N   LYS    88      26.282  87.236  12.289  1.00  0.00              
ATOM    700  CA  LYS    88      25.802  88.590  12.340  1.00  0.00              
ATOM    701  CB  LYS    88      24.986  89.013  11.100  1.00  0.00              
ATOM    702  C   LYS    88      24.941  88.762  13.555  1.00  0.00              
ATOM    703  O   LYS    88      24.905  89.839  14.146  1.00  0.00              
ATOM    704  CG  LYS    88      24.491  90.469  11.135  1.00  0.00           C  
ATOM    705  CD  LYS    88      23.341  90.763  12.108  1.00  0.00           C  
ATOM    706  CE  LYS    88      23.166  92.247  12.437  1.00  0.00           C  
ATOM    707  NZ  LYS    88      21.979  92.435  13.302  1.00  0.00           N  
ATOM    708  N   GLY    89      24.213  87.709  13.969  1.00  0.00              
ATOM    709  CA  GLY    89      23.364  87.832  15.117  1.00  0.00              
ATOM    710  C   GLY    89      22.073  88.492  14.748  1.00  0.00              
ATOM    711  O   GLY    89      21.643  89.433  15.414  1.00  0.00              
ATOM    712  N   ASP    90      21.439  88.022  13.655  1.00  0.00              
ATOM    713  CA  ASP    90      20.172  88.540  13.220  1.00  0.00              
ATOM    714  CB  ASP    90      20.098  88.614  11.681  1.00  0.00              
ATOM    715  C   ASP    90      19.106  87.605  13.726  1.00  0.00              
ATOM    716  O   ASP    90      18.752  86.630  13.066  1.00  0.00              
ATOM    717  CG  ASP    90      18.773  89.217  11.246  1.00  0.00           C  
ATOM    718  OD1 ASP    90      17.716  88.616  11.569  1.00  0.00           O  
ATOM    719  OD2 ASP    90      18.804  90.288  10.584  1.00  0.00           O  
ATOM    720  N   VAL    91      18.529  87.912  14.908  1.00  0.00              
ATOM    721  CA  VAL    91      17.587  87.042  15.558  1.00  0.00              
ATOM    722  CB  VAL    91      17.159  87.521  16.915  1.00  0.00              
ATOM    723  C   VAL    91      16.360  86.827  14.727  1.00  0.00              
ATOM    724  O   VAL    91      15.841  85.713  14.694  1.00  0.00              
ATOM    725  CG1 VAL    91      16.020  86.615  17.414  1.00  0.00           C  
ATOM    726  CG2 VAL    91      18.394  87.519  17.836  1.00  0.00           C  
ATOM    727  N   ARG    92      15.845  87.863  14.034  1.00  0.00              
ATOM    728  CA  ARG    92      14.617  87.645  13.321  1.00  0.00              
ATOM    729  CB  ARG    92      14.004  88.923  12.707  1.00  0.00              
ATOM    730  C   ARG    92      14.791  86.588  12.269  1.00  0.00              
ATOM    731  O   ARG    92      13.966  85.681  12.170  1.00  0.00              
ATOM    732  CG  ARG    92      14.890  89.685  11.725  1.00  0.00           C  
ATOM    733  CD  ARG    92      14.236  90.965  11.193  1.00  0.00           C  
ATOM    734  NE  ARG    92      13.155  90.588  10.234  1.00  0.00           N  
ATOM    735  CZ  ARG    92      11.859  90.451  10.643  1.00  0.00           C  
ATOM    736  NH1 ARG    92      11.536  90.604  11.959  1.00  0.00           N  
ATOM    737  NH2 ARG    92      10.882  90.165   9.729  1.00  0.00           N  
ATOM    738  N   GLY    93      15.879  86.641  11.474  1.00  0.00              
ATOM    739  CA  GLY    93      16.091  85.649  10.449  1.00  0.00              
ATOM    740  C   GLY    93      16.250  84.321  11.117  1.00  0.00              
ATOM    741  O   GLY    93      15.747  83.304  10.644  1.00  0.00              
ATOM    742  N   ILE    94      16.951  84.313  12.263  1.00  0.00              
ATOM    743  CA  ILE    94      17.240  83.114  12.989  1.00  0.00              
ATOM    744  CB  ILE    94      18.054  83.407  14.222  1.00  0.00              
ATOM    745  C   ILE    94      15.945  82.473  13.396  1.00  0.00              
ATOM    746  O   ILE    94      15.829  81.248  13.394  1.00  0.00              
ATOM    747  CG2 ILE    94      18.250  82.105  15.011  1.00  0.00           C  
ATOM    748  CG1 ILE    94      19.386  84.063  13.819  1.00  0.00           C  
ATOM    749  CD1 ILE    94      20.153  84.673  14.990  1.00  0.00           C  
ATOM    750  N   GLU    95      14.939  83.275  13.796  1.00  0.00              
ATOM    751  CA  GLU    95      13.698  82.681  14.204  1.00  0.00              
ATOM    752  CB  GLU    95      12.716  83.693  14.824  1.00  0.00              
ATOM    753  C   GLU    95      13.032  82.052  13.016  1.00  0.00              
ATOM    754  O   GLU    95      12.556  80.918  13.079  1.00  0.00              
ATOM    755  CG  GLU    95      11.612  83.054  15.675  1.00  0.00           C  
ATOM    756  CD  GLU    95      12.082  82.981  17.127  1.00  0.00           C  
ATOM    757  OE1 GLU    95      13.186  83.511  17.426  1.00  0.00           O  
ATOM    758  OE2 GLU    95      11.333  82.403  17.960  1.00  0.00           O  
ATOM    759  N   GLU    96      13.046  82.763  11.875  1.00  0.00              
ATOM    760  CA  GLU    96      12.374  82.360  10.672  1.00  0.00              
ATOM    761  CB  GLU    96      12.671  83.374   9.554  1.00  0.00              
ATOM    762  C   GLU    96      12.890  81.019  10.264  1.00  0.00              
ATOM    763  O   GLU    96      12.119  80.126   9.919  1.00  0.00              
ATOM    764  CG  GLU    96      12.010  83.135   8.199  1.00  0.00           C  
ATOM    765  CD  GLU    96      12.463  84.296   7.315  1.00  0.00           C  
ATOM    766  OE1 GLU    96      11.795  85.362   7.355  1.00  0.00           O  
ATOM    767  OE2 GLU    96      13.494  84.139   6.609  1.00  0.00           O  
ATOM    768  N   LEU    97      14.220  80.840  10.328  1.00  0.00              
ATOM    769  CA  LEU    97      14.866  79.640   9.878  1.00  0.00              
ATOM    770  CB  LEU    97      16.389  79.735  10.056  1.00  0.00              
ATOM    771  C   LEU    97      14.423  78.478  10.719  1.00  0.00              
ATOM    772  O   LEU    97      14.073  77.422  10.194  1.00  0.00              
ATOM    773  CG  LEU    97      16.922  81.086   9.551  1.00  0.00           C  
ATOM    774  CD1 LEU    97      18.456  81.136   9.479  1.00  0.00           C  
ATOM    775  CD2 LEU    97      16.187  81.523   8.276  1.00  0.00           C  
ATOM    776  N   LEU    98      14.422  78.657  12.057  1.00  0.00              
ATOM    777  CA  LEU    98      14.095  77.613  12.992  1.00  0.00              
ATOM    778  CB  LEU    98      14.276  78.062  14.449  1.00  0.00              
ATOM    779  C   LEU    98      12.666  77.211  12.804  1.00  0.00              
ATOM    780  O   LEU    98      12.332  76.026  12.839  1.00  0.00              
ATOM    781  CG  LEU    98      15.726  78.486  14.744  1.00  0.00           C  
ATOM    782  CD1 LEU    98      15.910  78.894  16.215  1.00  0.00           C  
ATOM    783  CD2 LEU    98      16.727  77.418  14.276  1.00  0.00           C  
ATOM    784  N   ASP    99      11.774  78.195  12.601  1.00  0.00              
ATOM    785  CA  ASP    99      10.389  77.887  12.387  1.00  0.00              
ATOM    786  CB  ASP    99       9.479  79.128  12.366  1.00  0.00              
ATOM    787  C   ASP    99      10.257  77.113  11.100  1.00  0.00              
ATOM    788  O   ASP    99       9.383  76.256  10.966  1.00  0.00              
ATOM    789  CG  ASP    99       9.318  79.545  13.825  1.00  0.00           C  
ATOM    790  OD1 ASP    99       9.118  78.625  14.663  1.00  0.00           O  
ATOM    791  OD2 ASP    99       9.413  80.764  14.129  1.00  0.00           O  
ATOM    792  N   GLU   100      11.151  77.389  10.129  1.00  0.00              
ATOM    793  CA  GLU   100      11.206  76.719   8.855  1.00  0.00              
ATOM    794  CB  GLU   100      12.399  77.171   7.989  1.00  0.00              
ATOM    795  C   GLU   100      11.437  75.269   9.151  1.00  0.00              
ATOM    796  O   GLU   100      10.991  74.400   8.402  1.00  0.00              
ATOM    797  CG  GLU   100      12.267  78.576   7.391  1.00  0.00           C  
ATOM    798  CD  GLU   100      11.857  78.459   5.925  1.00  0.00           C  
ATOM    799  OE1 GLU   100      11.891  77.323   5.380  1.00  0.00           O  
ATOM    800  OE2 GLU   100      11.520  79.513   5.324  1.00  0.00           O  
ATOM    801  N   GLY   101      12.134  74.966  10.267  1.00  0.00              
ATOM    802  CA  GLY   101      12.387  73.590  10.582  1.00  0.00              
ATOM    803  C   GLY   101      13.801  73.227  10.275  1.00  0.00              
ATOM    804  O   GLY   101      14.107  72.090   9.922  1.00  0.00              
ATOM    805  N   ILE   102      14.707  74.204  10.391  1.00  0.00              
ATOM    806  CA  ILE   102      16.093  73.941  10.167  1.00  0.00              
ATOM    807  CB  ILE   102      16.929  75.166  10.013  1.00  0.00              
ATOM    808  C   ILE   102      16.682  73.207  11.330  1.00  0.00              
ATOM    809  O   ILE   102      16.153  73.255  12.436  1.00  0.00              
ATOM    810  CG2 ILE   102      16.926  75.928  11.348  1.00  0.00           C  
ATOM    811  CG1 ILE   102      18.324  74.742   9.543  1.00  0.00           C  
ATOM    812  CD1 ILE   102      19.288  75.900   9.345  1.00  0.00           C  
ATOM    813  N   ASP   103      17.764  72.438  11.079  1.00  0.00              
ATOM    814  CA  ASP   103      18.484  71.778  12.135  1.00  0.00              
ATOM    815  CB  ASP   103      19.556  70.810  11.587  1.00  0.00              
ATOM    816  C   ASP   103      19.171  72.855  12.928  1.00  0.00              
ATOM    817  O   ASP   103      19.934  73.655  12.386  1.00  0.00              
ATOM    818  CG  ASP   103      20.047  69.874  12.684  1.00  0.00           C  
ATOM    819  OD1 ASP   103      20.060  70.299  13.868  1.00  0.00           O  
ATOM    820  OD2 ASP   103      20.415  68.716  12.348  1.00  0.00           O  
ATOM    821  N   VAL   104      18.889  72.914  14.244  1.00  0.00              
ATOM    822  CA  VAL   104      19.457  73.934  15.076  1.00  0.00              
ATOM    823  CB  VAL   104      18.802  74.018  16.430  1.00  0.00              
ATOM    824  C   VAL   104      20.923  73.712  15.217  1.00  0.00              
ATOM    825  O   VAL   104      21.714  74.645  15.076  1.00  0.00              
ATOM    826  CG1 VAL   104      19.229  72.840  17.319  1.00  0.00           C  
ATOM    827  CG2 VAL   104      19.092  75.406  17.015  1.00  0.00           C  
ATOM    828  N   ASN   105      21.327  72.454  15.477  1.00  0.00              
ATOM    829  CA  ASN   105      22.719  72.207  15.658  1.00  0.00              
ATOM    830  CB  ASN   105      23.020  71.184  16.756  1.00  0.00              
ATOM    831  C   ASN   105      23.233  71.619  14.400  1.00  0.00              
ATOM    832  O   ASN   105      23.854  70.555  14.420  1.00  0.00              
ATOM    833  CG  ASN   105      22.519  71.771  18.058  1.00  0.00           C  
ATOM    834  OD1 ASN   105      21.385  71.523  18.460  1.00  0.00           O  
ATOM    835  ND2 ASN   105      23.380  72.576  18.736  1.00  0.00           N  
ATOM    836  N   SER   106      23.005  72.320  13.275  1.00  0.00              
ATOM    837  CA  SER   106      23.533  71.856  12.036  1.00  0.00              
ATOM    838  CB  SER   106      23.090  72.681  10.819  1.00  0.00              
ATOM    839  C   SER   106      24.986  72.064  12.210  1.00  0.00              
ATOM    840  O   SER   106      25.409  73.052  12.807  1.00  0.00              
ATOM    841  OG  SER   106      23.654  73.982  10.887  1.00  0.00           O  
ATOM    842  N   ILE   107      25.801  71.140  11.693  1.00  0.00              
ATOM    843  CA  ILE   107      27.184  71.287  11.984  1.00  0.00              
ATOM    844  CB  ILE   107      27.731  70.141  12.783  1.00  0.00              
ATOM    845  C   ILE   107      27.961  71.340  10.726  1.00  0.00              
ATOM    846  O   ILE   107      27.548  70.836   9.684  1.00  0.00              
ATOM    847  CG2 ILE   107      27.041  70.128  14.157  1.00  0.00           C  
ATOM    848  CG1 ILE   107      27.576  68.833  11.986  1.00  0.00           C  
ATOM    849  CD1 ILE   107      28.289  67.631  12.606  1.00  0.00           C  
ATOM    850  N   ASP   108      29.130  71.993  10.819  1.00  0.00              
ATOM    851  CA  ASP   108      30.031  72.083   9.716  1.00  0.00              
ATOM    852  CB  ASP   108      31.285  72.928  10.017  1.00  0.00              
ATOM    853  C   ASP   108      30.591  70.691   9.647  1.00  0.00              
ATOM    854  O   ASP   108      30.283  69.857  10.493  1.00  0.00              
ATOM    855  CG  ASP   108      30.927  74.326  10.507  1.00  0.00           C  
ATOM    856  OD1 ASP   108      29.711  74.642  10.584  1.00  0.00           O  
ATOM    857  OD2 ASP   108      31.875  75.100  10.806  1.00  0.00           O  
ATOM    858  N   LEU   109      31.401  70.358   8.627  1.00  0.00              
ATOM    859  CA  LEU   109      31.998  69.053   8.709  1.00  0.00              
ATOM    860  CB  LEU   109      32.773  68.584   7.470  1.00  0.00              
ATOM    861  C   LEU   109      32.960  69.081   9.857  1.00  0.00              
ATOM    862  O   LEU   109      33.201  68.060  10.500  1.00  0.00              
ATOM    863  CG  LEU   109      31.869  68.173   6.297  1.00  0.00           C  
ATOM    864  CD1 LEU   109      31.148  69.378   5.673  1.00  0.00           C  
ATOM    865  CD2 LEU   109      32.656  67.331   5.283  1.00  0.00           C  
ATOM    866  N   ASP   110      33.553  70.268  10.104  1.00  0.00              
ATOM    867  CA  ASP   110      34.497  70.533  11.159  1.00  0.00              
ATOM    868  CB  ASP   110      35.023  71.975  11.099  1.00  0.00              
ATOM    869  C   ASP   110      33.793  70.340  12.464  1.00  0.00              
ATOM    870  O   ASP   110      34.409  69.952  13.454  1.00  0.00              
ATOM    871  CG  ASP   110      35.686  72.117   9.739  1.00  0.00           C  
ATOM    872  OD1 ASP   110      36.201  71.081   9.240  1.00  0.00           O  
ATOM    873  OD2 ASP   110      35.664  73.240   9.167  1.00  0.00           O  
ATOM    874  N   GLY   111      32.471  70.600  12.510  1.00  0.00              
ATOM    875  CA  GLY   111      31.776  70.342  13.738  1.00  0.00              
ATOM    876  C   GLY   111      31.419  71.596  14.484  1.00  0.00              
ATOM    877  O   GLY   111      31.203  71.542  15.691  1.00  0.00              
ATOM    878  N   ARG   112      31.353  72.766  13.815  1.00  0.00              
ATOM    879  CA  ARG   112      30.953  73.952  14.529  1.00  0.00              
ATOM    880  CB  ARG   112      31.688  75.215  14.048  1.00  0.00              
ATOM    881  C   ARG   112      29.483  74.155  14.305  1.00  0.00              
ATOM    882  O   ARG   112      28.992  74.065  13.181  1.00  0.00              
ATOM    883  CG  ARG   112      33.158  75.260  14.476  1.00  0.00           C  
ATOM    884  CD  ARG   112      34.001  76.285  13.712  1.00  0.00           C  
ATOM    885  NE  ARG   112      35.285  76.437  14.454  1.00  0.00           N  
ATOM    886  CZ  ARG   112      35.458  77.503  15.291  1.00  0.00           C  
ATOM    887  NH1 ARG   112      34.539  78.512  15.314  1.00  0.00           N  
ATOM    888  NH2 ARG   112      36.549  77.562  16.109  1.00  0.00           N  
ATOM    889  N   THR   113      28.740  74.425  15.399  1.00  0.00              
ATOM    890  CA  THR   113      27.314  74.590  15.361  1.00  0.00              
ATOM    891  CB  THR   113      26.648  74.098  16.608  1.00  0.00              
ATOM    892  C   THR   113      27.013  76.056  15.309  1.00  0.00              
ATOM    893  O   THR   113      27.897  76.902  15.422  1.00  0.00              
ATOM    894  OG1 THR   113      27.001  74.934  17.700  1.00  0.00           O  
ATOM    895  CG2 THR   113      27.135  72.669  16.891  1.00  0.00           C  
ATOM    896  N   ALA   114      25.718  76.381  15.160  1.00  0.00              
ATOM    897  CA  ALA   114      25.250  77.732  15.134  1.00  0.00              
ATOM    898  CB  ALA   114      23.725  77.829  14.939  1.00  0.00              
ATOM    899  C   ALA   114      25.570  78.351  16.459  1.00  0.00              
ATOM    900  O   ALA   114      25.764  79.562  16.556  1.00  0.00              
ATOM    901  N   LEU   115      25.541  77.545  17.539  1.00  0.00              
ATOM    902  CA  LEU   115      25.836  78.090  18.835  1.00  0.00              
ATOM    903  CB  LEU   115      25.503  77.179  20.026  1.00  0.00              
ATOM    904  C   LEU   115      27.284  78.460  18.928  1.00  0.00              
ATOM    905  O   LEU   115      27.602  79.536  19.433  1.00  0.00              
ATOM    906  CG  LEU   115      25.753  77.896  21.371  1.00  0.00           C  
ATOM    907  CD1 LEU   115      24.883  79.159  21.508  1.00  0.00           C  
ATOM    908  CD2 LEU   115      25.580  76.942  22.561  1.00  0.00           C  
ATOM    909  N   HIS   116      28.196  77.605  18.406  1.00  0.00              
ATOM    910  CA  HIS   116      29.608  77.868  18.516  1.00  0.00              
ATOM    911  CB  HIS   116      30.487  76.924  17.677  1.00  0.00              
ATOM    912  C   HIS   116      29.848  79.222  17.932  1.00  0.00              
ATOM    913  O   HIS   116      30.496  80.075  18.538  1.00  0.00              
ATOM    914  ND1 HIS   116      31.009  74.457  17.472  1.00  0.00           N  
ATOM    915  CG  HIS   116      30.669  75.549  18.238  1.00  0.00           C  
ATOM    916  NE2 HIS   116      30.901  73.748  19.576  1.00  0.00           N  
ATOM    917  CD2 HIS   116      30.605  75.099  19.521  1.00  0.00           C  
ATOM    918  CE1 HIS   116      31.136  73.408  18.323  1.00  0.00           C  
ATOM    919  N   ILE   117      29.274  79.453  16.742  1.00  0.00              
ATOM    920  CA  ILE   117      29.438  80.690  16.040  1.00  0.00              
ATOM    921  CB  ILE   117      28.725  80.692  14.717  1.00  0.00              
ATOM    922  C   ILE   117      28.838  81.823  16.821  1.00  0.00              
ATOM    923  O   ILE   117      29.465  82.867  16.983  1.00  0.00              
ATOM    924  CG2 ILE   117      28.762  82.127  14.166  1.00  0.00           C  
ATOM    925  CG1 ILE   117      29.322  79.647  13.760  1.00  0.00           C  
ATOM    926  CD1 ILE   117      30.771  79.930  13.364  1.00  0.00           C  
ATOM    927  N   ALA   118      27.610  81.643  17.343  1.00  0.00              
ATOM    928  CA  ALA   118      26.911  82.709  18.010  1.00  0.00              
ATOM    929  CB  ALA   118      25.524  82.277  18.518  1.00  0.00              
ATOM    930  C   ALA   118      27.695  83.149  19.209  1.00  0.00              
ATOM    931  O   ALA   118      27.711  84.333  19.541  1.00  0.00              
ATOM    932  N   ALA   119      28.296  82.188  19.938  1.00  0.00              
ATOM    933  CA  ALA   119      29.085  82.478  21.103  1.00  0.00              
ATOM    934  CB  ALA   119      29.412  81.220  21.922  1.00  0.00              
ATOM    935  C   ALA   119      30.378  83.166  20.744  1.00  0.00              
ATOM    936  O   ALA   119      30.792  84.115  21.405  1.00  0.00              
ATOM    937  N   CYS   120      31.037  82.712  19.661  1.00  0.00              
ATOM    938  CA  CYS   120      32.319  83.211  19.234  1.00  0.00              
ATOM    939  CB  CYS   120      32.707  82.581  17.882  1.00  0.00              
ATOM    940  C   CYS   120      32.232  84.687  19.018  1.00  0.00              
ATOM    941  O   CYS   120      33.043  85.450  19.543  1.00  0.00              
ATOM    942  SG  CYS   120      34.072  83.419  17.031  1.00  0.00           S  
ATOM    943  N   GLU   121      31.226  85.109  18.235  1.00  0.00              
ATOM    944  CA  GLU   121      30.944  86.477  17.905  1.00  0.00              
ATOM    945  CB  GLU   121      30.099  86.629  16.625  1.00  0.00              
ATOM    946  C   GLU   121      30.173  87.053  19.046  1.00  0.00              
ATOM    947  O   GLU   121      29.912  86.370  20.032  1.00  0.00              
ATOM    948  CG  GLU   121      30.908  86.574  15.324  1.00  0.00           C  
ATOM    949  CD  GLU   121      31.723  85.289  15.264  1.00  0.00           C  
ATOM    950  OE1 GLU   121      31.215  84.228  15.716  1.00  0.00           O  
ATOM    951  OE2 GLU   121      32.878  85.358  14.764  1.00  0.00           O  
ATOM    952  N   GLY   122      29.852  88.358  18.971  1.00  0.00              
ATOM    953  CA  GLY   122      29.257  89.015  20.100  1.00  0.00              
ATOM    954  C   GLY   122      27.873  88.589  20.523  1.00  0.00              
ATOM    955  O   GLY   122      27.720  88.008  21.591  1.00  0.00              
ATOM    956  N   HIS   123      26.849  88.741  19.661  1.00  0.00              
ATOM    957  CA  HIS   123      25.460  88.690  20.078  1.00  0.00              
ATOM    958  CB  HIS   123      24.503  88.688  18.875  1.00  0.00              
ATOM    959  C   HIS   123      25.110  87.522  20.968  1.00  0.00              
ATOM    960  O   HIS   123      25.089  86.368  20.543  1.00  0.00              
ATOM    961  ND1 HIS   123      22.026  88.961  18.386  1.00  0.00           N  
ATOM    962  CG  HIS   123      23.092  89.004  19.254  1.00  0.00           C  
ATOM    963  NE2 HIS   123      21.211  89.565  20.364  1.00  0.00           N  
ATOM    964  CD2 HIS   123      22.578  89.381  20.455  1.00  0.00           C  
ATOM    965  CE1 HIS   123      20.925  89.303  19.101  1.00  0.00           C  
ATOM    966  N   LEU   124      24.853  87.828  22.264  1.00  0.00              
ATOM    967  CA  LEU   124      24.443  86.899  23.288  1.00  0.00              
ATOM    968  CB  LEU   124      24.741  87.426  24.708  1.00  0.00              
ATOM    969  C   LEU   124      22.982  86.584  23.108  1.00  0.00              
ATOM    970  O   LEU   124      22.529  85.472  23.371  1.00  0.00              
ATOM    971  CG  LEU   124      24.689  86.369  25.835  1.00  0.00           C  
ATOM    972  CD1 LEU   124      25.165  86.968  27.163  1.00  0.00           C  
ATOM    973  CD2 LEU   124      23.311  85.715  25.980  1.00  0.00           C  
ATOM    974  N   GLY   125      22.203  87.568  22.621  1.00  0.00              
ATOM    975  CA  GLY   125      20.779  87.435  22.481  1.00  0.00              
ATOM    976  C   GLY   125      20.470  86.258  21.610  1.00  0.00              
ATOM    977  O   GLY   125      19.539  85.506  21.894  1.00  0.00              
ATOM    978  N   VAL   126      21.232  86.068  20.517  1.00  0.00              
ATOM    979  CA  VAL   126      21.001  84.959  19.634  1.00  0.00              
ATOM    980  CB  VAL   126      21.849  84.967  18.393  1.00  0.00              
ATOM    981  C   VAL   126      21.301  83.688  20.364  1.00  0.00              
ATOM    982  O   VAL   126      20.677  82.661  20.109  1.00  0.00              
ATOM    983  CG1 VAL   126      21.504  86.219  17.583  1.00  0.00           C  
ATOM    984  CG2 VAL   126      23.333  84.857  18.768  1.00  0.00           C  
ATOM    985  N   VAL   127      22.289  83.729  21.279  1.00  0.00              
ATOM    986  CA  VAL   127      22.700  82.576  22.026  1.00  0.00              
ATOM    987  CB  VAL   127      23.803  82.873  23.008  1.00  0.00              
ATOM    988  C   VAL   127      21.534  82.077  22.823  1.00  0.00              
ATOM    989  O   VAL   127      21.375  80.870  22.994  1.00  0.00              
ATOM    990  CG1 VAL   127      24.101  81.601  23.821  1.00  0.00           C  
ATOM    991  CG2 VAL   127      25.023  83.413  22.244  1.00  0.00           C  
ATOM    992  N   LYS   128      20.710  82.982  23.385  1.00  0.00              
ATOM    993  CA  LYS   128      19.582  82.494  24.135  1.00  0.00              
ATOM    994  CB  LYS   128      18.734  83.566  24.828  1.00  0.00              
ATOM    995  C   LYS   128      18.619  81.795  23.228  1.00  0.00              
ATOM    996  O   LYS   128      18.143  80.706  23.542  1.00  0.00              
ATOM    997  CG  LYS   128      19.252  84.007  26.190  1.00  0.00           C  
ATOM    998  CD  LYS   128      18.524  85.242  26.716  1.00  0.00           C  
ATOM    999  CE  LYS   128      18.913  85.604  28.148  1.00  0.00           C  
ATOM   1000  NZ  LYS   128      18.317  86.905  28.521  1.00  0.00           N  
ATOM   1001  N   ALA   129      18.327  82.397  22.060  1.00  0.00              
ATOM   1002  CA  ALA   129      17.315  81.866  21.191  1.00  0.00              
ATOM   1003  CB  ALA   129      17.151  82.687  19.901  1.00  0.00              
ATOM   1004  C   ALA   129      17.699  80.480  20.798  1.00  0.00              
ATOM   1005  O   ALA   129      16.858  79.582  20.775  1.00  0.00              
ATOM   1006  N   LEU   130      18.989  80.267  20.484  1.00  0.00              
ATOM   1007  CA  LEU   130      19.441  78.969  20.081  1.00  0.00              
ATOM   1008  CB  LEU   130      20.910  78.985  19.621  1.00  0.00              
ATOM   1009  C   LEU   130      19.280  78.007  21.222  1.00  0.00              
ATOM   1010  O   LEU   130      18.866  76.866  21.022  1.00  0.00              
ATOM   1011  CG  LEU   130      21.107  79.719  18.277  1.00  0.00           C  
ATOM   1012  CD1 LEU   130      22.586  79.768  17.864  1.00  0.00           C  
ATOM   1013  CD2 LEU   130      20.230  79.089  17.180  1.00  0.00           C  
ATOM   1014  N   LEU   131      19.605  78.438  22.457  1.00  0.00              
ATOM   1015  CA  LEU   131      19.477  77.561  23.589  1.00  0.00              
ATOM   1016  CB  LEU   131      20.013  78.181  24.892  1.00  0.00              
ATOM   1017  C   LEU   131      18.031  77.254  23.797  1.00  0.00              
ATOM   1018  O   LEU   131      17.662  76.113  24.071  1.00  0.00              
ATOM   1019  CG  LEU   131      21.534  78.425  24.870  1.00  0.00           C  
ATOM   1020  CD1 LEU   131      22.017  79.042  26.189  1.00  0.00           C  
ATOM   1021  CD2 LEU   131      22.305  77.145  24.505  1.00  0.00           C  
ATOM   1022  N   SER   132      17.170  78.274  23.650  1.00  0.00              
ATOM   1023  CA  SER   132      15.767  78.095  23.863  1.00  0.00              
ATOM   1024  CB  SER   132      14.963  79.368  23.549  1.00  0.00              
ATOM   1025  C   SER   132      15.295  77.025  22.938  1.00  0.00              
ATOM   1026  O   SER   132      14.559  76.130  23.349  1.00  0.00              
ATOM   1027  OG  SER   132      13.573  79.101  23.640  1.00  0.00           O  
ATOM   1028  N   ARG   133      15.716  77.066  21.659  1.00  0.00              
ATOM   1029  CA  ARG   133      15.216  76.028  20.814  1.00  0.00              
ATOM   1030  CB  ARG   133      14.858  76.483  19.388  1.00  0.00              
ATOM   1031  C   ARG   133      16.182  74.884  20.767  1.00  0.00              
ATOM   1032  O   ARG   133      16.673  74.503  19.708  1.00  0.00              
ATOM   1033  CG  ARG   133      13.525  77.241  19.355  1.00  0.00           C  
ATOM   1034  CD  ARG   133      12.302  76.318  19.469  1.00  0.00           C  
ATOM   1035  NE  ARG   133      11.082  77.158  19.661  1.00  0.00           N  
ATOM   1036  CZ  ARG   133       9.841  76.666  19.367  1.00  0.00           C  
ATOM   1037  NH1 ARG   133       9.697  75.427  18.812  1.00  0.00           N  
ATOM   1038  NH2 ARG   133       8.735  77.423  19.627  1.00  0.00           N  
ATOM   1039  N   ARG   134      16.439  74.299  21.953  1.00  0.00              
ATOM   1040  CA  ARG   134      17.144  73.060  22.158  1.00  0.00              
ATOM   1041  CB  ARG   134      16.345  71.848  21.641  1.00  0.00              
ATOM   1042  C   ARG   134      18.511  72.949  21.543  1.00  0.00              
ATOM   1043  O   ARG   134      18.839  71.883  21.025  1.00  0.00              
ATOM   1044  CG  ARG   134      14.985  71.640  22.314  1.00  0.00           C  
ATOM   1045  CD  ARG   134      14.262  70.373  21.843  1.00  0.00           C  
ATOM   1046  NE  ARG   134      12.952  70.307  22.553  1.00  0.00           N  
ATOM   1047  CZ  ARG   134      11.857  70.918  22.013  1.00  0.00           C  
ATOM   1048  NH1 ARG   134      11.946  71.526  20.795  1.00  0.00           N  
ATOM   1049  NH2 ARG   134      10.669  70.930  22.686  1.00  0.00           N  
ATOM   1050  N   ALA   135      19.369  73.987  21.591  1.00  0.00              
ATOM   1051  CA  ALA   135      20.700  73.801  21.072  1.00  0.00              
ATOM   1052  CB  ALA   135      21.455  75.118  20.824  1.00  0.00              
ATOM   1053  C   ALA   135      21.469  73.037  22.109  1.00  0.00              
ATOM   1054  O   ALA   135      21.096  73.031  23.281  1.00  0.00              
ATOM   1055  N   ASN   136      22.564  72.356  21.707  1.00  0.00              
ATOM   1056  CA  ASN   136      23.322  71.590  22.660  1.00  0.00              
ATOM   1057  CB  ASN   136      23.881  70.281  22.077  1.00  0.00              
ATOM   1058  C   ASN   136      24.486  72.425  23.095  1.00  0.00              
ATOM   1059  O   ASN   136      25.388  72.730  22.318  1.00  0.00              
ATOM   1060  CG  ASN   136      22.691  69.415  21.693  1.00  0.00           C  
ATOM   1061  OD1 ASN   136      21.680  69.384  22.393  1.00  0.00           O  
ATOM   1062  ND2 ASN   136      22.804  68.701  20.541  1.00  0.00           N  
ATOM   1063  N   ILE   137      24.488  72.801  24.384  1.00  0.00              
ATOM   1064  CA  ILE   137      25.477  73.651  24.975  1.00  0.00              
ATOM   1065  CB  ILE   137      25.091  74.127  26.345  1.00  0.00              
ATOM   1066  C   ILE   137      26.819  72.985  25.019  1.00  0.00              
ATOM   1067  O   ILE   137      27.850  73.657  25.032  1.00  0.00              
ATOM   1068  CG2 ILE   137      25.203  72.956  27.332  1.00  0.00           C  
ATOM   1069  CG1 ILE   137      25.923  75.355  26.735  1.00  0.00           C  
ATOM   1070  CD1 ILE   137      25.315  76.112  27.909  1.00  0.00           C  
ATOM   1071  N   ASP   138      26.857  71.647  25.136  1.00  0.00              
ATOM   1072  CA  ASP   138      28.136  71.000  25.224  1.00  0.00              
ATOM   1073  CB  ASP   138      28.118  69.865  26.268  1.00  0.00              
ATOM   1074  C   ASP   138      28.530  70.433  23.892  1.00  0.00              
ATOM   1075  O   ASP   138      29.356  69.522  23.824  1.00  0.00              
ATOM   1076  CG  ASP   138      27.035  68.840  25.922  1.00  0.00           C  
ATOM   1077  OD1 ASP   138      26.458  68.900  24.804  1.00  0.00           O  
ATOM   1078  OD2 ASP   138      26.760  67.983  26.803  1.00  0.00           O  
ATOM   1079  N   ALA   139      27.989  70.976  22.784  1.00  0.00              
ATOM   1080  CA  ALA   139      28.342  70.417  21.512  1.00  0.00              
ATOM   1081  CB  ALA   139      27.576  71.051  20.338  1.00  0.00              
ATOM   1082  C   ALA   139      29.805  70.653  21.300  1.00  0.00              
ATOM   1083  O   ALA   139      30.280  71.784  21.387  1.00  0.00              
ATOM   1084  N   ARG   140      30.556  69.574  20.988  1.00  0.00              
ATOM   1085  CA  ARG   140      31.979  69.676  20.814  1.00  0.00              
ATOM   1086  CB  ARG   140      32.771  68.463  21.338  1.00  0.00              
ATOM   1087  C   ARG   140      32.283  69.703  19.354  1.00  0.00              
ATOM   1088  O   ARG   140      31.558  69.116  18.552  1.00  0.00              
ATOM   1089  CG  ARG   140      32.778  68.219  22.849  1.00  0.00           C  
ATOM   1090  CD  ARG   140      33.743  67.083  23.219  1.00  0.00           C  
ATOM   1091  NE  ARG   140      33.740  66.892  24.698  1.00  0.00           N  
ATOM   1092  CZ  ARG   140      34.127  65.691  25.225  1.00  0.00           C  
ATOM   1093  NH1 ARG   140      34.498  64.672  24.396  1.00  0.00           N  
ATOM   1094  NH2 ARG   140      34.136  65.503  26.576  1.00  0.00           N  
ATOM   1095  N   ASP   141      33.364  70.410  18.958  1.00  0.00              
ATOM   1096  CA  ASP   141      33.692  70.345  17.565  1.00  0.00              
ATOM   1097  CB  ASP   141      34.083  71.679  16.880  1.00  0.00              
ATOM   1098  C   ASP   141      34.746  69.295  17.374  1.00  0.00              
ATOM   1099  O   ASP   141      35.000  68.484  18.261  1.00  0.00              
ATOM   1100  CG  ASP   141      35.369  72.225  17.451  1.00  0.00           C  
ATOM   1101  OD1 ASP   141      35.898  71.577  18.388  1.00  0.00           O  
ATOM   1102  OD2 ASP   141      35.840  73.288  16.964  1.00  0.00           O  
ATOM   1103  N   ARG   142      35.359  69.260  16.177  1.00  0.00              
ATOM   1104  CA  ARG   142      36.359  68.289  15.822  1.00  0.00              
ATOM   1105  CB  ARG   142      36.837  68.490  14.373  1.00  0.00              
ATOM   1106  C   ARG   142      37.549  68.447  16.722  1.00  0.00              
ATOM   1107  O   ARG   142      38.165  67.466  17.135  1.00  0.00              
ATOM   1108  CG  ARG   142      37.958  67.560  13.907  1.00  0.00           C  
ATOM   1109  CD  ARG   142      38.375  67.824  12.456  1.00  0.00           C  
ATOM   1110  NE  ARG   142      38.817  69.245  12.376  1.00  0.00           N  
ATOM   1111  CZ  ARG   142      39.198  69.795  11.185  1.00  0.00           C  
ATOM   1112  NH1 ARG   142      39.172  69.049  10.042  1.00  0.00           N  
ATOM   1113  NH2 ARG   142      39.607  71.097  11.137  1.00  0.00           N  
ATOM   1114  N   TRP   143      37.921  69.708  17.002  1.00  0.00              
ATOM   1115  CA  TRP   143      39.041  70.071  17.822  1.00  0.00              
ATOM   1116  CB  TRP   143      39.444  71.540  17.651  1.00  0.00              
ATOM   1117  C   TRP   143      38.747  69.808  19.271  1.00  0.00              
ATOM   1118  O   TRP   143      39.662  69.602  20.066  1.00  0.00              
ATOM   1119  CG  TRP   143      39.962  71.811  16.264  1.00  0.00           C  
ATOM   1120  CD2 TRP   143      39.821  73.067  15.589  1.00  0.00           C  
ATOM   1121  CD1 TRP   143      40.584  70.965  15.392  1.00  0.00           C  
ATOM   1122  NE1 TRP   143      40.839  71.618  14.210  1.00  0.00           N  
ATOM   1123  CE2 TRP   143      40.372  72.913  14.317  1.00  0.00           C  
ATOM   1124  CE3 TRP   143      39.265  74.246  15.994  1.00  0.00           C  
ATOM   1125  CZ2 TRP   143      40.374  73.944  13.423  1.00  0.00           C  
ATOM   1126  CZ3 TRP   143      39.281  75.289  15.096  1.00  0.00           C  
ATOM   1127  CH2 TRP   143      39.824  75.139  13.837  1.00  0.00           C  
ATOM   1128  N   GLY   144      37.466  69.838  19.677  1.00  0.00              
ATOM   1129  CA  GLY   144      37.153  69.626  21.061  1.00  0.00              
ATOM   1130  C   GLY   144      36.644  70.913  21.627  1.00  0.00              
ATOM   1131  O   GLY   144      36.202  70.958  22.775  1.00  0.00              
ATOM   1132  N   SER   145      36.691  72.003  20.837  1.00  0.00              
ATOM   1133  CA  SER   145      36.203  73.239  21.368  1.00  0.00              
ATOM   1134  CB  SER   145      36.618  74.519  20.610  1.00  0.00              
ATOM   1135  C   SER   145      34.711  73.212  21.451  1.00  0.00              
ATOM   1136  O   SER   145      34.011  72.685  20.584  1.00  0.00              
ATOM   1137  OG  SER   145      35.815  74.719  19.459  1.00  0.00           O  
ATOM   1138  N   THR   146      34.194  73.814  22.536  1.00  0.00              
ATOM   1139  CA  THR   146      32.786  73.880  22.781  1.00  0.00              
ATOM   1140  CB  THR   146      32.387  73.348  24.128  1.00  0.00              
ATOM   1141  C   THR   146      32.400  75.328  22.733  1.00  0.00              
ATOM   1142  O   THR   146      33.241  76.208  22.561  1.00  0.00              
ATOM   1143  OG1 THR   146      32.994  74.112  25.159  1.00  0.00           O  
ATOM   1144  CG2 THR   146      32.816  71.873  24.230  1.00  0.00           C  
ATOM   1145  N   ALA   147      31.098  75.613  22.917  1.00  0.00              
ATOM   1146  CA  ALA   147      30.595  76.954  22.857  1.00  0.00              
ATOM   1147  CB  ALA   147      29.092  77.037  23.169  1.00  0.00              
ATOM   1148  C   ALA   147      31.312  77.770  23.885  1.00  0.00              
ATOM   1149  O   ALA   147      31.486  78.976  23.717  1.00  0.00              
ATOM   1150  N   ALA   148      31.678  77.148  25.018  1.00  0.00              
ATOM   1151  CA  ALA   148      32.369  77.868  26.054  1.00  0.00              
ATOM   1152  CB  ALA   148      32.577  77.026  27.326  1.00  0.00              
ATOM   1153  C   ALA   148      33.723  78.322  25.591  1.00  0.00              
ATOM   1154  O   ALA   148      34.055  79.500  25.725  1.00  0.00              
ATOM   1155  N   ALA   149      34.505  77.425  24.951  1.00  0.00              
ATOM   1156  CA  ALA   149      35.872  77.724  24.618  1.00  0.00              
ATOM   1157  CB  ALA   149      36.542  76.598  23.814  1.00  0.00              
ATOM   1158  C   ALA   149      35.893  78.958  23.776  1.00  0.00              
ATOM   1159  O   ALA   149      36.720  79.848  23.976  1.00  0.00              
ATOM   1160  N   ASP   150      34.971  79.060  22.809  1.00  0.00              
ATOM   1161  CA  ASP   150      34.971  80.246  22.011  1.00  0.00              
ATOM   1162  CB  ASP   150      34.200  80.111  20.680  1.00  0.00              
ATOM   1163  C   ASP   150      34.574  81.458  22.813  1.00  0.00              
ATOM   1164  O   ASP   150      35.169  82.525  22.658  1.00  0.00              
ATOM   1165  CG  ASP   150      32.803  79.573  20.909  1.00  0.00           C  
ATOM   1166  OD1 ASP   150      32.627  78.326  20.883  1.00  0.00           O  
ATOM   1167  OD2 ASP   150      31.884  80.409  21.080  1.00  0.00           O  
ATOM   1168  N   ALA   151      33.598  81.334  23.734  1.00  0.00              
ATOM   1169  CA  ALA   151      33.163  82.479  24.489  1.00  0.00              
ATOM   1170  CB  ALA   151      32.028  82.155  25.478  1.00  0.00              
ATOM   1171  C   ALA   151      34.324  82.997  25.285  1.00  0.00              
ATOM   1172  O   ALA   151      34.486  84.208  25.444  1.00  0.00              
ATOM   1173  N   LYS   152      35.146  82.088  25.844  1.00  0.00              
ATOM   1174  CA  LYS   152      36.267  82.535  26.619  1.00  0.00              
ATOM   1175  CB  LYS   152      37.013  81.388  27.313  1.00  0.00              
ATOM   1176  C   LYS   152      37.249  83.250  25.746  1.00  0.00              
ATOM   1177  O   LYS   152      37.611  84.394  26.011  1.00  0.00              
ATOM   1178  CG  LYS   152      36.231  80.740  28.457  1.00  0.00           C  
ATOM   1179  CD  LYS   152      35.960  81.655  29.650  1.00  0.00           C  
ATOM   1180  CE  LYS   152      35.601  80.874  30.913  1.00  0.00           C  
ATOM   1181  NZ  LYS   152      35.280  81.803  32.017  1.00  0.00           N  
ATOM   1182  N   TYR   153      37.605  82.638  24.606  1.00  0.00              
ATOM   1183  CA  TYR   153      38.642  83.115  23.729  1.00  0.00              
ATOM   1184  CB  TYR   153      38.641  82.297  22.425  1.00  0.00              
ATOM   1185  C   TYR   153      38.361  84.549  23.375  1.00  0.00              
ATOM   1186  O   TYR   153      39.273  85.369  23.269  1.00  0.00              
ATOM   1187  CG  TYR   153      39.734  82.756  21.529  1.00  0.00           C  
ATOM   1188  CD1 TYR   153      40.999  82.245  21.688  1.00  0.00           C  
ATOM   1189  CD2 TYR   153      39.498  83.674  20.531  1.00  0.00           C  
ATOM   1190  CE1 TYR   153      42.021  82.650  20.866  1.00  0.00           C  
ATOM   1191  CE2 TYR   153      40.519  84.083  19.705  1.00  0.00           C  
ATOM   1192  CZ  TYR   153      41.783  83.572  19.875  1.00  0.00           C  
ATOM   1193  OH  TYR   153      42.832  83.990  19.030  1.00  0.00           O  
ATOM   1194  N   TYR   154      37.088  84.868  23.105  1.00  0.00              
ATOM   1195  CA  TYR   154      36.633  86.198  22.788  1.00  0.00              
ATOM   1196  CB  TYR   154      35.318  86.240  22.006  1.00  0.00              
ATOM   1197  C   TYR   154      36.540  87.091  23.981  1.00  0.00              
ATOM   1198  O   TYR   154      36.531  88.310  23.826  1.00  0.00              
ATOM   1199  CG  TYR   154      35.766  85.723  20.694  1.00  0.00           C  
ATOM   1200  CD1 TYR   154      36.280  86.584  19.756  1.00  0.00           C  
ATOM   1201  CD2 TYR   154      35.716  84.376  20.431  1.00  0.00           C  
ATOM   1202  CE1 TYR   154      36.718  86.109  18.545  1.00  0.00           C  
ATOM   1203  CE2 TYR   154      36.153  83.897  19.222  1.00  0.00           C  
ATOM   1204  CZ  TYR   154      36.650  84.762  18.277  1.00  0.00           C  
ATOM   1205  OH  TYR   154      37.100  84.270  17.034  1.00  0.00           O  
ATOM   1206  N   GLY   155      36.354  86.534  25.191  1.00  0.00              
ATOM   1207  CA  GLY   155      36.275  87.406  26.326  1.00  0.00              
ATOM   1208  C   GLY   155      34.888  87.952  26.432  1.00  0.00              
ATOM   1209  O   GLY   155      34.702  89.114  26.788  1.00  0.00              
ATOM   1210  N   ASN   156      33.875  87.133  26.085  1.00  0.00              
ATOM   1211  CA  ASN   156      32.519  87.578  26.237  1.00  0.00              
ATOM   1212  CB  ASN   156      31.581  87.063  25.135  1.00  0.00              
ATOM   1213  C   ASN   156      32.040  87.026  27.545  1.00  0.00              
ATOM   1214  O   ASN   156      31.463  85.946  27.613  1.00  0.00              
ATOM   1215  CG  ASN   156      31.949  87.786  23.849  1.00  0.00           C  
ATOM   1216  OD1 ASN   156      32.140  89.001  23.842  1.00  0.00           O  
ATOM   1217  ND2 ASN   156      32.062  87.023  22.729  1.00  0.00           N  
ATOM   1218  N   LEU   157      32.213  87.795  28.629  1.00  0.00              
ATOM   1219  CA  LEU   157      31.910  87.315  29.946  1.00  0.00              
ATOM   1220  CB  LEU   157      32.280  88.355  31.028  1.00  0.00              
ATOM   1221  C   LEU   157      30.450  86.980  30.052  1.00  0.00              
ATOM   1222  O   LEU   157      30.091  85.956  30.631  1.00  0.00              
ATOM   1223  CG  LEU   157      32.177  87.916  32.508  1.00  0.00           C  
ATOM   1224  CD1 LEU   157      32.682  89.042  33.420  1.00  0.00           C  
ATOM   1225  CD2 LEU   157      30.765  87.490  32.927  1.00  0.00           C  
ATOM   1226  N   ASP   158      29.563  87.811  29.474  1.00  0.00              
ATOM   1227  CA  ASP   158      28.153  87.581  29.625  1.00  0.00              
ATOM   1228  CB  ASP   158      27.270  88.589  28.868  1.00  0.00              
ATOM   1229  C   ASP   158      27.795  86.229  29.098  1.00  0.00              
ATOM   1230  O   ASP   158      26.981  85.535  29.705  1.00  0.00              
ATOM   1231  CG  ASP   158      27.209  89.885  29.664  1.00  0.00           C  
ATOM   1232  OD1 ASP   158      27.722  89.898  30.814  1.00  0.00           O  
ATOM   1233  OD2 ASP   158      26.633  90.873  29.136  1.00  0.00           O  
ATOM   1234  N   VAL   159      28.356  85.824  27.941  1.00  0.00              
ATOM   1235  CA  VAL   159      28.028  84.531  27.404  1.00  0.00              
ATOM   1236  CB  VAL   159      28.444  84.288  25.976  1.00  0.00              
ATOM   1237  C   VAL   159      28.592  83.446  28.265  1.00  0.00              
ATOM   1238  O   VAL   159      27.995  82.384  28.402  1.00  0.00              
ATOM   1239  CG1 VAL   159      27.591  85.174  25.059  1.00  0.00           C  
ATOM   1240  CG2 VAL   159      29.948  84.529  25.827  1.00  0.00           C  
ATOM   1241  N   TYR   160      29.769  83.662  28.870  1.00  0.00              
ATOM   1242  CA  TYR   160      30.329  82.625  29.683  1.00  0.00              
ATOM   1243  CB  TYR   160      31.691  83.012  30.283  1.00  0.00              
ATOM   1244  C   TYR   160      29.379  82.350  30.801  1.00  0.00              
ATOM   1245  O   TYR   160      29.157  81.198  31.163  1.00  0.00              
ATOM   1246  CG  TYR   160      32.162  81.857  31.096  1.00  0.00           C  
ATOM   1247  CD1 TYR   160      32.523  80.684  30.479  1.00  0.00           C  
ATOM   1248  CD2 TYR   160      32.256  81.952  32.467  1.00  0.00           C  
ATOM   1249  CE1 TYR   160      32.967  79.610  31.213  1.00  0.00           C  
ATOM   1250  CE2 TYR   160      32.701  80.883  33.207  1.00  0.00           C  
ATOM   1251  CZ  TYR   160      33.055  79.713  32.580  1.00  0.00           C  
ATOM   1252  OH  TYR   160      33.512  78.621  33.346  1.00  0.00           O  
ATOM   1253  N   ASN   161      28.794  83.395  31.411  1.00  0.00              
ATOM   1254  CA  ASN   161      27.879  83.107  32.479  1.00  0.00              
ATOM   1255  CB  ASN   161      27.459  84.312  33.308  1.00  0.00              
ATOM   1256  C   ASN   161      26.638  82.436  31.969  1.00  0.00              
ATOM   1257  O   ASN   161      26.144  81.498  32.591  1.00  0.00              
ATOM   1258  CG  ASN   161      26.794  85.350  32.430  1.00  0.00           C  
ATOM   1259  OD1 ASN   161      25.655  85.191  31.995  1.00  0.00           O  
ATOM   1260  ND2 ASN   161      27.523  86.469  32.179  1.00  0.00           N  
ATOM   1261  N   LEU   162      26.103  82.892  30.820  1.00  0.00              
ATOM   1262  CA  LEU   162      24.879  82.373  30.278  1.00  0.00              
ATOM   1263  CB  LEU   162      24.500  83.107  28.973  1.00  0.00              
ATOM   1264  C   LEU   162      25.098  80.925  29.964  1.00  0.00              
ATOM   1265  O   LEU   162      24.258  80.087  30.286  1.00  0.00              
ATOM   1266  CG  LEU   162      23.197  82.670  28.265  1.00  0.00           C  
ATOM   1267  CD1 LEU   162      23.278  81.253  27.680  1.00  0.00           C  
ATOM   1268  CD2 LEU   162      21.972  82.891  29.161  1.00  0.00           C  
ATOM   1269  N   LEU   163      26.246  80.594  29.340  1.00  0.00              
ATOM   1270  CA  LEU   163      26.554  79.236  28.983  1.00  0.00              
ATOM   1271  CB  LEU   163      27.943  79.091  28.321  1.00  0.00              
ATOM   1272  C   LEU   163      26.608  78.395  30.220  1.00  0.00              
ATOM   1273  O   LEU   163      26.019  77.317  30.264  1.00  0.00              
ATOM   1274  CG  LEU   163      28.031  79.404  26.814  1.00  0.00           C  
ATOM   1275  CD1 LEU   163      27.623  78.188  25.970  1.00  0.00           C  
ATOM   1276  CD2 LEU   163      27.199  80.636  26.443  1.00  0.00           C  
ATOM   1277  N   LYS   164      27.307  78.861  31.270  1.00  0.00              
ATOM   1278  CA  LYS   164      27.438  78.046  32.443  1.00  0.00              
ATOM   1279  CB  LYS   164      28.393  78.607  33.512  1.00  0.00              
ATOM   1280  C   LYS   164      26.096  77.849  33.073  1.00  0.00              
ATOM   1281  O   LYS   164      25.769  76.748  33.513  1.00  0.00              
ATOM   1282  CG  LYS   164      28.727  77.556  34.577  1.00  0.00           C  
ATOM   1283  CD  LYS   164      29.951  77.869  35.442  1.00  0.00           C  
ATOM   1284  CE  LYS   164      30.292  76.751  36.432  1.00  0.00           C  
ATOM   1285  NZ  LYS   164      31.311  77.216  37.400  1.00  0.00           N  
ATOM   1286  N   ALA   165      25.271  78.913  33.101  1.00  0.00              
ATOM   1287  CA  ALA   165      23.981  78.858  33.730  1.00  0.00              
ATOM   1288  CB  ALA   165      23.204  80.177  33.605  1.00  0.00              
ATOM   1289  C   ALA   165      23.184  77.804  33.036  1.00  0.00              
ATOM   1290  O   ALA   165      22.447  77.042  33.660  1.00  0.00              
ATOM   1291  N   ARG   166      23.326  77.747  31.705  1.00  0.00              
ATOM   1292  CA  ARG   166      22.649  76.816  30.858  1.00  0.00              
ATOM   1293  CB  ARG   166      22.721  77.180  29.370  1.00  0.00              
ATOM   1294  C   ARG   166      23.184  75.426  31.080  1.00  0.00              
ATOM   1295  O   ARG   166      22.571  74.459  30.633  1.00  0.00              
ATOM   1296  CG  ARG   166      21.938  78.461  29.077  1.00  0.00           C  
ATOM   1297  CD  ARG   166      20.540  78.477  29.703  1.00  0.00           C  
ATOM   1298  NE  ARG   166      19.749  77.391  29.063  1.00  0.00           N  
ATOM   1299  CZ  ARG   166      18.992  77.661  27.961  1.00  0.00           C  
ATOM   1300  NH1 ARG   166      18.950  78.928  27.455  1.00  0.00           N  
ATOM   1301  NH2 ARG   166      18.279  76.662  27.361  1.00  0.00           N  
ATOM   1302  N   GLY   167      24.369  75.271  31.711  1.00  0.00              
ATOM   1303  CA  GLY   167      24.826  73.930  31.969  1.00  0.00              
ATOM   1304  C   GLY   167      26.040  73.570  31.162  1.00  0.00              
ATOM   1305  O   GLY   167      26.398  72.395  31.088  1.00  0.00              
ATOM   1306  N   ALA   168      26.712  74.549  30.526  1.00  0.00              
ATOM   1307  CA  ALA   168      27.891  74.212  29.771  1.00  0.00              
ATOM   1308  CB  ALA   168      28.463  75.390  28.963  1.00  0.00              
ATOM   1309  C   ALA   168      28.966  73.735  30.712  1.00  0.00              
ATOM   1310  O   ALA   168      29.179  74.310  31.778  1.00  0.00              
ATOM   1311  N   LYS   169      29.686  72.662  30.315  1.00  0.00              
ATOM   1312  CA  LYS   169      30.714  72.053  31.120  1.00  0.00              
ATOM   1313  CB  LYS   169      31.057  70.627  30.648  1.00  0.00              
ATOM   1314  C   LYS   169      31.988  72.834  30.957  1.00  0.00              
ATOM   1315  O   LYS   169      32.482  73.003  29.846  1.00  0.00              
ATOM   1316  CG  LYS   169      29.870  69.662  30.590  1.00  0.00           C  
ATOM   1317  CD  LYS   169      29.236  69.361  31.947  1.00  0.00           C  
ATOM   1318  CE  LYS   169      27.965  68.512  31.852  1.00  0.00           C  
ATOM   1319  NZ  LYS   169      28.300  67.126  31.456  1.00  0.00           N  
ATOM   1320  N   VAL   170      32.521  73.362  32.071  1.00  0.00              
ATOM   1321  CA  VAL   170      33.791  74.050  32.110  1.00  0.00              
ATOM   1322  CB  VAL   170      33.942  74.905  33.327  1.00  0.00              
ATOM   1323  C   VAL   170      34.952  73.081  32.073  1.00  0.00              
ATOM   1324  O   VAL   170      36.021  73.418  31.571  1.00  0.00              
ATOM   1325  CG1 VAL   170      35.316  75.589  33.285  1.00  0.00           C  
ATOM   1326  CG2 VAL   170      32.767  75.890  33.363  1.00  0.00           C  
ATOM   1327  N   PRO   171      34.823  71.927  32.661  1.00  0.00              
ATOM   1328  CA  PRO   171      35.918  70.986  32.640  1.00  0.00              
ATOM   1329  CB  PRO   171      35.733  70.073  33.850  1.00  0.00              
ATOM   1330  C   PRO   171      36.161  70.191  31.386  1.00  0.00              
ATOM   1331  O   PRO   171      37.086  69.383  31.427  1.00  0.00              
ATOM   1332  CD  PRO   171      34.133  71.875  33.949  1.00  0.00           C  
ATOM   1333  CG  PRO   171      34.950  70.939  34.843  1.00  0.00           C  
ATOM   1334  N   LYS   172      35.379  70.311  30.295  1.00  0.00              
ATOM   1335  CA  LYS   172      35.714  69.347  29.277  1.00  0.00              
ATOM   1336  CB  LYS   172      34.547  68.412  28.907  1.00  0.00              
ATOM   1337  C   LYS   172      36.279  69.901  27.999  1.00  0.00              
ATOM   1338  O   LYS   172      35.886  69.477  26.915  1.00  0.00              
ATOM   1339  CG  LYS   172      33.345  69.084  28.239  1.00  0.00           C  
ATOM   1340  CD  LYS   172      32.283  68.077  27.785  1.00  0.00           C  
ATOM   1341  CE  LYS   172      31.021  68.713  27.197  1.00  0.00           C  
ATOM   1342  NZ  LYS   172      31.161  68.855  25.732  1.00  0.00           N  
ATOM   1343  N   THR   173      37.258  70.817  28.079  1.00  0.00              
ATOM   1344  CA  THR   173      37.958  71.251  26.903  1.00  0.00              
ATOM   1345  CB  THR   173      37.606  72.613  26.407  1.00  0.00              
ATOM   1346  C   THR   173      39.416  71.218  27.219  1.00  0.00              
ATOM   1347  O   THR   173      39.826  71.626  28.306  1.00  0.00              
ATOM   1348  OG1 THR   173      37.660  73.537  27.472  1.00  0.00           O  
ATOM   1349  CG2 THR   173      36.216  72.576  25.772  1.00  0.00           C  
ATOM   1350  N   ARG   174      40.218  70.718  26.251  1.00  0.00              
ATOM   1351  CA  ARG   174      41.642  70.553  26.366  1.00  0.00              
ATOM   1352  CB  ARG   174      42.242  69.872  25.122  1.00  0.00              
ATOM   1353  C   ARG   174      42.255  71.879  26.550  1.00  0.00              
ATOM   1354  O   ARG   174      42.977  72.072  27.515  1.00  0.00              
ATOM   1355  CG  ARG   174      42.029  70.609  23.793  1.00  0.00           C  
ATOM   1356  CD  ARG   174      43.144  71.576  23.382  1.00  0.00           C  
ATOM   1357  NE  ARG   174      43.975  70.872  22.367  1.00  0.00           N  
ATOM   1358  CZ  ARG   174      44.236  71.484  21.176  1.00  0.00           C  
ATOM   1359  NH1 ARG   174      43.809  72.763  20.964  1.00  0.00           N  
ATOM   1360  NH2 ARG   174      44.904  70.813  20.193  1.00  0.00           N  
ATOM   1361  N   LYS   175      42.034  72.838  25.640  1.00  0.00              
ATOM   1362  CA  LYS   175      42.338  74.141  26.122  1.00  0.00              
ATOM   1363  CB  LYS   175      42.239  75.273  25.088  1.00  0.00              
ATOM   1364  C   LYS   175      41.140  74.244  27.010  1.00  0.00              
ATOM   1365  O   LYS   175      40.070  73.799  26.618  1.00  0.00              
ATOM   1366  CG  LYS   175      43.360  75.257  24.049  1.00  0.00           C  
ATOM   1367  CD  LYS   175      43.143  76.249  22.906  1.00  0.00           C  
ATOM   1368  CE  LYS   175      43.654  77.656  23.225  1.00  0.00           C  
ATOM   1369  NZ  LYS   175      43.579  78.510  22.019  1.00  0.00           N  
ATOM   1370  N   THR   176      41.283  74.847  28.195  1.00  0.00              
ATOM   1371  CA  THR   176      40.400  74.690  29.320  1.00  0.00              
ATOM   1372  CB  THR   176      41.072  75.157  30.579  1.00  0.00              
ATOM   1373  C   THR   176      38.962  75.194  29.330  1.00  0.00              
ATOM   1374  O   THR   176      38.279  74.479  30.023  1.00  0.00              
ATOM   1375  OG1 THR   176      42.406  74.678  30.608  1.00  0.00           O  
ATOM   1376  CG2 THR   176      40.363  74.492  31.770  1.00  0.00           C  
ATOM   1377  N   PRO   177      38.195  76.167  28.920  1.00  0.00              
ATOM   1378  CA  PRO   177      38.485  77.401  28.285  1.00  0.00              
ATOM   1379  CB  PRO   177      37.158  77.951  27.764  1.00  0.00              
ATOM   1380  C   PRO   177      39.082  78.315  29.304  1.00  0.00              
ATOM   1381  O   PRO   177      39.372  79.455  28.949  1.00  0.00              
ATOM   1382  CD  PRO   177      36.771  75.864  28.842  1.00  0.00           C  
ATOM   1383  CG  PRO   177      36.226  76.740  27.714  1.00  0.00           C  
ATOM   1384  N   MET   178      39.207  77.889  30.580  1.00  0.00              
ATOM   1385  CA  MET   178      39.817  78.792  31.511  1.00  0.00              
ATOM   1386  CB  MET   178      39.831  78.321  32.980  1.00  0.00              
ATOM   1387  C   MET   178      41.211  79.013  31.029  1.00  0.00              
ATOM   1388  O   MET   178      41.708  80.138  31.058  1.00  0.00              
ATOM   1389  CG  MET   178      40.569  77.017  33.258  1.00  0.00           C  
ATOM   1390  SD  MET   178      40.886  76.700  35.021  1.00  0.00           S  
ATOM   1391  CE  MET   178      39.154  76.569  35.550  1.00  0.00           C  
ATOM   1392  N   THR   179      41.860  77.954  30.507  1.00  0.00              
ATOM   1393  CA  THR   179      43.212  78.122  30.069  1.00  0.00              
ATOM   1394  CB  THR   179      43.872  76.883  29.519  1.00  0.00              
ATOM   1395  C   THR   179      43.229  79.155  28.997  1.00  0.00              
ATOM   1396  O   THR   179      44.141  79.959  28.969  1.00  0.00              
ATOM   1397  OG1 THR   179      45.277  77.061  29.543  1.00  0.00           O  
ATOM   1398  CG2 THR   179      43.445  76.649  28.062  1.00  0.00           C  
ATOM   1399  N   VAL   180      42.249  79.195  28.079  1.00  0.00              
ATOM   1400  CA  VAL   180      42.320  80.175  27.027  1.00  0.00              
ATOM   1401  CB  VAL   180      41.222  80.033  26.018  1.00  0.00              
ATOM   1402  C   VAL   180      42.192  81.547  27.594  1.00  0.00              
ATOM   1403  O   VAL   180      42.919  82.459  27.197  1.00  0.00              
ATOM   1404  CG1 VAL   180      41.321  81.198  25.017  1.00  0.00           C  
ATOM   1405  CG2 VAL   180      41.328  78.641  25.376  1.00  0.00           C  
ATOM   1406  N   SER   181      41.271  81.721  28.560  1.00  0.00              
ATOM   1407  CA  SER   181      41.010  83.043  29.044  1.00  0.00              
ATOM   1408  CB  SER   181      39.950  83.116  30.160  1.00  0.00              
ATOM   1409  C   SER   181      42.282  83.606  29.596  1.00  0.00              
ATOM   1410  O   SER   181      42.513  84.809  29.489  1.00  0.00              
ATOM   1411  OG  SER   181      40.482  82.652  31.392  1.00  0.00           O  
ATOM   1412  N   ASN   182      43.147  82.763  30.199  1.00  0.00              
ATOM   1413  CA  ASN   182      44.333  83.361  30.751  1.00  0.00              
ATOM   1414  CB  ASN   182      45.055  82.567  31.876  1.00  0.00              
ATOM   1415  C   ASN   182      45.291  83.910  29.711  1.00  0.00              
ATOM   1416  O   ASN   182      45.717  85.043  29.910  1.00  0.00              
ATOM   1417  CG  ASN   182      45.483  81.150  31.513  1.00  0.00           C  
ATOM   1418  OD1 ASN   182      46.648  80.895  31.214  1.00  0.00           O  
ATOM   1419  ND2 ASN   182      44.525  80.189  31.590  1.00  0.00           N  
ATOM   1420  N   PRO   183      45.676  83.282  28.617  1.00  0.00              
ATOM   1421  CA  PRO   183      46.598  83.977  27.766  1.00  0.00              
ATOM   1422  CB  PRO   183      47.104  82.966  26.747  1.00  0.00              
ATOM   1423  C   PRO   183      46.063  85.223  27.162  1.00  0.00              
ATOM   1424  O   PRO   183      46.849  86.087  26.782  1.00  0.00              
ATOM   1425  CD  PRO   183      46.065  81.892  28.645  1.00  0.00           C  
ATOM   1426  CG  PRO   183      47.139  81.675  27.569  1.00  0.00           C  
ATOM   1427  N   ARG   184      44.741  85.317  27.031  1.00  0.00              
ATOM   1428  CA  ARG   184      44.107  86.465  26.455  1.00  0.00              
ATOM   1429  CB  ARG   184      42.658  86.218  26.005  1.00  0.00              
ATOM   1430  C   ARG   184      44.173  87.649  27.360  1.00  0.00              
ATOM   1431  O   ARG   184      43.932  88.765  26.905  1.00  0.00              
ATOM   1432  CG  ARG   184      42.604  85.861  24.518  1.00  0.00           C  
ATOM   1433  CD  ARG   184      43.538  84.719  24.117  1.00  0.00           C  
ATOM   1434  NE  ARG   184      43.761  84.832  22.646  1.00  0.00           N  
ATOM   1435  CZ  ARG   184      45.031  84.885  22.146  1.00  0.00           C  
ATOM   1436  NH1 ARG   184      46.099  84.851  22.994  1.00  0.00           N  
ATOM   1437  NH2 ARG   184      45.241  84.980  20.799  1.00  0.00           N  
ATOM   1438  N   GLU   185      44.475  87.445  28.659  1.00  0.00              
ATOM   1439  CA  GLU   185      44.484  88.529  29.602  1.00  0.00              
ATOM   1440  CB  GLU   185      45.120  89.848  29.108  1.00  0.00              
ATOM   1441  C   GLU   185      43.070  88.962  29.834  1.00  0.00              
ATOM   1442  O   GLU   185      42.828  90.161  29.947  1.00  0.00              
ATOM   1443  CG  GLU   185      46.576  89.831  28.654  1.00  0.00           C  
ATOM   1444  CD  GLU   185      46.759  91.139  27.885  1.00  0.00           C  
ATOM   1445  OE1 GLU   185      45.723  91.805  27.613  1.00  0.00           O  
ATOM   1446  OE2 GLU   185      47.924  91.488  27.555  1.00  0.00           O  
ATOM   1447  N   VAL   186      42.109  88.019  29.860  1.00  0.00              
ATOM   1448  CA  VAL   186      40.758  88.385  30.197  1.00  0.00              
ATOM   1449  CB  VAL   186      39.732  87.655  29.380  1.00  0.00              
ATOM   1450  C   VAL   186      40.577  87.915  31.608  1.00  0.00              
ATOM   1451  O   VAL   186      40.302  86.736  31.839  1.00  0.00              
ATOM   1452  CG1 VAL   186      38.338  88.029  29.905  1.00  0.00           C  
ATOM   1453  CG2 VAL   186      39.960  87.973  27.893  1.00  0.00           C  
ATOM   1454  N   PRO   187      40.732  88.793  32.569  1.00  0.00              
ATOM   1455  CA  PRO   187      40.583  88.438  33.953  1.00  0.00              
ATOM   1456  CB  PRO   187      41.301  89.533  34.753  1.00  0.00              
ATOM   1457  C   PRO   187      39.227  88.149  34.487  1.00  0.00              
ATOM   1458  O   PRO   187      39.162  87.338  35.407  1.00  0.00              
ATOM   1459  CD  PRO   187      41.475  90.023  32.402  1.00  0.00           C  
ATOM   1460  CG  PRO   187      41.416  90.710  33.775  1.00  0.00           C  
ATOM   1461  N   GLU   188      38.165  88.752  33.907  1.00  0.00              
ATOM   1462  CA  GLU   188      36.811  88.768  34.409  1.00  0.00              
ATOM   1463  CB  GLU   188      35.772  88.982  33.293  1.00  0.00              
ATOM   1464  C   GLU   188      36.456  87.483  35.087  1.00  0.00              
ATOM   1465  O   GLU   188      35.881  86.579  34.483  1.00  0.00              
ATOM   1466  CG  GLU   188      35.958  90.272  32.487  1.00  0.00           C  
ATOM   1467  CD  GLU   188      35.598  91.473  33.349  1.00  0.00           C  
ATOM   1468  OE1 GLU   188      35.286  91.279  34.554  1.00  0.00           O  
ATOM   1469  OE2 GLU   188      35.630  92.608  32.804  1.00  0.00           O  
ATOM   1470  N   TYR   189      36.758  87.403  36.398  1.00  0.00              
ATOM   1471  CA  TYR   189      36.426  86.265  37.195  1.00  0.00              
ATOM   1472  CB  TYR   189      37.011  86.299  38.623  1.00  0.00              
ATOM   1473  C   TYR   189      34.955  86.366  37.201  1.00  0.00              
ATOM   1474  O   TYR   189      34.457  87.486  37.292  1.00  0.00              
ATOM   1475  CG  TYR   189      38.500  86.156  38.502  1.00  0.00           C  
ATOM   1476  CD1 TYR   189      39.290  87.236  38.174  1.00  0.00           C  
ATOM   1477  CD2 TYR   189      39.116  84.943  38.720  1.00  0.00           C  
ATOM   1478  CE1 TYR   189      40.658  87.110  38.063  1.00  0.00           C  
ATOM   1479  CE2 TYR   189      40.483  84.810  38.611  1.00  0.00           C  
ATOM   1480  CZ  TYR   189      41.259  85.894  38.280  1.00  0.00           C  
ATOM   1481  OH  TYR   189      42.660  85.757  38.168  1.00  0.00           O  
ATOM   1482  N   GLU   190      34.265  85.209  37.052  1.00  0.00              
ATOM   1483  CA  GLU   190      32.844  85.084  36.844  1.00  0.00              
ATOM   1484  CB  GLU   190      32.297  83.718  37.296  1.00  0.00              
ATOM   1485  C   GLU   190      32.119  86.169  37.567  1.00  0.00              
ATOM   1486  O   GLU   190      31.786  86.041  38.744  1.00  0.00              
ATOM   1487  CG  GLU   190      32.800  82.556  36.433  1.00  0.00           C  
ATOM   1488  CD  GLU   190      32.405  81.257  37.118  1.00  0.00           C  
ATOM   1489  OE1 GLU   190      32.770  81.091  38.312  1.00  0.00           O  
ATOM   1490  OE2 GLU   190      31.730  80.418  36.463  1.00  0.00           O  
ATOM   1491  N   LEU   191      31.892  87.297  36.852  1.00  0.00              
ATOM   1492  CA  LEU   191      31.254  88.424  37.459  1.00  0.00              
ATOM   1493  CB  LEU   191      32.268  89.517  37.893  1.00  0.00              
ATOM   1494  C   LEU   191      30.285  89.022  36.479  1.00  0.00              
ATOM   1495  O   LEU   191      30.652  89.859  35.656  1.00  0.00              
ATOM   1496  CG  LEU   191      31.721  90.785  38.603  1.00  0.00           C  
ATOM   1497  CD1 LEU   191      32.884  91.644  39.121  1.00  0.00           C  
ATOM   1498  CD2 LEU   191      30.797  91.639  37.720  1.00  0.00           C  
ATOM   1499  N   ASN   192      29.030  88.533  36.484  1.00  0.00              
ATOM   1500  CA  ASN   192      27.950  89.190  35.779  1.00  0.00              
ATOM   1501  CB  ASN   192      26.608  88.422  35.657  1.00  0.00              
ATOM   1502  C   ASN   192      27.601  90.403  36.586  1.00  0.00              
ATOM   1503  O   ASN   192      27.611  91.511  36.053  1.00  0.00              
ATOM   1504  CG  ASN   192      26.762  87.047  35.049  1.00  0.00           C  
ATOM   1505  OD1 ASN   192      25.767  86.392  34.740  1.00  0.00           O  
ATOM   1506  ND2 ASN   192      28.028  86.578  34.908  1.00  0.00           N  
ATOM   1507  N   PRO   193      27.310  90.264  37.873  1.00  0.00              
ATOM   1508  CA  PRO   193      27.155  88.966  38.507  1.00  0.00              
ATOM   1509  CB  PRO   193      27.706  89.090  39.924  1.00  0.00              
ATOM   1510  C   PRO   193      25.800  88.454  38.528  1.00  0.00              
ATOM   1511  O   PRO   193      24.869  89.240  38.387  1.00  0.00              
ATOM   1512  CD  PRO   193      27.990  91.187  38.768  1.00  0.00           C  
ATOM   1513  CG  PRO   193      28.626  90.315  39.859  1.00  0.00           C  
ATOM   1514  N   LEU   194      25.714  87.127  38.684  1.00  0.00              
ATOM   1515  CA  LEU   194      24.492  86.485  38.982  1.00  0.00              
ATOM   1516  CB  LEU   194      23.242  86.810  38.123  1.00  0.00              
ATOM   1517  C   LEU   194      24.615  85.015  38.966  1.00  0.00              
ATOM   1518  O   LEU   194      25.258  84.436  38.091  1.00  0.00              
ATOM   1519  CG  LEU   194      22.436  88.056  38.558  1.00  0.00           C  
ATOM   1520  CD1 LEU   194      21.069  88.126  37.856  1.00  0.00           C  
ATOM   1521  CD2 LEU   194      22.345  88.165  40.090  1.00  0.00           C  
ATOM   1522  N   GLU   195      23.997  84.369  39.974  1.00  0.00              
ATOM   1523  CA  GLU   195      23.833  82.962  39.844  1.00  0.00              
ATOM   1524  CB  GLU   195      23.420  82.256  41.150  1.00  0.00              
ATOM   1525  C   GLU   195      22.655  82.971  38.929  1.00  0.00              
ATOM   1526  O   GLU   195      21.515  82.783  39.354  1.00  0.00              
ATOM   1527  CG  GLU   195      23.484  80.725  41.087  1.00  0.00           C  
ATOM   1528  CD  GLU   195      24.858  80.269  41.564  1.00  0.00           C  
ATOM   1529  OE1 GLU   195      25.845  81.024  41.355  1.00  0.00           O  
ATOM   1530  OE2 GLU   195      24.936  79.158  42.156  1.00  0.00           O  
ATOM   1531  N   VAL   196      22.918  83.206  37.627  1.00  0.00              
ATOM   1532  CA  VAL   196      21.840  83.467  36.727  1.00  0.00              
ATOM   1533  CB  VAL   196      22.259  83.963  35.376  1.00  0.00              
ATOM   1534  C   VAL   196      21.023  82.244  36.544  1.00  0.00              
ATOM   1535  O   VAL   196      21.507  81.189  36.136  1.00  0.00              
ATOM   1536  CG1 VAL   196      22.924  85.339  35.547  1.00  0.00           C  
ATOM   1537  CG2 VAL   196      23.157  82.905  34.721  1.00  0.00           C  
ATOM   1538  N   GLN   197      19.730  82.380  36.876  1.00  0.00              
ATOM   1539  CA  GLN   197      18.795  81.327  36.676  1.00  0.00              
ATOM   1540  CB  GLN   197      18.242  80.773  38.000  1.00  0.00              
ATOM   1541  C   GLN   197      17.693  81.972  35.906  1.00  0.00              
ATOM   1542  O   GLN   197      16.891  82.724  36.459  1.00  0.00              
ATOM   1543  CG  GLN   197      19.334  80.081  38.822  1.00  0.00           C  
ATOM   1544  CD  GLN   197      18.793  79.760  40.206  1.00  0.00           C  
ATOM   1545  OE1 GLN   197      18.223  80.619  40.876  1.00  0.00           O  
ATOM   1546  NE2 GLN   197      18.981  78.488  40.651  1.00  0.00           N  
ATOM   1547  N   VAL   198      17.641  81.694  34.589  1.00  0.00              
ATOM   1548  CA  VAL   198      16.683  82.346  33.751  1.00  0.00              
ATOM   1549  CB  VAL   198      17.276  82.821  32.456  1.00  0.00              
ATOM   1550  C   VAL   198      15.534  81.401  33.427  1.00  0.00              
ATOM   1551  O   VAL   198      14.501  81.461  34.147  1.00  0.00              
ATOM   1552  CG1 VAL   198      16.159  83.408  31.576  1.00  0.00           C  
ATOM   1553  CG2 VAL   198      18.397  83.822  32.787  1.00  0.00           C  
ATOM   1554  OXT VAL   198      15.663  80.622  32.445  1.00  0.00           O  
TER
