# Supplementary material for: Insights into the Structure, Function, and Ion-Mediated Signaling Pathways Transduced by Plant Integrin-Linked Kinases
Source: Front Plant Sci. 2017 Apr 3;8:376. doi: 10.3389/fpls.2017.00376 (PMC5376563; doi:10.3389/fpls.2017.00376)
Supplement: DATA S2 — Model and information associated with 3D structure prediction of ankyrin repeat domains of ILK1 to ILK6. [file Data_Sheet_2.ZIP › SDATA_2_ILKs_AR_SupplementalData/ILK2_final.casp.pdb]

REMARK  99  Chain ID : 1
REMARK  99  Residues : 196
REMARK  99  Atoms    : 1541
REMARK  99  File     : final.sc.pdb
ATOM      1  N   MET     1     -29.401 -69.425  11.456  1.00  0.00              
ATOM      2  CA  MET     1     -29.310 -70.847  11.140  1.00  0.00              
ATOM      3  CB  MET     1     -30.738 -71.420  11.185  1.00  0.00              
ATOM      4  C   MET     1     -28.448 -71.128   9.782  1.00  0.00              
ATOM      5  O   MET     1     -27.495 -71.901   9.652  1.00  0.00              
ATOM      6  CG  MET     1     -31.308 -71.412  12.595  1.00  0.00           C  
ATOM      7  SD  MET     1     -32.925 -72.177  12.835  1.00  0.00           S  
ATOM      8  CE  MET     1     -32.387 -73.921  12.724  1.00  0.00           C  
ATOM      9  N   ASP     2     -28.882 -70.355   8.797  1.00  0.00              
ATOM     10  CA  ASP     2     -28.185 -70.511   7.526  1.00  0.00              
ATOM     11  CB  ASP     2     -29.175 -70.110   6.428  1.00  0.00              
ATOM     12  C   ASP     2     -26.667 -70.119   7.515  1.00  0.00              
ATOM     13  O   ASP     2     -25.739 -70.652   6.909  1.00  0.00              
ATOM     14  CG  ASP     2     -30.352 -71.060   6.351  1.00  0.00           C  
ATOM     15  OD1 ASP     2     -30.400 -72.055   7.102  1.00  0.00           O  
ATOM     16  OD2 ASP     2     -31.260 -70.765   5.553  1.00  0.00           O  
ATOM     17  N   ASN     3     -26.523 -68.988   8.207  1.00  0.00              
ATOM     18  CA  ASN     3     -25.066 -68.402   8.042  1.00  0.00              
ATOM     19  CB  ASN     3     -25.111 -67.086   8.794  1.00  0.00              
ATOM     20  C   ASN     3     -24.019 -69.240   8.874  1.00  0.00              
ATOM     21  O   ASN     3     -22.802 -69.174   8.759  1.00  0.00              
ATOM     22  CG  ASN     3     -25.609 -65.954   7.894  1.00  0.00           C  
ATOM     23  OD1 ASN     3     -25.829 -64.840   8.387  1.00  0.00           O  
ATOM     24  ND2 ASN     3     -25.735 -66.206   6.600  1.00  0.00           N  
ATOM     25  N   ILE     4     -24.613 -70.003   9.791  1.00  0.00              
ATOM     26  CA  ILE     4     -23.681 -70.796  10.647  1.00  0.00              
ATOM     27  CB  ILE     4     -24.168 -70.816  12.117  1.00  0.00              
ATOM     28  C   ILE     4     -23.523 -72.347  10.304  1.00  0.00              
ATOM     29  O   ILE     4     -22.478 -72.959  10.490  1.00  0.00              
ATOM     30  CG1 ILE     4     -24.100 -69.395  12.690  1.00  0.00           C  
ATOM     31  CG2 ILE     4     -23.314 -71.773  12.946  1.00  0.00           C  
ATOM     32  CD1 ILE     4     -24.777 -69.229  14.036  1.00  0.00           C  
ATOM     33  N   ALA     5     -24.651 -72.932   9.898  1.00  0.00              
ATOM     34  CA  ALA     5     -24.619 -74.355   9.703  1.00  0.00              
ATOM     35  CB  ALA     5     -26.088 -74.712   9.432  1.00  0.00              
ATOM     36  C   ALA     5     -24.160 -75.787   9.483  1.00  0.00              
ATOM     37  O   ALA     5     -24.752 -76.832   9.778  1.00  0.00              
ATOM     38  N   ALA     6     -22.992 -75.812   8.843  1.00  0.00              
ATOM     39  CA  ALA     6     -22.492 -77.211   8.376  1.00  0.00              
ATOM     40  CB  ALA     6     -21.374 -76.688   7.496  1.00  0.00              
ATOM     41  C   ALA     6     -22.118 -78.113   9.496  1.00  0.00              
ATOM     42  O   ALA     6     -20.988 -77.979   9.969  1.00  0.00              
ATOM     43  N   GLN     7     -23.003 -78.991   9.961  1.00  0.00              
ATOM     44  CA  GLN     7     -22.777 -79.881  11.065  1.00  0.00              
ATOM     45  CB  GLN     7     -21.297 -80.254  11.250  1.00  0.00              
ATOM     46  C   GLN     7     -23.296 -78.745  12.054  1.00  0.00              
ATOM     47  O   GLN     7     -24.311 -78.066  11.837  1.00  0.00              
ATOM     48  CG  GLN     7     -20.869 -81.550  10.561  1.00  0.00           C  
ATOM     49  CD  GLN     7     -21.768 -82.738  10.897  1.00  0.00           C  
ATOM     50  OE1 GLN     7     -23.001 -82.613  10.944  1.00  0.00           O  
ATOM     51  NE2 GLN     7     -21.154 -83.899  11.129  1.00  0.00           N  
ATOM     52  N   LEU     8     -22.515 -78.579  13.104  1.00  0.00              
ATOM     53  CA  LEU     8     -22.690 -77.620  14.118  1.00  0.00              
ATOM     54  CB  LEU     8     -23.775 -76.553  14.243  1.00  0.00              
ATOM     55  C   LEU     8     -23.039 -78.337  15.408  1.00  0.00              
ATOM     56  O   LEU     8     -24.159 -78.155  15.872  1.00  0.00              
ATOM     57  CG  LEU     8     -24.169 -75.840  12.948  1.00  0.00           C  
ATOM     58  CD1 LEU     8     -25.474 -75.084  13.147  1.00  0.00           C  
ATOM     59  CD2 LEU     8     -23.064 -74.891  12.520  1.00  0.00           C  
ATOM     60  N   LYS     9     -22.168 -79.191  15.930  1.00  0.00              
ATOM     61  CA  LYS     9     -22.769 -79.910  17.149  1.00  0.00              
ATOM     62  CB  LYS     9     -22.692 -81.382  16.749  1.00  0.00              
ATOM     63  C   LYS     9     -22.676 -79.909  18.612  1.00  0.00              
ATOM     64  O   LYS     9     -23.321 -80.720  19.324  1.00  0.00              
ATOM     65  CG  LYS     9     -23.318 -82.352  17.739  1.00  0.00           C  
ATOM     66  CD  LYS     9     -23.364 -83.736  17.144  1.00  0.00           C  
ATOM     67  CE  LYS     9     -21.980 -84.166  16.696  1.00  0.00           C  
ATOM     68  NZ  LYS     9     -22.030 -85.413  15.888  1.00  0.00           N  
ATOM     69  N   ARG    10     -21.982 -78.910  19.142  1.00  0.00              
ATOM     70  CA  ARG    10     -21.828 -78.762  20.648  1.00  0.00              
ATOM     71  CB  ARG    10     -20.615 -77.926  20.989  1.00  0.00              
ATOM     72  C   ARG    10     -23.340 -78.570  21.189  1.00  0.00              
ATOM     73  O   ARG    10     -24.331 -78.728  20.461  1.00  0.00              
ATOM     74  CG  ARG    10     -19.284 -78.572  20.675  1.00  0.00           C  
ATOM     75  CD  ARG    10     -18.931 -79.732  21.597  1.00  0.00           C  
ATOM     76  NE  ARG    10     -17.539 -80.123  21.445  1.00  0.00           N  
ATOM     77  CZ  ARG    10     -17.005 -80.794  20.397  1.00  0.00           C  
ATOM     78  NH1 ARG    10     -17.660 -81.239  19.324  1.00  0.00           N  
ATOM     79  NH2 ARG    10     -15.705 -80.988  20.372  1.00  0.00           N  
ATOM     80  N   GLY    11     -23.409 -78.149  22.437  1.00  0.00              
ATOM     81  CA  GLY    11     -24.739 -77.853  22.914  1.00  0.00              
ATOM     82  C   GLY    11     -24.342 -76.268  23.074  1.00  0.00              
ATOM     83  O   GLY    11     -24.979 -75.292  22.686  1.00  0.00              
ATOM     84  N   ILE    12     -23.155 -76.224  23.731  1.00  0.00              
ATOM     85  CA  ILE    12     -22.592 -74.917  24.013  1.00  0.00              
ATOM     86  CB  ILE    12     -21.298 -74.879  24.835  1.00  0.00              
ATOM     87  C   ILE    12     -22.313 -74.291  22.700  1.00  0.00              
ATOM     88  O   ILE    12     -22.465 -73.080  22.483  1.00  0.00              
ATOM     89  CG1 ILE    12     -21.589 -75.410  26.235  1.00  0.00           C  
ATOM     90  CG2 ILE    12     -20.724 -73.460  24.848  1.00  0.00           C  
ATOM     91  CD1 ILE    12     -20.390 -75.430  27.165  1.00  0.00           C  
ATOM     92  N   SER    13     -21.926 -75.156  21.781  1.00  0.00              
ATOM     93  CA  SER    13     -21.585 -74.618  20.361  1.00  0.00              
ATOM     94  CB  SER    13     -20.935 -75.743  19.552  1.00  0.00              
ATOM     95  C   SER    13     -22.776 -74.275  19.391  1.00  0.00              
ATOM     96  O   SER    13     -22.599 -74.063  18.191  1.00  0.00              
ATOM     97  OG  SER    13     -21.824 -76.754  19.117  1.00  0.00           O  
ATOM     98  N   ARG    14     -23.979 -74.338  19.945  1.00  0.00              
ATOM     99  CA  ARG    14     -25.105 -74.122  19.016  1.00  0.00              
ATOM    100  CB  ARG    14     -26.199 -75.200  18.899  1.00  0.00              
ATOM    101  C   ARG    14     -25.599 -72.832  19.907  1.00  0.00              
ATOM    102  O   ARG    14     -25.303 -72.511  21.052  1.00  0.00              
ATOM    103  CG  ARG    14     -25.725 -76.457  18.212  1.00  0.00           C  
ATOM    104  CD  ARG    14     -26.865 -77.460  18.089  1.00  0.00           C  
ATOM    105  NE  ARG    14     -26.311 -78.803  17.935  1.00  0.00           N  
ATOM    106  CZ  ARG    14     -27.124 -79.832  17.720  1.00  0.00           C  
ATOM    107  NH1 ARG    14     -28.443 -79.601  17.599  1.00  0.00           N  
ATOM    108  NH2 ARG    14     -26.654 -81.072  17.611  1.00  0.00           N  
ATOM    109  N   GLN    15     -26.213 -72.012  19.058  1.00  0.00              
ATOM    110  CA  GLN    15     -26.880 -70.773  19.275  1.00  0.00              
ATOM    111  CB  GLN    15     -27.317 -69.851  18.118  1.00  0.00              
ATOM    112  C   GLN    15     -28.023 -70.738  20.208  1.00  0.00              
ATOM    113  O   GLN    15     -29.066 -71.160  19.709  1.00  0.00              
ATOM    114  CG  GLN    15     -26.145 -69.141  17.465  1.00  0.00           C  
ATOM    115  CD  GLN    15     -26.522 -68.133  16.388  1.00  0.00           C  
ATOM    116  OE1 GLN    15     -27.687 -67.845  16.133  1.00  0.00           O  
ATOM    117  NE2 GLN    15     -25.513 -67.589  15.739  1.00  0.00           N  
ATOM    118  N   PHE    16     -27.955 -70.334  21.480  1.00  0.00              
ATOM    119  CA  PHE    16     -29.436 -70.565  22.079  1.00  0.00              
ATOM    120  CB  PHE    16     -29.116 -71.124  23.450  1.00  0.00              
ATOM    121  C   PHE    16     -30.171 -69.263  22.229  1.00  0.00              
ATOM    122  O   PHE    16     -29.504 -68.221  22.181  1.00  0.00              
ATOM    123  CG  PHE    16     -28.668 -72.568  23.541  1.00  0.00           C  
ATOM    124  CD1 PHE    16     -27.364 -72.951  23.279  1.00  0.00           C  
ATOM    125  CD2 PHE    16     -29.547 -73.570  23.916  1.00  0.00           C  
ATOM    126  CE1 PHE    16     -26.945 -74.263  23.382  1.00  0.00           C  
ATOM    127  CE2 PHE    16     -29.145 -74.903  24.029  1.00  0.00           C  
ATOM    128  CZ  PHE    16     -27.836 -75.260  23.775  1.00  0.00           C  
ATOM    129  N   SER    17     -31.457 -69.301  22.546  1.00  0.00              
ATOM    130  CA  SER    17     -32.214 -68.055  22.728  1.00  0.00              
ATOM    131  CB  SER    17     -33.674 -68.467  23.089  1.00  0.00              
ATOM    132  C   SER    17     -31.513 -66.724  23.229  1.00  0.00              
ATOM    133  O   SER    17     -31.317 -65.743  22.514  1.00  0.00              
ATOM    134  OG  SER    17     -33.610 -69.015  24.406  1.00  0.00           O  
ATOM    135  N   THR    18     -31.191 -66.758  24.519  1.00  0.00              
ATOM    136  CA  THR    18     -30.492 -65.624  25.087  1.00  0.00              
ATOM    137  CB  THR    18     -31.503 -64.794  25.935  1.00  0.00              
ATOM    138  C   THR    18     -29.307 -66.011  25.973  1.00  0.00              
ATOM    139  O   THR    18     -29.134 -67.196  26.276  1.00  0.00              
ATOM    140  OG1 THR    18     -32.090 -65.652  26.941  1.00  0.00           O  
ATOM    141  CG2 THR    18     -32.617 -64.169  25.058  1.00  0.00           C  
ATOM    142  N   GLY    19     -28.442 -65.067  26.296  1.00  0.00              
ATOM    143  CA  GLY    19     -27.408 -65.333  27.289  1.00  0.00              
ATOM    144  C   GLY    19     -27.578 -66.303  28.494  1.00  0.00              
ATOM    145  O   GLY    19     -26.762 -67.133  28.891  1.00  0.00              
ATOM    146  N   SER    20     -28.725 -66.059  29.126  1.00  0.00              
ATOM    147  CA  SER    20     -28.884 -66.850  30.445  1.00  0.00              
ATOM    148  CB  SER    20     -30.009 -66.201  31.238  1.00  0.00              
ATOM    149  C   SER    20     -29.080 -68.369  30.140  1.00  0.00              
ATOM    150  O   SER    20     -28.677 -69.237  30.907  1.00  0.00              
ATOM    151  OG  SER    20     -31.183 -66.297  30.467  1.00  0.00           O  
ATOM    152  N   MET    21     -29.678 -68.666  28.988  1.00  0.00              
ATOM    153  CA  MET    21     -29.854 -70.038  28.619  1.00  0.00              
ATOM    154  CB  MET    21     -30.785 -70.125  27.408  1.00  0.00              
ATOM    155  C   MET    21     -28.436 -70.594  28.361  1.00  0.00              
ATOM    156  O   MET    21     -27.970 -71.580  28.949  1.00  0.00              
ATOM    157  CG  MET    21     -32.219 -69.855  27.795  1.00  0.00           C  
ATOM    158  SD  MET    21     -33.362 -69.653  26.435  1.00  0.00           S  
ATOM    159  CE  MET    21     -33.644 -71.385  25.982  1.00  0.00           C  
ATOM    160  N   ARG    22     -27.747 -69.894  27.461  1.00  0.00              
ATOM    161  CA  ARG    22     -26.367 -70.344  27.139  1.00  0.00              
ATOM    162  CB  ARG    22     -25.807 -69.514  26.036  1.00  0.00              
ATOM    163  C   ARG    22     -25.518 -70.472  28.387  1.00  0.00              
ATOM    164  O   ARG    22     -24.935 -71.532  28.589  1.00  0.00              
ATOM    165  CG  ARG    22     -26.679 -69.565  24.821  1.00  0.00           C  
ATOM    166  CD  ARG    22     -25.956 -68.844  23.709  1.00  0.00           C  
ATOM    167  NE  ARG    22     -25.910 -67.416  23.931  1.00  0.00           N  
ATOM    168  CZ  ARG    22     -26.882 -66.626  23.483  1.00  0.00           C  
ATOM    169  NH1 ARG    22     -27.927 -67.116  22.832  1.00  0.00           N  
ATOM    170  NH2 ARG    22     -26.802 -65.322  23.690  1.00  0.00           N  
ATOM    171  N   ARG    23     -25.500 -69.477  29.271  1.00  0.00              
ATOM    172  CA  ARG    23     -24.819 -69.549  30.517  1.00  0.00              
ATOM    173  CB  ARG    23     -24.958 -68.234  31.282  1.00  0.00              
ATOM    174  C   ARG    23     -25.203 -70.662  31.439  1.00  0.00              
ATOM    175  O   ARG    23     -24.391 -71.038  32.302  1.00  0.00              
ATOM    176  CG  ARG    23     -24.212 -67.098  30.601  1.00  0.00           C  
ATOM    177  CD  ARG    23     -23.923 -65.954  31.545  1.00  0.00           C  
ATOM    178  NE  ARG    23     -24.965 -64.930  31.531  1.00  0.00           N  
ATOM    179  CZ  ARG    23     -25.293 -64.189  32.585  1.00  0.00           C  
ATOM    180  NH1 ARG    23     -24.670 -64.367  33.744  1.00  0.00           N  
ATOM    181  NH2 ARG    23     -26.196 -63.224  32.465  1.00  0.00           N  
ATOM    182  N   THR    24     -26.370 -71.265  31.216  1.00  0.00              
ATOM    183  CA  THR    24     -26.876 -72.402  31.958  1.00  0.00              
ATOM    184  CB  THR    24     -28.410 -72.615  31.622  1.00  0.00              
ATOM    185  C   THR    24     -25.918 -73.643  31.683  1.00  0.00              
ATOM    186  O   THR    24     -25.674 -74.444  32.580  1.00  0.00              
ATOM    187  OG1 THR    24     -28.429 -72.866  30.190  1.00  0.00           O  
ATOM    188  CG2 THR    24     -29.244 -71.373  31.964  1.00  0.00           C  
ATOM    189  N   LEU    25     -25.404 -73.773  30.462  1.00  0.00              
ATOM    190  CA  LEU    25     -24.534 -74.793  30.159  1.00  0.00              
ATOM    191  CB  LEU    25     -24.439 -74.955  28.647  1.00  0.00              
ATOM    192  C   LEU    25     -23.125 -74.576  30.761  1.00  0.00              
ATOM    193  O   LEU    25     -22.447 -75.532  31.122  1.00  0.00              
ATOM    194  CG  LEU    25     -25.644 -75.547  27.909  1.00  0.00           C  
ATOM    195  CD1 LEU    25     -25.421 -75.504  26.406  1.00  0.00           C  
ATOM    196  CD2 LEU    25     -25.854 -76.971  28.403  1.00  0.00           C  
ATOM    197  N   SER    26     -22.715 -73.319  30.920  1.00  0.00              
ATOM    198  CA  SER    26     -21.463 -73.030  31.538  1.00  0.00              
ATOM    199  CB  SER    26     -21.132 -71.551  31.355  1.00  0.00              
ATOM    200  C   SER    26     -21.546 -73.359  33.014  1.00  0.00              
ATOM    201  O   SER    26     -20.669 -74.069  33.495  1.00  0.00              
ATOM    202  OG  SER    26     -21.040 -71.224  29.981  1.00  0.00           O  
ATOM    203  N   ARG    27     -22.603 -72.964  33.721  1.00  0.00              
ATOM    204  CA  ARG    27     -22.831 -73.327  35.071  1.00  0.00              
ATOM    205  CB  ARG    27     -24.118 -72.690  35.591  1.00  0.00              
ATOM    206  C   ARG    27     -22.698 -74.821  35.306  1.00  0.00              
ATOM    207  O   ARG    27     -21.932 -75.148  36.206  1.00  0.00              
ATOM    208  CG  ARG    27     -24.006 -71.177  35.690  1.00  0.00           C  
ATOM    209  CD  ARG    27     -25.033 -70.585  36.627  1.00  0.00           C  
ATOM    210  NE  ARG    27     -26.261 -70.188  35.944  1.00  0.00           N  
ATOM    211  CZ  ARG    27     -27.465 -70.215  36.507  1.00  0.00           C  
ATOM    212  NH1 ARG    27     -27.607 -70.634  37.759  1.00  0.00           N  
ATOM    213  NH2 ARG    27     -28.521 -69.759  35.843  1.00  0.00           N  
ATOM    214  N   GLN    28     -23.276 -75.718  34.510  1.00  0.00              
ATOM    215  CA  GLN    28     -23.081 -77.077  34.509  1.00  0.00              
ATOM    216  CB  GLN    28     -24.199 -77.771  33.712  1.00  0.00              
ATOM    217  C   GLN    28     -21.664 -77.571  34.261  1.00  0.00              
ATOM    218  O   GLN    28     -21.490 -78.777  34.115  1.00  0.00              
ATOM    219  CG  GLN    28     -24.230 -77.478  32.226  1.00  0.00           C  
ATOM    220  CD  GLN    28     -25.534 -77.910  31.564  1.00  0.00           C  
ATOM    221  OE1 GLN    28     -25.540 -78.365  30.418  1.00  0.00           O  
ATOM    222  NE2 GLN    28     -26.646 -77.755  32.281  1.00  0.00           N  
ATOM    223  N   PHE    29     -20.631 -76.737  34.189  1.00  0.00              
ATOM    224  CA  PHE    29     -19.326 -77.103  33.926  1.00  0.00              
ATOM    225  CB  PHE    29     -18.876 -78.282  34.832  1.00  0.00              
ATOM    226  C   PHE    29     -18.962 -77.136  32.524  1.00  0.00              
ATOM    227  O   PHE    29     -18.167 -78.031  32.230  1.00  0.00              
ATOM    228  CG  PHE    29     -19.080 -78.015  36.345  1.00  0.00           C  
ATOM    229  CD1 PHE    29     -18.116 -77.338  37.094  1.00  0.00           C  
ATOM    230  CD2 PHE    29     -20.239 -78.434  36.997  1.00  0.00           C  
ATOM    231  CE1 PHE    29     -18.303 -77.097  38.465  1.00  0.00           C  
ATOM    232  CE2 PHE    29     -20.439 -78.191  38.361  1.00  0.00           C  
ATOM    233  CZ  PHE    29     -19.470 -77.516  39.100  1.00  0.00           C  
ATOM    234  N   THR    30     -19.626 -76.383  31.653  1.00  0.00              
ATOM    235  CA  THR    30     -19.535 -77.105  30.131  1.00  0.00              
ATOM    236  CB  THR    30     -20.641 -76.252  29.439  1.00  0.00              
ATOM    237  C   THR    30     -18.194 -76.605  29.660  1.00  0.00              
ATOM    238  O   THR    30     -17.872 -75.423  29.829  1.00  0.00              
ATOM    239  OG1 THR    30     -21.940 -76.633  29.857  1.00  0.00           O  
ATOM    240  CG2 THR    30     -20.628 -76.209  27.903  1.00  0.00           C  
ATOM    241  N   ARG    31     -17.394 -77.505  29.093  1.00  0.00              
ATOM    242  CA  ARG    31     -16.066 -77.229  28.586  1.00  0.00              
ATOM    243  CB  ARG    31     -15.319 -78.533  28.293  1.00  0.00              
ATOM    244  C   ARG    31     -15.866 -76.206  27.646  1.00  0.00              
ATOM    245  O   ARG    31     -16.309 -76.733  26.638  1.00  0.00              
ATOM    246  CG  ARG    31     -14.592 -79.114  29.493  1.00  0.00           C  
ATOM    247  CD  ARG    31     -15.448 -79.104  30.756  1.00  0.00           C  
ATOM    248  NE  ARG    31     -14.731 -79.819  31.812  1.00  0.00           N  
ATOM    249  CZ  ARG    31     -15.172 -80.170  33.007  1.00  0.00           C  
ATOM    250  NH1 ARG    31     -16.397 -79.901  33.396  1.00  0.00           N  
ATOM    251  NH2 ARG    31     -14.353 -80.821  33.838  1.00  0.00           N  
ATOM    252  N   GLN    32     -15.286 -75.012  27.627  1.00  0.00              
ATOM    253  CA  GLN    32     -15.398 -74.322  26.230  1.00  0.00              
ATOM    254  CB  GLN    32     -15.522 -72.845  26.634  1.00  0.00              
ATOM    255  C   GLN    32     -14.163 -74.614  25.373  1.00  0.00              
ATOM    256  O   GLN    32     -14.134 -74.336  24.182  1.00  0.00              
ATOM    257  CG  GLN    32     -14.427 -72.313  27.571  1.00  0.00           C  
ATOM    258  CD  GLN    32     -14.841 -71.015  28.249  1.00  0.00           C  
ATOM    259  OE1 GLN    32     -14.472 -69.926  27.817  1.00  0.00           O  
ATOM    260  NE2 GLN    32     -15.635 -71.128  29.297  1.00  0.00           N  
ATOM    261  N   ASN    33     -13.134 -75.160  26.012  1.00  0.00              
ATOM    262  CA  ASN    33     -11.899 -75.496  25.325  1.00  0.00              
ATOM    263  CB  ASN    33     -10.718 -75.447  26.310  1.00  0.00              
ATOM    264  C   ASN    33     -11.828 -76.731  24.474  1.00  0.00              
ATOM    265  O   ASN    33     -10.813 -76.964  23.824  1.00  0.00              
ATOM    266  CG  ASN    33     -10.852 -76.435  27.449  1.00  0.00           C  
ATOM    267  OD1 ASN    33     -11.916 -77.007  27.679  1.00  0.00           O  
ATOM    268  ND2 ASN    33      -9.768 -76.623  28.191  1.00  0.00           N  
ATOM    269  N   SER    34     -12.913 -77.492  24.409  1.00  0.00              
ATOM    270  CA  SER    34     -13.005 -78.679  23.568  1.00  0.00              
ATOM    271  CB  SER    34     -14.201 -79.525  23.991  1.00  0.00              
ATOM    272  C   SER    34     -13.092 -78.352  22.195  1.00  0.00              
ATOM    273  O   SER    34     -13.820 -77.443  21.820  1.00  0.00              
ATOM    274  OG  SER    34     -14.168 -80.815  23.411  1.00  0.00           O  
ATOM    275  N   LEU    35     -12.292 -79.024  21.379  1.00  0.00              
ATOM    276  CA  LEU    35     -12.157 -78.709  19.863  1.00  0.00              
ATOM    277  CB  LEU    35     -10.913 -77.972  19.351  1.00  0.00              
ATOM    278  C   LEU    35     -12.174 -80.281  19.579  1.00  0.00              
ATOM    279  O   LEU    35     -11.232 -81.002  19.921  1.00  0.00              
ATOM    280  CG  LEU    35     -10.414 -76.662  19.981  1.00  0.00           C  
ATOM    281  CD1 LEU    35     -10.002 -75.719  18.871  1.00  0.00           C  
ATOM    282  CD2 LEU    35     -11.473 -76.022  20.861  1.00  0.00           C  
ATOM    283  N   ASP    36     -13.249 -80.741  18.963  1.00  0.00              
ATOM    284  CA  ASP    36     -13.478 -82.066  18.663  1.00  0.00              
ATOM    285  CB  ASP    36     -14.488 -82.659  19.647  1.00  0.00              
ATOM    286  C   ASP    36     -14.003 -82.073  17.235  1.00  0.00              
ATOM    287  O   ASP    36     -15.185 -81.825  16.970  1.00  0.00              
ATOM    288  CG  ASP    36     -14.596 -84.169  19.542  1.00  0.00           C  
ATOM    289  OD1 ASP    36     -14.344 -84.736  18.457  1.00  0.00           O  
ATOM    290  OD2 ASP    36     -14.947 -84.797  20.558  1.00  0.00           O  
ATOM    291  N   PRO    37     -13.083 -82.396  16.327  1.00  0.00              
ATOM    292  CA  PRO    37     -13.578 -82.441  14.886  1.00  0.00              
ATOM    293  CB  PRO    37     -13.790 -83.441  13.762  1.00  0.00              
ATOM    294  C   PRO    37     -14.065 -81.003  14.614  1.00  0.00              
ATOM    295  O   PRO    37     -13.998 -80.594  13.457  1.00  0.00              
ATOM    296  CG  PRO    37     -15.269 -83.444  13.636  1.00  0.00           C  
ATOM    297  CD  PRO    37     -15.740 -83.492  15.081  1.00  0.00           C  
ATOM    298  N   ARG    38     -14.227 -80.225  15.681  1.00  0.00              
ATOM    299  CA  ARG    38     -14.644 -78.825  15.354  1.00  0.00              
ATOM    300  CB  ARG    38     -16.126 -79.132  15.125  1.00  0.00              
ATOM    301  C   ARG    38     -14.938 -78.302  16.866  1.00  0.00              
ATOM    302  O   ARG    38     -14.781 -77.122  17.159  1.00  0.00              
ATOM    303  CG  ARG    38     -16.875 -78.038  14.381  1.00  0.00           C  
ATOM    304  CD  ARG    38     -18.384 -78.216  14.480  1.00  0.00           C  
ATOM    305  NE  ARG    38     -19.092 -77.476  13.443  1.00  0.00           N  
ATOM    306  CZ  ARG    38     -20.409 -77.375  13.313  1.00  0.00           C  
ATOM    307  NH1 ARG    38     -21.233 -77.972  14.166  1.00  0.00           N  
ATOM    308  NH2 ARG    38     -20.912 -76.660  12.310  1.00  0.00           N  
ATOM    309  N   ARG    39     -15.478 -79.172  17.702  1.00  0.00              
ATOM    310  CA  ARG    39     -15.722 -78.795  18.995  1.00  0.00              
ATOM    311  CB  ARG    39     -16.162 -80.045  19.767  1.00  0.00              
ATOM    312  C   ARG    39     -13.899 -78.154  19.515  1.00  0.00              
ATOM    313  O   ARG    39     -12.980 -78.791  19.004  1.00  0.00              
ATOM    314  CG  ARG    39     -15.074 -81.095  19.905  1.00  0.00           C  
ATOM    315  CD  ARG    39     -15.593 -82.453  20.366  1.00  0.00           C  
ATOM    316  NE  ARG    39     -16.360 -82.355  21.606  1.00  0.00           N  
ATOM    317  CZ  ARG    39     -17.686 -82.491  21.665  1.00  0.00           C  
ATOM    318  NH1 ARG    39     -18.378 -82.738  20.554  1.00  0.00           N  
ATOM    319  NH2 ARG    39     -18.326 -82.351  22.825  1.00  0.00           N  
ATOM    320  N   ASN    40     -13.674 -77.206  20.469  1.00  0.00              
ATOM    321  CA  ASN    40     -14.354 -76.224  21.455  1.00  0.00              
ATOM    322  CB  ASN    40     -12.981 -76.722  21.903  1.00  0.00              
ATOM    323  C   ASN    40     -14.687 -74.989  20.750  1.00  0.00              
ATOM    324  O   ASN    40     -14.864 -73.964  21.402  1.00  0.00              
ATOM    325  CG  ASN    40     -13.057 -77.907  22.839  1.00  0.00           C  
ATOM    326  OD1 ASN    40     -13.772 -77.837  23.845  1.00  0.00           O  
ATOM    327  ND2 ASN    40     -12.341 -78.964  22.478  1.00  0.00           N  
ATOM    328  N   ASN    41     -14.888 -75.060  19.437  1.00  0.00              
ATOM    329  CA  ASN    41     -15.427 -73.964  18.593  1.00  0.00              
ATOM    330  CB  ASN    41     -16.016 -74.420  17.231  1.00  0.00              
ATOM    331  C   ASN    41     -16.363 -72.828  19.062  1.00  0.00              
ATOM    332  O   ASN    41     -16.261 -71.719  18.591  1.00  0.00              
ATOM    333  CG  ASN    41     -17.538 -74.688  17.257  1.00  0.00           C  
ATOM    334  OD1 ASN    41     -18.248 -74.336  18.198  1.00  0.00           O  
ATOM    335  ND2 ASN    41     -18.035 -75.294  16.185  1.00  0.00           N  
ATOM    336  N   MET    42     -17.236 -73.097  19.990  1.00  0.00              
ATOM    337  CA  MET    42     -18.068 -72.120  20.607  1.00  0.00              
ATOM    338  CB  MET    42     -18.644 -72.527  21.973  1.00  0.00              
ATOM    339  C   MET    42     -17.499 -70.672  20.532  1.00  0.00              
ATOM    340  O   MET    42     -18.173 -69.727  20.168  1.00  0.00              
ATOM    341  CG  MET    42     -19.505 -73.770  21.869  1.00  0.00           C  
ATOM    342  SD  MET    42     -20.982 -73.536  20.843  1.00  0.00           S  
ATOM    343  CE  MET    42     -21.578 -71.931  21.438  1.00  0.00           C  
ATOM    344  N   ARG    43     -16.223 -70.543  20.867  1.00  0.00              
ATOM    345  CA  ARG    43     -15.580 -69.253  20.767  1.00  0.00              
ATOM    346  CB  ARG    43     -14.146 -69.375  21.345  1.00  0.00              
ATOM    347  C   ARG    43     -15.385 -68.763  19.364  1.00  0.00              
ATOM    348  O   ARG    43     -15.405 -67.563  19.121  1.00  0.00              
ATOM    349  CG  ARG    43     -14.295 -69.344  22.875  1.00  0.00           C  
ATOM    350  CD  ARG    43     -12.917 -69.516  23.544  1.00  0.00           C  
ATOM    351  NE  ARG    43     -13.138 -69.186  24.952  1.00  0.00           N  
ATOM    352  CZ  ARG    43     -12.930 -70.037  25.962  1.00  0.00           C  
ATOM    353  NH1 ARG    43     -12.446 -71.287  25.820  1.00  0.00           N  
ATOM    354  NH2 ARG    43     -13.187 -69.588  27.184  1.00  0.00           N  
ATOM    355  N   PHE    44     -15.150 -69.694  18.446  1.00  0.00              
ATOM    356  CA  PHE    44     -14.966 -69.387  17.020  1.00  0.00              
ATOM    357  CB  PHE    44     -14.422 -70.604  16.224  1.00  0.00              
ATOM    358  C   PHE    44     -16.332 -68.907  16.350  1.00  0.00              
ATOM    359  O   PHE    44     -16.461 -68.010  15.532  1.00  0.00              
ATOM    360  CG  PHE    44     -14.469 -70.443  14.705  1.00  0.00           C  
ATOM    361  CD1 PHE    44     -13.862 -69.353  14.070  1.00  0.00           C  
ATOM    362  CD2 PHE    44     -15.105 -71.400  13.914  1.00  0.00           C  
ATOM    363  CE1 PHE    44     -13.875 -69.218  12.687  1.00  0.00           C  
ATOM    364  CE2 PHE    44     -15.121 -71.276  12.518  1.00  0.00           C  
ATOM    365  CZ  PHE    44     -14.507 -70.178  11.906  1.00  0.00           C  
ATOM    366  N   SER    45     -17.336 -69.701  16.723  1.00  0.00              
ATOM    367  CA  SER    45     -18.655 -69.392  16.108  1.00  0.00              
ATOM    368  CB  SER    45     -19.675 -70.471  16.468  1.00  0.00              
ATOM    369  C   SER    45     -19.108 -68.091  16.644  1.00  0.00              
ATOM    370  O   SER    45     -19.529 -67.252  15.858  1.00  0.00              
ATOM    371  OG  SER    45     -19.351 -71.706  15.860  1.00  0.00           O  
ATOM    372  N   PHE    46     -19.048 -67.901  17.958  1.00  0.00              
ATOM    373  CA  PHE    46     -19.377 -66.662  18.650  1.00  0.00              
ATOM    374  CB  PHE    46     -19.046 -66.707  20.165  1.00  0.00              
ATOM    375  C   PHE    46     -18.752 -65.473  17.925  1.00  0.00              
ATOM    376  O   PHE    46     -19.426 -64.604  17.369  1.00  0.00              
ATOM    377  CG  PHE    46     -19.253 -65.384  20.902  1.00  0.00           C  
ATOM    378  CD1 PHE    46     -20.483 -64.716  20.865  1.00  0.00           C  
ATOM    379  CD2 PHE    46     -18.216 -64.823  21.648  1.00  0.00           C  
ATOM    380  CE1 PHE    46     -20.685 -63.528  21.557  1.00  0.00           C  
ATOM    381  CE2 PHE    46     -18.410 -63.627  22.352  1.00  0.00           C  
ATOM    382  CZ  PHE    46     -19.649 -62.978  22.302  1.00  0.00           C  
ATOM    383  N   GLY    47     -17.414 -65.459  17.934  1.00  0.00              
ATOM    384  CA  GLY    47     -16.702 -64.337  17.277  1.00  0.00              
ATOM    385  C   GLY    47     -17.104 -64.137  15.862  1.00  0.00              
ATOM    386  O   GLY    47     -17.419 -62.991  15.524  1.00  0.00              
ATOM    387  N   ARG    48     -17.116 -65.170  15.018  1.00  0.00              
ATOM    388  CA  ARG    48     -17.566 -65.135  13.664  1.00  0.00              
ATOM    389  CB  ARG    48     -17.766 -66.560  13.132  1.00  0.00              
ATOM    390  C   ARG    48     -18.879 -64.273  13.568  1.00  0.00              
ATOM    391  O   ARG    48     -18.986 -63.225  12.915  1.00  0.00              
ATOM    392  CG  ARG    48     -17.853 -66.695  11.601  1.00  0.00           C  
ATOM    393  CD  ARG    48     -18.053 -68.178  11.271  1.00  0.00           C  
ATOM    394  NE  ARG    48     -18.467 -68.429   9.889  1.00  0.00           N  
ATOM    395  CZ  ARG    48     -17.553 -68.686   8.950  1.00  0.00           C  
ATOM    396  NH1 ARG    48     -16.269 -68.676   9.285  1.00  0.00           N  
ATOM    397  NH2 ARG    48     -17.880 -68.932   7.696  1.00  0.00           N  
ATOM    398  N   GLN    49     -19.884 -64.793  14.272  1.00  0.00              
ATOM    399  CA  GLN    49     -21.168 -64.065  14.233  1.00  0.00              
ATOM    400  CB  GLN    49     -22.184 -64.853  15.065  1.00  0.00              
ATOM    401  C   GLN    49     -21.281 -62.765  15.043  1.00  0.00              
ATOM    402  O   GLN    49     -22.359 -62.206  15.248  1.00  0.00              
ATOM    403  CG  GLN    49     -22.331 -66.302  14.589  1.00  0.00           C  
ATOM    404  CD  GLN    49     -23.297 -67.122  15.422  1.00  0.00           C  
ATOM    405  OE1 GLN    49     -24.491 -66.821  15.493  1.00  0.00           O  
ATOM    406  NE2 GLN    49     -22.785 -68.171  16.059  1.00  0.00           N  
ATOM    407  N   SER    50     -20.122 -62.261  15.450  1.00  0.00              
ATOM    408  CA  SER    50     -20.110 -60.993  16.204  1.00  0.00              
ATOM    409  CB  SER    50     -20.388 -59.876  15.186  1.00  0.00              
ATOM    410  C   SER    50     -21.003 -60.880  17.462  1.00  0.00              
ATOM    411  O   SER    50     -21.723 -59.884  17.626  1.00  0.00              
ATOM    412  OG  SER    50     -19.526 -59.986  14.060  1.00  0.00           O  
ATOM    413  N   SER    51     -20.999 -61.926  18.288  1.00  0.00              
ATOM    414  CA  SER    51     -21.807 -61.928  19.473  1.00  0.00              
ATOM    415  CB  SER    51     -22.121 -63.412  19.784  1.00  0.00              
ATOM    416  C   SER    51     -20.845 -61.646  20.567  1.00  0.00              
ATOM    417  O   SER    51     -20.351 -62.494  21.311  1.00  0.00              
ATOM    418  OG  SER    51     -20.941 -64.169  19.783  1.00  0.00           O  
ATOM    419  N   LEU    52     -20.617 -60.342  20.698  1.00  0.00              
ATOM    420  CA  LEU    52     -19.719 -59.684  21.720  1.00  0.00              
ATOM    421  CB  LEU    52     -19.381 -58.254  21.285  1.00  0.00              
ATOM    422  C   LEU    52     -19.952 -60.127  23.143  1.00  0.00              
ATOM    423  O   LEU    52     -19.010 -60.591  23.791  1.00  0.00              
ATOM    424  CG  LEU    52     -20.533 -57.255  21.303  1.00  0.00           C  
ATOM    425  CD1 LEU    52     -20.027 -55.894  20.825  1.00  0.00           C  
ATOM    426  CD2 LEU    52     -21.679 -57.766  20.423  1.00  0.00           C  
ATOM    427  N   ASP    53     -21.193 -60.092  23.609  1.00  0.00              
ATOM    428  CA  ASP    53     -21.565 -60.543  24.929  1.00  0.00              
ATOM    429  CB  ASP    53     -22.900 -59.898  25.313  1.00  0.00              
ATOM    430  C   ASP    53     -21.132 -62.047  25.180  1.00  0.00              
ATOM    431  O   ASP    53     -20.528 -62.459  26.158  1.00  0.00              
ATOM    432  CG  ASP    53     -22.787 -58.393  25.438  1.00  0.00           C  
ATOM    433  OD1 ASP    53     -21.683 -57.835  25.276  1.00  0.00           O  
ATOM    434  OD2 ASP    53     -23.841 -57.767  25.654  1.00  0.00           O  
ATOM    435  N   PRO    54     -21.602 -62.851  24.226  1.00  0.00              
ATOM    436  CA  PRO    54     -21.312 -64.295  24.382  1.00  0.00              
ATOM    437  CB  PRO    54     -21.961 -64.860  23.131  1.00  0.00              
ATOM    438  C   PRO    54     -19.807 -64.520  24.384  1.00  0.00              
ATOM    439  O   PRO    54     -19.304 -65.199  25.280  1.00  0.00              
ATOM    440  CG  PRO    54     -23.142 -63.992  22.972  1.00  0.00           C  
ATOM    441  CD  PRO    54     -22.560 -62.629  23.181  1.00  0.00           C  
ATOM    442  N   ILE    55     -19.089 -63.900  23.453  1.00  0.00              
ATOM    443  CA  ILE    55     -17.658 -63.945  23.398  1.00  0.00              
ATOM    444  CB  ILE    55     -17.090 -63.026  22.292  1.00  0.00              
ATOM    445  C   ILE    55     -17.080 -63.643  24.841  1.00  0.00              
ATOM    446  O   ILE    55     -16.352 -64.449  25.412  1.00  0.00              
ATOM    447  CG1 ILE    55     -17.603 -63.456  20.909  1.00  0.00           C  
ATOM    448  CG2 ILE    55     -15.577 -63.061  22.388  1.00  0.00           C  
ATOM    449  CD1 ILE    55     -17.212 -62.583  19.742  1.00  0.00           C  
ATOM    450  N   ARG    56     -17.426 -62.485  25.399  1.00  0.00              
ATOM    451  CA  ARG    56     -16.982 -62.166  26.687  1.00  0.00              
ATOM    452  CB  ARG    56     -17.461 -60.758  27.037  1.00  0.00              
ATOM    453  C   ARG    56     -17.186 -63.291  27.664  1.00  0.00              
ATOM    454  O   ARG    56     -16.249 -63.699  28.339  1.00  0.00              
ATOM    455  CG  ARG    56     -16.782 -59.697  26.186  1.00  0.00           C  
ATOM    456  CD  ARG    56     -16.854 -58.325  26.815  1.00  0.00           C  
ATOM    457  NE  ARG    56     -18.018 -57.560  26.373  1.00  0.00           N  
ATOM    458  CZ  ARG    56     -18.648 -56.665  27.128  1.00  0.00           C  
ATOM    459  NH1 ARG    56     -18.236 -56.431  28.368  1.00  0.00           N  
ATOM    460  NH2 ARG    56     -19.649 -55.954  26.622  1.00  0.00           N  
ATOM    461  N   ARG    57     -18.426 -63.755  27.774  1.00  0.00              
ATOM    462  CA  ARG    57     -18.789 -64.865  28.658  1.00  0.00              
ATOM    463  CB  ARG    57     -20.319 -64.882  28.764  1.00  0.00              
ATOM    464  C   ARG    57     -17.866 -66.061  28.497  1.00  0.00              
ATOM    465  O   ARG    57     -17.257 -66.533  29.463  1.00  0.00              
ATOM    466  CG  ARG    57     -20.891 -63.487  28.968  1.00  0.00           C  
ATOM    467  CD  ARG    57     -22.403 -63.457  29.099  1.00  0.00           C  
ATOM    468  NE  ARG    57     -22.882 -64.082  30.331  1.00  0.00           N  
ATOM    469  CZ  ARG    57     -24.157 -64.100  30.710  1.00  0.00           C  
ATOM    470  NH1 ARG    57     -25.087 -63.527  29.954  1.00  0.00           N  
ATOM    471  NH2 ARG    57     -24.507 -64.684  31.848  1.00  0.00           N  
ATOM    472  N   SER    58     -17.805 -66.589  27.274  1.00  0.00              
ATOM    473  CA  SER    58     -16.965 -67.757  27.000  1.00  0.00              
ATOM    474  CB  SER    58     -17.117 -68.049  25.469  1.00  0.00              
ATOM    475  C   SER    58     -15.532 -67.603  27.430  1.00  0.00              
ATOM    476  O   SER    58     -14.957 -68.489  28.056  1.00  0.00              
ATOM    477  OG  SER    58     -16.313 -67.072  24.771  1.00  0.00           O  
ATOM    478  N   PRO    59     -14.973 -66.431  27.161  1.00  0.00              
ATOM    479  CA  PRO    59     -13.585 -66.103  27.525  1.00  0.00              
ATOM    480  CB  PRO    59     -13.170 -64.983  26.577  1.00  0.00              
ATOM    481  C   PRO    59     -13.414 -66.022  29.055  1.00  0.00              
ATOM    482  O   PRO    59     -12.446 -66.585  29.566  1.00  0.00              
ATOM    483  CG  PRO    59     -14.422 -64.168  26.495  1.00  0.00           C  
ATOM    484  CD  PRO    59     -15.513 -65.216  26.361  1.00  0.00           C  
ATOM    485  N   GLU    60     -14.319 -65.357  29.768  1.00  0.00              
ATOM    486  CA  GLU    60     -14.321 -65.279  31.160  1.00  0.00              
ATOM    487  CB  GLU    60     -15.297 -64.181  31.584  1.00  0.00              
ATOM    488  C   GLU    60     -14.191 -66.660  31.909  1.00  0.00              
ATOM    489  O   GLU    60     -13.381 -66.992  32.766  1.00  0.00              
ATOM    490  CG  GLU    60     -15.051 -62.815  30.933  1.00  0.00           C  
ATOM    491  CD  GLU    60     -15.736 -61.678  31.684  1.00  0.00           C  
ATOM    492  OE1 GLU    60     -16.965 -61.485  31.517  1.00  0.00           O  
ATOM    493  OE2 GLU    60     -15.044 -60.975  32.456  1.00  0.00           O  
ATOM    494  N   SER    61     -15.265 -67.382  31.589  1.00  0.00              
ATOM    495  CA  SER    61     -15.279 -68.782  32.276  1.00  0.00              
ATOM    496  CB  SER    61     -16.625 -68.998  32.967  1.00  0.00              
ATOM    497  C   SER    61     -15.142 -69.463  30.923  1.00  0.00              
ATOM    498  O   SER    61     -14.751 -68.799  29.963  1.00  0.00              
ATOM    499  OG  SER    61     -17.709 -68.647  32.128  1.00  0.00           O  
ATOM    500  N   LEU    62     -15.345 -70.767  30.817  1.00  0.00              
ATOM    501  CA  LEU    62     -15.074 -71.334  29.473  1.00  0.00              
ATOM    502  CB  LEU    62     -15.378 -71.216  27.980  1.00  0.00              
ATOM    503  C   LEU    62     -13.543 -71.639  29.339  1.00  0.00              
ATOM    504  O   LEU    62     -13.145 -72.505  28.560  1.00  0.00              
ATOM    505  CG  LEU    62     -16.854 -71.391  27.630  1.00  0.00           C  
ATOM    506  CD1 LEU    62     -17.068 -70.811  26.209  1.00  0.00           C  
ATOM    507  CD2 LEU    62     -17.268 -72.813  27.691  1.00  0.00           C  
ATOM    508  N   SER    63     -12.760 -70.935  30.128  1.00  0.00              
ATOM    509  CA  SER    63     -11.344 -71.123  30.142  1.00  0.00              
ATOM    510  CB  SER    63     -11.216 -72.223  31.196  1.00  0.00              
ATOM    511  C   SER    63     -10.724 -71.493  28.770  1.00  0.00              
ATOM    512  O   SER    63      -9.624 -72.009  28.615  1.00  0.00              
ATOM    513  OG  SER    63      -9.864 -72.614  31.434  1.00  0.00           O  
ATOM    514  N   CYS    64     -11.540 -71.081  27.785  1.00  0.00              
ATOM    515  CA  CYS    64     -11.439 -70.707  26.374  1.00  0.00              
ATOM    516  CB  CYS    64     -12.837 -70.218  25.965  1.00  0.00              
ATOM    517  C   CYS    64     -10.392 -69.706  25.768  1.00  0.00              
ATOM    518  O   CYS    64     -10.548 -68.520  25.477  1.00  0.00              
ATOM    519  SG  CYS    64     -13.323 -70.822  24.322  1.00  0.00           S  
ATOM    520  N   GLU    65      -9.215 -70.336  25.602  1.00  0.00              
ATOM    521  CA  GLU    65      -8.081 -69.822  24.851  1.00  0.00              
ATOM    522  CB  GLU    65      -6.950 -70.812  24.537  1.00  0.00              
ATOM    523  C   GLU    65      -7.676 -68.609  24.111  1.00  0.00              
ATOM    524  O   GLU    65      -6.620 -68.059  24.368  1.00  0.00              
ATOM    525  CG  GLU    65      -5.760 -70.137  23.847  1.00  0.00           C  
ATOM    526  CD  GLU    65      -4.523 -71.001  23.760  1.00  0.00           C  
ATOM    527  OE1 GLU    65      -4.563 -72.192  24.166  1.00  0.00           O  
ATOM    528  OE2 GLU    65      -3.465 -70.506  23.265  1.00  0.00           O  
ATOM    529  N   PRO    66      -8.575 -68.106  23.265  1.00  0.00              
ATOM    530  CA  PRO    66      -8.195 -66.822  22.523  1.00  0.00              
ATOM    531  CB  PRO    66      -7.540 -65.580  23.141  1.00  0.00              
ATOM    532  C   PRO    66      -7.447 -67.419  21.375  1.00  0.00              
ATOM    533  O   PRO    66      -7.949 -67.359  20.255  1.00  0.00              
ATOM    534  CG  PRO    66      -6.879 -66.080  24.458  1.00  0.00           C  
ATOM    535  CD  PRO    66      -7.743 -67.187  24.915  1.00  0.00           C  
ATOM    536  N   HIS    67      -6.296 -68.038  21.622  1.00  0.00              
ATOM    537  CA  HIS    67      -5.544 -68.700  20.551  1.00  0.00              
ATOM    538  CB  HIS    67      -4.101 -68.305  20.904  1.00  0.00              
ATOM    539  C   HIS    67      -5.620 -70.084  20.127  1.00  0.00              
ATOM    540  O   HIS    67      -4.714 -70.661  19.538  1.00  0.00              
ATOM    541  CG  HIS    67      -3.755 -66.917  20.453  1.00  0.00           C  
ATOM    542  ND1 HIS    67      -3.646 -66.544  19.127  1.00  0.00           N  
ATOM    543  CD2 HIS    67      -3.608 -65.772  21.168  1.00  0.00           C  
ATOM    544  CE1 HIS    67      -3.464 -65.226  19.072  1.00  0.00           C  
ATOM    545  NE2 HIS    67      -3.433 -64.716  20.284  1.00  0.00           N  
ATOM    546  N   MET    68      -6.764 -70.678  20.423  1.00  0.00              
ATOM    547  CA  MET    68      -6.912 -72.229  20.207  1.00  0.00              
ATOM    548  CB  MET    68      -8.051 -72.849  21.013  1.00  0.00              
ATOM    549  C   MET    68      -7.223 -72.272  18.705  1.00  0.00              
ATOM    550  O   MET    68      -7.851 -71.321  18.191  1.00  0.00              
ATOM    551  CG  MET    68      -8.105 -74.368  20.898  1.00  0.00           C  
ATOM    552  SD  MET    68      -9.329 -75.131  21.976  1.00  0.00           S  
ATOM    553  CE  MET    68      -8.482 -75.049  23.567  1.00  0.00           C  
ATOM    554  N   SER    69      -6.805 -73.331  18.009  1.00  0.00              
ATOM    555  CA  SER    69      -6.638 -73.314  16.578  1.00  0.00              
ATOM    556  CB  SER    69      -5.259 -73.468  15.945  1.00  0.00              
ATOM    557  C   SER    69      -7.852 -73.955  15.798  1.00  0.00              
ATOM    558  O   SER    69      -8.477 -74.762  16.483  1.00  0.00              
ATOM    559  OG  SER    69      -4.412 -72.392  16.295  1.00  0.00           O  
ATOM    560  N   VAL    70      -7.973 -73.885  14.477  1.00  0.00              
ATOM    561  CA  VAL    70      -8.962 -74.968  14.064  1.00  0.00              
ATOM    562  CB  VAL    70     -10.247 -74.251  13.657  1.00  0.00              
ATOM    563  C   VAL    70      -8.266 -75.554  12.921  1.00  0.00              
ATOM    564  O   VAL    70      -7.561 -74.796  12.269  1.00  0.00              
ATOM    565  CG1 VAL    70     -11.271 -75.234  13.103  1.00  0.00           C  
ATOM    566  CG2 VAL    70     -10.900 -73.615  14.916  1.00  0.00           C  
ATOM    567  N   PRO    71      -8.520 -76.820  12.585  1.00  0.00              
ATOM    568  CA  PRO    71      -7.933 -77.500  11.426  1.00  0.00              
ATOM    569  CB  PRO    71      -9.067 -76.792  10.681  1.00  0.00              
ATOM    570  C   PRO    71      -6.746 -77.152  10.521  1.00  0.00              
ATOM    571  O   PRO    71      -6.770 -77.159   9.283  1.00  0.00              
ATOM    572  CG  PRO    71      -8.677 -75.362  10.723  1.00  0.00           C  
ATOM    573  CD  PRO    71      -8.139 -75.192  12.106  1.00  0.00           C  
ATOM    574  N   GLU    72      -5.654 -76.850  11.218  1.00  0.00              
ATOM    575  CA  GLU    72      -4.388 -76.498  10.492  1.00  0.00              
ATOM    576  CB  GLU    72      -3.882 -77.756   9.785  1.00  0.00              
ATOM    577  C   GLU    72      -4.466 -75.405   9.540  1.00  0.00              
ATOM    578  O   GLU    72      -3.774 -75.416   8.521  1.00  0.00              
ATOM    579  CG  GLU    72      -3.135 -78.714  10.713  1.00  0.00           C  
ATOM    580  CD  GLU    72      -3.436 -80.176  10.400  1.00  0.00           C  
ATOM    581  OE1 GLU    72      -4.649 -80.524  10.364  1.00  0.00           O  
ATOM    582  OE2 GLU    72      -2.474 -80.979  10.200  1.00  0.00           O  
ATOM    583  N   ASN    73      -5.376 -74.465   9.787  1.00  0.00              
ATOM    584  CA  ASN    73      -5.582 -73.297   8.854  1.00  0.00              
ATOM    585  CB  ASN    73      -4.325 -72.688   8.235  1.00  0.00              
ATOM    586  C   ASN    73      -6.546 -73.952   7.869  1.00  0.00              
ATOM    587  O   ASN    73      -6.295 -73.843   6.663  1.00  0.00              
ATOM    588  CG  ASN    73      -4.509 -71.264   7.745  1.00  0.00           C  
ATOM    589  OD1 ASN    73      -3.923 -70.889   6.711  1.00  0.00           O  
ATOM    590  ND2 ASN    73      -5.328 -70.477   8.455  1.00  0.00           N  
ATOM    591  N   LEU    74      -7.518 -74.720   8.353  1.00  0.00              
ATOM    592  CA  LEU    74      -8.495 -75.317   7.488  1.00  0.00              
ATOM    593  CB  LEU    74      -9.643 -75.943   8.259  1.00  0.00              
ATOM    594  C   LEU    74      -9.374 -74.047   7.252  1.00  0.00              
ATOM    595  O   LEU    74     -10.599 -74.144   7.178  1.00  0.00              
ATOM    596  CG  LEU    74      -9.247 -76.773   9.478  1.00  0.00           C  
ATOM    597  CD1 LEU    74     -10.498 -77.251  10.182  1.00  0.00           C  
ATOM    598  CD2 LEU    74      -8.378 -77.937   9.095  1.00  0.00           C  
ATOM    599  N   ASP    75      -8.705 -73.066   6.626  1.00  0.00              
ATOM    600  CA  ASP    75      -9.337 -71.821   6.343  1.00  0.00              
ATOM    601  CB  ASP    75     -10.391 -71.821   5.227  1.00  0.00              
ATOM    602  C   ASP    75     -10.246 -71.669   7.618  1.00  0.00              
ATOM    603  O   ASP    75     -11.471 -71.630   7.609  1.00  0.00              
ATOM    604  CG  ASP    75     -10.788 -70.414   4.810  1.00  0.00           C  
ATOM    605  OD1 ASP    75      -9.885 -69.562   4.668  1.00  0.00           O  
ATOM    606  OD2 ASP    75     -11.973 -70.054   4.619  1.00  0.00           O  
ATOM    607  N   SER    76      -9.536 -71.727   8.731  1.00  0.00              
ATOM    608  CA  SER    76      -9.903 -71.705  10.087  1.00  0.00              
ATOM    609  CB  SER    76      -9.643 -73.138  10.595  1.00  0.00              
ATOM    610  C   SER    76      -8.860 -71.097  10.949  1.00  0.00              
ATOM    611  O   SER    76      -7.857 -71.713  11.327  1.00  0.00              
ATOM    612  OG  SER    76      -8.249 -73.235  10.858  1.00  0.00           O  
ATOM    613  N   THR    77      -8.967 -69.775  11.055  1.00  0.00              
ATOM    614  CA  THR    77      -7.982 -68.965  11.839  1.00  0.00              
ATOM    615  CB  THR    77      -7.812 -67.720  10.921  1.00  0.00              
ATOM    616  C   THR    77      -8.521 -68.653  13.122  1.00  0.00              
ATOM    617  O   THR    77      -9.740 -68.565  13.210  1.00  0.00              
ATOM    618  OG1 THR    77      -7.298 -68.246   9.663  1.00  0.00           O  
ATOM    619  CG2 THR    77      -6.797 -66.728  11.414  1.00  0.00           C  
ATOM    620  N   MET    78      -7.725 -68.581  14.184  1.00  0.00              
ATOM    621  CA  MET    78      -8.210 -68.250  15.564  1.00  0.00              
ATOM    622  CB  MET    78      -6.946 -67.942  16.344  1.00  0.00              
ATOM    623  C   MET    78      -9.056 -67.098  16.175  1.00  0.00              
ATOM    624  O   MET    78      -8.636 -66.255  16.977  1.00  0.00              
ATOM    625  CG  MET    78      -7.089 -67.896  17.854  1.00  0.00           C  
ATOM    626  SD  MET    78      -5.442 -67.925  18.629  1.00  0.00           S  
ATOM    627  CE  MET    78      -4.917 -66.267  18.321  1.00  0.00           C  
ATOM    628  N   GLN    79     -10.337 -67.186  15.822  1.00  0.00              
ATOM    629  CA  GLN    79     -11.297 -66.245  16.489  1.00  0.00              
ATOM    630  CB  GLN    79     -11.684 -66.751  17.881  1.00  0.00              
ATOM    631  C   GLN    79     -10.886 -64.759  16.205  1.00  0.00              
ATOM    632  O   GLN    79     -11.716 -63.839  16.052  1.00  0.00              
ATOM    633  CG  GLN    79     -12.093 -68.197  17.965  1.00  0.00           C  
ATOM    634  CD  GLN    79     -12.117 -68.693  19.402  1.00  0.00           C  
ATOM    635  OE1 GLN    79     -11.105 -68.631  20.113  1.00  0.00           O  
ATOM    636  NE2 GLN    79     -13.272 -69.186  19.839  1.00  0.00           N  
ATOM    637  N   LEU    80      -9.556 -64.497  16.208  1.00  0.00              
ATOM    638  CA  LEU    80      -9.130 -63.215  15.741  1.00  0.00              
ATOM    639  CB  LEU    80      -7.726 -63.024  16.313  1.00  0.00              
ATOM    640  C   LEU    80      -9.321 -63.194  14.171  1.00  0.00              
ATOM    641  O   LEU    80      -9.933 -62.283  13.625  1.00  0.00              
ATOM    642  CG  LEU    80      -7.611 -62.537  17.743  1.00  0.00           C  
ATOM    643  CD1 LEU    80      -6.168 -62.550  18.188  1.00  0.00           C  
ATOM    644  CD2 LEU    80      -8.154 -61.133  17.793  1.00  0.00           C  
ATOM    645  N   LEU    81      -8.801 -64.208  13.482  1.00  0.00              
ATOM    646  CA  LEU    81      -8.966 -64.283  12.098  1.00  0.00              
ATOM    647  CB  LEU    81      -8.250 -65.524  11.580  1.00  0.00              
ATOM    648  C   LEU    81     -10.489 -64.028  11.704  1.00  0.00              
ATOM    649  O   LEU    81     -10.854 -63.129  10.954  1.00  0.00              
ATOM    650  CG  LEU    81      -6.721 -65.569  11.682  1.00  0.00           C  
ATOM    651  CD1 LEU    81      -6.199 -66.928  11.246  1.00  0.00           C  
ATOM    652  CD2 LEU    81      -6.153 -64.449  10.823  1.00  0.00           C  
ATOM    653  N   PHE    82     -11.349 -64.884  12.252  1.00  0.00              
ATOM    654  CA  PHE    82     -12.738 -64.711  11.926  1.00  0.00              
ATOM    655  CB  PHE    82     -13.543 -65.778  12.691  1.00  0.00              
ATOM    656  C   PHE    82     -13.375 -63.407  12.275  1.00  0.00              
ATOM    657  O   PHE    82     -14.323 -62.934  11.651  1.00  0.00              
ATOM    658  CG  PHE    82     -14.774 -66.261  11.960  1.00  0.00           C  
ATOM    659  CD1 PHE    82     -15.826 -65.399  11.690  1.00  0.00           C  
ATOM    660  CD2 PHE    82     -14.864 -67.573  11.511  1.00  0.00           C  
ATOM    661  CE1 PHE    82     -16.946 -65.833  10.978  1.00  0.00           C  
ATOM    662  CE2 PHE    82     -15.977 -68.012  10.805  1.00  0.00           C  
ATOM    663  CZ  PHE    82     -17.019 -67.139  10.536  1.00  0.00           C  
ATOM    664  N   MET    83     -12.789 -62.774  13.290  1.00  0.00              
ATOM    665  CA  MET    83     -13.362 -61.422  13.725  1.00  0.00              
ATOM    666  CB  MET    83     -12.859 -61.036  15.119  1.00  0.00              
ATOM    667  C   MET    83     -13.040 -60.464  12.526  1.00  0.00              
ATOM    668  O   MET    83     -13.914 -59.784  11.997  1.00  0.00              
ATOM    669  CG  MET    83     -13.354 -59.681  15.611  1.00  0.00           C  
ATOM    670  SD  MET    83     -15.151 -59.557  15.730  1.00  0.00           S  
ATOM    671  CE  MET    83     -15.440 -60.072  17.456  1.00  0.00           C  
ATOM    672  N   ALA    84     -11.776 -60.458  12.121  1.00  0.00              
ATOM    673  CA  ALA    84     -11.324 -59.655  11.049  1.00  0.00              
ATOM    674  CB  ALA    84      -9.795 -59.781  11.125  1.00  0.00              
ATOM    675  C   ALA    84     -12.200 -59.832   9.756  1.00  0.00              
ATOM    676  O   ALA    84     -12.685 -58.940   9.061  1.00  0.00              
ATOM    677  N   SER    85     -12.264 -61.121   9.423  1.00  0.00              
ATOM    678  CA  SER    85     -12.921 -61.353   8.049  1.00  0.00              
ATOM    679  CB  SER    85     -12.745 -62.831   7.736  1.00  0.00              
ATOM    680  C   SER    85     -14.340 -60.620   8.071  1.00  0.00              
ATOM    681  O   SER    85     -14.734 -59.825   7.225  1.00  0.00              
ATOM    682  OG  SER    85     -13.457 -63.560   8.709  1.00  0.00           O  
ATOM    683  N   LYS    86     -15.094 -60.979   9.109  1.00  0.00              
ATOM    684  CA  LYS    86     -16.424 -60.373   9.151  1.00  0.00              
ATOM    685  CB  LYS    86     -17.301 -61.011  10.216  1.00  0.00              
ATOM    686  C   LYS    86     -16.478 -58.939   9.687  1.00  0.00              
ATOM    687  O   LYS    86     -17.539 -58.404  10.011  1.00  0.00              
ATOM    688  CG  LYS    86     -17.578 -62.487   9.904  1.00  0.00           C  
ATOM    689  CD  LYS    86     -18.613 -63.054  10.841  1.00  0.00           C  
ATOM    690  CE  LYS    86     -18.898 -64.537  10.651  1.00  0.00           C  
ATOM    691  NZ  LYS    86     -19.017 -65.221  11.978  1.00  0.00           N  
ATOM    692  N   GLY    87     -15.315 -58.301   9.713  1.00  0.00              
ATOM    693  CA  GLY    87     -15.276 -56.894  10.160  1.00  0.00              
ATOM    694  C   GLY    87     -15.644 -56.386  11.496  1.00  0.00              
ATOM    695  O   GLY    87     -16.214 -55.307  11.665  1.00  0.00              
ATOM    696  N   ASP    88     -15.340 -57.196  12.513  1.00  0.00              
ATOM    697  CA  ASP    88     -16.133 -57.199  13.850  1.00  0.00              
ATOM    698  CB  ASP    88     -15.199 -58.421  14.387  1.00  0.00              
ATOM    699  C   ASP    88     -15.159 -56.411  14.729  1.00  0.00              
ATOM    700  O   ASP    88     -14.537 -57.061  15.568  1.00  0.00              
ATOM    701  CG  ASP    88     -16.153 -59.374  15.060  1.00  0.00           C  
ATOM    702  OD1 ASP    88     -17.267 -59.443  14.507  1.00  0.00           O  
ATOM    703  OD2 ASP    88     -15.810 -60.003  16.079  1.00  0.00           O  
ATOM    704  N   VAL    89     -15.054 -55.079  14.644  1.00  0.00              
ATOM    705  CA  VAL    89     -14.035 -54.390  15.316  1.00  0.00              
ATOM    706  CB  VAL    89     -13.864 -53.042  14.520  1.00  0.00              
ATOM    707  C   VAL    89     -14.143 -54.571  16.804  1.00  0.00              
ATOM    708  O   VAL    89     -13.120 -54.790  17.462  1.00  0.00              
ATOM    709  CG1 VAL    89     -13.401 -53.410  13.094  1.00  0.00           C  
ATOM    710  CG2 VAL    89     -15.151 -52.209  14.505  1.00  0.00           C  
ATOM    711  N   ASN    90     -15.351 -54.460  17.359  1.00  0.00              
ATOM    712  CA  ASN    90     -15.591 -54.645  18.774  1.00  0.00              
ATOM    713  CB  ASN    90     -17.043 -54.405  19.154  1.00  0.00              
ATOM    714  C   ASN    90     -15.164 -55.968  19.350  1.00  0.00              
ATOM    715  O   ASN    90     -14.674 -56.039  20.474  1.00  0.00              
ATOM    716  CG  ASN    90     -17.523 -53.032  18.746  1.00  0.00           C  
ATOM    717  OD1 ASN    90     -18.401 -52.904  17.897  1.00  0.00           O  
ATOM    718  ND2 ASN    90     -16.923 -51.994  19.321  1.00  0.00           N  
ATOM    719  N   GLY    91     -15.276 -57.015  18.544  1.00  0.00              
ATOM    720  CA  GLY    91     -14.889 -58.376  18.936  1.00  0.00              
ATOM    721  C   GLY    91     -13.367 -58.371  18.974  1.00  0.00              
ATOM    722  O   GLY    91     -12.773 -58.754  19.988  1.00  0.00              
ATOM    723  N   VAL    92     -12.734 -57.998  17.862  1.00  0.00              
ATOM    724  CA  VAL    92     -11.295 -57.963  17.773  1.00  0.00              
ATOM    725  CB  VAL    92     -10.825 -57.382  16.440  1.00  0.00              
ATOM    726  C   VAL    92     -10.684 -57.234  18.945  1.00  0.00              
ATOM    727  O   VAL    92      -9.786 -57.699  19.645  1.00  0.00              
ATOM    728  CG1 VAL    92      -9.396 -56.871  16.474  1.00  0.00           C  
ATOM    729  CG2 VAL    92     -11.029 -58.393  15.301  1.00  0.00           C  
ATOM    730  N   GLU    93     -11.230 -56.040  19.168  1.00  0.00              
ATOM    731  CA  GLU    93     -10.657 -55.212  20.316  1.00  0.00              
ATOM    732  CB  GLU    93     -11.572 -54.010  20.522  1.00  0.00              
ATOM    733  C   GLU    93     -10.670 -55.943  21.665  1.00  0.00              
ATOM    734  O   GLU    93      -9.761 -55.789  22.475  1.00  0.00              
ATOM    735  CG  GLU    93     -11.576 -52.984  19.368  1.00  0.00           C  
ATOM    736  CD  GLU    93     -10.295 -52.172  19.467  1.00  0.00           C  
ATOM    737  OE1 GLU    93     -10.115 -51.461  20.487  1.00  0.00           O  
ATOM    738  OE2 GLU    93      -9.454 -52.294  18.550  1.00  0.00           O  
ATOM    739  N   GLU    94     -11.688 -56.769  21.870  1.00  0.00              
ATOM    740  CA  GLU    94     -11.851 -57.531  23.079  1.00  0.00              
ATOM    741  CB  GLU    94     -13.214 -58.280  23.127  1.00  0.00              
ATOM    742  C   GLU    94     -10.824 -58.614  23.061  1.00  0.00              
ATOM    743  O   GLU    94     -10.049 -58.716  24.018  1.00  0.00              
ATOM    744  CG  GLU    94     -14.374 -57.310  23.289  1.00  0.00           C  
ATOM    745  CD  GLU    94     -15.727 -57.994  23.196  1.00  0.00           C  
ATOM    746  OE1 GLU    94     -15.831 -59.142  22.697  1.00  0.00           O  
ATOM    747  OE2 GLU    94     -16.688 -57.346  23.654  1.00  0.00           O  
ATOM    748  N   LEU    95     -10.796 -59.441  22.015  1.00  0.00              
ATOM    749  CA  LEU    95      -9.823 -60.504  21.857  1.00  0.00              
ATOM    750  CB  LEU    95      -9.954 -61.171  20.476  1.00  0.00              
ATOM    751  C   LEU    95      -8.365 -60.029  22.192  1.00  0.00              
ATOM    752  O   LEU    95      -7.674 -60.627  23.011  1.00  0.00              
ATOM    753  CG  LEU    95     -11.153 -62.116  20.284  1.00  0.00           C  
ATOM    754  CD1 LEU    95     -11.384 -62.446  18.812  1.00  0.00           C  
ATOM    755  CD2 LEU    95     -10.922 -63.391  21.096  1.00  0.00           C  
ATOM    756  N   LEU    96      -7.931 -58.936  21.566  1.00  0.00              
ATOM    757  CA  LEU    96      -6.648 -58.417  21.853  1.00  0.00              
ATOM    758  CB  LEU    96      -6.368 -57.247  20.918  1.00  0.00              
ATOM    759  C   LEU    96      -6.382 -58.007  23.256  1.00  0.00              
ATOM    760  O   LEU    96      -5.258 -58.051  23.755  1.00  0.00              
ATOM    761  CG  LEU    96      -6.195 -57.543  19.425  1.00  0.00           C  
ATOM    762  CD1 LEU    96      -6.061 -56.249  18.638  1.00  0.00           C  
ATOM    763  CD2 LEU    96      -4.972 -58.431  19.253  1.00  0.00           C  
ATOM    764  N   ASN    97      -7.464 -57.647  23.944  1.00  0.00              
ATOM    765  CA  ASN    97      -7.302 -57.214  25.397  1.00  0.00              
ATOM    766  CB  ASN    97      -8.653 -56.644  25.866  1.00  0.00              
ATOM    767  C   ASN    97      -7.055 -58.520  26.233  1.00  0.00              
ATOM    768  O   ASN    97      -6.337 -58.479  27.227  1.00  0.00              
ATOM    769  CG  ASN    97      -8.645 -56.219  27.317  1.00  0.00           C  
ATOM    770  OD1 ASN    97      -8.436 -57.032  28.209  1.00  0.00           O  
ATOM    771  ND2 ASN    97      -8.915 -54.945  27.561  1.00  0.00           N  
ATOM    772  N   GLU    98      -7.625 -59.650  25.821  1.00  0.00              
ATOM    773  CA  GLU    98      -7.417 -60.856  26.476  1.00  0.00              
ATOM    774  CB  GLU    98      -8.427 -61.891  25.970  1.00  0.00              
ATOM    775  C   GLU    98      -6.012 -61.400  26.189  1.00  0.00              
ATOM    776  O   GLU    98      -5.534 -62.230  26.979  1.00  0.00              
ATOM    777  CG  GLU    98      -9.871 -61.471  26.215  1.00  0.00           C  
ATOM    778  CD  GLU    98     -10.924 -62.440  25.667  1.00  0.00           C  
ATOM    779  OE1 GLU    98     -10.636 -63.204  24.712  1.00  0.00           O  
ATOM    780  OE2 GLU    98     -12.068 -62.410  26.185  1.00  0.00           O  
ATOM    781  N   GLY    99      -5.447 -61.183  24.996  1.00  0.00              
ATOM    782  CA  GLY    99      -4.128 -61.517  24.692  1.00  0.00              
ATOM    783  C   GLY    99      -4.481 -62.672  23.645  1.00  0.00              
ATOM    784  O   GLY    99      -4.820 -63.804  23.992  1.00  0.00              
ATOM    785  N   ILE   100      -4.422 -62.287  22.374  1.00  0.00              
ATOM    786  CA  ILE   100      -4.717 -63.109  21.292  1.00  0.00              
ATOM    787  CB  ILE   100      -5.591 -62.283  20.341  1.00  0.00              
ATOM    788  C   ILE   100      -3.579 -62.791  20.482  1.00  0.00              
ATOM    789  O   ILE   100      -3.277 -61.593  20.434  1.00  0.00              
ATOM    790  CG1 ILE   100      -6.843 -61.829  21.111  1.00  0.00           C  
ATOM    791  CG2 ILE   100      -5.961 -63.086  19.110  1.00  0.00           C  
ATOM    792  CD1 ILE   100      -7.735 -60.896  20.375  1.00  0.00           C  
ATOM    793  N   ASP   101      -2.901 -63.799  19.974  1.00  0.00              
ATOM    794  CA  ASP   101      -1.573 -63.598  19.215  1.00  0.00              
ATOM    795  CB  ASP   101      -0.905 -64.954  18.929  1.00  0.00              
ATOM    796  C   ASP   101      -1.989 -62.988  17.903  1.00  0.00              
ATOM    797  O   ASP   101      -2.665 -63.661  17.068  1.00  0.00              
ATOM    798  CG  ASP   101       0.436 -64.832  18.200  1.00  0.00           C  
ATOM    799  OD1 ASP   101       0.695 -63.824  17.514  1.00  0.00           O  
ATOM    800  OD2 ASP   101       1.232 -65.786  18.298  1.00  0.00           O  
ATOM    801  N   VAL   102      -1.667 -61.748  17.777  1.00  0.00              
ATOM    802  CA  VAL   102      -1.998 -60.829  16.647  1.00  0.00              
ATOM    803  CB  VAL   102      -1.677 -59.327  16.797  1.00  0.00              
ATOM    804  C   VAL   102      -1.232 -61.284  15.375  1.00  0.00              
ATOM    805  O   VAL   102      -1.607 -60.872  14.275  1.00  0.00              
ATOM    806  CG1 VAL   102      -2.483 -58.651  17.909  1.00  0.00           C  
ATOM    807  CG2 VAL   102      -0.208 -59.060  17.130  1.00  0.00           C  
ATOM    808  N   ASN   103      -0.190 -62.101  15.495  1.00  0.00              
ATOM    809  CA  ASN   103       0.521 -62.604  14.424  1.00  0.00              
ATOM    810  CB  ASN   103       1.992 -62.216  14.619  1.00  0.00              
ATOM    811  C   ASN   103       0.404 -64.038  14.017  1.00  0.00              
ATOM    812  O   ASN   103       1.210 -64.581  13.271  1.00  0.00              
ATOM    813  CG  ASN   103       2.609 -62.872  15.844  1.00  0.00           C  
ATOM    814  OD1 ASN   103       2.083 -63.852  16.366  1.00  0.00           O  
ATOM    815  ND2 ASN   103       3.725 -62.332  16.307  1.00  0.00           N  
ATOM    816  N   SER   104      -0.654 -64.671  14.497  1.00  0.00              
ATOM    817  CA  SER   104      -0.880 -66.131  14.213  1.00  0.00              
ATOM    818  CB  SER   104      -2.136 -66.619  14.939  1.00  0.00              
ATOM    819  C   SER   104      -1.235 -66.353  12.834  1.00  0.00              
ATOM    820  O   SER   104      -2.191 -65.739  12.359  1.00  0.00              
ATOM    821  OG  SER   104      -2.290 -68.024  14.841  1.00  0.00           O  
ATOM    822  N   ILE   105      -0.508 -67.224  12.138  1.00  0.00              
ATOM    823  CA  ILE   105      -0.708 -67.500  10.673  1.00  0.00              
ATOM    824  CB  ILE   105       0.730 -67.624  10.086  1.00  0.00              
ATOM    825  C   ILE   105      -1.408 -69.039  10.541  1.00  0.00              
ATOM    826  O   ILE   105      -1.247 -70.088  11.165  1.00  0.00              
ATOM    827  CG1 ILE   105       1.710 -66.620  10.705  1.00  0.00           C  
ATOM    828  CG2 ILE   105       0.685 -67.474   8.577  1.00  0.00           C  
ATOM    829  CD1 ILE   105       1.534 -65.220  10.152  1.00  0.00           C  
ATOM    830  N   ASP   106      -2.373 -68.882   9.640  1.00  0.00              
ATOM    831  CA  ASP   106      -3.282 -69.811   9.095  1.00  0.00              
ATOM    832  CB  ASP   106      -4.618 -69.134   8.685  1.00  0.00              
ATOM    833  C   ASP   106      -2.332 -70.717   8.295  1.00  0.00              
ATOM    834  O   ASP   106      -1.186 -70.394   8.085  1.00  0.00              
ATOM    835  CG  ASP   106      -5.759 -70.199   8.645  1.00  0.00           C  
ATOM    836  OD1 ASP   106      -5.983 -70.856   7.610  1.00  0.00           O  
ATOM    837  OD2 ASP   106      -6.403 -70.287   9.737  1.00  0.00           O  
ATOM    838  N   LEU   107      -2.836 -71.831   7.789  1.00  0.00              
ATOM    839  CA  LEU   107      -2.020 -72.720   7.003  1.00  0.00              
ATOM    840  CB  LEU   107      -2.729 -74.066   6.880  1.00  0.00              
ATOM    841  C   LEU   107      -1.419 -72.042   5.781  1.00  0.00              
ATOM    842  O   LEU   107      -0.242 -72.242   5.500  1.00  0.00              
ATOM    843  CG  LEU   107      -2.899 -74.796   8.211  1.00  0.00           C  
ATOM    844  CD1 LEU   107      -3.532 -76.164   7.971  1.00  0.00           C  
ATOM    845  CD2 LEU   107      -1.550 -74.946   8.887  1.00  0.00           C  
ATOM    846  N   ASP   108      -2.175 -71.190   5.091  1.00  0.00              
ATOM    847  CA  ASP   108      -1.667 -70.456   3.972  1.00  0.00              
ATOM    848  CB  ASP   108      -2.789 -69.669   3.300  1.00  0.00              
ATOM    849  C   ASP   108      -0.802 -69.233   4.386  1.00  0.00              
ATOM    850  O   ASP   108      -0.480 -68.412   3.530  1.00  0.00              
ATOM    851  CG  ASP   108      -3.911 -70.485   2.702  1.00  0.00           C  
ATOM    852  OD1 ASP   108      -3.762 -71.712   2.526  1.00  0.00           O  
ATOM    853  OD2 ASP   108      -4.959 -69.876   2.390  1.00  0.00           O  
ATOM    854  N   GLY   109      -0.444 -69.133   5.663  1.00  0.00              
ATOM    855  CA  GLY   109       0.339 -68.086   6.163  1.00  0.00              
ATOM    856  C   GLY   109      -0.311 -66.755   5.959  1.00  0.00              
ATOM    857  O   GLY   109       0.335 -65.827   5.469  1.00  0.00              
ATOM    858  N   ARG   110      -1.591 -66.634   6.305  1.00  0.00              
ATOM    859  CA  ARG   110      -2.245 -65.302   6.059  1.00  0.00              
ATOM    860  CB  ARG   110      -3.541 -65.308   5.321  1.00  0.00              
ATOM    861  C   ARG   110      -2.480 -64.815   7.416  1.00  0.00              
ATOM    862  O   ARG   110      -3.122 -65.570   8.145  1.00  0.00              
ATOM    863  CG  ARG   110      -4.174 -63.940   5.443  1.00  0.00           C  
ATOM    864  CD  ARG   110      -5.450 -64.043   4.626  1.00  0.00           C  
ATOM    865  NE  ARG   110      -5.868 -62.840   3.945  1.00  0.00           N  
ATOM    866  CZ  ARG   110      -7.156 -62.625   3.604  1.00  0.00           C  
ATOM    867  NH1 ARG   110      -8.130 -63.503   3.905  1.00  0.00           N  
ATOM    868  NH2 ARG   110      -7.496 -61.496   2.957  1.00  0.00           N  
ATOM    869  N   THR   111      -2.043 -63.623   7.835  1.00  0.00              
ATOM    870  CA  THR   111      -2.348 -63.340   9.311  1.00  0.00              
ATOM    871  CB  THR   111      -1.068 -62.698   9.853  1.00  0.00              
ATOM    872  C   THR   111      -3.565 -62.465   9.352  1.00  0.00              
ATOM    873  O   THR   111      -3.987 -61.968   8.306  1.00  0.00              
ATOM    874  OG1 THR   111      -0.674 -61.659   8.958  1.00  0.00           O  
ATOM    875  CG2 THR   111       0.052 -63.738   9.953  1.00  0.00           C  
ATOM    876  N   ALA   112      -4.142 -62.253  10.527  1.00  0.00              
ATOM    877  CA  ALA   112      -5.356 -61.439  10.644  1.00  0.00              
ATOM    878  CB  ALA   112      -5.627 -61.225  12.124  1.00  0.00              
ATOM    879  C   ALA   112      -5.345 -60.127   9.921  1.00  0.00              
ATOM    880  O   ALA   112      -6.347 -59.703   9.347  1.00  0.00              
ATOM    881  N   LEU   113      -4.173 -59.496   9.888  1.00  0.00              
ATOM    882  CA  LEU   113      -4.028 -58.208   9.148  1.00  0.00              
ATOM    883  CB  LEU   113      -2.654 -57.555   9.337  1.00  0.00              
ATOM    884  C   LEU   113      -4.237 -58.369   7.618  1.00  0.00              
ATOM    885  O   LEU   113      -4.744 -57.446   6.988  1.00  0.00              
ATOM    886  CG  LEU   113      -2.337 -57.046  10.744  1.00  0.00           C  
ATOM    887  CD1 LEU   113      -1.204 -56.032  10.706  1.00  0.00           C  
ATOM    888  CD2 LEU   113      -3.576 -56.447  11.390  1.00  0.00           C  
ATOM    889  N   HIS   114      -3.914 -59.524   7.040  1.00  0.00              
ATOM    890  CA  HIS   114      -4.160 -59.795   5.698  1.00  0.00              
ATOM    891  CB  HIS   114      -3.590 -61.215   5.449  1.00  0.00              
ATOM    892  C   HIS   114      -5.706 -59.945   5.418  1.00  0.00              
ATOM    893  O   HIS   114      -6.218 -59.551   4.375  1.00  0.00              
ATOM    894  CG  HIS   114      -3.727 -61.745   4.052  1.00  0.00           C  
ATOM    895  ND1 HIS   114      -3.132 -62.943   3.651  1.00  0.00           N  
ATOM    896  CD2 HIS   114      -4.371 -61.302   2.959  1.00  0.00           C  
ATOM    897  CE1 HIS   114      -3.409 -63.186   2.396  1.00  0.00           C  
ATOM    898  NE2 HIS   114      -4.151 -62.207   1.957  1.00  0.00           N  
ATOM    899  N   ILE   115      -6.421 -60.518   6.384  1.00  0.00              
ATOM    900  CA  ILE   115      -7.822 -60.673   6.203  1.00  0.00              
ATOM    901  CB  ILE   115      -8.390 -61.627   7.278  1.00  0.00              
ATOM    902  C   ILE   115      -8.447 -59.289   6.276  1.00  0.00              
ATOM    903  O   ILE   115      -9.270 -58.873   5.463  1.00  0.00              
ATOM    904  CG1 ILE   115      -7.870 -63.058   7.067  1.00  0.00           C  
ATOM    905  CG2 ILE   115      -9.903 -61.544   7.225  1.00  0.00           C  
ATOM    906  CD1 ILE   115      -8.260 -64.080   8.106  1.00  0.00           C  
ATOM    907  N   ALA   116      -8.003 -58.555   7.295  1.00  0.00              
ATOM    908  CA  ALA   116      -8.578 -57.168   7.465  1.00  0.00              
ATOM    909  CB  ALA   116      -8.029 -56.468   8.703  1.00  0.00              
ATOM    910  C   ALA   116      -8.485 -56.419   6.059  1.00  0.00              
ATOM    911  O   ALA   116      -9.466 -55.939   5.499  1.00  0.00              
ATOM    912  N   SER   117      -7.263 -56.337   5.537  1.00  0.00              
ATOM    913  CA  SER   117      -7.114 -55.680   4.289  1.00  0.00              
ATOM    914  CB  SER   117      -5.655 -55.791   3.856  1.00  0.00              
ATOM    915  C   SER   117      -7.948 -56.200   3.094  1.00  0.00              
ATOM    916  O   SER   117      -8.293 -55.516   2.115  1.00  0.00              
ATOM    917  OG  SER   117      -4.796 -55.263   4.850  1.00  0.00           O  
ATOM    918  N   CYS   118      -8.255 -57.488   3.237  1.00  0.00              
ATOM    919  CA  CYS   118      -8.973 -58.156   2.085  1.00  0.00              
ATOM    920  CB  CYS   118      -9.062 -59.690   2.287  1.00  0.00              
ATOM    921  C   CYS   118     -10.452 -57.599   2.020  1.00  0.00              
ATOM    922  O   CYS   118     -11.066 -57.403   0.975  1.00  0.00              
ATOM    923  SG  CYS   118      -7.463 -60.486   2.513  1.00  0.00           S  
ATOM    924  N   GLU   119     -10.970 -57.360   3.218  1.00  0.00              
ATOM    925  CA  GLU   119     -12.330 -56.874   3.319  1.00  0.00              
ATOM    926  CB  GLU   119     -12.820 -56.874   4.796  1.00  0.00              
ATOM    927  C   GLU   119     -12.569 -55.371   2.930  1.00  0.00              
ATOM    928  O   GLU   119     -13.577 -54.926   2.368  1.00  0.00              
ATOM    929  CG  GLU   119     -12.992 -58.289   5.323  1.00  0.00           C  
ATOM    930  CD  GLU   119     -13.330 -58.326   6.804  1.00  0.00           C  
ATOM    931  OE1 GLU   119     -13.134 -57.321   7.530  1.00  0.00           O  
ATOM    932  OE2 GLU   119     -13.816 -59.398   7.216  1.00  0.00           O  
ATOM    933  N   GLY   120     -11.572 -54.577   3.335  1.00  0.00              
ATOM    934  CA  GLY   120     -11.535 -53.159   3.255  1.00  0.00              
ATOM    935  C   GLY   120     -11.673 -52.411   4.597  1.00  0.00              
ATOM    936  O   GLY   120     -12.283 -51.341   4.586  1.00  0.00              
ATOM    937  N   HIS   121     -11.236 -52.968   5.729  1.00  0.00              
ATOM    938  CA  HIS   121     -11.941 -52.577   6.988  1.00  0.00              
ATOM    939  CB  HIS   121     -12.320 -53.705   7.958  1.00  0.00              
ATOM    940  C   HIS   121     -11.320 -51.477   7.584  1.00  0.00              
ATOM    941  O   HIS   121     -12.129 -50.807   8.210  1.00  0.00              
ATOM    942  CG  HIS   121     -13.014 -53.237   9.202  1.00  0.00           C  
ATOM    943  ND1 HIS   121     -14.384 -53.275   9.318  1.00  0.00           N  
ATOM    944  CD2 HIS   121     -12.486 -52.742  10.345  1.00  0.00           C  
ATOM    945  CE1 HIS   121     -14.659 -52.801  10.524  1.00  0.00           C  
ATOM    946  NE2 HIS   121     -13.555 -52.466  11.182  1.00  0.00           N  
ATOM    947  N   TYR   122     -10.061 -51.094   7.391  1.00  0.00              
ATOM    948  CA  TYR   122      -9.718 -49.625   7.876  1.00  0.00              
ATOM    949  CB  TYR   122      -9.710 -48.468   6.867  1.00  0.00              
ATOM    950  C   TYR   122      -9.476 -49.693   9.410  1.00  0.00              
ATOM    951  O   TYR   122      -8.403 -49.993   9.933  1.00  0.00              
ATOM    952  CG  TYR   122     -10.927 -47.593   6.847  1.00  0.00           C  
ATOM    953  CD1 TYR   122     -11.208 -46.603   7.784  1.00  0.00           C  
ATOM    954  CD2 TYR   122     -11.876 -47.804   5.845  1.00  0.00           C  
ATOM    955  CE1 TYR   122     -12.362 -45.838   7.738  1.00  0.00           C  
ATOM    956  CE2 TYR   122     -13.030 -47.045   5.788  1.00  0.00           C  
ATOM    957  CZ  TYR   122     -13.269 -46.076   6.728  1.00  0.00           C  
ATOM    958  OH  TYR   122     -14.451 -45.361   6.604  1.00  0.00           O  
ATOM    959  N   ASP   123     -10.553 -49.380  10.123  1.00  0.00              
ATOM    960  CA  ASP   123     -10.421 -49.295  11.596  1.00  0.00              
ATOM    961  CB  ASP   123     -11.760 -48.939  12.231  1.00  0.00              
ATOM    962  C   ASP   123      -9.736 -50.582  12.111  1.00  0.00              
ATOM    963  O   ASP   123      -8.732 -50.508  12.811  1.00  0.00              
ATOM    964  CG  ASP   123     -11.952 -47.434  12.370  1.00  0.00           C  
ATOM    965  OD1 ASP   123     -11.238 -46.646  11.699  1.00  0.00           O  
ATOM    966  OD2 ASP   123     -12.814 -47.036  13.179  1.00  0.00           O  
ATOM    967  N   VAL   124     -10.245 -51.752  11.729  1.00  0.00              
ATOM    968  CA  VAL   124      -9.641 -52.978  12.108  1.00  0.00              
ATOM    969  CB  VAL   124     -10.362 -54.248  11.644  1.00  0.00              
ATOM    970  C   VAL   124      -8.134 -53.086  11.745  1.00  0.00              
ATOM    971  O   VAL   124      -7.358 -53.665  12.498  1.00  0.00              
ATOM    972  CG1 VAL   124      -9.582 -55.543  11.957  1.00  0.00           C  
ATOM    973  CG2 VAL   124     -11.724 -54.342  12.284  1.00  0.00           C  
ATOM    974  N   VAL   125      -7.723 -52.504  10.620  1.00  0.00              
ATOM    975  CA  VAL   125      -6.362 -52.519  10.243  1.00  0.00              
ATOM    976  CB  VAL   125      -6.059 -52.219   8.771  1.00  0.00              
ATOM    977  C   VAL   125      -5.630 -51.663  11.206  1.00  0.00              
ATOM    978  O   VAL   125      -4.603 -52.114  11.697  1.00  0.00              
ATOM    979  CG1 VAL   125      -4.563 -51.957   8.496  1.00  0.00           C  
ATOM    980  CG2 VAL   125      -6.514 -53.361   7.898  1.00  0.00           C  
ATOM    981  N   LYS   126      -6.100 -50.450  11.475  1.00  0.00              
ATOM    982  CA  LYS   126      -5.566 -49.518  12.434  1.00  0.00              
ATOM    983  CB  LYS   126      -6.404 -48.270  12.387  1.00  0.00              
ATOM    984  C   LYS   126      -5.247 -50.213  13.792  1.00  0.00              
ATOM    985  O   LYS   126      -4.098 -50.235  14.243  1.00  0.00              
ATOM    986  CG  LYS   126      -5.866 -46.989  12.992  1.00  0.00           C  
ATOM    987  CD  LYS   126      -6.965 -45.907  12.951  1.00  0.00           C  
ATOM    988  CE  LYS   126      -7.389 -45.520  11.546  1.00  0.00           C  
ATOM    989  NZ  LYS   126      -8.813 -45.112  11.468  1.00  0.00           N  
ATOM    990  N   VAL   127      -6.267 -50.798  14.403  1.00  0.00              
ATOM    991  CA  VAL   127      -6.099 -51.455  15.659  1.00  0.00              
ATOM    992  CB  VAL   127      -7.460 -51.954  16.217  1.00  0.00              
ATOM    993  C   VAL   127      -5.049 -52.517  15.617  1.00  0.00              
ATOM    994  O   VAL   127      -4.116 -52.491  16.426  1.00  0.00              
ATOM    995  CG1 VAL   127      -7.289 -52.894  17.393  1.00  0.00           C  
ATOM    996  CG2 VAL   127      -8.394 -50.816  16.610  1.00  0.00           C  
ATOM    997  N   LEU   128      -5.184 -53.472  14.697  1.00  0.00              
ATOM    998  CA  LEU   128      -4.210 -54.555  14.537  1.00  0.00              
ATOM    999  CB  LEU   128      -4.583 -55.447  13.339  1.00  0.00              
ATOM   1000  C   LEU   128      -2.759 -53.967  14.524  1.00  0.00              
ATOM   1001  O   LEU   128      -1.902 -54.327  15.324  1.00  0.00              
ATOM   1002  CG  LEU   128      -5.747 -56.429  13.556  1.00  0.00           C  
ATOM   1003  CD1 LEU   128      -6.255 -57.006  12.236  1.00  0.00           C  
ATOM   1004  CD2 LEU   128      -5.294 -57.546  14.497  1.00  0.00           C  
ATOM   1005  N   LEU   129      -2.516 -53.040  13.599  1.00  0.00              
ATOM   1006  CA  LEU   129      -1.206 -52.454  13.535  1.00  0.00              
ATOM   1007  CB  LEU   129      -1.150 -51.502  12.347  1.00  0.00              
ATOM   1008  C   LEU   129      -0.787 -51.888  14.855  1.00  0.00              
ATOM   1009  O   LEU   129       0.318 -52.129  15.339  1.00  0.00              
ATOM   1010  CG  LEU   129      -1.197 -52.105  10.939  1.00  0.00           C  
ATOM   1011  CD1 LEU   129      -1.269 -51.005   9.892  1.00  0.00           C  
ATOM   1012  CD2 LEU   129       0.036 -52.976  10.751  1.00  0.00           C  
ATOM   1013  N   SER   130      -1.708 -51.161  15.484  1.00  0.00              
ATOM   1014  CA  SER   130      -1.401 -50.565  16.827  1.00  0.00              
ATOM   1015  CB  SER   130      -2.601 -49.766  17.369  1.00  0.00              
ATOM   1016  C   SER   130      -0.818 -51.621  17.761  1.00  0.00              
ATOM   1017  O   SER   130       0.216 -51.342  18.356  1.00  0.00              
ATOM   1018  OG  SER   130      -3.653 -50.628  17.776  1.00  0.00           O  
ATOM   1019  N   ARG   131      -1.474 -52.764  17.926  1.00  0.00              
ATOM   1020  CA  ARG   131      -1.037 -53.879  18.650  1.00  0.00              
ATOM   1021  CB  ARG   131      -2.217 -54.856  18.728  1.00  0.00              
ATOM   1022  C   ARG   131       0.190 -54.685  18.302  1.00  0.00              
ATOM   1023  O   ARG   131       0.473 -55.691  18.965  1.00  0.00              
ATOM   1024  CG  ARG   131      -3.538 -54.137  18.960  1.00  0.00           C  
ATOM   1025  CD  ARG   131      -4.733 -55.066  19.063  1.00  0.00           C  
ATOM   1026  NE  ARG   131      -4.710 -55.893  20.269  1.00  0.00           N  
ATOM   1027  CZ  ARG   131      -5.690 -56.719  20.625  1.00  0.00           C  
ATOM   1028  NH1 ARG   131      -6.776 -56.833  19.867  1.00  0.00           N  
ATOM   1029  NH2 ARG   131      -5.592 -57.430  21.739  1.00  0.00           N  
ATOM   1030  N   ARG   132       0.927 -54.260  17.272  1.00  0.00              
ATOM   1031  CA  ARG   132       2.193 -54.999  16.992  1.00  0.00              
ATOM   1032  CB  ARG   132       3.391 -55.596  17.745  1.00  0.00              
ATOM   1033  C   ARG   132       1.710 -55.855  15.760  1.00  0.00              
ATOM   1034  O   ARG   132       1.419 -57.008  16.057  1.00  0.00              
ATOM   1035  CG  ARG   132       4.685 -55.660  16.951  1.00  0.00           C  
ATOM   1036  CD  ARG   132       5.873 -55.885  17.889  1.00  0.00           C  
ATOM   1037  NE  ARG   132       6.063 -54.750  18.792  1.00  0.00           N  
ATOM   1038  CZ  ARG   132       6.880 -53.725  18.554  1.00  0.00           C  
ATOM   1039  NH1 ARG   132       7.606 -53.693  17.443  1.00  0.00           N  
ATOM   1040  NH2 ARG   132       6.945 -52.712  19.409  1.00  0.00           N  
ATOM   1041  N   ALA   133       1.639 -55.390  14.504  1.00  0.00              
ATOM   1042  CA  ALA   133       1.362 -56.210  13.488  1.00  0.00              
ATOM   1043  CB  ALA   133       0.017 -56.151  12.771  1.00  0.00              
ATOM   1044  C   ALA   133       2.390 -55.403  12.611  1.00  0.00              
ATOM   1045  O   ALA   133       2.521 -54.189  12.458  1.00  0.00              
ATOM   1046  N   ASN   134       3.225 -56.275  12.035  1.00  0.00              
ATOM   1047  CA  ASN   134       4.324 -56.098  11.110  1.00  0.00              
ATOM   1048  CB  ASN   134       5.405 -57.201  11.089  1.00  0.00              
ATOM   1049  C   ASN   134       3.608 -56.003   9.743  1.00  0.00              
ATOM   1050  O   ASN   134       3.076 -56.991   9.155  1.00  0.00              
ATOM   1051  CG  ASN   134       6.732 -56.691  10.524  1.00  0.00           C  
ATOM   1052  OD1 ASN   134       7.027 -55.503  10.566  1.00  0.00           O  
ATOM   1053  ND2 ASN   134       7.544 -57.622   9.947  1.00  0.00           N  
ATOM   1054  N   ILE   135       3.539 -54.776   9.355  1.00  0.00              
ATOM   1055  CA  ILE   135       2.904 -54.187   8.148  1.00  0.00              
ATOM   1056  CB  ILE   135       3.024 -52.665   7.915  1.00  0.00              
ATOM   1057  C   ILE   135       3.476 -54.944   6.952  1.00  0.00              
ATOM   1058  O   ILE   135       2.726 -55.441   6.112  1.00  0.00              
ATOM   1059  CG1 ILE   135       2.377 -51.897   9.064  1.00  0.00           C  
ATOM   1060  CG2 ILE   135       2.466 -52.312   6.533  1.00  0.00           C  
ATOM   1061  CD1 ILE   135       2.430 -50.374   8.924  1.00  0.00           C  
ATOM   1062  N   ASP   136       4.808 -54.992   6.865  1.00  0.00              
ATOM   1063  CA  ASP   136       5.487 -55.767   5.851  1.00  0.00              
ATOM   1064  CB  ASP   136       7.013 -55.816   6.051  1.00  0.00              
ATOM   1065  C   ASP   136       5.139 -57.156   5.782  1.00  0.00              
ATOM   1066  O   ASP   136       5.022 -57.747   4.714  1.00  0.00              
ATOM   1067  CG  ASP   136       7.689 -54.470   5.825  1.00  0.00           C  
ATOM   1068  OD1 ASP   136       7.130 -53.619   5.106  1.00  0.00           O  
ATOM   1069  OD2 ASP   136       8.787 -54.266   6.371  1.00  0.00           O  
ATOM   1070  N   ALA   137       4.897 -57.705   6.954  1.00  0.00              
ATOM   1071  CA  ALA   137       4.307 -59.090   7.270  1.00  0.00              
ATOM   1072  CB  ALA   137       3.379 -59.111   8.474  1.00  0.00              
ATOM   1073  C   ALA   137       3.997 -59.832   5.973  1.00  0.00              
ATOM   1074  O   ALA   137       3.414 -59.201   5.065  1.00  0.00              
ATOM   1075  N   ARG   138       4.342 -61.116   5.863  1.00  0.00              
ATOM   1076  CA  ARG   138       4.348 -61.640   4.455  1.00  0.00              
ATOM   1077  CB  ARG   138       5.646 -61.920   3.735  1.00  0.00              
ATOM   1078  C   ARG   138       3.895 -63.060   4.520  1.00  0.00              
ATOM   1079  O   ARG   138       4.397 -63.880   5.297  1.00  0.00              
ATOM   1080  CG  ARG   138       6.372 -60.662   3.460  1.00  0.00           C  
ATOM   1081  CD  ARG   138       7.707 -60.962   2.881  1.00  0.00           C  
ATOM   1082  NE  ARG   138       8.459 -59.744   2.648  1.00  0.00           N  
ATOM   1083  CZ  ARG   138       9.625 -59.693   2.012  1.00  0.00           C  
ATOM   1084  NH1 ARG   138      10.182 -60.804   1.534  1.00  0.00           N  
ATOM   1085  NH2 ARG   138      10.262 -58.536   1.899  1.00  0.00           N  
ATOM   1086  N   ASP   139       2.922 -63.377   3.656  1.00  0.00              
ATOM   1087  CA  ASP   139       2.311 -64.687   3.442  1.00  0.00              
ATOM   1088  CB  ASP   139       0.846 -64.295   3.192  1.00  0.00              
ATOM   1089  C   ASP   139       3.117 -65.797   2.629  1.00  0.00              
ATOM   1090  O   ASP   139       4.207 -65.585   2.086  1.00  0.00              
ATOM   1091  CG  ASP   139       0.636 -64.007   1.717  1.00  0.00           C  
ATOM   1092  OD1 ASP   139       1.000 -62.917   1.279  1.00  0.00           O  
ATOM   1093  OD2 ASP   139       0.109 -64.874   1.025  1.00  0.00           O  
ATOM   1094  N   ARG   140       2.558 -66.993   2.644  1.00  0.00              
ATOM   1095  CA  ARG   140       3.103 -68.013   1.786  1.00  0.00              
ATOM   1096  CB  ARG   140       2.306 -69.319   1.926  1.00  0.00              
ATOM   1097  C   ARG   140       3.539 -67.648   0.317  1.00  0.00              
ATOM   1098  O   ARG   140       4.625 -67.828  -0.213  1.00  0.00              
ATOM   1099  CG  ARG   140       2.325 -69.879   3.320  1.00  0.00           C  
ATOM   1100  CD  ARG   140       1.586 -71.204   3.416  1.00  0.00           C  
ATOM   1101  NE  ARG   140       1.760 -71.796   4.741  1.00  0.00           N  
ATOM   1102  CZ  ARG   140       1.159 -72.905   5.163  1.00  0.00           C  
ATOM   1103  NH1 ARG   140       0.343 -73.552   4.354  1.00  0.00           N  
ATOM   1104  NH2 ARG   140       1.379 -73.374   6.389  1.00  0.00           N  
ATOM   1105  N   TRP   141       2.480 -67.173  -0.340  1.00  0.00              
ATOM   1106  CA  TRP   141       2.757 -66.861  -1.818  1.00  0.00              
ATOM   1107  CB  TRP   141       1.497 -67.042  -2.701  1.00  0.00              
ATOM   1108  C   TRP   141       3.370 -65.479  -1.964  1.00  0.00              
ATOM   1109  O   TRP   141       3.466 -64.807  -2.998  1.00  0.00              
ATOM   1110  CG  TRP   141       1.062 -68.479  -2.616  1.00  0.00           C  
ATOM   1111  CD1 TRP   141      -0.059 -68.961  -1.993  1.00  0.00           C  
ATOM   1112  CD2 TRP   141       1.772 -69.665  -3.025  1.00  0.00           C  
ATOM   1113  NE1 TRP   141      -0.119 -70.335  -2.018  1.00  0.00           N  
ATOM   1114  CE2 TRP   141       1.010 -70.810  -2.656  1.00  0.00           C  
ATOM   1115  CE3 TRP   141       2.970 -69.845  -3.717  1.00  0.00           C  
ATOM   1116  CZ2 TRP   141       1.454 -72.095  -2.973  1.00  0.00           C  
ATOM   1117  CZ3 TRP   141       3.387 -71.140  -4.056  1.00  0.00           C  
ATOM   1118  CH2 TRP   141       2.624 -72.233  -3.666  1.00  0.00           C  
ATOM   1119  N   GLY   142       3.829 -64.999  -0.826  1.00  0.00              
ATOM   1120  CA  GLY   142       4.592 -63.642  -0.975  1.00  0.00              
ATOM   1121  C   GLY   142       3.607 -62.541  -1.110  1.00  0.00              
ATOM   1122  O   GLY   142       3.827 -61.627  -1.888  1.00  0.00              
ATOM   1123  N   SER   143       2.519 -62.542  -0.327  1.00  0.00              
ATOM   1124  CA  SER   143       1.503 -61.480  -0.504  1.00  0.00              
ATOM   1125  CB  SER   143       0.041 -61.934  -0.512  1.00  0.00              
ATOM   1126  C   SER   143       1.506 -60.789   0.697  1.00  0.00              
ATOM   1127  O   SER   143       1.534 -61.416   1.753  1.00  0.00              
ATOM   1128  OG  SER   143      -0.299 -62.513  -1.758  1.00  0.00           O  
ATOM   1129  N   THR   144       1.488 -59.468   0.660  1.00  0.00              
ATOM   1130  CA  THR   144       1.674 -58.630   2.003  1.00  0.00              
ATOM   1131  CB  THR   144       2.797 -57.568   2.021  1.00  0.00              
ATOM   1132  C   THR   144       0.419 -57.893   2.043  1.00  0.00              
ATOM   1133  O   THR   144      -0.251 -57.785   1.015  1.00  0.00              
ATOM   1134  OG1 THR   144       2.649 -56.691   0.877  1.00  0.00           O  
ATOM   1135  CG2 THR   144       4.154 -58.252   1.903  1.00  0.00           C  
ATOM   1136  N   ALA   145       0.046 -57.361   3.200  1.00  0.00              
ATOM   1137  CA  ALA   145      -1.236 -56.621   3.396  1.00  0.00              
ATOM   1138  CB  ALA   145      -1.226 -55.937   4.754  1.00  0.00              
ATOM   1139  C   ALA   145      -1.526 -55.678   2.285  1.00  0.00              
ATOM   1140  O   ALA   145      -2.688 -55.628   1.900  1.00  0.00              
ATOM   1141  N   ALA   146      -0.553 -54.930   1.777  1.00  0.00              
ATOM   1142  CA  ALA   146      -0.620 -54.053   0.664  1.00  0.00              
ATOM   1143  CB  ALA   146       0.669 -53.293   0.362  1.00  0.00              
ATOM   1144  C   ALA   146      -0.965 -54.659  -0.618  1.00  0.00              
ATOM   1145  O   ALA   146      -1.710 -53.999  -1.352  1.00  0.00              
ATOM   1146  N   VAL   147      -0.513 -55.869  -0.946  1.00  0.00              
ATOM   1147  CA  VAL   147      -0.857 -56.622  -2.126  1.00  0.00              
ATOM   1148  CB  VAL   147      -0.098 -57.945  -2.234  1.00  0.00              
ATOM   1149  C   VAL   147      -2.413 -56.907  -2.181  1.00  0.00              
ATOM   1150  O   VAL   147      -3.063 -56.855  -3.222  1.00  0.00              
ATOM   1151  CG1 VAL   147      -0.792 -58.969  -3.114  1.00  0.00           C  
ATOM   1152  CG2 VAL   147       1.350 -57.708  -2.690  1.00  0.00           C  
ATOM   1153  N   ASP   148      -2.954 -57.211  -1.008  1.00  0.00              
ATOM   1154  CA  ASP   148      -4.340 -57.525  -0.905  1.00  0.00              
ATOM   1155  CB  ASP   148      -4.709 -58.435   0.242  1.00  0.00              
ATOM   1156  C   ASP   148      -5.129 -56.333  -1.009  1.00  0.00              
ATOM   1157  O   ASP   148      -6.004 -56.291  -1.881  1.00  0.00              
ATOM   1158  CG  ASP   148      -4.254 -59.882   0.045  1.00  0.00           C  
ATOM   1159  OD1 ASP   148      -3.996 -60.272  -1.099  1.00  0.00           O  
ATOM   1160  OD2 ASP   148      -4.006 -60.536   1.070  1.00  0.00           O  
ATOM   1161  N   ALA   149      -4.856 -55.304  -0.206  1.00  0.00              
ATOM   1162  CA  ALA   149      -5.544 -53.978  -0.264  1.00  0.00              
ATOM   1163  CB  ALA   149      -4.920 -53.006   0.729  1.00  0.00              
ATOM   1164  C   ALA   149      -5.736 -53.569  -1.732  1.00  0.00              
ATOM   1165  O   ALA   149      -6.871 -53.354  -2.149  1.00  0.00              
ATOM   1166  N   LYS   150      -4.660 -53.515  -2.505  1.00  0.00              
ATOM   1167  CA  LYS   150      -4.653 -53.196  -3.874  1.00  0.00              
ATOM   1168  CB  LYS   150      -3.252 -53.257  -4.480  1.00  0.00              
ATOM   1169  C   LYS   150      -5.450 -54.138  -4.885  1.00  0.00              
ATOM   1170  O   LYS   150      -5.525 -53.902  -6.098  1.00  0.00              
ATOM   1171  CG  LYS   150      -2.163 -52.394  -3.852  1.00  0.00           C  
ATOM   1172  CD  LYS   150      -0.853 -52.493  -4.666  1.00  0.00           C  
ATOM   1173  CE  LYS   150      -1.134 -51.980  -6.096  1.00  0.00           C  
ATOM   1174  NZ  LYS   150       0.132 -52.071  -6.854  1.00  0.00           N  
ATOM   1175  N   TYR   151      -5.858 -55.284  -4.343  1.00  0.00              
ATOM   1176  CA  TYR   151      -6.463 -56.219  -5.298  1.00  0.00              
ATOM   1177  CB  TYR   151      -5.699 -57.530  -5.281  1.00  0.00              
ATOM   1178  C   TYR   151      -7.983 -56.128  -5.282  1.00  0.00              
ATOM   1179  O   TYR   151      -8.768 -56.049  -6.228  1.00  0.00              
ATOM   1180  CG  TYR   151      -4.373 -57.504  -6.001  1.00  0.00           C  
ATOM   1181  CD1 TYR   151      -3.226 -56.989  -5.445  1.00  0.00           C  
ATOM   1182  CD2 TYR   151      -4.310 -58.050  -7.266  1.00  0.00           C  
ATOM   1183  CE1 TYR   151      -2.016 -56.967  -6.133  1.00  0.00           C  
ATOM   1184  CE2 TYR   151      -3.106 -58.075  -7.965  1.00  0.00           C  
ATOM   1185  CZ  TYR   151      -1.980 -57.510  -7.401  1.00  0.00           C  
ATOM   1186  OH  TYR   151      -0.826 -57.547  -8.153  1.00  0.00           O  
ATOM   1187  N   TYR   152      -8.388 -56.159  -4.012  1.00  0.00              
ATOM   1188  CA  TYR   152      -9.985 -56.159  -3.872  1.00  0.00              
ATOM   1189  CB  TYR   152     -10.207 -56.968  -2.562  1.00  0.00              
ATOM   1190  C   TYR   152     -10.348 -54.693  -3.376  1.00  0.00              
ATOM   1191  O   TYR   152     -11.484 -54.482  -2.858  1.00  0.00              
ATOM   1192  CG  TYR   152      -9.818 -58.400  -2.760  1.00  0.00           C  
ATOM   1193  CD1 TYR   152     -10.767 -59.226  -3.365  1.00  0.00           C  
ATOM   1194  CD2 TYR   152      -8.601 -58.916  -2.428  1.00  0.00           C  
ATOM   1195  CE1 TYR   152     -10.464 -60.545  -3.580  1.00  0.00           C  
ATOM   1196  CE2 TYR   152      -8.298 -60.255  -2.656  1.00  0.00           C  
ATOM   1197  CZ  TYR   152      -9.241 -61.068  -3.257  1.00  0.00           C  
ATOM   1198  OH  TYR   152      -9.043 -62.415  -3.503  1.00  0.00           O  
ATOM   1199  N   GLY   153      -9.430 -53.758  -3.531  1.00  0.00              
ATOM   1200  CA  GLY   153      -9.999 -52.372  -3.556  1.00  0.00              
ATOM   1201  C   GLY   153     -10.429 -51.615  -2.280  1.00  0.00              
ATOM   1202  O   GLY   153     -11.590 -51.605  -1.901  1.00  0.00              
ATOM   1203  N   ASN   154      -9.440 -50.999  -1.651  1.00  0.00              
ATOM   1204  CA  ASN   154      -9.598 -50.204  -0.462  1.00  0.00              
ATOM   1205  CB  ASN   154      -9.353 -51.113   0.751  1.00  0.00              
ATOM   1206  C   ASN   154      -8.208 -49.214  -0.368  1.00  0.00              
ATOM   1207  O   ASN   154      -7.302 -49.083   0.455  1.00  0.00              
ATOM   1208  CG  ASN   154      -9.384 -50.309   2.061  1.00  0.00           C  
ATOM   1209  OD1 ASN   154      -9.854 -49.186   2.099  1.00  0.00           O  
ATOM   1210  ND2 ASN   154      -8.907 -50.868   3.167  1.00  0.00           N  
ATOM   1211  N   VAL   155      -8.571 -48.215  -1.195  1.00  0.00              
ATOM   1212  CA  VAL   155      -8.043 -46.834  -1.277  1.00  0.00              
ATOM   1213  CB  VAL   155      -8.502 -45.642  -2.182  1.00  0.00              
ATOM   1214  C   VAL   155      -7.630 -46.328   0.163  1.00  0.00              
ATOM   1215  O   VAL   155      -6.463 -46.036   0.403  1.00  0.00              
ATOM   1216  CG1 VAL   155      -8.896 -46.231  -3.530  1.00  0.00           C  
ATOM   1217  CG2 VAL   155      -9.618 -44.809  -1.551  1.00  0.00           C  
ATOM   1218  N   GLU   156      -8.582 -46.255   1.091  1.00  0.00              
ATOM   1219  CA  GLU   156      -8.291 -45.888   2.395  1.00  0.00              
ATOM   1220  CB  GLU   156      -9.599 -45.802   3.186  1.00  0.00              
ATOM   1221  C   GLU   156      -7.303 -46.818   3.137  1.00  0.00              
ATOM   1222  O   GLU   156      -6.496 -46.468   3.997  1.00  0.00              
ATOM   1223  CG  GLU   156     -10.608 -44.853   2.551  1.00  0.00           C  
ATOM   1224  CD  GLU   156     -11.962 -44.781   3.266  1.00  0.00           C  
ATOM   1225  OE1 GLU   156     -12.350 -45.747   3.970  1.00  0.00           O  
ATOM   1226  OE2 GLU   156     -12.658 -43.750   3.091  1.00  0.00           O  
ATOM   1227  N   VAL   157      -7.440 -48.085   2.748  1.00  0.00              
ATOM   1228  CA  VAL   157      -6.554 -49.085   3.491  1.00  0.00              
ATOM   1229  CB  VAL   157      -7.076 -50.512   3.324  1.00  0.00              
ATOM   1230  C   VAL   157      -5.115 -48.858   2.944  1.00  0.00              
ATOM   1231  O   VAL   157      -4.150 -48.746   3.694  1.00  0.00              
ATOM   1232  CG1 VAL   157      -6.117 -51.570   3.851  1.00  0.00           C  
ATOM   1233  CG2 VAL   157      -8.454 -50.598   4.016  1.00  0.00           C  
ATOM   1234  N   TYR   158      -4.996 -48.760   1.622  1.00  0.00              
ATOM   1235  CA  TYR   158      -3.701 -48.520   1.046  1.00  0.00              
ATOM   1236  CB  TYR   158      -3.874 -48.352  -0.474  1.00  0.00              
ATOM   1237  C   TYR   158      -3.069 -47.216   1.670  1.00  0.00              
ATOM   1238  O   TYR   158      -1.952 -47.243   2.176  1.00  0.00              
ATOM   1239  CG  TYR   158      -2.591 -47.899  -1.177  1.00  0.00           C  
ATOM   1240  CD1 TYR   158      -2.250 -46.555  -1.298  1.00  0.00           C  
ATOM   1241  CD2 TYR   158      -1.757 -48.852  -1.722  1.00  0.00           C  
ATOM   1242  CE1 TYR   158      -1.077 -46.181  -1.924  1.00  0.00           C  
ATOM   1243  CE2 TYR   158      -0.589 -48.512  -2.356  1.00  0.00           C  
ATOM   1244  CZ  TYR   158      -0.259 -47.165  -2.461  1.00  0.00           C  
ATOM   1245  OH  TYR   158       0.922 -46.846  -3.095  1.00  0.00           O  
ATOM   1246  N   ASN   159      -3.808 -46.109   1.648  1.00  0.00              
ATOM   1247  CA  ASN   159      -3.350 -44.930   2.244  1.00  0.00              
ATOM   1248  CB  ASN   159      -4.426 -43.847   2.170  1.00  0.00              
ATOM   1249  C   ASN   159      -2.763 -45.129   3.618  1.00  0.00              
ATOM   1250  O   ASN   159      -1.603 -44.821   3.879  1.00  0.00              
ATOM   1251  CG  ASN   159      -4.826 -43.504   0.736  1.00  0.00           C  
ATOM   1252  OD1 ASN   159      -4.227 -43.978  -0.230  1.00  0.00           O  
ATOM   1253  ND2 ASN   159      -5.856 -42.683   0.598  1.00  0.00           N  
ATOM   1254  N   LEU   160      -3.565 -45.725   4.491  1.00  0.00              
ATOM   1255  CA  LEU   160      -3.147 -45.997   5.885  1.00  0.00              
ATOM   1256  CB  LEU   160      -4.324 -46.595   6.636  1.00  0.00              
ATOM   1257  C   LEU   160      -1.860 -46.796   5.902  1.00  0.00              
ATOM   1258  O   LEU   160      -0.903 -46.381   6.566  1.00  0.00              
ATOM   1259  CG  LEU   160      -5.516 -45.820   7.048  1.00  0.00           C  
ATOM   1260  CD1 LEU   160      -6.392 -46.658   8.025  1.00  0.00           C  
ATOM   1261  CD2 LEU   160      -5.030 -44.546   7.743  1.00  0.00           C  
ATOM   1262  N   LEU   161      -1.830 -47.945   5.228  1.00  0.00              
ATOM   1263  CA  LEU   161      -0.666 -48.780   5.151  1.00  0.00              
ATOM   1264  CB  LEU   161      -0.931 -49.996   4.245  1.00  0.00              
ATOM   1265  C   LEU   161       0.576 -47.997   4.756  1.00  0.00              
ATOM   1266  O   LEU   161       1.587 -48.040   5.451  1.00  0.00              
ATOM   1267  CG  LEU   161      -1.788 -51.122   4.846  1.00  0.00           C  
ATOM   1268  CD1 LEU   161      -2.272 -52.099   3.776  1.00  0.00           C  
ATOM   1269  CD2 LEU   161      -0.979 -51.852   5.920  1.00  0.00           C  
ATOM   1270  N   LYS   162       0.494 -47.223   3.676  1.00  0.00              
ATOM   1271  CA  LYS   162       1.624 -46.409   3.260  1.00  0.00              
ATOM   1272  CB  LYS   162       1.420 -45.718   1.921  1.00  0.00              
ATOM   1273  C   LYS   162       2.013 -45.380   4.330  1.00  0.00              
ATOM   1274  O   LYS   162       3.200 -45.083   4.418  1.00  0.00              
ATOM   1275  CG  LYS   162       1.271 -46.734   0.782  1.00  0.00           C  
ATOM   1276  CD  LYS   162       1.282 -46.049  -0.560  1.00  0.00           C  
ATOM   1277  CE  LYS   162       1.065 -46.976  -1.749  1.00  0.00           C  
ATOM   1278  NZ  LYS   162       0.139 -46.345  -2.741  1.00  0.00           N  
ATOM   1279  N   ALA   163       1.100 -44.893   5.168  1.00  0.00              
ATOM   1280  CA  ALA   163       1.369 -44.051   6.228  1.00  0.00              
ATOM   1281  CB  ALA   163       0.088 -43.533   6.847  1.00  0.00              
ATOM   1282  C   ALA   163       2.234 -44.820   7.215  1.00  0.00              
ATOM   1283  O   ALA   163       3.302 -44.329   7.571  1.00  0.00              
ATOM   1284  N   ARG   164       1.831 -46.026   7.596  1.00  0.00              
ATOM   1285  CA  ARG   164       2.527 -46.905   8.453  1.00  0.00              
ATOM   1286  CB  ARG   164       1.770 -48.223   8.603  1.00  0.00              
ATOM   1287  C   ARG   164       3.858 -47.501   7.910  1.00  0.00              
ATOM   1288  O   ARG   164       4.604 -48.058   8.707  1.00  0.00              
ATOM   1289  CG  ARG   164       1.871 -48.830   9.978  1.00  0.00           C  
ATOM   1290  CD  ARG   164       0.841 -49.927  10.161  1.00  0.00           C  
ATOM   1291  NE  ARG   164       0.346 -49.975  11.536  1.00  0.00           N  
ATOM   1292  CZ  ARG   164      -0.590 -49.162  12.022  1.00  0.00           C  
ATOM   1293  NH1 ARG   164      -1.139 -48.237  11.242  1.00  0.00           N  
ATOM   1294  NH2 ARG   164      -0.967 -49.262  13.292  1.00  0.00           N  
ATOM   1295  N   GLY   165       4.200 -47.277   6.648  1.00  0.00              
ATOM   1296  CA  GLY   165       5.552 -47.729   6.305  1.00  0.00              
ATOM   1297  C   GLY   165       5.347 -49.271   5.938  1.00  0.00              
ATOM   1298  O   GLY   165       5.624 -50.230   6.664  1.00  0.00              
ATOM   1299  N   ALA   166       4.819 -49.406   4.734  1.00  0.00              
ATOM   1300  CA  ALA   166       4.360 -50.577   4.089  1.00  0.00              
ATOM   1301  CB  ALA   166       2.944 -50.768   3.592  1.00  0.00              
ATOM   1302  C   ALA   166       5.138 -50.598   2.805  1.00  0.00              
ATOM   1303  O   ALA   166       4.853 -49.793   1.908  1.00  0.00              
ATOM   1304  N   LYS   167       6.153 -51.446   2.751  1.00  0.00              
ATOM   1305  CA  LYS   167       7.025 -51.561   1.566  1.00  0.00              
ATOM   1306  CB  LYS   167       7.891 -52.785   1.769  1.00  0.00              
ATOM   1307  C   LYS   167       6.041 -51.942   0.307  1.00  0.00              
ATOM   1308  O   LYS   167       5.082 -52.700   0.243  1.00  0.00              
ATOM   1309  CG  LYS   167       8.678 -53.152   0.555  1.00  0.00           C  
ATOM   1310  CD  LYS   167       9.696 -52.075   0.296  1.00  0.00           C  
ATOM   1311  CE  LYS   167      10.867 -52.629  -0.497  1.00  0.00           C  
ATOM   1312  NZ  LYS   167      11.916 -53.462   0.077  1.00  0.00           N  
ATOM   1313  N   ALA   168       6.395 -51.134  -0.682  1.00  0.00              
ATOM   1314  CA  ALA   168       5.824 -50.804  -1.958  1.00  0.00              
ATOM   1315  CB  ALA   168       5.940 -49.384  -2.526  1.00  0.00              
ATOM   1316  C   ALA   168       6.161 -51.753  -3.030  1.00  0.00              
ATOM   1317  O   ALA   168       5.349 -52.303  -3.734  1.00  0.00              
ATOM   1318  N   PRO   169       7.442 -52.074  -3.200  1.00  0.00              
ATOM   1319  CA  PRO   169       7.912 -53.000  -4.252  1.00  0.00              
ATOM   1320  CB  PRO   169       9.386 -52.691  -4.545  1.00  0.00              
ATOM   1321  C   PRO   169       8.019 -54.367  -3.286  1.00  0.00              
ATOM   1322  O   PRO   169       8.189 -54.301  -2.062  1.00  0.00              
ATOM   1323  CG  PRO   169       9.520 -51.244  -4.252  1.00  0.00           C  
ATOM   1324  CD  PRO   169       8.695 -51.088  -3.004  1.00  0.00           C  
ATOM   1325  N   LYS   170       7.339 -55.435  -3.487  1.00  0.00              
ATOM   1326  CA  LYS   170       7.266 -56.737  -4.043  1.00  0.00              
ATOM   1327  CB  LYS   170       6.101 -57.276  -4.895  1.00  0.00              
ATOM   1328  C   LYS   170       8.135 -57.137  -5.187  1.00  0.00              
ATOM   1329  O   LYS   170       8.863 -58.142  -5.135  1.00  0.00              
ATOM   1330  CG  LYS   170       6.270 -58.701  -5.480  1.00  0.00           C  
ATOM   1331  CD  LYS   170       7.379 -58.852  -6.499  1.00  0.00           C  
ATOM   1332  CE  LYS   170       7.294 -60.171  -7.228  1.00  0.00           C  
ATOM   1333  NZ  LYS   170       8.486 -60.356  -8.099  1.00  0.00           N  
ATOM   1334  N   THR   171       8.038 -56.311  -6.235  1.00  0.00              
ATOM   1335  CA  THR   171       8.924 -56.547  -7.452  1.00  0.00              
ATOM   1336  CB  THR   171      10.443 -56.775  -7.595  1.00  0.00              
ATOM   1337  C   THR   171       8.257 -57.490  -8.621  1.00  0.00              
ATOM   1338  O   THR   171       8.112 -58.713  -8.634  1.00  0.00              
ATOM   1339  OG1 THR   171      11.125 -55.875  -6.713  1.00  0.00           O  
ATOM   1340  CG2 THR   171      10.980 -56.538  -8.993  1.00  0.00           C  
ATOM   1341  N   ARG   172       7.846 -56.716  -9.628  1.00  0.00              
ATOM   1342  CA  ARG   172       7.272 -57.426 -10.764  1.00  0.00              
ATOM   1343  CB  ARG   172       8.417 -58.004 -11.605  1.00  0.00              
ATOM   1344  C   ARG   172       5.851 -57.757 -10.487  1.00  0.00              
ATOM   1345  O   ARG   172       4.916 -57.128 -10.979  1.00  0.00              
ATOM   1346  CG  ARG   172       9.455 -56.939 -12.007  1.00  0.00           C  
ATOM   1347  CD  ARG   172      10.573 -57.500 -12.878  1.00  0.00           C  
ATOM   1348  NE  ARG   172      10.068 -58.034 -14.142  1.00  0.00           N  
ATOM   1349  CZ  ARG   172       9.928 -57.329 -15.264  1.00  0.00           C  
ATOM   1350  NH1 ARG   172      10.264 -56.047 -15.304  1.00  0.00           N  
ATOM   1351  NH2 ARG   172       9.413 -57.906 -16.346  1.00  0.00           N  
ATOM   1352  N   LYS   173       5.668 -58.750  -9.613  1.00  0.00              
ATOM   1353  CA  LYS   173       4.237 -59.152  -9.265  1.00  0.00              
ATOM   1354  CB  LYS   173       4.265 -60.413  -8.411  1.00  0.00              
ATOM   1355  C   LYS   173       4.214 -58.331  -7.937  1.00  0.00              
ATOM   1356  O   LYS   173       4.264 -58.902  -6.847  1.00  0.00              
ATOM   1357  CG  LYS   173       4.894 -61.584  -9.141  1.00  0.00           C  
ATOM   1358  CD  LYS   173       5.085 -62.791  -8.246  1.00  0.00           C  
ATOM   1359  CE  LYS   173       3.824 -63.575  -7.986  1.00  0.00           C  
ATOM   1360  NZ  LYS   173       4.028 -64.826  -7.222  1.00  0.00           N  
ATOM   1361  N   THR   174       4.184 -57.009  -8.088  1.00  0.00              
ATOM   1362  CA  THR   174       4.012 -55.985  -7.178  1.00  0.00              
ATOM   1363  CB  THR   174       5.204 -54.978  -7.288  1.00  0.00              
ATOM   1364  C   THR   174       2.684 -55.512  -7.006  1.00  0.00              
ATOM   1365  O   THR   174       1.876 -55.810  -7.887  1.00  0.00              
ATOM   1366  OG1 THR   174       6.434 -55.722  -7.334  1.00  0.00           O  
ATOM   1367  CG2 THR   174       5.192 -53.921  -6.109  1.00  0.00           C  
ATOM   1368  N   PRO   175       2.354 -54.781  -5.950  1.00  0.00              
ATOM   1369  CA  PRO   175       0.970 -54.264  -5.685  1.00  0.00              
ATOM   1370  CB  PRO   175       1.044 -53.532  -4.330  1.00  0.00              
ATOM   1371  C   PRO   175       0.445 -53.503  -6.917  1.00  0.00              
ATOM   1372  O   PRO   175      -0.710 -53.743  -7.305  1.00  0.00              
ATOM   1373  CG  PRO   175       2.314 -54.072  -3.794  1.00  0.00           C  
ATOM   1374  CD  PRO   175       3.260 -54.385  -4.964  1.00  0.00           C  
ATOM   1375  N   MET   176       1.265 -52.651  -7.538  1.00  0.00              
ATOM   1376  CA  MET   176       0.955 -51.922  -8.678  1.00  0.00              
ATOM   1377  CB  MET   176       2.100 -50.998  -9.103  1.00  0.00              
ATOM   1378  C   MET   176       0.515 -52.718  -9.856  1.00  0.00              
ATOM   1379  O   MET   176      -0.313 -52.241 -10.621  1.00  0.00              
ATOM   1380  CG  MET   176       1.761 -50.075 -10.268  1.00  0.00           C  
ATOM   1381  SD  MET   176       0.379 -48.960  -9.942  1.00  0.00           S  
ATOM   1382  CE  MET   176       1.239 -47.493  -9.284  1.00  0.00           C  
ATOM   1383  N   THR   177       1.075 -53.910 -10.032  1.00  0.00              
ATOM   1384  CA  THR   177       0.721 -54.846 -11.094  1.00  0.00              
ATOM   1385  CB  THR   177       1.680 -56.056 -11.148  1.00  0.00              
ATOM   1386  C   THR   177      -0.735 -55.455 -10.909  1.00  0.00              
ATOM   1387  O   THR   177      -1.531 -55.673 -11.809  1.00  0.00              
ATOM   1388  OG1 THR   177       3.012 -55.567 -11.336  1.00  0.00           O  
ATOM   1389  CG2 THR   177       1.329 -57.050 -12.262  1.00  0.00           C  
ATOM   1390  N   VAL   178      -0.959 -55.801  -9.641  1.00  0.00              
ATOM   1391  CA  VAL   178      -2.266 -56.418  -9.348  1.00  0.00              
ATOM   1392  CB  VAL   178      -2.283 -57.058  -7.939  1.00  0.00              
ATOM   1393  C   VAL   178      -3.347 -55.308  -9.548  1.00  0.00              
ATOM   1394  O   VAL   178      -4.330 -55.502 -10.256  1.00  0.00              
ATOM   1395  CG1 VAL   178      -3.678 -57.557  -7.559  1.00  0.00           C  
ATOM   1396  CG2 VAL   178      -1.264 -58.176  -7.785  1.00  0.00           C  
ATOM   1397  N   GLY   179      -3.129 -54.139  -8.949  1.00  0.00              
ATOM   1398  CA  GLY   179      -4.031 -53.060  -9.132  1.00  0.00              
ATOM   1399  C   GLY   179      -4.378 -52.844 -10.599  1.00  0.00              
ATOM   1400  O   GLY   179      -5.535 -52.893 -11.006  1.00  0.00              
ATOM   1401  N   ASN   180      -3.338 -52.659 -11.402  1.00  0.00              
ATOM   1402  CA  ASN   180      -3.497 -52.432 -12.842  1.00  0.00              
ATOM   1403  CB  ASN   180      -2.185 -51.903 -13.418  1.00  0.00              
ATOM   1404  C   ASN   180      -4.189 -53.496 -13.540  1.00  0.00              
ATOM   1405  O   ASN   180      -5.077 -53.149 -14.327  1.00  0.00              
ATOM   1406  CG  ASN   180      -1.915 -50.480 -13.016  1.00  0.00           C  
ATOM   1407  OD1 ASN   180      -2.485 -49.556 -13.576  1.00  0.00           O  
ATOM   1408  ND2 ASN   180      -1.058 -50.297 -12.027  1.00  0.00           N  
ATOM   1409  N   PRO   181      -3.892 -54.774 -13.302  1.00  0.00              
ATOM   1410  CA  PRO   181      -4.570 -55.933 -13.856  1.00  0.00              
ATOM   1411  CB  PRO   181      -3.924 -57.140 -13.188  1.00  0.00              
ATOM   1412  C   PRO   181      -6.117 -55.733 -13.639  1.00  0.00              
ATOM   1413  O   PRO   181      -6.904 -55.822 -14.583  1.00  0.00              
ATOM   1414  CG  PRO   181      -2.506 -56.692 -13.042  1.00  0.00           C  
ATOM   1415  CD  PRO   181      -2.687 -55.290 -12.489  1.00  0.00           C  
ATOM   1416  N   LYS   182      -6.516 -55.477 -12.394  1.00  0.00              
ATOM   1417  CA  LYS   182      -7.876 -55.298 -12.093  1.00  0.00              
ATOM   1418  CB  LYS   182      -8.060 -55.141 -10.584  1.00  0.00              
ATOM   1419  C   LYS   182      -8.500 -53.978 -12.552  1.00  0.00              
ATOM   1420  O   LYS   182      -9.718 -53.924 -12.708  1.00  0.00              
ATOM   1421  CG  LYS   182      -7.590 -56.278  -9.684  1.00  0.00           C  
ATOM   1422  CD  LYS   182      -7.965 -55.996  -8.211  1.00  0.00           C  
ATOM   1423  CE  LYS   182      -9.503 -55.887  -8.118  1.00  0.00           C  
ATOM   1424  NZ  LYS   182      -9.842 -55.630  -6.702  1.00  0.00           N  
ATOM   1425  N   GLU   183      -7.687 -52.986 -12.882  1.00  0.00              
ATOM   1426  CA  GLU   183      -8.399 -51.800 -13.482  1.00  0.00              
ATOM   1427  CB  GLU   183      -9.500 -52.010 -14.523  1.00  0.00              
ATOM   1428  C   GLU   183      -8.733 -50.646 -12.587  1.00  0.00              
ATOM   1429  O   GLU   183      -9.714 -49.923 -12.766  1.00  0.00              
ATOM   1430  CG  GLU   183      -8.967 -52.431 -15.889  1.00  0.00           C  
ATOM   1431  CD  GLU   183     -10.047 -52.970 -16.807  1.00  0.00           C  
ATOM   1432  OE1 GLU   183     -11.242 -52.663 -16.596  1.00  0.00           O  
ATOM   1433  OE2 GLU   183      -9.699 -53.725 -17.741  1.00  0.00           O  
ATOM   1434  N   VAL   184      -7.931 -50.507 -11.528  1.00  0.00              
ATOM   1435  CA  VAL   184      -8.409 -49.846 -10.222  1.00  0.00              
ATOM   1436  CB  VAL   184      -8.086 -50.448  -8.823  1.00  0.00              
ATOM   1437  C   VAL   184      -8.863 -48.357 -10.335  1.00  0.00              
ATOM   1438  O   VAL   184      -9.698 -47.774  -9.652  1.00  0.00              
ATOM   1439  CG1 VAL   184      -8.623 -49.530  -7.728  1.00  0.00           C  
ATOM   1440  CG2 VAL   184      -8.699 -51.844  -8.684  1.00  0.00           C  
ATOM   1441  N   PRO   185      -7.985 -47.716 -11.115  1.00  0.00              
ATOM   1442  CA  PRO   185      -7.681 -46.271 -11.285  1.00  0.00              
ATOM   1443  CB  PRO   185      -8.435 -45.459 -12.340  1.00  0.00              
ATOM   1444  C   PRO   185      -7.339 -45.292 -10.164  1.00  0.00              
ATOM   1445  O   PRO   185      -6.511 -44.399 -10.364  1.00  0.00              
ATOM   1446  CG  PRO   185      -9.651 -46.255 -12.678  1.00  0.00           C  
ATOM   1447  CD  PRO   185      -9.561 -47.549 -11.896  1.00  0.00           C  
ATOM   1448  N   GLU   186      -7.956 -45.454  -8.995  1.00  0.00              
ATOM   1449  CA  GLU   186      -7.685 -44.585  -7.879  1.00  0.00              
ATOM   1450  CB  GLU   186      -8.593 -44.911  -6.663  1.00  0.00              
ATOM   1451  C   GLU   186      -6.144 -44.444  -7.643  1.00  0.00              
ATOM   1452  O   GLU   186      -5.682 -43.343  -7.368  1.00  0.00              
ATOM   1453  CG  GLU   186      -8.119 -44.300  -5.316  1.00  0.00           C  
ATOM   1454  CD  GLU   186      -9.155 -44.417  -4.232  1.00  0.00           C  
ATOM   1455  OE1 GLU   186      -9.323 -43.606  -3.334  1.00  0.00           O  
ATOM   1456  OE2 GLU   186      -9.903 -45.456  -4.409  1.00  0.00           O  
ATOM   1457  N   TYR   187      -5.423 -45.560  -7.655  1.00  0.00              
ATOM   1458  CA  TYR   187      -4.041 -45.600  -7.522  1.00  0.00              
ATOM   1459  CB  TYR   187      -3.582 -47.083  -7.512  1.00  0.00              
ATOM   1460  C   TYR   187      -3.257 -45.330  -8.676  1.00  0.00              
ATOM   1461  O   TYR   187      -2.481 -46.229  -9.002  1.00  0.00              
ATOM   1462  CG  TYR   187      -2.067 -47.152  -7.493  1.00  0.00           C  
ATOM   1463  CD1 TYR   187      -1.456 -46.981  -6.244  1.00  0.00           C  
ATOM   1464  CD2 TYR   187      -1.306 -47.311  -8.623  1.00  0.00           C  
ATOM   1465  CE1 TYR   187      -0.072 -46.989  -6.161  1.00  0.00           C  
ATOM   1466  CE2 TYR   187       0.097 -47.323  -8.537  1.00  0.00           C  
ATOM   1467  CZ  TYR   187       0.676 -47.165  -7.301  1.00  0.00           C  
ATOM   1468  OH  TYR   187       2.058 -47.160  -7.140  1.00  0.00           O  
ATOM   1469  N   GLU   188      -3.465 -44.246  -9.418  1.00  0.00              
ATOM   1470  CA  GLU   188      -2.713 -44.286 -10.831  1.00  0.00              
ATOM   1471  CB  GLU   188      -3.095 -42.937 -11.448  1.00  0.00              
ATOM   1472  C   GLU   188      -1.365 -43.574 -10.633  1.00  0.00              
ATOM   1473  O   GLU   188      -1.101 -42.439 -11.023  1.00  0.00              
ATOM   1474  CG  GLU   188      -4.577 -42.789 -11.790  1.00  0.00           C  
ATOM   1475  CD  GLU   188      -5.426 -42.253 -10.643  1.00  0.00           C  
ATOM   1476  OE1 GLU   188      -5.204 -42.612  -9.471  1.00  0.00           O  
ATOM   1477  OE2 GLU   188      -6.347 -41.468 -10.914  1.00  0.00           O  
ATOM   1478  N   LEU   189      -0.474 -44.371 -10.056  1.00  0.00              
ATOM   1479  CA  LEU   189       0.940 -43.854  -9.877  1.00  0.00              
ATOM   1480  CB  LEU   189       1.620 -43.503 -11.205  1.00  0.00              
ATOM   1481  C   LEU   189       0.923 -42.755  -8.833  1.00  0.00              
ATOM   1482  O   LEU   189       1.454 -41.702  -9.177  1.00  0.00              
ATOM   1483  CG  LEU   189       1.706 -44.655 -12.220  1.00  0.00           C  
ATOM   1484  CD1 LEU   189       2.326 -44.183 -13.523  1.00  0.00           C  
ATOM   1485  CD2 LEU   189       2.512 -45.816 -11.634  1.00  0.00           C  
ATOM   1486  N   ASN   190       0.335 -42.945  -7.656  1.00  0.00              
ATOM   1487  CA  ASN   190       0.428 -41.754  -6.752  1.00  0.00              
ATOM   1488  CB  ASN   190      -0.922 -41.052  -6.553  1.00  0.00              
ATOM   1489  C   ASN   190       0.686 -42.508  -5.421  1.00  0.00              
ATOM   1490  O   ASN   190       0.085 -43.514  -5.038  1.00  0.00              
ATOM   1491  CG  ASN   190      -1.285 -40.127  -7.703  1.00  0.00           C  
ATOM   1492  OD1 ASN   190      -0.616 -39.129  -7.951  1.00  0.00           O  
ATOM   1493  ND2 ASN   190      -2.358 -40.457  -8.405  1.00  0.00           N  
ATOM   1494  N   PRO   191       1.703 -41.975  -4.749  1.00  0.00              
ATOM   1495  CA  PRO   191       2.074 -42.590  -3.431  1.00  0.00              
ATOM   1496  CB  PRO   191       1.332 -42.308  -2.121  1.00  0.00              
ATOM   1497  C   PRO   191       3.105 -43.654  -3.712  1.00  0.00              
ATOM   1498  O   PRO   191       4.230 -43.605  -3.212  1.00  0.00              
ATOM   1499  CG  PRO   191      -0.077 -42.637  -2.458  1.00  0.00           C  
ATOM   1500  CD  PRO   191      -0.264 -42.092  -3.852  1.00  0.00           C  
ATOM   1501  N   LEU   192       2.718 -44.592  -4.571  1.00  0.00              
ATOM   1502  CA  LEU   192       3.547 -45.671  -5.099  1.00  0.00              
ATOM   1503  CB  LEU   192       2.755 -46.806  -5.793  1.00  0.00              
ATOM   1504  C   LEU   192       4.883 -45.106  -5.632  1.00  0.00              
ATOM   1505  O   LEU   192       5.921 -45.694  -5.339  1.00  0.00              
ATOM   1506  CG  LEU   192       1.738 -47.538  -4.895  1.00  0.00           C  
ATOM   1507  CD1 LEU   192       1.052 -48.607  -5.702  1.00  0.00           C  
ATOM   1508  CD2 LEU   192       2.444 -48.191  -3.732  1.00  0.00           C  
ATOM   1509  N   GLU   193       4.860 -43.997  -6.360  1.00  0.00              
ATOM   1510  CA  GLU   193       5.974 -43.366  -6.899  1.00  0.00              
ATOM   1511  CB  GLU   193       5.523 -42.426  -8.030  1.00  0.00              
ATOM   1512  C   GLU   193       6.233 -42.214  -5.810  1.00  0.00              
ATOM   1513  O   GLU   193       5.621 -41.151  -5.761  1.00  0.00              
ATOM   1514  CG  GLU   193       5.309 -43.189  -9.337  1.00  0.00           C  
ATOM   1515  CD  GLU   193       5.053 -42.258 -10.505  1.00  0.00           C  
ATOM   1516  OE1 GLU   193       5.549 -41.112 -10.475  1.00  0.00           O  
ATOM   1517  OE2 GLU   193       4.356 -42.672 -11.454  1.00  0.00           O  
ATOM   1518  N   LEU   194       7.164 -42.558  -4.929  1.00  0.00              
ATOM   1519  CA  LEU   194       7.604 -41.746  -3.872  1.00  0.00              
ATOM   1520  CB  LEU   194       8.442 -42.577  -2.888  1.00  0.00              
ATOM   1521  C   LEU   194       7.898 -40.238  -4.137  1.00  0.00              
ATOM   1522  O   LEU   194       7.594 -39.282  -3.425  1.00  0.00              
ATOM   1523  CG  LEU   194       7.801 -43.900  -2.464  1.00  0.00           C  
ATOM   1524  CD1 LEU   194       8.763 -44.717  -1.630  1.00  0.00           C  
ATOM   1525  CD2 LEU   194       6.502 -43.647  -1.727  1.00  0.00           C  
ATOM   1526  N   GLN   195       8.697 -40.101  -5.201  1.00  0.00              
ATOM   1527  CA  GLN   195       9.001 -38.627  -5.535  1.00  0.00              
ATOM   1528  CB  GLN   195      10.231 -38.137  -4.758  1.00  0.00              
ATOM   1529  C   GLN   195       9.479 -39.173  -7.044  1.00  0.00              
ATOM   1530  O   GLN   195      10.615 -39.605  -7.163  1.00  0.00              
ATOM   1531  CG  GLN   195      10.104 -38.218  -3.242  1.00  0.00           C  
ATOM   1532  CD  GLN   195      11.379 -37.825  -2.512  1.00  0.00           C  
ATOM   1533  OE1 GLN   195      12.360 -37.403  -3.123  1.00  0.00           O  
ATOM   1534  NE2 GLN   195      11.366 -37.966  -1.193  1.00  0.00           N  
ATOM   1535  N   VAL   196       8.678 -38.986  -8.086  1.00  0.00              
ATOM   1536  CA  VAL   196       9.266 -39.354  -9.255  1.00  0.00              
ATOM   1537  CB  VAL   196       8.046 -39.551 -10.188  1.00  0.00              
ATOM   1538  C   VAL   196       9.690 -37.956  -9.919  1.00  0.00              
ATOM   1539  O   VAL   196       9.157 -37.015 -10.505  1.00  0.00              
ATOM   1540  CG1 VAL   196       7.035 -40.544  -9.583  1.00  0.00           C  
ATOM   1541  CG2 VAL   196       7.342 -38.259 -10.523  1.00  0.00           C  
TER
