# Supplementary material for: Insights into the Structure, Function, and Ion-Mediated Signaling Pathways Transduced by Plant Integrin-Linked Kinases
Source: Front Plant Sci. 2017 Apr 3;8:376. doi: 10.3389/fpls.2017.00376 (PMC5376563; doi:10.3389/fpls.2017.00376)
Supplement: DATA S2 — Model and information associated with 3D structure prediction of ankyrin repeat domains of ILK1 to ILK6. [file Data_Sheet_2.ZIP › SDATA_2_ILKs_AR_SupplementalData/ILK3_final.casp.pdb]

REMARK  99  Chain ID : 1
REMARK  99  Residues : 198
REMARK  99  Atoms    : 1542
REMARK  99  File     : final.sc.pdb
ATOM      1  N   MET     1     -10.598  44.281  -7.350  1.00  0.00              
ATOM      2  CA  MET     1     -10.642  45.175  -8.585  1.00  0.00              
ATOM      3  CB  MET     1     -10.520  46.674  -8.226  1.00  0.00              
ATOM      4  C   MET     1      -9.858  44.547  -9.824  1.00  0.00              
ATOM      5  O   MET     1     -10.273  44.761 -10.956  1.00  0.00              
ATOM      6  CG  MET     1     -11.184  47.035  -6.943  1.00  0.00           C  
ATOM      7  SD  MET     1     -13.018  46.862  -7.270  1.00  0.00           S  
ATOM      8  CE  MET     1     -13.435  46.353  -5.606  1.00  0.00           C  
ATOM      9  N   ALA     2      -8.724  43.956  -9.494  1.00  0.00              
ATOM     10  CA  ALA     2      -7.871  43.469 -10.547  1.00  0.00              
ATOM     11  CB  ALA     2      -6.468  44.018 -10.291  1.00  0.00              
ATOM     12  C   ALA     2      -7.767  42.084  -9.972  1.00  0.00              
ATOM     13  O   ALA     2      -7.534  41.953  -8.765  1.00  0.00              
ATOM     14  N   ASN     3      -7.998  41.075 -10.808  1.00  0.00              
ATOM     15  CA  ASN     3      -7.911  39.676 -10.308  1.00  0.00              
ATOM     16  CB  ASN     3      -9.225  38.966  -9.969  1.00  0.00              
ATOM     17  C   ASN     3      -6.669  39.235 -11.215  1.00  0.00              
ATOM     18  O   ASN     3      -5.550  39.011 -10.762  1.00  0.00              
ATOM     19  CG  ASN     3     -10.009  39.655  -8.873  1.00  0.00           C  
ATOM     20  OD1 ASN     3      -9.598  39.684  -7.712  1.00  0.00           O  
ATOM     21  ND2 ASN     3     -11.159  40.205  -9.238  1.00  0.00           N  
ATOM     22  N   VAL     4      -6.960  39.099 -12.500  1.00  0.00              
ATOM     23  CA  VAL     4      -5.917  38.685 -13.388  1.00  0.00              
ATOM     24  CB  VAL     4      -6.666  38.399 -14.717  1.00  0.00              
ATOM     25  C   VAL     4      -4.536  39.404 -13.316  1.00  0.00              
ATOM     26  O   VAL     4      -3.413  38.912 -13.419  1.00  0.00              
ATOM     27  CG1 VAL     4      -5.729  37.906 -15.788  1.00  0.00           C  
ATOM     28  CG2 VAL     4      -7.743  37.356 -14.472  1.00  0.00           C  
ATOM     29  N   VAL     5      -4.743  40.718 -13.230  1.00  0.00              
ATOM     30  CA  VAL     5      -3.397  41.529 -13.399  1.00  0.00              
ATOM     31  CB  VAL     5      -3.727  43.002 -13.644  1.00  0.00              
ATOM     32  C   VAL     5      -2.544  41.447 -12.160  1.00  0.00              
ATOM     33  O   VAL     5      -1.328  41.705 -12.170  1.00  0.00              
ATOM     34  CG1 VAL     5      -2.493  43.851 -13.450  1.00  0.00           C  
ATOM     35  CG2 VAL     5      -4.271  43.164 -15.052  1.00  0.00           C  
ATOM     36  N   GLY     6      -3.194  41.010 -11.082  1.00  0.00              
ATOM     37  CA  GLY     6      -2.492  40.878  -9.766  1.00  0.00              
ATOM     38  C   GLY     6      -1.521  39.700  -9.833  1.00  0.00              
ATOM     39  O   GLY     6      -0.472  39.768  -9.202  1.00  0.00              
ATOM     40  N   GLN     7      -1.805  38.666 -10.621  1.00  0.00              
ATOM     41  CA  GLN     7      -0.931  37.572 -10.801  1.00  0.00              
ATOM     42  CB  GLN     7      -1.698  36.245 -10.943  1.00  0.00              
ATOM     43  C   GLN     7       0.087  37.852 -11.949  1.00  0.00              
ATOM     44  O   GLN     7       0.740  36.920 -12.412  1.00  0.00              
ATOM     45  CG  GLN     7      -2.720  36.190 -12.059  1.00  0.00           C  
ATOM     46  CD  GLN     7      -3.667  35.001 -11.937  1.00  0.00           C  
ATOM     47  OE1 GLN     7      -4.075  34.412 -12.940  1.00  0.00           O  
ATOM     48  NE2 GLN     7      -4.032  34.654 -10.703  1.00  0.00           N  
ATOM     49  N   LEU     8       0.203  39.106 -12.376  1.00  0.00              
ATOM     50  CA  LEU     8       1.070  39.498 -13.394  1.00  0.00              
ATOM     51  CB  LEU     8       2.506  39.284 -12.915  1.00  0.00              
ATOM     52  C   LEU     8       0.844  38.873 -14.763  1.00  0.00              
ATOM     53  O   LEU     8       1.797  38.703 -15.524  1.00  0.00              
ATOM     54  CG  LEU     8       2.820  39.705 -11.476  1.00  0.00           C  
ATOM     55  CD1 LEU     8       4.304  39.527 -11.207  1.00  0.00           C  
ATOM     56  CD2 LEU     8       2.416  41.159 -11.273  1.00  0.00           C  
ATOM     57  N   LYS     9      -0.396  38.497 -15.072  1.00  0.00              
ATOM     58  CA  LYS     9      -0.611  37.879 -16.393  1.00  0.00              
ATOM     59  CB  LYS     9      -1.803  36.901 -16.343  1.00  0.00              
ATOM     60  C   LYS     9      -0.965  38.737 -17.438  1.00  0.00              
ATOM     61  O   LYS     9      -2.055  39.273 -17.237  1.00  0.00              
ATOM     62  CG  LYS     9      -2.029  36.328 -17.770  1.00  0.00           C  
ATOM     63  CD  LYS     9      -3.264  35.450 -17.808  1.00  0.00           C  
ATOM     64  CE  LYS     9      -3.278  34.640 -19.121  1.00  0.00           C  
ATOM     65  NZ  LYS     9      -4.423  33.675 -19.068  1.00  0.00           N  
ATOM     66  N   ARG    10      -0.236  38.996 -18.527  1.00  0.00              
ATOM     67  CA  ARG    10      -0.930  40.156 -19.419  1.00  0.00              
ATOM     68  CB  ARG    10       0.294  40.935 -19.920  1.00  0.00              
ATOM     69  C   ARG    10      -1.761  39.451 -20.407  1.00  0.00              
ATOM     70  O   ARG    10      -1.786  38.219 -20.415  1.00  0.00              
ATOM     71  CG  ARG    10       1.604  40.505 -19.283  1.00  0.00           C  
ATOM     72  CD  ARG    10       2.716  41.524 -19.484  1.00  0.00           C  
ATOM     73  NE  ARG    10       2.511  42.714 -18.660  1.00  0.00           N  
ATOM     74  CZ  ARG    10       3.393  43.178 -17.781  1.00  0.00           C  
ATOM     75  NH1 ARG    10       4.554  42.562 -17.619  1.00  0.00           N  
ATOM     76  NH2 ARG    10       3.115  44.266 -17.067  1.00  0.00           N  
ATOM     77  N   GLY    11      -2.420  40.185 -21.293  1.00  0.00              
ATOM     78  CA  GLY    11      -3.312  39.577 -22.323  1.00  0.00              
ATOM     79  C   GLY    11      -2.508  38.550 -23.164  1.00  0.00              
ATOM     80  O   GLY    11      -3.025  37.504 -23.551  1.00  0.00              
ATOM     81  N   ILE    12      -1.242  38.870 -23.425  1.00  0.00              
ATOM     82  CA  ILE    12      -0.393  37.978 -24.156  1.00  0.00              
ATOM     83  CB  ILE    12       0.987  38.593 -24.318  1.00  0.00              
ATOM     84  C   ILE    12      -0.148  36.606 -23.524  1.00  0.00              
ATOM     85  O   ILE    12       0.057  35.573 -24.158  1.00  0.00              
ATOM     86  CG1 ILE    12       1.018  39.947 -25.022  1.00  0.00           C  
ATOM     87  CG2 ILE    12       1.962  37.650 -25.024  1.00  0.00           C  
ATOM     88  CD1 ILE    12       0.389  39.978 -26.381  1.00  0.00           C  
ATOM     89  N   SER    13      -0.192  36.641 -22.193  1.00  0.00              
ATOM     90  CA  SER    13       0.064  35.329 -21.470  1.00  0.00              
ATOM     91  CB  SER    13       0.424  35.578 -19.994  1.00  0.00              
ATOM     92  C   SER    13      -1.158  34.403 -21.622  1.00  0.00              
ATOM     93  O   SER    13      -1.080  33.174 -21.760  1.00  0.00              
ATOM     94  OG  SER    13      -0.677  36.115 -19.277  1.00  0.00           O  
ATOM     95  N   ARG    14      -2.317  35.060 -21.622  1.00  0.00              
ATOM     96  CA  ARG    14      -3.569  34.253 -21.760  1.00  0.00              
ATOM     97  CB  ARG    14      -4.750  34.998 -21.240  1.00  0.00              
ATOM     98  C   ARG    14      -3.589  33.764 -23.176  1.00  0.00              
ATOM     99  O   ARG    14      -3.828  32.581 -23.382  1.00  0.00              
ATOM    100  CG  ARG    14      -4.616  35.275 -19.776  1.00  0.00           C  
ATOM    101  CD  ARG    14      -5.920  35.872 -19.303  1.00  0.00           C  
ATOM    102  NE  ARG    14      -6.109  37.217 -19.799  1.00  0.00           N  
ATOM    103  CZ  ARG    14      -5.660  38.265 -19.116  1.00  0.00           C  
ATOM    104  NH1 ARG    14      -5.014  38.118 -17.968  1.00  0.00           N  
ATOM    105  NH2 ARG    14      -5.862  39.482 -19.592  1.00  0.00           N  
ATOM    106  N   GLN    15      -3.384  34.651 -24.143  1.00  0.00              
ATOM    107  CA  GLN    15      -3.311  34.344 -25.550  1.00  0.00              
ATOM    108  CB  GLN    15      -2.895  35.561 -26.368  1.00  0.00              
ATOM    109  C   GLN    15      -2.406  33.149 -25.870  1.00  0.00              
ATOM    110  O   GLN    15      -2.886  32.143 -26.401  1.00  0.00              
ATOM    111  CG  GLN    15      -3.781  36.783 -26.164  1.00  0.00           C  
ATOM    112  CD  GLN    15      -3.321  37.958 -26.996  1.00  0.00           C  
ATOM    113  OE1 GLN    15      -2.175  38.400 -26.893  1.00  0.00           O  
ATOM    114  NE2 GLN    15      -4.211  38.473 -27.826  1.00  0.00           N  
ATOM    115  N   PHE    16      -1.139  33.220 -25.489  1.00  0.00              
ATOM    116  CA  PHE    16      -0.204  32.160 -25.689  1.00  0.00              
ATOM    117  CB  PHE    16       1.200  32.697 -25.405  1.00  0.00              
ATOM    118  C   PHE    16      -0.594  30.840 -25.168  1.00  0.00              
ATOM    119  O   PHE    16      -0.581  29.874 -25.917  1.00  0.00              
ATOM    120  CG  PHE    16       1.615  33.741 -26.457  1.00  0.00           C  
ATOM    121  CD1 PHE    16       2.196  33.319 -27.641  1.00  0.00           C  
ATOM    122  CD2 PHE    16       1.398  35.088 -26.251  1.00  0.00           C  
ATOM    123  CE1 PHE    16       2.563  34.248 -28.618  1.00  0.00           C  
ATOM    124  CE2 PHE    16       1.756  36.012 -27.226  1.00  0.00           C  
ATOM    125  CZ  PHE    16       2.359  35.594 -28.411  1.00  0.00           C  
ATOM    126  N   SER    17      -1.030  30.750 -23.914  1.00  0.00              
ATOM    127  CA  SER    17      -1.565  29.479 -23.364  1.00  0.00              
ATOM    128  CB  SER    17      -1.837  29.604 -21.857  1.00  0.00              
ATOM    129  C   SER    17      -2.756  29.061 -24.319  1.00  0.00              
ATOM    130  O   SER    17      -2.794  27.932 -24.793  1.00  0.00              
ATOM    131  OG  SER    17      -2.793  30.605 -21.577  1.00  0.00           O  
ATOM    132  N   THR    18      -3.736  29.947 -24.453  1.00  0.00              
ATOM    133  CA  THR    18      -4.843  29.729 -25.271  1.00  0.00              
ATOM    134  CB  THR    18      -5.710  31.002 -25.391  1.00  0.00              
ATOM    135  C   THR    18      -4.701  29.334 -26.734  1.00  0.00              
ATOM    136  O   THR    18      -5.526  28.620 -27.293  1.00  0.00              
ATOM    137  OG1 THR    18      -5.983  31.487 -24.072  1.00  0.00           O  
ATOM    138  CG2 THR    18      -7.026  30.764 -26.140  1.00  0.00           C  
ATOM    139  N   GLY    19      -3.700  29.909 -27.383  1.00  0.00              
ATOM    140  CA  GLY    19      -3.489  29.605 -28.819  1.00  0.00              
ATOM    141  C   GLY    19      -2.928  30.816 -29.542  1.00  0.00              
ATOM    142  O   GLY    19      -3.020  31.918 -29.005  1.00  0.00              
ATOM    143  N   SER    20      -2.108  30.586 -30.567  1.00  0.00              
ATOM    144  CA  SER    20      -1.453  31.610 -31.324  1.00  0.00              
ATOM    145  CB  SER    20      -0.879  30.863 -32.568  1.00  0.00              
ATOM    146  C   SER    20      -1.970  32.944 -31.646  1.00  0.00              
ATOM    147  O   SER    20      -2.777  32.875 -32.572  1.00  0.00              
ATOM    148  OG  SER    20      -0.319  31.910 -33.398  1.00  0.00           O  
ATOM    149  N   LEU    21      -1.681  34.099 -31.039  1.00  0.00              
ATOM    150  CA  LEU    21      -2.721  35.149 -31.878  1.00  0.00              
ATOM    151  CB  LEU    21      -3.570  35.816 -30.784  1.00  0.00              
ATOM    152  C   LEU    21      -1.775  36.204 -32.646  1.00  0.00              
ATOM    153  O   LEU    21      -0.577  36.313 -32.381  1.00  0.00              
ATOM    154  CG  LEU    21      -4.464  34.923 -29.915  1.00  0.00           C  
ATOM    155  CD1 LEU    21      -5.297  35.790 -29.000  1.00  0.00           C  
ATOM    156  CD2 LEU    21      -5.362  34.041 -30.767  1.00  0.00           C  
ATOM    157  N   ARG    22      -2.359  36.942 -33.586  1.00  0.00              
ATOM    158  CA  ARG    22      -1.592  37.837 -34.316  1.00  0.00              
ATOM    159  CB  ARG    22      -1.419  37.610 -35.814  1.00  0.00              
ATOM    160  C   ARG    22      -1.348  39.219 -33.915  1.00  0.00              
ATOM    161  O   ARG    22      -0.184  39.641 -33.879  1.00  0.00              
ATOM    162  CG  ARG    22      -0.441  38.603 -36.460  1.00  0.00           C  
ATOM    163  CD  ARG    22       0.268  38.023 -37.677  1.00  0.00           C  
ATOM    164  NE  ARG    22      -0.663  37.680 -38.746  1.00  0.00           N  
ATOM    165  CZ  ARG    22      -0.303  37.245 -39.947  1.00  0.00           C  
ATOM    166  NH1 ARG    22       0.975  37.094 -40.256  1.00  0.00           N  
ATOM    167  NH2 ARG    22      -1.237  36.941 -40.835  1.00  0.00           N  
ATOM    168  N   ARG    23      -2.394  39.944 -33.540  1.00  0.00              
ATOM    169  CA  ARG    23      -2.317  41.328 -33.003  1.00  0.00              
ATOM    170  CB  ARG    23      -3.558  42.141 -33.268  1.00  0.00              
ATOM    171  C   ARG    23      -1.716  41.131 -31.526  1.00  0.00              
ATOM    172  O   ARG    23      -1.333  40.043 -31.086  1.00  0.00              
ATOM    173  CG  ARG    23      -3.741  42.606 -34.684  1.00  0.00           C  
ATOM    174  CD  ARG    23      -4.974  43.467 -34.680  1.00  0.00           C  
ATOM    175  NE  ARG    23      -5.050  44.378 -35.811  1.00  0.00           N  
ATOM    176  CZ  ARG    23      -5.567  45.599 -35.722  1.00  0.00           C  
ATOM    177  NH1 ARG    23      -6.046  46.033 -34.550  1.00  0.00           N  
ATOM    178  NH2 ARG    23      -5.599  46.393 -36.798  1.00  0.00           N  
ATOM    179  N   THR    24      -1.591  42.254 -30.838  1.00  0.00              
ATOM    180  CA  THR    24      -0.974  42.076 -29.527  1.00  0.00              
ATOM    181  CB  THR    24      -1.127  41.201 -28.273  1.00  0.00              
ATOM    182  C   THR    24       0.504  42.288 -29.735  1.00  0.00              
ATOM    183  O   THR    24       1.014  43.270 -29.203  1.00  0.00              
ATOM    184  OG1 THR    24      -2.518  40.945 -28.053  1.00  0.00           O  
ATOM    185  CG2 THR    24      -0.559  41.915 -27.048  1.00  0.00           C  
ATOM    186  N   LEU    25       1.173  41.477 -30.545  1.00  0.00              
ATOM    187  CA  LEU    25       2.520  41.564 -30.933  1.00  0.00              
ATOM    188  CB  LEU    25       2.977  40.251 -31.542  1.00  0.00              
ATOM    189  C   LEU    25       2.642  42.931 -31.756  1.00  0.00              
ATOM    190  O   LEU    25       3.370  43.870 -31.472  1.00  0.00              
ATOM    191  CG  LEU    25       3.233  39.023 -30.755  1.00  0.00           C  
ATOM    192  CD1 LEU    25       3.944  37.955 -31.638  1.00  0.00           C  
ATOM    193  CD2 LEU    25       4.126  39.402 -29.572  1.00  0.00           C  
ATOM    194  N   SER    26       1.925  42.881 -32.879  1.00  0.00              
ATOM    195  CA  SER    26       2.005  44.062 -33.750  1.00  0.00              
ATOM    196  CB  SER    26       0.978  43.956 -34.876  1.00  0.00              
ATOM    197  C   SER    26       1.489  45.374 -33.214  1.00  0.00              
ATOM    198  O   SER    26       1.615  46.441 -33.817  1.00  0.00              
ATOM    199  OG  SER    26       1.225  42.827 -35.691  1.00  0.00           O  
ATOM    200  N   ARG    27       0.950  45.302 -32.006  1.00  0.00              
ATOM    201  CA  ARG    27       0.404  46.565 -31.382  1.00  0.00              
ATOM    202  CB  ARG    27      -0.998  46.326 -30.814  1.00  0.00              
ATOM    203  C   ARG    27       1.352  47.128 -30.336  1.00  0.00              
ATOM    204  O   ARG    27       0.998  47.941 -29.506  1.00  0.00              
ATOM    205  CG  ARG    27      -2.011  45.790 -31.811  1.00  0.00           C  
ATOM    206  CD  ARG    27      -3.221  45.221 -31.083  1.00  0.00           C  
ATOM    207  NE  ARG    27      -2.821  44.333 -29.991  1.00  0.00           N  
ATOM    208  CZ  ARG    27      -3.409  44.293 -28.800  1.00  0.00           C  
ATOM    209  NH1 ARG    27      -4.435  45.091 -28.533  1.00  0.00           N  
ATOM    210  NH2 ARG    27      -2.967  43.457 -27.871  1.00  0.00           N  
ATOM    211  N   GLN    28       2.565  46.652 -30.342  1.00  0.00              
ATOM    212  CA  GLN    28       3.559  47.052 -29.321  1.00  0.00              
ATOM    213  CB  GLN    28       3.366  48.517 -28.882  1.00  0.00              
ATOM    214  C   GLN    28       3.897  46.189 -28.108  1.00  0.00              
ATOM    215  O   GLN    28       4.561  46.612 -27.155  1.00  0.00              
ATOM    216  CG  GLN    28       3.397  49.514 -30.041  1.00  0.00           C  
ATOM    217  CD  GLN    28       3.269  50.962 -29.607  1.00  0.00           C  
ATOM    218  OE1 GLN    28       2.630  51.272 -28.601  1.00  0.00           O  
ATOM    219  NE2 GLN    28       3.868  51.857 -30.373  1.00  0.00           N  
ATOM    220  N   PHE    29       3.403  44.941 -28.156  1.00  0.00              
ATOM    221  CA  PHE    29       3.677  43.908 -27.189  1.00  0.00              
ATOM    222  CB  PHE    29       2.889  42.632 -27.509  1.00  0.00              
ATOM    223  C   PHE    29       5.119  43.265 -27.070  1.00  0.00              
ATOM    224  O   PHE    29       5.868  42.946 -27.993  1.00  0.00              
ATOM    225  CG  PHE    29       1.376  42.760 -27.474  1.00  0.00           C  
ATOM    226  CD1 PHE    29       0.709  43.819 -26.890  1.00  0.00           C  
ATOM    227  CD2 PHE    29       0.620  41.747 -28.053  1.00  0.00           C  
ATOM    228  CE1 PHE    29      -0.666  43.885 -26.849  1.00  0.00           C  
ATOM    229  CE2 PHE    29      -0.755  41.800 -28.039  1.00  0.00           C  
ATOM    230  CZ  PHE    29      -1.392  42.872 -27.446  1.00  0.00           C  
ATOM    231  N   THR    30       5.482  43.190 -25.793  1.00  0.00              
ATOM    232  CA  THR    30       6.719  42.638 -25.299  1.00  0.00              
ATOM    233  CB  THR    30       7.568  43.519 -24.353  1.00  0.00              
ATOM    234  C   THR    30       6.399  41.084 -24.570  1.00  0.00              
ATOM    235  O   THR    30       5.818  40.895 -23.495  1.00  0.00              
ATOM    236  OG1 THR    30       7.841  44.778 -24.978  1.00  0.00           O  
ATOM    237  CG2 THR    30       8.900  42.818 -24.005  1.00  0.00           C  
ATOM    238  N   ARG    31       6.965  40.105 -25.267  1.00  0.00              
ATOM    239  CA  ARG    31       6.941  38.875 -24.820  1.00  0.00              
ATOM    240  CB  ARG    31       7.243  37.927 -25.979  1.00  0.00              
ATOM    241  C   ARG    31       7.627  38.670 -23.484  1.00  0.00              
ATOM    242  O   ARG    31       7.096  37.973 -22.623  1.00  0.00              
ATOM    243  CG  ARG    31       6.307  38.091 -27.158  1.00  0.00           C  
ATOM    244  CD  ARG    31       6.671  37.130 -28.271  1.00  0.00           C  
ATOM    245  NE  ARG    31       7.546  37.740 -29.265  1.00  0.00           N  
ATOM    246  CZ  ARG    31       8.357  37.057 -30.069  1.00  0.00           C  
ATOM    247  NH1 ARG    31       8.590  35.769 -29.841  1.00  0.00           N  
ATOM    248  NH2 ARG    31       9.004  37.687 -31.045  1.00  0.00           N  
ATOM    249  N   GLN    32       8.767  39.319 -23.290  1.00  0.00              
ATOM    250  CA  GLN    32       9.529  39.235 -22.061  1.00  0.00              
ATOM    251  CB  GLN    32      10.892  39.958 -22.244  1.00  0.00              
ATOM    252  C   GLN    32       9.221  40.375 -21.209  1.00  0.00              
ATOM    253  O   GLN    32      10.028  41.276 -20.998  1.00  0.00              
ATOM    254  CG  GLN    32      11.643  39.324 -23.467  1.00  0.00           C  
ATOM    255  CD  GLN    32      13.055  39.873 -23.473  1.00  0.00           C  
ATOM    256  OE1 GLN    32      13.305  40.975 -23.930  1.00  0.00           O  
ATOM    257  NE2 GLN    32      13.999  39.137 -22.837  1.00  0.00           N  
ATOM    258  N   ALA    33       8.019  40.301 -20.645  1.00  0.00              
ATOM    259  CA  ALA    33       7.493  41.420 -19.712  1.00  0.00              
ATOM    260  CB  ALA    33       6.067  41.919 -19.943  1.00  0.00              
ATOM    261  C   ALA    33       7.594  40.683 -18.373  1.00  0.00              
ATOM    262  O   ALA    33       7.208  39.503 -18.290  1.00  0.00              
ATOM    263  N   SER    34       8.016  41.364 -17.314  1.00  0.00              
ATOM    264  CA  SER    34       8.017  40.713 -16.015  1.00  0.00              
ATOM    265  CB  SER    34       7.867  39.355 -15.312  1.00  0.00              
ATOM    266  C   SER    34       9.492  40.836 -16.073  1.00  0.00              
ATOM    267  O   SER    34      10.005  39.888 -16.670  1.00  0.00              
ATOM    268  OG  SER    34       9.095  38.627 -15.393  1.00  0.00           O  
ATOM    269  N   HIS    35      10.180  41.913 -15.730  1.00  0.00              
ATOM    270  CA  HIS    35      11.674  41.735 -15.870  1.00  0.00              
ATOM    271  CB  HIS    35      11.753  43.185 -16.361  1.00  0.00              
ATOM    272  C   HIS    35      12.084  40.781 -14.653  1.00  0.00              
ATOM    273  O   HIS    35      12.956  39.923 -14.656  1.00  0.00              
ATOM    274  CG  HIS    35      11.436  43.326 -17.813  1.00  0.00           C  
ATOM    275  ND1 HIS    35      10.177  43.610 -18.285  1.00  0.00           N  
ATOM    276  CD2 HIS    35      12.211  43.120 -18.910  1.00  0.00           C  
ATOM    277  CE1 HIS    35      10.191  43.622 -19.608  1.00  0.00           C  
ATOM    278  NE2 HIS    35      11.411  43.319 -20.011  1.00  0.00           N  
ATOM    279  N   ASP    36      11.396  41.155 -13.560  1.00  0.00              
ATOM    280  CA  ASP    36      11.783  40.297 -12.355  1.00  0.00              
ATOM    281  CB  ASP    36      12.806  40.980 -11.472  1.00  0.00              
ATOM    282  C   ASP    36       9.594  40.617 -12.108  1.00  0.00              
ATOM    283  O   ASP    36       9.109  41.685 -12.490  1.00  0.00              
ATOM    284  CG  ASP    36      13.145  40.229 -10.203  1.00  0.00           C  
ATOM    285  OD1 ASP    36      12.655  39.101  -9.963  1.00  0.00           O  
ATOM    286  OD2 ASP    36      13.855  40.858  -9.363  1.00  0.00           O  
ATOM    287  N   PRO    37       8.870  39.718 -11.397  1.00  0.00              
ATOM    288  CA  PRO    37       8.812  38.288 -11.102  1.00  0.00              
ATOM    289  CB  PRO    37       7.506  38.521 -11.849  1.00  0.00              
ATOM    290  C   PRO    37       9.372  36.841 -10.748  1.00  0.00              
ATOM    291  O   PRO    37       8.724  35.917 -10.271  1.00  0.00              
ATOM    292  CG  PRO    37       6.490  37.775 -11.062  1.00  0.00           C  
ATOM    293  CD  PRO    37       7.183  36.576 -10.519  1.00  0.00           C  
ATOM    294  N   ARG    38      10.590  36.711 -11.314  1.00  0.00              
ATOM    295  CA  ARG    38      11.027  35.477 -12.376  1.00  0.00              
ATOM    296  CB  ARG    38      10.839  34.378 -11.324  1.00  0.00              
ATOM    297  C   ARG    38       9.447  35.107 -12.328  1.00  0.00              
ATOM    298  O   ARG    38       8.905  34.712 -11.293  1.00  0.00              
ATOM    299  CG  ARG    38      12.025  34.218 -10.393  1.00  0.00           C  
ATOM    300  CD  ARG    38      11.915  35.107  -9.181  1.00  0.00           C  
ATOM    301  NE  ARG    38      11.471  34.342  -8.019  1.00  0.00           N  
ATOM    302  CZ  ARG    38      10.473  34.697  -7.214  1.00  0.00           C  
ATOM    303  NH1 ARG    38       9.794  35.817  -7.434  1.00  0.00           N  
ATOM    304  NH2 ARG    38      10.153  33.924  -6.184  1.00  0.00           N  
ATOM    305  N   ARG    39       8.918  34.927 -13.526  1.00  0.00              
ATOM    306  CA  ARG    39       7.610  34.145 -13.361  1.00  0.00              
ATOM    307  CB  ARG    39       6.423  34.946 -12.790  1.00  0.00              
ATOM    308  C   ARG    39       7.524  33.612 -14.860  1.00  0.00              
ATOM    309  O   ARG    39       8.443  33.743 -15.667  1.00  0.00              
ATOM    310  CG  ARG    39       6.432  35.173 -11.302  1.00  0.00           C  
ATOM    311  CD  ARG    39       5.143  35.830 -10.842  1.00  0.00           C  
ATOM    312  NE  ARG    39       4.052  34.861 -10.802  1.00  0.00           N  
ATOM    313  CZ  ARG    39       2.821  35.150 -10.407  1.00  0.00           C  
ATOM    314  NH1 ARG    39       2.539  36.371 -10.001  1.00  0.00           N  
ATOM    315  NH2 ARG    39       1.888  34.219 -10.387  1.00  0.00           N  
ATOM    316  N   ASN    40       6.465  32.839 -15.102  1.00  0.00              
ATOM    317  CA  ASN    40       6.261  32.261 -16.372  1.00  0.00              
ATOM    318  CB  ASN    40       5.080  31.284 -16.247  1.00  0.00              
ATOM    319  C   ASN    40       5.800  33.348 -17.428  1.00  0.00              
ATOM    320  O   ASN    40       4.871  34.137 -17.273  1.00  0.00              
ATOM    321  CG  ASN    40       4.815  30.502 -17.525  1.00  0.00           C  
ATOM    322  OD1 ASN    40       3.903  30.824 -18.278  1.00  0.00           O  
ATOM    323  ND2 ASN    40       5.593  29.448 -17.759  1.00  0.00           N  
ATOM    324  N   ASN    41       6.625  33.398 -18.468  1.00  0.00              
ATOM    325  CA  ASN    41       6.528  34.176 -19.642  1.00  0.00              
ATOM    326  CB  ASN    41       7.897  34.704 -20.072  1.00  0.00              
ATOM    327  C   ASN    41       5.499  33.405 -20.509  1.00  0.00              
ATOM    328  O   ASN    41       5.190  32.234 -20.318  1.00  0.00              
ATOM    329  CG  ASN    41       8.491  35.662 -19.063  1.00  0.00           C  
ATOM    330  OD1 ASN    41       7.768  36.371 -18.374  1.00  0.00           O  
ATOM    331  ND2 ASN    41       9.813  35.684 -18.971  1.00  0.00           N  
ATOM    332  N   MET    42       5.066  34.160 -21.540  1.00  0.00              
ATOM    333  CA  MET    42       4.039  33.722 -22.477  1.00  0.00              
ATOM    334  CB  MET    42       3.049  34.794 -22.932  1.00  0.00              
ATOM    335  C   MET    42       4.661  32.616 -23.345  1.00  0.00              
ATOM    336  O   MET    42       3.967  31.777 -23.924  1.00  0.00              
ATOM    337  CG  MET    42       2.123  35.263 -21.809  1.00  0.00           C  
ATOM    338  SD  MET    42       1.131  33.925 -21.073  1.00  0.00           S  
ATOM    339  CE  MET    42       2.170  33.427 -19.668  1.00  0.00           C  
ATOM    340  N   ARG    43       5.990  32.624 -23.393  1.00  0.00              
ATOM    341  CA  ARG    43       6.791  31.654 -24.087  1.00  0.00              
ATOM    342  CB  ARG    43       8.056  32.323 -24.640  1.00  0.00              
ATOM    343  C   ARG    43       6.709  30.286 -23.273  1.00  0.00              
ATOM    344  O   ARG    43       6.664  29.202 -23.845  1.00  0.00              
ATOM    345  CG  ARG    43       7.799  33.656 -25.347  1.00  0.00           C  
ATOM    346  CD  ARG    43       9.087  34.311 -25.832  1.00  0.00           C  
ATOM    347  NE  ARG    43       9.613  33.671 -27.039  1.00  0.00           N  
ATOM    348  CZ  ARG    43      10.697  32.895 -27.079  1.00  0.00           C  
ATOM    349  NH1 ARG    43      11.398  32.653 -25.976  1.00  0.00           N  
ATOM    350  NH2 ARG    43      11.057  32.319 -28.219  1.00  0.00           N  
ATOM    351  N   PHE    44       6.697  30.385 -21.945  1.00  0.00              
ATOM    352  CA  PHE    44       6.604  29.228 -21.169  1.00  0.00              
ATOM    353  CB  PHE    44       6.938  29.575 -19.706  1.00  0.00              
ATOM    354  C   PHE    44       5.237  28.644 -21.366  1.00  0.00              
ATOM    355  O   PHE    44       5.064  27.478 -21.750  1.00  0.00              
ATOM    356  CG  PHE    44       7.521  28.424 -18.918  1.00  0.00           C  
ATOM    357  CD1 PHE    44       6.775  27.282 -18.668  1.00  0.00           C  
ATOM    358  CD2 PHE    44       8.831  28.472 -18.457  1.00  0.00           C  
ATOM    359  CE1 PHE    44       7.326  26.202 -17.977  1.00  0.00           C  
ATOM    360  CE2 PHE    44       9.384  27.400 -17.766  1.00  0.00           C  
ATOM    361  CZ  PHE    44       8.630  26.262 -17.528  1.00  0.00           C  
ATOM    362  N   SER    45       4.234  29.499 -21.172  1.00  0.00              
ATOM    363  CA  SER    45       2.815  29.031 -21.376  1.00  0.00              
ATOM    364  CB  SER    45       1.863  30.245 -21.317  1.00  0.00              
ATOM    365  C   SER    45       2.711  28.371 -22.803  1.00  0.00              
ATOM    366  O   SER    45       2.257  27.235 -22.899  1.00  0.00              
ATOM    367  OG  SER    45       1.934  30.865 -20.056  1.00  0.00           O  
ATOM    368  N   PHE    46       3.147  29.050 -23.863  1.00  0.00              
ATOM    369  CA  PHE    46       3.181  28.521 -25.124  1.00  0.00              
ATOM    370  CB  PHE    46       3.881  29.495 -26.089  1.00  0.00              
ATOM    371  C   PHE    46       3.784  27.106 -25.276  1.00  0.00              
ATOM    372  O   PHE    46       3.331  26.289 -26.067  1.00  0.00              
ATOM    373  CG  PHE    46       3.293  29.511 -27.481  1.00  0.00           C  
ATOM    374  CD1 PHE    46       3.347  28.386 -28.290  1.00  0.00           C  
ATOM    375  CD2 PHE    46       2.655  30.645 -27.969  1.00  0.00           C  
ATOM    376  CE1 PHE    46       2.768  28.386 -29.560  1.00  0.00           C  
ATOM    377  CE2 PHE    46       2.079  30.652 -29.233  1.00  0.00           C  
ATOM    378  CZ  PHE    46       2.134  29.519 -30.029  1.00  0.00           C  
ATOM    379  N   GLY    47       4.881  26.901 -24.556  1.00  0.00              
ATOM    380  CA  GLY    47       5.574  25.615 -24.606  1.00  0.00              
ATOM    381  C   GLY    47       4.666  24.534 -23.916  1.00  0.00              
ATOM    382  O   GLY    47       4.400  23.408 -24.335  1.00  0.00              
ATOM    383  N   ARG    48       4.295  24.961 -22.709  1.00  0.00              
ATOM    384  CA  ARG    48       3.594  23.860 -21.879  1.00  0.00              
ATOM    385  CB  ARG    48       3.508  24.227 -20.388  1.00  0.00              
ATOM    386  C   ARG    48       2.351  23.318 -22.676  1.00  0.00              
ATOM    387  O   ARG    48       2.125  22.119 -22.801  1.00  0.00              
ATOM    388  CG  ARG    48       2.813  25.512 -20.042  1.00  0.00           C  
ATOM    389  CD  ARG    48       2.904  25.787 -18.537  1.00  0.00           C  
ATOM    390  NE  ARG    48       2.262  24.740 -17.738  1.00  0.00           N  
ATOM    391  CZ  ARG    48       2.108  24.781 -16.412  1.00  0.00           C  
ATOM    392  NH1 ARG    48       2.550  25.817 -15.709  1.00  0.00           N  
ATOM    393  NH2 ARG    48       1.502  23.778 -15.787  1.00  0.00           N  
ATOM    394  N   GLN    49       1.569  24.245 -23.226  1.00  0.00              
ATOM    395  CA  GLN    49       0.437  23.823 -23.994  1.00  0.00              
ATOM    396  CB  GLN    49      -0.611  24.949 -23.964  1.00  0.00              
ATOM    397  C   GLN    49       0.721  23.243 -25.345  1.00  0.00              
ATOM    398  O   GLN    49      -0.248  22.876 -26.039  1.00  0.00              
ATOM    399  CG  GLN    49      -0.169  26.279 -24.538  1.00  0.00           C  
ATOM    400  CD  GLN    49      -1.111  27.423 -24.176  1.00  0.00           C  
ATOM    401  OE1 GLN    49      -1.337  28.333 -24.977  1.00  0.00           O  
ATOM    402  NE2 GLN    49      -1.652  27.387 -22.959  1.00  0.00           N  
ATOM    403  N   SER    50       2.003  23.100 -25.675  1.00  0.00              
ATOM    404  CA  SER    50       2.315  22.454 -27.001  1.00  0.00              
ATOM    405  CB  SER    50       1.722  21.043 -27.130  1.00  0.00              
ATOM    406  C   SER    50       1.739  23.189 -28.232  1.00  0.00              
ATOM    407  O   SER    50       1.496  22.718 -29.340  1.00  0.00              
ATOM    408  OG  SER    50       2.268  20.168 -26.159  1.00  0.00           O  
ATOM    409  N   SER    51       1.641  24.490 -28.000  1.00  0.00              
ATOM    410  CA  SER    51       1.485  25.503 -29.110  1.00  0.00              
ATOM    411  CB  SER    51       1.322  26.827 -28.345  1.00  0.00              
ATOM    412  C   SER    51       2.943  26.152 -29.753  1.00  0.00              
ATOM    413  O   SER    51       3.532  27.218 -29.533  1.00  0.00              
ATOM    414  OG  SER    51       2.608  27.294 -27.975  1.00  0.00           O  
ATOM    415  N   LEU    52       3.299  25.344 -30.753  1.00  0.00              
ATOM    416  CA  LEU    52       4.269  25.378 -31.694  1.00  0.00              
ATOM    417  CB  LEU    52       4.764  23.981 -32.089  1.00  0.00              
ATOM    418  C   LEU    52       4.301  26.665 -32.590  1.00  0.00              
ATOM    419  O   LEU    52       5.331  27.296 -32.771  1.00  0.00              
ATOM    420  CG  LEU    52       4.835  22.951 -30.940  1.00  0.00           C  
ATOM    421  CD1 LEU    52       5.319  21.617 -31.472  1.00  0.00           C  
ATOM    422  CD2 LEU    52       5.755  23.469 -29.820  1.00  0.00           C  
ATOM    423  N   ASP    53       3.176  26.977 -33.226  1.00  0.00              
ATOM    424  CA  ASP    53       3.114  28.160 -34.010  1.00  0.00              
ATOM    425  CB  ASP    53       1.888  28.000 -34.921  1.00  0.00              
ATOM    426  C   ASP    53       3.169  29.406 -33.129  1.00  0.00              
ATOM    427  O   ASP    53       3.856  30.360 -33.478  1.00  0.00              
ATOM    428  CG  ASP    53       1.729  29.141 -35.911  1.00  0.00           C  
ATOM    429  OD1 ASP    53       1.104  30.164 -35.553  1.00  0.00           O  
ATOM    430  OD2 ASP    53       2.227  29.010 -37.051  1.00  0.00           O  
ATOM    431  N   PRO    54       2.521  29.390 -31.966  1.00  0.00              
ATOM    432  CA  PRO    54       2.582  30.481 -31.048  1.00  0.00              
ATOM    433  CB  PRO    54       1.751  30.082 -29.874  1.00  0.00              
ATOM    434  C   PRO    54       4.039  30.693 -30.611  1.00  0.00              
ATOM    435  O   PRO    54       4.531  31.811 -30.618  1.00  0.00              
ATOM    436  CG  PRO    54       0.648  29.269 -30.419  1.00  0.00           C  
ATOM    437  CD  PRO    54       1.392  28.505 -31.483  1.00  0.00           C  
ATOM    438  N   ILE    55       4.723  29.621 -30.273  1.00  0.00              
ATOM    439  CA  ILE    55       6.131  29.696 -29.939  1.00  0.00              
ATOM    440  CB  ILE    55       6.626  28.307 -29.489  1.00  0.00              
ATOM    441  C   ILE    55       6.966  30.184 -31.082  1.00  0.00              
ATOM    442  O   ILE    55       7.717  31.132 -30.878  1.00  0.00              
ATOM    443  CG1 ILE    55       5.959  27.943 -28.155  1.00  0.00           C  
ATOM    444  CG2 ILE    55       8.152  28.289 -29.368  1.00  0.00           C  
ATOM    445  CD1 ILE    55       6.260  26.539 -27.687  1.00  0.00           C  
ATOM    446  N   ARG    56       6.790  29.671 -32.298  1.00  0.00              
ATOM    447  CA  ARG    56       7.439  30.160 -33.476  1.00  0.00              
ATOM    448  CB  ARG    56       7.043  29.337 -34.700  1.00  0.00              
ATOM    449  C   ARG    56       7.359  31.776 -33.408  1.00  0.00              
ATOM    450  O   ARG    56       8.362  32.484 -33.396  1.00  0.00              
ATOM    451  CG  ARG    56       7.581  27.917 -34.631  1.00  0.00           C  
ATOM    452  CD  ARG    56       7.632  27.256 -35.989  1.00  0.00           C  
ATOM    453  NE  ARG    56       6.419  26.502 -36.298  1.00  0.00           N  
ATOM    454  CZ  ARG    56       5.937  26.344 -37.527  1.00  0.00           C  
ATOM    455  NH1 ARG    56       6.555  26.898 -38.562  1.00  0.00           N  
ATOM    456  NH2 ARG    56       4.873  25.575 -37.730  1.00  0.00           N  
ATOM    457  N   ARG    57       6.127  32.269 -33.400  1.00  0.00              
ATOM    458  CA  ARG    57       5.904  33.634 -33.363  1.00  0.00              
ATOM    459  CB  ARG    57       4.395  33.870 -33.374  1.00  0.00              
ATOM    460  C   ARG    57       6.553  34.375 -32.313  1.00  0.00              
ATOM    461  O   ARG    57       7.339  35.289 -32.587  1.00  0.00              
ATOM    462  CG  ARG    57       3.975  35.089 -34.153  1.00  0.00           C  
ATOM    463  CD  ARG    57       2.483  35.076 -34.414  1.00  0.00           C  
ATOM    464  NE  ARG    57       2.158  35.668 -35.710  1.00  0.00           N  
ATOM    465  CZ  ARG    57       2.258  35.026 -36.872  1.00  0.00           C  
ATOM    466  NH1 ARG    57       2.671  33.763 -36.901  1.00  0.00           N  
ATOM    467  NH2 ARG    57       1.961  35.649 -38.007  1.00  0.00           N  
ATOM    468  N   SER    58       6.294  33.993 -31.063  1.00  0.00              
ATOM    469  CA  SER    58       6.949  34.664 -29.857  1.00  0.00              
ATOM    470  CB  SER    58       6.530  33.847 -28.589  1.00  0.00              
ATOM    471  C   SER    58       8.482  34.806 -30.074  1.00  0.00              
ATOM    472  O   SER    58       9.064  35.882 -29.877  1.00  0.00              
ATOM    473  OG  SER    58       7.338  32.649 -28.573  1.00  0.00           O  
ATOM    474  N   PRO    59       9.108  33.712 -30.504  1.00  0.00              
ATOM    475  CA  PRO    59      10.517  33.739 -30.778  1.00  0.00              
ATOM    476  CB  PRO    59      10.918  32.304 -31.105  1.00  0.00              
ATOM    477  C   PRO    59      10.918  34.630 -31.891  1.00  0.00              
ATOM    478  O   PRO    59      11.999  35.231 -31.786  1.00  0.00              
ATOM    479  CG  PRO    59       9.974  31.459 -30.270  1.00  0.00           C  
ATOM    480  CD  PRO    59       8.659  32.204 -30.316  1.00  0.00           C  
ATOM    481  N   ASP    60      10.064  34.826 -32.899  1.00  0.00              
ATOM    482  CA  ASP    60      10.278  35.701 -34.023  1.00  0.00              
ATOM    483  CB  ASP    60       9.174  35.544 -35.075  1.00  0.00              
ATOM    484  C   ASP    60      10.383  37.096 -33.418  1.00  0.00              
ATOM    485  O   ASP    60      11.396  37.736 -33.693  1.00  0.00              
ATOM    486  CG  ASP    60       9.287  34.256 -35.869  1.00  0.00           C  
ATOM    487  OD1 ASP    60      10.341  33.586 -35.807  1.00  0.00           O  
ATOM    488  OD2 ASP    60       8.308  33.921 -36.571  1.00  0.00           O  
ATOM    489  N   GLY    61       9.446  37.547 -32.580  1.00  0.00              
ATOM    490  CA  GLY    61       9.471  38.783 -31.950  1.00  0.00              
ATOM    491  C   GLY    61      10.138  38.694 -30.578  1.00  0.00              
ATOM    492  O   GLY    61       9.446  38.554 -29.566  1.00  0.00              
ATOM    493  N   SER    62      11.463  38.749 -30.544  1.00  0.00              
ATOM    494  CA  SER    62      12.204  38.648 -29.314  1.00  0.00              
ATOM    495  CB  SER    62      12.641  40.104 -29.112  1.00  0.00              
ATOM    496  C   SER    62      11.605  38.087 -28.057  1.00  0.00              
ATOM    497  O   SER    62      11.069  38.848 -27.246  1.00  0.00              
ATOM    498  OG  SER    62      13.205  40.633 -30.300  1.00  0.00           O  
ATOM    499  N   ASN    63      11.667  36.778 -27.887  1.00  0.00              
ATOM    500  CA  ASN    63      11.063  36.155 -26.683  1.00  0.00              
ATOM    501  CB  ASN    63       9.783  35.381 -27.014  1.00  0.00              
ATOM    502  C   ASN    63      12.284  35.346 -26.388  1.00  0.00              
ATOM    503  O   ASN    63      12.792  34.584 -27.219  1.00  0.00              
ATOM    504  CG  ASN    63       9.189  34.686 -25.798  1.00  0.00           C  
ATOM    505  OD1 ASN    63       9.606  34.933 -24.666  1.00  0.00           O  
ATOM    506  ND2 ASN    63       8.206  33.822 -26.026  1.00  0.00           N  
ATOM    507  N   GLY    64      12.791  35.545 -25.174  1.00  0.00              
ATOM    508  CA  GLY    64      13.946  34.912 -24.541  1.00  0.00              
ATOM    509  C   GLY    64      13.807  33.427 -24.453  1.00  0.00              
ATOM    510  O   GLY    64      12.994  33.016 -23.641  1.00  0.00              
ATOM    511  N   PRO    65      14.624  32.615 -25.114  1.00  0.00              
ATOM    512  CA  PRO    65      14.421  31.165 -24.959  1.00  0.00              
ATOM    513  CB  PRO    65      15.362  30.660 -26.095  1.00  0.00              
ATOM    514  C   PRO    65      14.754  30.744 -23.519  1.00  0.00              
ATOM    515  O   PRO    65      13.916  30.104 -22.851  1.00  0.00              
ATOM    516  CG  PRO    65      15.307  31.751 -27.082  1.00  0.00           C  
ATOM    517  CD  PRO    65      15.116  33.052 -26.299  1.00  0.00           C  
ATOM    518  N   GLN    66      15.931  31.065 -23.026  1.00  0.00              
ATOM    519  CA  GLN    66      16.362  30.762 -21.717  1.00  0.00              
ATOM    520  CB  GLN    66      17.778  31.339 -21.483  1.00  0.00              
ATOM    521  C   GLN    66      15.850  31.627 -20.691  1.00  0.00              
ATOM    522  O   GLN    66      16.634  32.218 -19.948  1.00  0.00              
ATOM    523  CG  GLN    66      18.567  30.748 -20.309  1.00  0.00           C  
ATOM    524  CD  GLN    66      19.906  31.477 -20.050  1.00  0.00           C  
ATOM    525  OE1 GLN    66      19.997  32.696 -20.202  1.00  0.00           O  
ATOM    526  NE2 GLN    66      20.936  30.728 -19.629  1.00  0.00           N  
ATOM    527  N   LEU    67      14.531  31.795 -20.623  1.00  0.00              
ATOM    528  CA  LEU    67      14.117  32.893 -19.513  1.00  0.00              
ATOM    529  CB  LEU    67      12.893  33.690 -19.952  1.00  0.00              
ATOM    530  C   LEU    67      13.605  31.837 -18.461  1.00  0.00              
ATOM    531  O   LEU    67      12.867  30.903 -18.776  1.00  0.00              
ATOM    532  CG  LEU    67      11.639  33.809 -19.098  1.00  0.00           C  
ATOM    533  CD1 LEU    67      11.887  34.757 -17.930  1.00  0.00           C  
ATOM    534  CD2 LEU    67      10.463  34.342 -19.897  1.00  0.00           C  
ATOM    535  N   ALA    68      14.035  32.042 -17.218  1.00  0.00              
ATOM    536  CA  ALA    68      13.679  31.240 -16.119  1.00  0.00              
ATOM    537  CB  ALA    68      14.996  31.164 -15.350  1.00  0.00              
ATOM    538  C   ALA    68      12.445  31.523 -15.151  1.00  0.00              
ATOM    539  O   ALA    68      12.316  32.650 -14.672  1.00  0.00              
ATOM    540  N   VAL    69      11.599  30.533 -14.894  1.00  0.00              
ATOM    541  CA  VAL    69      10.606  30.847 -13.918  1.00  0.00              
ATOM    542  CB  VAL    69       9.381  30.126 -14.534  1.00  0.00              
ATOM    543  C   VAL    69      10.973  31.022 -12.405  1.00  0.00              
ATOM    544  O   VAL    69      12.099  31.335 -12.024  1.00  0.00              
ATOM    545  CG1 VAL    69       8.150  30.354 -13.685  1.00  0.00           C  
ATOM    546  CG2 VAL    69       9.133  30.621 -15.940  1.00  0.00           C  
ATOM    547  N   PRO    70      10.015  30.702 -11.552  1.00  0.00              
ATOM    548  CA  PRO    70      10.386  30.813 -10.124  1.00  0.00              
ATOM    549  CB  PRO    70       9.018  30.813  -9.447  1.00  0.00              
ATOM    550  C   PRO    70      11.435  29.618  -9.788  1.00  0.00              
ATOM    551  O   PRO    70      12.522  29.756  -9.215  1.00  0.00              
ATOM    552  CG  PRO    70       8.008  30.548 -10.508  1.00  0.00           C  
ATOM    553  CD  PRO    70       8.635  30.776 -11.843  1.00  0.00           C  
ATOM    554  N   ASP    71      10.957  28.430 -10.149  1.00  0.00              
ATOM    555  CA  ASP    71      11.776  27.289  -9.828  1.00  0.00              
ATOM    556  CB  ASP    71      11.040  26.021 -10.268  1.00  0.00              
ATOM    557  C   ASP    71      13.032  27.186 -10.681  1.00  0.00              
ATOM    558  O   ASP    71      13.827  26.265 -10.523  1.00  0.00              
ATOM    559  CG  ASP    71       9.793  25.732  -9.423  1.00  0.00           C  
ATOM    560  OD1 ASP    71       9.645  26.310  -8.321  1.00  0.00           O  
ATOM    561  OD2 ASP    71       8.956  24.911  -9.865  1.00  0.00           O  
ATOM    562  N   ASN    72      13.202  28.143 -11.588  1.00  0.00              
ATOM    563  CA  ASN    72      14.404  28.120 -12.444  1.00  0.00              
ATOM    564  CB  ASN    72      15.674  27.892 -11.636  1.00  0.00              
ATOM    565  C   ASN    72      14.254  27.334 -13.713  1.00  0.00              
ATOM    566  O   ASN    72      15.230  27.295 -14.493  1.00  0.00              
ATOM    567  CG  ASN    72      16.875  28.573 -12.236  1.00  0.00           C  
ATOM    568  OD1 ASN    72      16.753  29.553 -12.968  1.00  0.00           O  
ATOM    569  ND2 ASN    72      18.069  28.121 -11.905  1.00  0.00           N  
ATOM    570  N   LEU    73      13.115  26.761 -13.881  1.00  0.00              
ATOM    571  CA  LEU    73      12.552  26.143 -15.108  1.00  0.00              
ATOM    572  CB  LEU    73      11.165  25.516 -14.854  1.00  0.00              
ATOM    573  C   LEU    73      13.132  26.067 -16.607  1.00  0.00              
ATOM    574  O   LEU    73      13.952  25.326 -17.165  1.00  0.00              
ATOM    575  CG  LEU    73      11.029  24.622 -13.612  1.00  0.00           C  
ATOM    576  CD1 LEU    73       9.604  24.162 -13.432  1.00  0.00           C  
ATOM    577  CD2 LEU    73      11.987  23.440 -13.743  1.00  0.00           C  
ATOM    578  N   ASP    74      12.485  27.035 -17.247  1.00  0.00              
ATOM    579  CA  ASP    74      13.094  27.284 -18.693  1.00  0.00              
ATOM    580  CB  ASP    74      13.394  26.037 -19.567  1.00  0.00              
ATOM    581  C   ASP    74      12.071  28.039 -19.577  1.00  0.00              
ATOM    582  O   ASP    74      10.979  27.550 -19.886  1.00  0.00              
ATOM    583  CG  ASP    74      12.127  25.227 -19.991  1.00  0.00           C  
ATOM    584  OD1 ASP    74      11.065  25.832 -20.276  1.00  0.00           O  
ATOM    585  OD2 ASP    74      12.125  23.959 -20.118  1.00  0.00           O  
ATOM    586  N   ALA    75      12.473  29.246 -19.995  1.00  0.00              
ATOM    587  CA  ALA    75      11.753  30.035 -20.944  1.00  0.00              
ATOM    588  CB  ALA    75      12.059  31.378 -20.313  1.00  0.00              
ATOM    589  C   ALA    75      11.744  29.763 -22.536  1.00  0.00              
ATOM    590  O   ALA    75      12.063  28.701 -23.083  1.00  0.00              
ATOM    591  N   THR    76      11.060  30.746 -23.123  1.00  0.00              
ATOM    592  CA  THR    76      10.926  30.693 -24.594  1.00  0.00              
ATOM    593  CB  THR    76      11.857  31.201 -25.723  1.00  0.00              
ATOM    594  C   THR    76       9.906  29.699 -25.108  1.00  0.00              
ATOM    595  O   THR    76       8.895  30.118 -25.665  1.00  0.00              
ATOM    596  OG1 THR    76      12.848  30.215 -26.022  1.00  0.00           O  
ATOM    597  CG2 THR    76      12.557  32.486 -25.288  1.00  0.00           C  
ATOM    598  N   MET    77      10.255  28.414 -24.888  1.00  0.00              
ATOM    599  CA  MET    77       9.440  27.247 -25.190  1.00  0.00              
ATOM    600  CB  MET    77      10.065  26.661 -26.496  1.00  0.00              
ATOM    601  C   MET    77       9.293  26.775 -23.764  1.00  0.00              
ATOM    602  O   MET    77       8.369  26.035 -23.425  1.00  0.00              
ATOM    603  CG  MET    77       9.337  27.257 -27.727  1.00  0.00           C  
ATOM    604  SD  MET    77      10.007  26.463 -29.238  1.00  0.00           S  
ATOM    605  CE  MET    77       8.953  27.243 -30.462  1.00  0.00           C  
ATOM    606  N   GLN    78      10.284  27.130 -22.950  1.00  0.00              
ATOM    607  CA  GLN    78      10.384  26.739 -21.544  1.00  0.00              
ATOM    608  CB  GLN    78       9.107  26.790 -20.695  1.00  0.00              
ATOM    609  C   GLN    78      11.743  25.872 -21.687  1.00  0.00              
ATOM    610  O   GLN    78      12.710  26.099 -20.963  1.00  0.00              
ATOM    611  CG  GLN    78       8.699  28.233 -20.368  1.00  0.00           C  
ATOM    612  CD  GLN    78       7.692  28.342 -19.235  1.00  0.00           C  
ATOM    613  OE1 GLN    78       7.846  29.172 -18.328  1.00  0.00           O  
ATOM    614  NE2 GLN    78       6.656  27.518 -19.280  1.00  0.00           N  
ATOM    615  N   LEU    79      11.715  24.862 -22.548  1.00  0.00              
ATOM    616  CA  LEU    79      12.643  23.912 -22.704  1.00  0.00              
ATOM    617  CB  LEU    79      13.961  24.572 -23.146  1.00  0.00              
ATOM    618  C   LEU    79      12.526  22.858 -21.694  1.00  0.00              
ATOM    619  O   LEU    79      12.465  21.672 -22.016  1.00  0.00              
ATOM    620  CG  LEU    79      14.642  25.647 -22.292  1.00  0.00           C  
ATOM    621  CD1 LEU    79      15.358  25.001 -21.114  1.00  0.00           C  
ATOM    622  CD2 LEU    79      15.639  26.415 -23.149  1.00  0.00           C  
ATOM    623  N   LEU    80      12.351  23.266 -20.437  1.00  0.00              
ATOM    624  CA  LEU    80      12.048  22.367 -19.283  1.00  0.00              
ATOM    625  CB  LEU    80      12.524  23.033 -17.987  1.00  0.00              
ATOM    626  C   LEU    80      10.606  21.853 -19.510  1.00  0.00              
ATOM    627  O   LEU    80      10.341  20.660 -19.675  1.00  0.00              
ATOM    628  CG  LEU    80      13.957  23.542 -17.917  1.00  0.00           C  
ATOM    629  CD1 LEU    80      14.210  24.118 -16.545  1.00  0.00           C  
ATOM    630  CD2 LEU    80      14.905  22.392 -18.194  1.00  0.00           C  
ATOM    631  N   PHE    81       9.671  22.810 -19.504  1.00  0.00              
ATOM    632  CA  PHE    81       8.270  22.428 -19.691  1.00  0.00              
ATOM    633  CB  PHE    81       7.384  23.695 -19.613  1.00  0.00              
ATOM    634  C   PHE    81       7.899  21.756 -20.892  1.00  0.00              
ATOM    635  O   PHE    81       7.008  20.906 -20.782  1.00  0.00              
ATOM    636  CG  PHE    81       7.327  24.269 -18.212  1.00  0.00           C  
ATOM    637  CD1 PHE    81       7.037  23.486 -17.090  1.00  0.00           C  
ATOM    638  CD2 PHE    81       7.565  25.626 -17.998  1.00  0.00           C  
ATOM    639  CE1 PHE    81       6.993  23.997 -15.791  1.00  0.00           C  
ATOM    640  CE2 PHE    81       7.569  26.149 -16.710  1.00  0.00           C  
ATOM    641  CZ  PHE    81       7.244  25.353 -15.601  1.00  0.00           C  
ATOM    642  N   VAL    82       8.530  21.999 -22.041  1.00  0.00              
ATOM    643  CA  VAL    82       8.324  21.304 -23.320  1.00  0.00              
ATOM    644  CB  VAL    82       9.145  21.893 -24.467  1.00  0.00              
ATOM    645  C   VAL    82       8.710  19.792 -23.157  1.00  0.00              
ATOM    646  O   VAL    82       8.060  18.924 -23.732  1.00  0.00              
ATOM    647  CG1 VAL    82       9.406  20.906 -25.591  1.00  0.00           C  
ATOM    648  CG2 VAL    82       8.498  23.182 -24.997  1.00  0.00           C  
ATOM    649  N   ALA    83       9.743  19.518 -22.370  1.00  0.00              
ATOM    650  CA  ALA    83      10.208  18.234 -22.110  1.00  0.00              
ATOM    651  CB  ALA    83      11.692  18.404 -21.752  1.00  0.00              
ATOM    652  C   ALA    83       9.242  17.514 -21.261  1.00  0.00              
ATOM    653  O   ALA    83       8.762  16.450 -21.667  1.00  0.00              
ATOM    654  N   CYS    84       8.915  18.055 -20.087  1.00  0.00              
ATOM    655  CA  CYS    84       7.919  17.470 -19.174  1.00  0.00              
ATOM    656  CB  CYS    84       7.683  18.415 -18.005  1.00  0.00              
ATOM    657  C   CYS    84       6.712  16.925 -19.940  1.00  0.00              
ATOM    658  O   CYS    84       6.400  15.739 -19.881  1.00  0.00              
ATOM    659  SG  CYS    84       9.113  18.502 -16.923  1.00  0.00           S  
ATOM    660  N   ARG    85       6.070  17.803 -20.700  1.00  0.00              
ATOM    661  CA  ARG    85       4.908  17.452 -21.490  1.00  0.00              
ATOM    662  CB  ARG    85       4.404  18.688 -22.235  1.00  0.00              
ATOM    663  C   ARG    85       4.948  16.330 -22.606  1.00  0.00              
ATOM    664  O   ARG    85       3.952  15.777 -23.087  1.00  0.00              
ATOM    665  CG  ARG    85       2.908  18.726 -22.408  1.00  0.00           C  
ATOM    666  CD  ARG    85       2.450  20.106 -22.833  1.00  0.00           C  
ATOM    667  NE  ARG    85       1.144  20.437 -22.267  1.00  0.00           N  
ATOM    668  CZ  ARG    85       0.957  20.875 -21.024  1.00  0.00           C  
ATOM    669  NH1 ARG    85       1.997  21.042 -20.214  1.00  0.00           N  
ATOM    670  NH2 ARG    85      -0.270  21.133 -20.584  1.00  0.00           N  
ATOM    671  N   GLY    86       6.179  16.115 -23.082  1.00  0.00              
ATOM    672  CA  GLY    86       6.591  15.310 -24.139  1.00  0.00              
ATOM    673  C   GLY    86       6.088  15.717 -25.549  1.00  0.00              
ATOM    674  O   GLY    86       5.527  15.035 -26.406  1.00  0.00              
ATOM    675  N   ASP    87       6.510  16.961 -25.766  1.00  0.00              
ATOM    676  CA  ASP    87       6.270  17.938 -26.864  1.00  0.00              
ATOM    677  CB  ASP    87       6.080  19.443 -26.673  1.00  0.00              
ATOM    678  C   ASP    87       7.585  17.959 -27.708  1.00  0.00              
ATOM    679  O   ASP    87       8.264  18.984 -27.731  1.00  0.00              
ATOM    680  CG  ASP    87       5.813  20.183 -27.981  1.00  0.00           C  
ATOM    681  OD1 ASP    87       6.525  19.954 -28.993  1.00  0.00           O  
ATOM    682  OD2 ASP    87       4.900  21.036 -27.984  1.00  0.00           O  
ATOM    683  N   VAL    88       7.854  16.913 -28.500  1.00  0.00              
ATOM    684  CA  VAL    88       9.020  16.757 -29.205  1.00  0.00              
ATOM    685  CB  VAL    88       9.184  15.224 -29.527  1.00  0.00              
ATOM    686  C   VAL    88       9.230  17.935 -30.158  1.00  0.00              
ATOM    687  O   VAL    88      10.318  18.518 -30.156  1.00  0.00              
ATOM    688  CG1 VAL    88       9.251  14.480 -28.177  1.00  0.00           C  
ATOM    689  CG2 VAL    88       8.054  14.693 -30.417  1.00  0.00           C  
ATOM    690  N   GLU    89       8.208  18.332 -30.903  1.00  0.00              
ATOM    691  CA  GLU    89       8.258  19.433 -31.794  1.00  0.00              
ATOM    692  CB  GLU    89       6.973  19.567 -32.630  1.00  0.00              
ATOM    693  C   GLU    89       8.549  20.789 -31.182  1.00  0.00              
ATOM    694  O   GLU    89       9.236  21.630 -31.744  1.00  0.00              
ATOM    695  CG  GLU    89       7.200  20.488 -33.842  1.00  0.00           C  
ATOM    696  CD  GLU    89       5.991  20.549 -34.772  1.00  0.00           C  
ATOM    697  OE1 GLU    89       5.116  21.381 -34.487  1.00  0.00           O  
ATOM    698  OE2 GLU    89       5.951  19.761 -35.754  1.00  0.00           O  
ATOM    699  N   GLY    90       7.978  20.994 -29.995  1.00  0.00              
ATOM    700  CA  GLY    90       8.199  22.274 -29.271  1.00  0.00              
ATOM    701  C   GLY    90       9.736  22.267 -28.990  1.00  0.00              
ATOM    702  O   GLY    90      10.433  23.214 -29.344  1.00  0.00              
ATOM    703  N   VAL    91      10.229  21.195 -28.384  1.00  0.00              
ATOM    704  CA  VAL    91      11.581  21.024 -28.070  1.00  0.00              
ATOM    705  CB  VAL    91      11.828  19.663 -27.364  1.00  0.00              
ATOM    706  C   VAL    91      12.457  21.228 -29.183  1.00  0.00              
ATOM    707  O   VAL    91      13.309  22.119 -29.090  1.00  0.00              
ATOM    708  CG1 VAL    91      13.309  19.468 -27.055  1.00  0.00           C  
ATOM    709  CG2 VAL    91      10.983  19.542 -26.088  1.00  0.00           C  
ATOM    710  N   GLN    92      12.300  20.489 -30.282  1.00  0.00              
ATOM    711  CA  GLN    92      13.106  20.640 -31.529  1.00  0.00              
ATOM    712  CB  GLN    92      12.604  19.777 -32.695  1.00  0.00              
ATOM    713  C   GLN    92      13.248  22.159 -31.957  1.00  0.00              
ATOM    714  O   GLN    92      14.308  22.590 -32.403  1.00  0.00              
ATOM    715  CG  GLN    92      12.644  18.255 -32.457  1.00  0.00           C  
ATOM    716  CD  GLN    92      12.146  17.440 -33.634  1.00  0.00           C  
ATOM    717  OE1 GLN    92      12.721  16.413 -34.049  1.00  0.00           O  
ATOM    718  NE2 GLN    92      11.044  17.857 -34.230  1.00  0.00           N  
ATOM    719  N   ASP    93      12.169  22.916 -31.802  1.00  0.00              
ATOM    720  CA  ASP    93      12.132  24.265 -32.123  1.00  0.00              
ATOM    721  CB  ASP    93      10.761  24.808 -32.450  1.00  0.00              
ATOM    722  C   ASP    93      12.938  25.030 -31.180  1.00  0.00              
ATOM    723  O   ASP    93      13.884  25.713 -31.588  1.00  0.00              
ATOM    724  CG  ASP    93      10.199  24.292 -33.775  1.00  0.00           C  
ATOM    725  OD1 ASP    93      10.983  23.827 -34.611  1.00  0.00           O  
ATOM    726  OD2 ASP    93       8.964  24.213 -33.868  1.00  0.00           O  
ATOM    727  N   LEU    94      12.614  24.938 -29.890  1.00  0.00              
ATOM    728  CA  LEU    94      13.381  25.656 -28.815  1.00  0.00              
ATOM    729  CB  LEU    94      12.886  25.246 -27.416  1.00  0.00              
ATOM    730  C   LEU    94      14.931  25.494 -29.067  1.00  0.00              
ATOM    731  O   LEU    94      15.714  26.453 -29.115  1.00  0.00              
ATOM    732  CG  LEU    94      11.555  25.861 -26.955  1.00  0.00           C  
ATOM    733  CD1 LEU    94      10.991  25.141 -25.732  1.00  0.00           C  
ATOM    734  CD2 LEU    94      11.763  27.348 -26.660  1.00  0.00           C  
ATOM    735  N   LEU    95      15.324  24.230 -29.220  1.00  0.00              
ATOM    736  CA  LEU    95      16.726  23.973 -29.459  1.00  0.00              
ATOM    737  CB  LEU    95      17.047  22.486 -29.505  1.00  0.00              
ATOM    738  C   LEU    95      17.279  24.558 -30.773  1.00  0.00              
ATOM    739  O   LEU    95      18.443  24.903 -30.939  1.00  0.00              
ATOM    740  CG  LEU    95      16.881  21.612 -28.302  1.00  0.00           C  
ATOM    741  CD1 LEU    95      17.449  20.205 -28.546  1.00  0.00           C  
ATOM    742  CD2 LEU    95      17.647  22.228 -27.122  1.00  0.00           C  
ATOM    743  N   ASP    96      16.360  24.627 -31.733  1.00  0.00              
ATOM    744  CA  ASP    96      16.820  25.150 -33.071  1.00  0.00              
ATOM    745  CB  ASP    96      16.138  24.414 -34.215  1.00  0.00              
ATOM    746  C   ASP    96      17.109  26.648 -32.896  1.00  0.00              
ATOM    747  O   ASP    96      17.918  27.271 -33.582  1.00  0.00              
ATOM    748  CG  ASP    96      14.649  24.124 -34.018  1.00  0.00           C  
ATOM    749  OD1 ASP    96      14.222  23.775 -32.908  1.00  0.00           O  
ATOM    750  OD2 ASP    96      13.905  24.258 -35.024  1.00  0.00           O  
ATOM    751  N   GLU    97      16.370  27.234 -31.954  1.00  0.00              
ATOM    752  CA  GLU    97      16.591  28.671 -31.662  1.00  0.00              
ATOM    753  CB  GLU    97      15.363  29.216 -30.940  1.00  0.00              
ATOM    754  C   GLU    97      17.771  28.904 -30.788  1.00  0.00              
ATOM    755  O   GLU    97      18.579  29.779 -31.032  1.00  0.00              
ATOM    756  CG  GLU    97      14.085  29.074 -31.724  1.00  0.00           C  
ATOM    757  CD  GLU    97      13.642  30.377 -32.341  1.00  0.00           C  
ATOM    758  OE1 GLU    97      14.506  31.246 -32.585  1.00  0.00           O  
ATOM    759  OE2 GLU    97      12.426  30.530 -32.582  1.00  0.00           O  
ATOM    760  N   GLY    98      17.936  28.085 -29.780  1.00  0.00              
ATOM    761  CA  GLY    98      19.133  28.326 -28.859  1.00  0.00              
ATOM    762  C   GLY    98      18.435  28.306 -27.538  1.00  0.00              
ATOM    763  O   GLY    98      17.923  29.332 -27.106  1.00  0.00              
ATOM    764  N   ILE    99      18.328  27.123 -26.916  1.00  0.00              
ATOM    765  CA  ILE    99      17.662  26.928 -25.646  1.00  0.00              
ATOM    766  CB  ILE    99      16.306  26.264 -25.703  1.00  0.00              
ATOM    767  C   ILE    99      18.794  26.101 -25.103  1.00  0.00              
ATOM    768  O   ILE    99      19.212  25.137 -25.740  1.00  0.00              
ATOM    769  CG1 ILE    99      15.368  27.139 -26.539  1.00  0.00           C  
ATOM    770  CG2 ILE    99      15.741  26.146 -24.319  1.00  0.00           C  
ATOM    771  CD1 ILE    99      14.045  26.511 -26.841  1.00  0.00           C  
ATOM    772  N   ASP   100      19.371  26.508 -23.959  1.00  0.00              
ATOM    773  CA  ASP   100      20.467  25.827 -23.331  1.00  0.00              
ATOM    774  CB  ASP   100      20.983  26.889 -22.371  1.00  0.00              
ATOM    775  C   ASP   100      19.968  24.647 -22.438  1.00  0.00              
ATOM    776  O   ASP   100      19.510  24.707 -21.283  1.00  0.00              
ATOM    777  CG  ASP   100      21.803  26.430 -21.176  1.00  0.00           C  
ATOM    778  OD1 ASP   100      22.863  25.811 -21.424  1.00  0.00           O  
ATOM    779  OD2 ASP   100      21.325  26.679 -20.032  1.00  0.00           O  
ATOM    780  N   VAL   101      20.155  23.498 -23.085  1.00  0.00              
ATOM    781  CA  VAL   101      19.832  22.153 -22.600  1.00  0.00              
ATOM    782  CB  VAL   101      19.970  21.009 -23.633  1.00  0.00              
ATOM    783  C   VAL   101      20.361  21.814 -21.249  1.00  0.00              
ATOM    784  O   VAL   101      19.688  21.109 -20.501  1.00  0.00              
ATOM    785  CG1 VAL   101      19.157  21.311 -24.899  1.00  0.00           C  
ATOM    786  CG2 VAL   101      21.436  20.701 -23.985  1.00  0.00           C  
ATOM    787  N   ASN   102      21.504  22.376 -20.879  1.00  0.00              
ATOM    788  CA  ASN   102      22.136  22.186 -19.579  1.00  0.00              
ATOM    789  CB  ASN   102      23.625  22.511 -19.646  1.00  0.00              
ATOM    790  C   ASN   102      21.502  22.827 -18.487  1.00  0.00              
ATOM    791  O   ASN   102      21.320  22.158 -17.470  1.00  0.00              
ATOM    792  CG  ASN   102      24.282  21.596 -20.693  1.00  0.00           C  
ATOM    793  OD1 ASN   102      24.463  20.413 -20.417  1.00  0.00           O  
ATOM    794  ND2 ASN   102      24.538  22.094 -21.891  1.00  0.00           N  
ATOM    795  N   SER   103      21.076  24.082 -18.644  1.00  0.00              
ATOM    796  CA  SER   103      20.232  24.840 -17.636  1.00  0.00              
ATOM    797  CB  SER   103      19.162  25.804 -18.171  1.00  0.00              
ATOM    798  C   SER   103      19.574  24.071 -16.498  1.00  0.00              
ATOM    799  O   SER   103      18.660  23.280 -16.736  1.00  0.00              
ATOM    800  OG  SER   103      18.347  26.313 -17.116  1.00  0.00           O  
ATOM    801  N   ILE   104      20.032  24.310 -15.271  1.00  0.00              
ATOM    802  CA  ILE   104      19.476  23.611 -14.121  1.00  0.00              
ATOM    803  CB  ILE   104      20.761  23.292 -13.300  1.00  0.00              
ATOM    804  C   ILE   104      18.597  24.652 -13.133  1.00  0.00              
ATOM    805  O   ILE   104      18.707  25.854 -12.895  1.00  0.00              
ATOM    806  CG1 ILE   104      21.955  22.926 -14.189  1.00  0.00           C  
ATOM    807  CG2 ILE   104      20.474  22.187 -12.300  1.00  0.00           C  
ATOM    808  CD1 ILE   104      21.868  21.511 -14.726  1.00  0.00           C  
ATOM    809  N   ASP   105      17.528  23.946 -12.780  1.00  0.00              
ATOM    810  CA  ASP   105      16.448  24.277 -11.923  1.00  0.00              
ATOM    811  CB  ASP   105      15.187  23.468 -12.336  1.00  0.00              
ATOM    812  C   ASP   105      17.033  24.398 -10.595  1.00  0.00              
ATOM    813  O   ASP   105      18.105  23.885 -10.367  1.00  0.00              
ATOM    814  CG  ASP   105      13.902  24.220 -11.867  1.00  0.00           C  
ATOM    815  OD1 ASP   105      13.430  24.028 -10.729  1.00  0.00           O  
ATOM    816  OD2 ASP   105      13.418  24.990 -12.753  1.00  0.00           O  
ATOM    817  N   LEU   106      16.335  24.985  -9.637  1.00  0.00              
ATOM    818  CA  LEU   106      16.800  25.127  -8.237  1.00  0.00              
ATOM    819  CB  LEU   106      15.852  26.016  -7.438  1.00  0.00              
ATOM    820  C   LEU   106      17.383  23.747  -7.754  1.00  0.00              
ATOM    821  O   LEU   106      18.496  23.656  -7.215  1.00  0.00              
ATOM    822  CG  LEU   106      15.776  27.453  -7.952  1.00  0.00           C  
ATOM    823  CD1 LEU   106      14.879  28.282  -7.037  1.00  0.00           C  
ATOM    824  CD2 LEU   106      17.170  28.049  -8.010  1.00  0.00           C  
ATOM    825  N   ASP   107      16.595  22.695  -7.969  1.00  0.00              
ATOM    826  CA  ASP   107      17.035  21.391  -7.582  1.00  0.00              
ATOM    827  CB  ASP   107      15.879  20.407  -7.739  1.00  0.00              
ATOM    828  C   ASP   107      18.016  20.693  -8.598  1.00  0.00              
ATOM    829  O   ASP   107      18.307  19.506  -8.470  1.00  0.00              
ATOM    830  CG  ASP   107      15.135  20.173  -6.435  1.00  0.00           C  
ATOM    831  OD1 ASP   107      15.114  21.085  -5.576  1.00  0.00           O  
ATOM    832  OD2 ASP   107      14.586  19.068  -6.256  1.00  0.00           O  
ATOM    833  N   GLY   108      18.563  21.482  -9.518  1.00  0.00              
ATOM    834  CA  GLY   108      19.503  20.925 -10.433  1.00  0.00              
ATOM    835  C   GLY   108      19.025  19.914 -11.334  1.00  0.00              
ATOM    836  O   GLY   108      19.671  18.903 -11.558  1.00  0.00              
ATOM    837  N   ARG   109      17.865  20.153 -11.964  1.00  0.00              
ATOM    838  CA  ARG   109      17.273  19.039 -12.865  1.00  0.00              
ATOM    839  CB  ARG   109      15.839  18.582 -12.631  1.00  0.00              
ATOM    840  C   ARG   109      17.325  19.658 -14.227  1.00  0.00              
ATOM    841  O   ARG   109      16.856  20.791 -14.359  1.00  0.00              
ATOM    842  CG  ARG   109      15.698  17.346 -11.807  1.00  0.00           C  
ATOM    843  CD  ARG   109      15.894  17.647 -10.358  1.00  0.00           C  
ATOM    844  NE  ARG   109      15.533  16.491  -9.551  1.00  0.00           N  
ATOM    845  CZ  ARG   109      14.576  16.475  -8.631  1.00  0.00           C  
ATOM    846  NH1 ARG   109      13.864  17.567  -8.376  1.00  0.00           N  
ATOM    847  NH2 ARG   109      14.330  15.347  -7.968  1.00  0.00           N  
ATOM    848  N   THR   110      17.891  18.985 -15.221  1.00  0.00              
ATOM    849  CA  THR   110      17.911  19.658 -16.559  1.00  0.00              
ATOM    850  CB  THR   110      19.231  19.388 -17.303  1.00  0.00              
ATOM    851  C   THR   110      16.430  19.173 -17.253  1.00  0.00              
ATOM    852  O   THR   110      15.441  18.698 -16.711  1.00  0.00              
ATOM    853  OG1 THR   110      19.448  17.975 -17.394  1.00  0.00           O  
ATOM    854  CG2 THR   110      20.397  20.018 -16.551  1.00  0.00           C  
ATOM    855  N   ALA   111      16.517  19.408 -18.550  1.00  0.00              
ATOM    856  CA  ALA   111      15.405  19.143 -19.369  1.00  0.00              
ATOM    857  CB  ALA   111      15.246  20.067 -20.568  1.00  0.00              
ATOM    858  C   ALA   111      15.544  17.714 -19.521  1.00  0.00              
ATOM    859  O   ALA   111      14.572  16.953 -19.403  1.00  0.00              
ATOM    860  N   LEU   112      16.782  17.295 -19.707  1.00  0.00              
ATOM    861  CA  LEU   112      17.075  15.766 -19.870  1.00  0.00              
ATOM    862  CB  LEU   112      18.388  15.455 -20.580  1.00  0.00              
ATOM    863  C   LEU   112      16.559  14.892 -18.762  1.00  0.00              
ATOM    864  O   LEU   112      16.067  13.793 -19.044  1.00  0.00              
ATOM    865  CG  LEU   112      18.542  16.086 -21.969  1.00  0.00           C  
ATOM    866  CD1 LEU   112      19.872  15.740 -22.614  1.00  0.00           C  
ATOM    867  CD2 LEU   112      17.412  15.619 -22.877  1.00  0.00           C  
ATOM    868  N   HIS   113      16.690  15.326 -17.508  1.00  0.00              
ATOM    869  CA  HIS   113      16.224  14.585 -16.360  1.00  0.00              
ATOM    870  CB  HIS   113      16.650  15.286 -15.062  1.00  0.00              
ATOM    871  C   HIS   113      14.699  14.465 -16.319  1.00  0.00              
ATOM    872  O   HIS   113      14.152  13.446 -15.905  1.00  0.00              
ATOM    873  CG  HIS   113      18.105  15.088 -14.717  1.00  0.00           C  
ATOM    874  ND1 HIS   113      18.675  15.630 -13.580  1.00  0.00           N  
ATOM    875  CD2 HIS   113      19.076  14.378 -15.319  1.00  0.00           C  
ATOM    876  CE1 HIS   113      19.955  15.263 -13.520  1.00  0.00           C  
ATOM    877  NE2 HIS   113      20.238  14.512 -14.578  1.00  0.00           N  
ATOM    878  N   ILE   114      14.025  15.499 -16.807  1.00  0.00              
ATOM    879  CA  ILE   114      12.581  15.543 -16.861  1.00  0.00              
ATOM    880  CB  ILE   114      12.070  17.010 -17.102  1.00  0.00              
ATOM    881  C   ILE   114      12.121  14.538 -17.929  1.00  0.00              
ATOM    882  O   ILE   114      11.329  13.633 -17.720  1.00  0.00              
ATOM    883  CG1 ILE   114      12.590  17.945 -15.997  1.00  0.00           C  
ATOM    884  CG2 ILE   114      10.528  17.043 -17.142  1.00  0.00           C  
ATOM    885  CD1 ILE   114      12.481  19.448 -16.305  1.00  0.00           C  
ATOM    886  N   ALA   115      12.643  14.784 -19.131  1.00  0.00              
ATOM    887  CA  ALA   115      12.268  13.885 -20.266  1.00  0.00              
ATOM    888  CB  ALA   115      13.152  14.221 -21.483  1.00  0.00              
ATOM    889  C   ALA   115      12.421  12.449 -19.855  1.00  0.00              
ATOM    890  O   ALA   115      11.451  11.707 -19.988  1.00  0.00              
ATOM    891  N   ALA   116      13.553  12.061 -19.284  1.00  0.00              
ATOM    892  CA  ALA   116      13.855  10.773 -18.769  1.00  0.00              
ATOM    893  CB  ALA   116      15.342  10.818 -18.386  1.00  0.00              
ATOM    894  C   ALA   116      12.939  10.233 -17.674  1.00  0.00              
ATOM    895  O   ALA   116      12.819   9.023 -17.510  1.00  0.00              
ATOM    896  N   CYS   117      12.269  11.126 -16.946  1.00  0.00              
ATOM    897  CA  CYS   117      11.387  10.681 -15.882  1.00  0.00              
ATOM    898  CB  CYS   117      11.365  11.665 -14.714  1.00  0.00              
ATOM    899  C   CYS   117      10.108  10.178 -16.541  1.00  0.00              
ATOM    900  O   CYS   117       9.614   9.081 -16.272  1.00  0.00              
ATOM    901  SG  CYS   117      12.993  11.905 -13.935  1.00  0.00           S  
ATOM    902  N   GLU   118       9.577  11.012 -17.442  1.00  0.00              
ATOM    903  CA  GLU   118       8.332  10.627 -18.140  1.00  0.00              
ATOM    904  CB  GLU   118       7.642  11.908 -18.686  1.00  0.00              
ATOM    905  C   GLU   118       8.388   9.297 -19.014  1.00  0.00              
ATOM    906  O   GLU   118       7.417   8.541 -19.137  1.00  0.00              
ATOM    907  CG  GLU   118       7.121  12.689 -17.469  1.00  0.00           C  
ATOM    908  CD  GLU   118       7.020  14.175 -17.743  1.00  0.00           C  
ATOM    909  OE1 GLU   118       7.274  14.574 -18.892  1.00  0.00           O  
ATOM    910  OE2 GLU   118       6.532  14.905 -16.853  1.00  0.00           O  
ATOM    911  N   GLY   119       9.539   9.088 -19.661  1.00  0.00              
ATOM    912  CA  GLY   119       9.853   8.115 -20.551  1.00  0.00              
ATOM    913  C   GLY   119       9.629   8.604 -21.968  1.00  0.00              
ATOM    914  O   GLY   119       8.979   7.906 -22.760  1.00  0.00              
ATOM    915  N   HIS   120      10.099   9.813 -22.271  1.00  0.00              
ATOM    916  CA  HIS   120       9.888  10.367 -23.612  1.00  0.00              
ATOM    917  CB  HIS   120      10.415  11.793 -23.585  1.00  0.00              
ATOM    918  C   HIS   120      11.431  10.180 -24.101  1.00  0.00              
ATOM    919  O   HIS   120      12.385  10.957 -23.951  1.00  0.00              
ATOM    920  CG  HIS   120      10.316  12.496 -24.905  1.00  0.00           C  
ATOM    921  ND1 HIS   120       9.116  12.872 -25.470  1.00  0.00           N  
ATOM    922  CD2 HIS   120      11.296  12.858 -25.759  1.00  0.00           C  
ATOM    923  CE1 HIS   120       9.386  13.453 -26.635  1.00  0.00           C  
ATOM    924  NE2 HIS   120      10.691  13.457 -26.835  1.00  0.00           N  
ATOM    925  N   VAL   121      11.525   9.021 -24.751  1.00  0.00              
ATOM    926  CA  VAL   121      12.611   8.436 -25.427  1.00  0.00              
ATOM    927  CB  VAL   121      12.629   6.906 -25.622  1.00  0.00              
ATOM    928  C   VAL   121      13.041   9.351 -26.589  1.00  0.00              
ATOM    929  O   VAL   121      14.190   9.742 -26.726  1.00  0.00              
ATOM    930  CG1 VAL   121      12.698   6.261 -24.218  1.00  0.00           C  
ATOM    931  CG2 VAL   121      11.457   6.427 -26.446  1.00  0.00           C  
ATOM    932  N   ASP   122      12.066   9.646 -27.448  1.00  0.00              
ATOM    933  CA  ASP   122      12.330  10.532 -28.585  1.00  0.00              
ATOM    934  CB  ASP   122      11.067  10.665 -29.438  1.00  0.00              
ATOM    935  C   ASP   122      12.802  11.964 -28.107  1.00  0.00              
ATOM    936  O   ASP   122      13.628  12.589 -28.763  1.00  0.00              
ATOM    937  CG  ASP   122      10.679   9.357 -30.138  1.00  0.00           C  
ATOM    938  OD1 ASP   122      11.519   8.431 -30.228  1.00  0.00           O  
ATOM    939  OD2 ASP   122       9.523   9.258 -30.611  1.00  0.00           O  
ATOM    940  N   VAL   123      12.289  12.443 -26.976  1.00  0.00              
ATOM    941  CA  VAL   123      12.698  13.657 -26.455  1.00  0.00              
ATOM    942  CB  VAL   123      11.767  14.280 -25.409  1.00  0.00              
ATOM    943  C   VAL   123      14.159  13.548 -25.989  1.00  0.00              
ATOM    944  O   VAL   123      15.001  14.347 -26.384  1.00  0.00              
ATOM    945  CG1 VAL   123      12.384  15.500 -24.691  1.00  0.00           C  
ATOM    946  CG2 VAL   123      10.470  14.706 -26.049  1.00  0.00           C  
ATOM    947  N   VAL   124      14.474  12.522 -25.200  1.00  0.00              
ATOM    948  CA  VAL   124      15.829  12.309 -24.776  1.00  0.00              
ATOM    949  CB  VAL   124      16.049  11.130 -23.822  1.00  0.00              
ATOM    950  C   VAL   124      16.791  12.381 -25.942  1.00  0.00              
ATOM    951  O   VAL   124      17.764  13.119 -25.851  1.00  0.00              
ATOM    952  CG1 VAL   124      17.538  10.859 -23.518  1.00  0.00           C  
ATOM    953  CG2 VAL   124      15.329  11.369 -22.518  1.00  0.00           C  
ATOM    954  N   LYS   125      16.559  11.598 -26.990  1.00  0.00              
ATOM    955  CA  LYS   125      17.319  11.587 -28.196  1.00  0.00              
ATOM    956  CB  LYS   125      16.716  10.543 -29.094  1.00  0.00              
ATOM    957  C   LYS   125      17.660  13.003 -28.706  1.00  0.00              
ATOM    958  O   LYS   125      18.791  13.448 -28.833  1.00  0.00              
ATOM    959  CG  LYS   125      17.523  10.005 -30.258  1.00  0.00           C  
ATOM    960  CD  LYS   125      16.634   9.068 -31.103  1.00  0.00           C  
ATOM    961  CE  LYS   125      16.165   7.833 -30.357  1.00  0.00           C  
ATOM    962  NZ  LYS   125      14.835   7.358 -30.810  1.00  0.00           N  
ATOM    963  N   LEU   126      16.568  13.684 -29.052  1.00  0.00              
ATOM    964  CA  LEU   126      16.766  15.076 -29.596  1.00  0.00              
ATOM    965  CB  LEU   126      15.418  15.801 -29.734  1.00  0.00              
ATOM    966  C   LEU   126      17.701  15.832 -28.692  1.00  0.00              
ATOM    967  O   LEU   126      18.652  16.405 -29.209  1.00  0.00              
ATOM    968  CG  LEU   126      14.483  15.228 -30.819  1.00  0.00           C  
ATOM    969  CD1 LEU   126      13.131  15.935 -30.740  1.00  0.00           C  
ATOM    970  CD2 LEU   126      15.112  15.360 -32.190  1.00  0.00           C  
ATOM    971  N   LEU   127      17.432  15.883 -27.392  1.00  0.00              
ATOM    972  CA  LEU   127      18.236  16.492 -26.391  1.00  0.00              
ATOM    973  CB  LEU   127      17.581  16.359 -25.018  1.00  0.00              
ATOM    974  C   LEU   127      19.751  16.149 -26.597  1.00  0.00              
ATOM    975  O   LEU   127      20.631  16.968 -26.814  1.00  0.00              
ATOM    976  CG  LEU   127      16.093  16.756 -24.976  1.00  0.00           C  
ATOM    977  CD1 LEU   127      15.564  16.789 -23.541  1.00  0.00           C  
ATOM    978  CD2 LEU   127      15.951  18.132 -25.595  1.00  0.00           C  
ATOM    979  N   LEU   128      19.994  14.849 -26.429  1.00  0.00              
ATOM    980  CA  LEU   128      21.404  14.400 -26.564  1.00  0.00              
ATOM    981  CB  LEU   128      21.480  12.866 -26.570  1.00  0.00              
ATOM    982  C   LEU   128      22.045  14.868 -27.819  1.00  0.00              
ATOM    983  O   LEU   128      23.166  15.373 -27.789  1.00  0.00              
ATOM    984  CG  LEU   128      21.099  12.193 -25.235  1.00  0.00           C  
ATOM    985  CD1 LEU   128      21.066  10.679 -25.429  1.00  0.00           C  
ATOM    986  CD2 LEU   128      22.059  12.604 -24.138  1.00  0.00           C  
ATOM    987  N   THR   129      21.314  14.797 -28.930  1.00  0.00              
ATOM    988  CA  THR   129      21.805  15.319 -30.229  1.00  0.00              
ATOM    989  CB  THR   129      20.707  15.344 -31.328  1.00  0.00              
ATOM    990  C   THR   129      22.293  16.751 -30.179  1.00  0.00              
ATOM    991  O   THR   129      23.263  17.015 -30.887  1.00  0.00              
ATOM    992  OG1 THR   129      20.217  13.994 -31.446  1.00  0.00           O  
ATOM    993  CG2 THR   129      21.317  15.640 -32.705  1.00  0.00           C  
ATOM    994  N   ARG   130      21.744  17.637 -29.344  1.00  0.00              
ATOM    995  CA  ARG   130      22.152  18.954 -29.178  1.00  0.00              
ATOM    996  CB  ARG   130      21.013  19.735 -28.512  1.00  0.00              
ATOM    997  C   ARG   130      22.796  19.067 -27.864  1.00  0.00              
ATOM    998  O   ARG   130      22.114  19.498 -26.931  1.00  0.00              
ATOM    999  CG  ARG   130      20.063  20.407 -29.487  1.00  0.00           C  
ATOM   1000  CD  ARG   130      20.378  21.886 -29.631  1.00  0.00           C  
ATOM   1001  NE  ARG   130      19.170  22.707 -29.672  1.00  0.00           N  
ATOM   1002  CZ  ARG   130      18.648  23.318 -28.614  1.00  0.00           C  
ATOM   1003  NH1 ARG   130      19.227  23.202 -27.426  1.00  0.00           N  
ATOM   1004  NH2 ARG   130      17.548  24.048 -28.742  1.00  0.00           N  
ATOM   1005  N   LYS   131      24.052  18.668 -27.713  1.00  0.00              
ATOM   1006  CA  LYS   131      24.791  18.690 -26.457  1.00  0.00              
ATOM   1007  CB  LYS   131      26.120  19.170 -27.077  1.00  0.00              
ATOM   1008  C   LYS   131      24.444  18.535 -25.017  1.00  0.00              
ATOM   1009  O   LYS   131      25.300  18.615 -24.129  1.00  0.00              
ATOM   1010  CG  LYS   131      26.155  19.271 -28.573  1.00  0.00           C  
ATOM   1011  CD  LYS   131      26.984  18.102 -29.143  1.00  0.00           C  
ATOM   1012  CE  LYS   131      26.467  17.613 -30.480  1.00  0.00           C  
ATOM   1013  NZ  LYS   131      27.190  16.354 -30.841  1.00  0.00           N  
ATOM   1014  N   ALA   132      23.194  18.179 -24.763  1.00  0.00              
ATOM   1015  CA  ALA   132      22.738  17.710 -23.414  1.00  0.00              
ATOM   1016  CB  ALA   132      21.245  17.422 -23.407  1.00  0.00              
ATOM   1017  C   ALA   132      23.698  16.568 -22.746  1.00  0.00              
ATOM   1018  O   ALA   132      23.887  15.454 -23.228  1.00  0.00              
ATOM   1019  N   ASN   133      24.229  16.937 -21.562  1.00  0.00              
ATOM   1020  CA  ASN   133      25.034  16.038 -20.889  1.00  0.00              
ATOM   1021  CB  ASN   133      25.343  16.579 -19.472  1.00  0.00              
ATOM   1022  C   ASN   133      24.886  14.816 -20.405  1.00  0.00              
ATOM   1023  O   ASN   133      24.393  14.985 -19.292  1.00  0.00              
ATOM   1024  CG  ASN   133      26.478  17.633 -19.549  1.00  0.00           C  
ATOM   1025  OD1 ASN   133      26.698  18.340 -18.528  1.00  0.00           O  
ATOM   1026  ND2 ASN   133      27.165  17.793 -20.639  1.00  0.00           N  
ATOM   1027  N   ILE   134      25.092  13.610 -20.930  1.00  0.00              
ATOM   1028  CA  ILE   134      24.631  12.327 -20.180  1.00  0.00              
ATOM   1029  CB  ILE   134      24.544  11.176 -21.225  1.00  0.00              
ATOM   1030  C   ILE   134      24.998  12.188 -18.711  1.00  0.00              
ATOM   1031  O   ILE   134      24.138  11.829 -17.902  1.00  0.00              
ATOM   1032  CG1 ILE   134      23.533  11.528 -22.319  1.00  0.00           C  
ATOM   1033  CG2 ILE   134      24.138   9.874 -20.551  1.00  0.00           C  
ATOM   1034  CD1 ILE   134      23.523  10.568 -23.495  1.00  0.00           C  
ATOM   1035  N   ASP   135      26.225  12.531 -18.345  1.00  0.00              
ATOM   1036  CA  ASP   135      26.690  12.464 -16.989  1.00  0.00              
ATOM   1037  CB  ASP   135      28.220  12.392 -16.982  1.00  0.00              
ATOM   1038  C   ASP   135      26.079  13.407 -16.091  1.00  0.00              
ATOM   1039  O   ASP   135      25.760  12.948 -14.995  1.00  0.00              
ATOM   1040  CG  ASP   135      28.731  11.103 -17.591  1.00  0.00           C  
ATOM   1041  OD1 ASP   135      27.923  10.235 -17.982  1.00  0.00           O  
ATOM   1042  OD2 ASP   135      29.964  10.992 -17.719  1.00  0.00           O  
ATOM   1043  N   ALA   136      25.821  14.655 -16.484  1.00  0.00              
ATOM   1044  CA  ALA   136      24.874  15.537 -15.687  1.00  0.00              
ATOM   1045  CB  ALA   136      23.678  16.141 -16.390  1.00  0.00              
ATOM   1046  C   ALA   136      24.266  15.330 -14.344  1.00  0.00              
ATOM   1047  O   ALA   136      23.104  14.926 -14.355  1.00  0.00              
ATOM   1048  N   ARG   137      24.924  15.573 -13.206  1.00  0.00              
ATOM   1049  CA  ARG   137      24.033  15.214 -11.995  1.00  0.00              
ATOM   1050  CB  ARG   137      25.163  14.866 -11.016  1.00  0.00              
ATOM   1051  C   ARG   137      23.077  16.410 -11.406  1.00  0.00              
ATOM   1052  O   ARG   137      23.310  17.597 -11.639  1.00  0.00              
ATOM   1053  CG  ARG   137      26.555  14.966 -11.616  1.00  0.00           C  
ATOM   1054  CD  ARG   137      27.606  14.252 -10.780  1.00  0.00           C  
ATOM   1055  NE  ARG   137      27.482  12.800 -10.884  1.00  0.00           N  
ATOM   1056  CZ  ARG   137      28.460  11.990 -11.278  1.00  0.00           C  
ATOM   1057  NH1 ARG   137      29.647  12.488 -11.591  1.00  0.00           N  
ATOM   1058  NH2 ARG   137      28.252  10.678 -11.351  1.00  0.00           N  
ATOM   1059  N   ASP   138      22.061  16.014 -10.648  1.00  0.00              
ATOM   1060  CA  ASP   138      21.335  17.047 -10.046  1.00  0.00              
ATOM   1061  CB  ASP   138      19.833  16.855 -10.327  1.00  0.00              
ATOM   1062  C   ASP   138      21.735  16.994  -8.547  1.00  0.00              
ATOM   1063  O   ASP   138      22.493  16.164  -8.055  1.00  0.00              
ATOM   1064  CG  ASP   138      19.261  15.590  -9.734  1.00  0.00           C  
ATOM   1065  OD1 ASP   138      19.502  15.301  -8.543  1.00  0.00           O  
ATOM   1066  OD2 ASP   138      18.514  14.911 -10.468  1.00  0.00           O  
ATOM   1067  N   ARG   139      21.266  18.036  -7.871  1.00  0.00              
ATOM   1068  CA  ARG   139      21.506  18.334  -6.474  1.00  0.00              
ATOM   1069  CB  ARG   139      20.454  19.255  -5.835  1.00  0.00              
ATOM   1070  C   ARG   139      21.807  16.982  -5.642  1.00  0.00              
ATOM   1071  O   ARG   139      22.775  16.759  -4.930  1.00  0.00              
ATOM   1072  CG  ARG   139      20.126  18.945  -4.382  1.00  0.00           C  
ATOM   1073  CD  ARG   139      18.662  19.229  -4.069  1.00  0.00           C  
ATOM   1074  NE  ARG   139      18.307  20.598  -4.420  1.00  0.00           N  
ATOM   1075  CZ  ARG   139      17.074  21.012  -4.681  1.00  0.00           C  
ATOM   1076  NH1 ARG   139      16.067  20.162  -4.630  1.00  0.00           N  
ATOM   1077  NH2 ARG   139      16.856  22.280  -5.003  1.00  0.00           N  
ATOM   1078  N   TRP   140      20.764  16.156  -5.728  1.00  0.00              
ATOM   1079  CA  TRP   140      20.895  14.915  -4.933  1.00  0.00              
ATOM   1080  CB  TRP   140      19.517  14.407  -4.439  1.00  0.00              
ATOM   1081  C   TRP   140      21.719  13.831  -5.498  1.00  0.00              
ATOM   1082  O   TRP   140      21.768  12.677  -5.035  1.00  0.00              
ATOM   1083  CG  TRP   140      18.906  15.468  -3.566  1.00  0.00           C  
ATOM   1084  CD1 TRP   140      17.821  16.250  -3.864  1.00  0.00           C  
ATOM   1085  CD2 TRP   140      19.388  16.001  -2.317  1.00  0.00           C  
ATOM   1086  NE1 TRP   140      17.572  17.189  -2.890  1.00  0.00           N  
ATOM   1087  CE2 TRP   140      18.532  17.063  -1.906  1.00  0.00           C  
ATOM   1088  CE3 TRP   140      20.450  15.631  -1.491  1.00  0.00           C  
ATOM   1089  CZ2 TRP   140      18.752  17.730  -0.701  1.00  0.00           C  
ATOM   1090  CZ3 TRP   140      20.638  16.290  -0.268  1.00  0.00           C  
ATOM   1091  CH2 TRP   140      19.792  17.330   0.091  1.00  0.00           C  
ATOM   1092  N   GLY   141      22.345  14.196  -6.625  1.00  0.00              
ATOM   1093  CA  GLY   141      23.231  13.216  -7.401  1.00  0.00              
ATOM   1094  C   GLY   141      22.593  12.804  -8.565  1.00  0.00              
ATOM   1095  O   GLY   141      22.976  13.349  -9.611  1.00  0.00              
ATOM   1096  N   SER   142      21.612  11.922  -8.517  1.00  0.00              
ATOM   1097  CA  SER   142      20.730  11.647  -9.794  1.00  0.00              
ATOM   1098  CB  SER   142      19.219  11.928  -9.846  1.00  0.00              
ATOM   1099  C   SER   142      21.118  11.823 -11.236  1.00  0.00              
ATOM   1100  O   SER   142      20.962  12.955 -11.698  1.00  0.00              
ATOM   1101  OG  SER   142      18.560  11.522  -8.661  1.00  0.00           O  
ATOM   1102  N   THR   143      21.615  10.813 -11.938  1.00  0.00              
ATOM   1103  CA  THR   143      21.932  11.217 -13.373  1.00  0.00              
ATOM   1104  CB  THR   143      23.229  10.507 -13.798  1.00  0.00              
ATOM   1105  C   THR   143      20.526  10.773 -14.206  1.00  0.00              
ATOM   1106  O   THR   143      19.434  10.456 -13.755  1.00  0.00              
ATOM   1107  OG1 THR   143      23.104   9.099 -13.562  1.00  0.00           O  
ATOM   1108  CG2 THR   143      24.408  11.039 -12.993  1.00  0.00           C  
ATOM   1109  N   ALA   144      20.796  10.846 -15.498  1.00  0.00              
ATOM   1110  CA  ALA   144      19.783  10.585 -16.443  1.00  0.00              
ATOM   1111  CB  ALA   144      20.037  11.194 -17.816  1.00  0.00              
ATOM   1112  C   ALA   144      19.558   9.135 -16.322  1.00  0.00              
ATOM   1113  O   ALA   144      18.433   8.622 -16.412  1.00  0.00              
ATOM   1114  N   ALA   145      20.656   8.450 -16.060  1.00  0.00              
ATOM   1115  CA  ALA   145      20.551   6.901 -15.914  1.00  0.00              
ATOM   1116  CB  ALA   145      21.834   6.184 -16.144  1.00  0.00              
ATOM   1117  C   ALA   145      19.834   6.396 -14.780  1.00  0.00              
ATOM   1118  O   ALA   145      19.189   5.355 -14.948  1.00  0.00              
ATOM   1119  N   ALA   146      19.838   7.067 -13.629  1.00  0.00              
ATOM   1120  CA  ALA   146      19.068   6.714 -12.420  1.00  0.00              
ATOM   1121  CB  ALA   146      19.533   7.536 -11.224  1.00  0.00              
ATOM   1122  C   ALA   146      17.503   6.789 -12.746  1.00  0.00              
ATOM   1123  O   ALA   146      16.708   5.981 -12.273  1.00  0.00              
ATOM   1124  N   ASP   147      17.134   7.781 -13.545  1.00  0.00              
ATOM   1125  CA  ASP   147      15.814   7.977 -13.922  1.00  0.00              
ATOM   1126  CB  ASP   147      15.471   9.400 -14.292  1.00  0.00              
ATOM   1127  C   ASP   147      15.355   6.940 -14.838  1.00  0.00              
ATOM   1128  O   ASP   147      14.390   6.221 -14.552  1.00  0.00              
ATOM   1129  CG  ASP   147      15.481  10.359 -13.101  1.00  0.00           C  
ATOM   1130  OD1 ASP   147      15.382   9.892 -11.961  1.00  0.00           O  
ATOM   1131  OD2 ASP   147      15.761  11.545 -13.339  1.00  0.00           O  
ATOM   1132  N   ALA   148      16.046   6.808 -15.970  1.00  0.00              
ATOM   1133  CA  ALA   148      15.686   5.751 -17.000  1.00  0.00              
ATOM   1134  CB  ALA   148      16.670   5.815 -18.161  1.00  0.00              
ATOM   1135  C   ALA   148      15.397   4.417 -16.283  1.00  0.00              
ATOM   1136  O   ALA   148      14.313   3.855 -16.409  1.00  0.00              
ATOM   1137  N   LYS   149      16.366   3.950 -15.506  1.00  0.00              
ATOM   1138  CA  LYS   149      16.260   2.729 -14.768  1.00  0.00              
ATOM   1139  CB  LYS   149      17.530   2.440 -13.969  1.00  0.00              
ATOM   1140  C   LYS   149      15.167   2.630 -13.708  1.00  0.00              
ATOM   1141  O   LYS   149      14.708   1.550 -13.350  1.00  0.00              
ATOM   1142  CG  LYS   149      18.846   2.337 -14.731  1.00  0.00           C  
ATOM   1143  CD  LYS   149      19.994   1.923 -13.782  1.00  0.00           C  
ATOM   1144  CE  LYS   149      19.652   0.540 -13.186  1.00  0.00           C  
ATOM   1145  NZ  LYS   149      20.765   0.157 -12.293  1.00  0.00           N  
ATOM   1146  N   TYR   150      14.732   3.792 -13.219  1.00  0.00              
ATOM   1147  CA  TYR   150      13.690   3.760 -12.165  1.00  0.00              
ATOM   1148  CB  TYR   150      13.727   5.068 -11.356  1.00  0.00              
ATOM   1149  C   TYR   150      12.347   3.579 -12.856  1.00  0.00              
ATOM   1150  O   TYR   150      11.533   2.764 -12.447  1.00  0.00              
ATOM   1151  CG  TYR   150      12.580   5.265 -10.360  1.00  0.00           C  
ATOM   1152  CD1 TYR   150      12.702   4.793  -9.057  1.00  0.00           C  
ATOM   1153  CD2 TYR   150      11.402   5.916 -10.751  1.00  0.00           C  
ATOM   1154  CE1 TYR   150      11.653   4.971  -8.149  1.00  0.00           C  
ATOM   1155  CE2 TYR   150      10.353   6.091  -9.859  1.00  0.00           C  
ATOM   1156  CZ  TYR   150      10.483   5.614  -8.555  1.00  0.00           C  
ATOM   1157  OH  TYR   150       9.423   5.727  -7.675  1.00  0.00           O  
ATOM   1158  N   TYR   151      12.108   4.336 -13.924  1.00  0.00              
ATOM   1159  CA  TYR   151      10.866   4.142 -14.679  1.00  0.00              
ATOM   1160  CB  TYR   151      10.677   5.212 -15.776  1.00  0.00              
ATOM   1161  C   TYR   151      10.802   2.815 -15.402  1.00  0.00              
ATOM   1162  O   TYR   151       9.729   2.300 -15.750  1.00  0.00              
ATOM   1163  CG  TYR   151      10.329   6.623 -15.321  1.00  0.00           C  
ATOM   1164  CD1 TYR   151       9.199   6.879 -14.548  1.00  0.00           C  
ATOM   1165  CD2 TYR   151      11.114   7.699 -15.711  1.00  0.00           C  
ATOM   1166  CE1 TYR   151       8.850   8.209 -14.173  1.00  0.00           C  
ATOM   1167  CE2 TYR   151      10.790   9.010 -15.346  1.00  0.00           C  
ATOM   1168  CZ  TYR   151       9.653   9.272 -14.579  1.00  0.00           C  
ATOM   1169  OH  TYR   151       9.335  10.590 -14.233  1.00  0.00           O  
ATOM   1170  N   GLY   152      11.973   2.244 -15.722  1.00  0.00              
ATOM   1171  CA  GLY   152      12.023   1.039 -16.544  1.00  0.00              
ATOM   1172  C   GLY   152      11.801   1.594 -18.059  1.00  0.00              
ATOM   1173  O   GLY   152      11.162   0.996 -18.934  1.00  0.00              
ATOM   1174  N   ASN   153      12.539   2.669 -18.360  1.00  0.00              
ATOM   1175  CA  ASN   153      12.647   3.210 -19.600  1.00  0.00              
ATOM   1176  CB  ASN   153      12.461   4.685 -19.270  1.00  0.00              
ATOM   1177  C   ASN   153      13.927   2.540 -20.238  1.00  0.00              
ATOM   1178  O   ASN   153      15.060   3.002 -20.204  1.00  0.00              
ATOM   1179  CG  ASN   153      13.518   5.212 -18.304  1.00  0.00           C  
ATOM   1180  OD1 ASN   153      14.739   5.168 -18.564  1.00  0.00           O  
ATOM   1181  ND2 ASN   153      13.045   5.736 -17.169  1.00  0.00           N  
ATOM   1182  N   MET   154      13.658   1.340 -20.759  1.00  0.00              
ATOM   1183  CA  MET   154      14.529   0.338 -21.228  1.00  0.00              
ATOM   1184  CB  MET   154      14.413  -1.125 -20.829  1.00  0.00              
ATOM   1185  C   MET   154      15.217   0.947 -22.419  1.00  0.00              
ATOM   1186  O   MET   154      16.450   0.950 -22.495  1.00  0.00              
ATOM   1187  CG  MET   154      15.184  -1.378 -19.525  1.00  0.00           C  
ATOM   1188  SD  MET   154      15.080  -3.069 -18.938  1.00  0.00           S  
ATOM   1189  CE  MET   154      16.308  -3.886 -20.064  1.00  0.00           C  
ATOM   1190  N   ASP   155      14.431   1.440 -23.376  1.00  0.00              
ATOM   1191  CA  ASP   155      14.981   2.065 -24.583  1.00  0.00              
ATOM   1192  CB  ASP   155      13.856   2.604 -25.469  1.00  0.00              
ATOM   1193  C   ASP   155      15.859   3.238 -24.340  1.00  0.00              
ATOM   1194  O   ASP   155      16.790   3.462 -25.103  1.00  0.00              
ATOM   1195  CG  ASP   155      13.154   1.522 -26.258  1.00  0.00           C  
ATOM   1196  OD1 ASP   155      13.768   0.461 -26.513  1.00  0.00           O  
ATOM   1197  OD2 ASP   155      11.985   1.741 -26.640  1.00  0.00           O  
ATOM   1198  N   VAL   156      15.556   4.014 -23.305  1.00  0.00              
ATOM   1199  CA  VAL   156      16.337   5.191 -22.903  1.00  0.00              
ATOM   1200  CB  VAL   156      15.592   6.072 -21.845  1.00  0.00              
ATOM   1201  C   VAL   156      17.687   4.685 -22.400  1.00  0.00              
ATOM   1202  O   VAL   156      18.749   5.070 -22.864  1.00  0.00              
ATOM   1203  CG1 VAL   156      16.538   7.076 -21.187  1.00  0.00           C  
ATOM   1204  CG2 VAL   156      14.441   6.804 -22.500  1.00  0.00           C  
ATOM   1205  N   PHE   157      17.608   3.821 -21.387  1.00  0.00              
ATOM   1206  CA  PHE   157      18.843   3.250 -20.806  1.00  0.00              
ATOM   1207  CB  PHE   157      18.583   2.111 -19.836  1.00  0.00              
ATOM   1208  C   PHE   157      19.778   2.831 -22.031  1.00  0.00              
ATOM   1209  O   PHE   157      20.916   3.281 -22.144  1.00  0.00              
ATOM   1210  CG  PHE   157      18.219   2.483 -18.439  1.00  0.00           C  
ATOM   1211  CD1 PHE   157      17.026   3.104 -18.130  1.00  0.00           C  
ATOM   1212  CD2 PHE   157      19.122   2.164 -17.431  1.00  0.00           C  
ATOM   1213  CE1 PHE   157      16.690   3.432 -16.814  1.00  0.00           C  
ATOM   1214  CE2 PHE   157      18.773   2.484 -16.122  1.00  0.00           C  
ATOM   1215  CZ  PHE   157      17.572   3.127 -15.825  1.00  0.00           C  
ATOM   1216  N   ASN   158      19.251   1.977 -22.898  1.00  0.00              
ATOM   1217  CA  ASN   158      19.923   1.532 -24.019  1.00  0.00              
ATOM   1218  CB  ASN   158      19.142   0.354 -24.597  1.00  0.00              
ATOM   1219  C   ASN   158      20.585   2.610 -24.857  1.00  0.00              
ATOM   1220  O   ASN   158      21.780   2.721 -25.085  1.00  0.00              
ATOM   1221  CG  ASN   158      19.194  -0.859 -23.710  1.00  0.00           C  
ATOM   1222  OD1 ASN   158      20.183  -1.576 -23.695  1.00  0.00           O  
ATOM   1223  ND2 ASN   158      18.137  -1.082 -22.951  1.00  0.00           N  
ATOM   1224  N   ILE   159      19.671   3.442 -25.356  1.00  0.00              
ATOM   1225  CA  ILE   159      20.210   4.584 -26.264  1.00  0.00              
ATOM   1226  CB  ILE   159      19.045   5.541 -26.591  1.00  0.00              
ATOM   1227  C   ILE   159      21.344   5.303 -25.541  1.00  0.00              
ATOM   1228  O   ILE   159      22.353   5.561 -26.185  1.00  0.00              
ATOM   1229  CG1 ILE   159      18.174   5.011 -27.731  1.00  0.00           C  
ATOM   1230  CG2 ILE   159      19.512   6.958 -26.861  1.00  0.00           C  
ATOM   1231  CD1 ILE   159      16.981   5.889 -28.060  1.00  0.00           C  
ATOM   1232  N   LEU   160      21.166   5.671 -24.277  1.00  0.00              
ATOM   1233  CA  LEU   160      22.118   6.273 -23.445  1.00  0.00              
ATOM   1234  CB  LEU   160      21.493   6.643 -22.101  1.00  0.00              
ATOM   1235  C   LEU   160      23.463   5.550 -23.505  1.00  0.00              
ATOM   1236  O   LEU   160      24.512   6.041 -23.894  1.00  0.00              
ATOM   1237  CG  LEU   160      20.156   7.400 -22.202  1.00  0.00           C  
ATOM   1238  CD1 LEU   160      19.698   7.908 -20.834  1.00  0.00           C  
ATOM   1239  CD2 LEU   160      20.346   8.578 -23.137  1.00  0.00           C  
ATOM   1240  N   LYS   161      23.377   4.310 -23.024  1.00  0.00              
ATOM   1241  CA  LYS   161      24.669   3.495 -22.980  1.00  0.00              
ATOM   1242  CB  LYS   161      24.325   2.093 -22.508  1.00  0.00              
ATOM   1243  C   LYS   161      25.332   3.506 -24.367  1.00  0.00              
ATOM   1244  O   LYS   161      26.552   3.664 -24.427  1.00  0.00              
ATOM   1245  CG  LYS   161      23.874   2.069 -21.038  1.00  0.00           C  
ATOM   1246  CD  LYS   161      23.809   0.670 -20.446  1.00  0.00           C  
ATOM   1247  CE  LYS   161      23.538   0.626 -18.961  1.00  0.00           C  
ATOM   1248  NZ  LYS   161      24.755   0.813 -18.120  1.00  0.00           N  
ATOM   1249  N   ALA   162      24.565   3.306 -25.442  1.00  0.00              
ATOM   1250  CA  ALA   162      24.990   3.430 -26.765  1.00  0.00              
ATOM   1251  CB  ALA   162      23.873   3.242 -27.775  1.00  0.00              
ATOM   1252  C   ALA   162      25.608   4.860 -27.105  1.00  0.00              
ATOM   1253  O   ALA   162      26.194   5.210 -28.139  1.00  0.00              
ATOM   1254  N   ARG   163      25.140   5.706 -26.206  1.00  0.00              
ATOM   1255  CA  ARG   163      25.740   7.147 -26.507  1.00  0.00              
ATOM   1256  CB  ARG   163      24.636   8.190 -26.302  1.00  0.00              
ATOM   1257  C   ARG   163      26.375   7.788 -25.247  1.00  0.00              
ATOM   1258  O   ARG   163      26.397   9.001 -25.069  1.00  0.00              
ATOM   1259  CG  ARG   163      25.131   9.626 -26.174  1.00  0.00           C  
ATOM   1260  CD  ARG   163      23.966  10.609 -26.120  1.00  0.00           C  
ATOM   1261  NE  ARG   163      23.190  10.593 -27.360  1.00  0.00           N  
ATOM   1262  CZ  ARG   163      21.946  10.142 -27.466  1.00  0.00           C  
ATOM   1263  NH1 ARG   163      21.320   9.672 -26.399  1.00  0.00           N  
ATOM   1264  NH2 ARG   163      21.336  10.135 -28.649  1.00  0.00           N  
ATOM   1265  N   GLY   164      26.985   6.935 -24.443  1.00  0.00              
ATOM   1266  CA  GLY   164      27.712   7.588 -23.289  1.00  0.00              
ATOM   1267  C   GLY   164      27.022   8.001 -21.965  1.00  0.00              
ATOM   1268  O   GLY   164      26.386   9.059 -21.867  1.00  0.00              
ATOM   1269  N   ALA   165      27.144   7.116 -20.975  1.00  0.00              
ATOM   1270  CA  ALA   165      26.579   7.170 -19.686  1.00  0.00              
ATOM   1271  CB  ALA   165      25.074   6.935 -19.591  1.00  0.00              
ATOM   1272  C   ALA   165      27.195   6.296 -18.690  1.00  0.00              
ATOM   1273  O   ALA   165      27.151   5.088 -18.934  1.00  0.00              
ATOM   1274  N   LYS   166      27.739   6.784 -17.577  1.00  0.00              
ATOM   1275  CA  LYS   166      28.367   5.907 -16.580  1.00  0.00              
ATOM   1276  CB  LYS   166      28.982   6.764 -15.473  1.00  0.00              
ATOM   1277  C   LYS   166      27.473   4.860 -15.933  1.00  0.00              
ATOM   1278  O   LYS   166      26.690   5.409 -15.174  1.00  0.00              
ATOM   1279  CG  LYS   166      29.832   6.061 -14.427  1.00  0.00           C  
ATOM   1280  CD  LYS   166      30.534   7.133 -13.575  1.00  0.00           C  
ATOM   1281  CE  LYS   166      31.929   6.759 -13.158  1.00  0.00           C  
ATOM   1282  NZ  LYS   166      32.653   7.855 -12.432  1.00  0.00           N  
ATOM   1283  N   VAL   167      27.573   3.539 -16.016  1.00  0.00              
ATOM   1284  CA  VAL   167      26.556   2.857 -15.218  1.00  0.00              
ATOM   1285  CB  VAL   167      26.298   1.527 -15.969  1.00  0.00              
ATOM   1286  C   VAL   167      27.004   2.392 -13.848  1.00  0.00              
ATOM   1287  O   VAL   167      26.581   1.342 -13.356  1.00  0.00              
ATOM   1288  CG1 VAL   167      25.640   1.779 -17.339  1.00  0.00           C  
ATOM   1289  CG2 VAL   167      27.548   0.702 -16.156  1.00  0.00           C  
ATOM   1290  N   PRO   168      27.932   3.134 -13.256  1.00  0.00              
ATOM   1291  CA  PRO   168      28.419   2.656 -11.912  1.00  0.00              
ATOM   1292  CB  PRO   168      29.828   2.069 -11.821  1.00  0.00              
ATOM   1293  C   PRO   168      28.556   3.931 -11.238  1.00  0.00              
ATOM   1294  O   PRO   168      29.605   4.567 -11.168  1.00  0.00              
ATOM   1295  CG  PRO   168      29.949   1.230 -13.070  1.00  0.00           C  
ATOM   1296  CD  PRO   168      29.287   2.101 -14.100  1.00  0.00           C  
ATOM   1297  N   LYS   169      27.392   4.400 -10.822  1.00  0.00              
ATOM   1298  CA  LYS   169      27.445   5.876 -10.145  1.00  0.00              
ATOM   1299  CB  LYS   169      26.324   6.786 -10.667  1.00  0.00              
ATOM   1300  C   LYS   169      27.648   5.819  -8.637  1.00  0.00              
ATOM   1301  O   LYS   169      28.575   5.157  -8.168  1.00  0.00              
ATOM   1302  CG  LYS   169      26.383   7.049 -12.187  1.00  0.00           C  
ATOM   1303  CD  LYS   169      27.580   7.893 -12.568  1.00  0.00           C  
ATOM   1304  CE  LYS   169      27.861   7.879 -14.069  1.00  0.00           C  
ATOM   1305  NZ  LYS   169      26.706   8.250 -14.889  1.00  0.00           N  
ATOM   1306  N   THR   170      26.786   6.476  -7.861  1.00  0.00              
ATOM   1307  CA  THR   170      26.859   6.283  -6.412  1.00  0.00              
ATOM   1308  CB  THR   170      28.365   6.568  -6.216  1.00  0.00              
ATOM   1309  C   THR   170      25.701   6.562  -5.615  1.00  0.00              
ATOM   1310  O   THR   170      24.919   7.358  -6.121  1.00  0.00              
ATOM   1311  OG1 THR   170      29.061   6.098  -7.382  1.00  0.00           O  
ATOM   1312  CG2 THR   170      28.884   5.872  -4.937  1.00  0.00           C  
ATOM   1313  N   LYS   171      25.529   6.108  -4.371  1.00  0.00              
ATOM   1314  CA  LYS   171      24.472   6.351  -3.456  1.00  0.00              
ATOM   1315  CB  LYS   171      24.649   7.747  -2.837  1.00  0.00              
ATOM   1316  C   LYS   171      23.342   5.309  -3.812  1.00  0.00              
ATOM   1317  O   LYS   171      22.998   4.346  -3.125  1.00  0.00              
ATOM   1318  CG  LYS   171      25.938   7.861  -2.041  1.00  0.00           C  
ATOM   1319  CD  LYS   171      26.178   9.253  -1.523  1.00  0.00           C  
ATOM   1320  CE  LYS   171      27.583   9.382  -0.943  1.00  0.00           C  
ATOM   1321  NZ  LYS   171      27.885  10.782  -0.503  1.00  0.00           N  
ATOM   1322  N   ARG   172      22.698   5.661  -4.928  1.00  0.00              
ATOM   1323  CA  ARG   172      21.584   4.744  -5.330  1.00  0.00              
ATOM   1324  CB  ARG   172      20.361   5.554  -5.766  1.00  0.00              
ATOM   1325  C   ARG   172      22.245   4.717  -6.831  1.00  0.00              
ATOM   1326  O   ARG   172      22.180   5.654  -7.622  1.00  0.00              
ATOM   1327  CG  ARG   172      19.679   6.406  -4.656  1.00  0.00           C  
ATOM   1328  CD  ARG   172      18.387   7.115  -5.137  1.00  0.00           C  
ATOM   1329  NE  ARG   172      17.314   6.171  -5.498  1.00  0.00           N  
ATOM   1330  CZ  ARG   172      16.115   6.515  -5.967  1.00  0.00           C  
ATOM   1331  NH1 ARG   172      15.801   7.788  -6.138  1.00  0.00           N  
ATOM   1332  NH2 ARG   172      15.243   5.579  -6.300  1.00  0.00           N  
ATOM   1333  N   THR   173      22.894   3.591  -7.092  1.00  0.00              
ATOM   1334  CA  THR   173      23.433   3.306  -8.322  1.00  0.00              
ATOM   1335  CB  THR   173      24.709   2.474  -8.134  1.00  0.00              
ATOM   1336  C   THR   173      22.962   2.788  -9.633  1.00  0.00              
ATOM   1337  O   THR   173      23.729   2.323 -10.480  1.00  0.00              
ATOM   1338  OG1 THR   173      25.641   3.221  -7.349  1.00  0.00           O  
ATOM   1339  CG2 THR   173      25.336   2.141  -9.469  1.00  0.00           C  
ATOM   1340  N   PRO   174      21.667   2.943  -9.872  1.00  0.00              
ATOM   1341  CA  PRO   174      21.241   2.661 -11.358  1.00  0.00              
ATOM   1342  CB  PRO   174      21.811   3.071 -12.724  1.00  0.00              
ATOM   1343  C   PRO   174      20.767   1.215 -11.161  1.00  0.00              
ATOM   1344  O   PRO   174      19.553   0.971 -11.067  1.00  0.00              
ATOM   1345  CG  PRO   174      23.292   3.074 -12.525  1.00  0.00           C  
ATOM   1346  CD  PRO   174      23.461   3.616 -11.124  1.00  0.00           C  
ATOM   1347  N   MET   175      21.714   0.281 -11.044  1.00  0.00              
ATOM   1348  CA  MET   175      21.432  -1.097 -10.831  1.00  0.00              
ATOM   1349  CB  MET   175      22.712  -1.938 -10.827  1.00  0.00              
ATOM   1350  C   MET   175      20.550  -1.318  -9.665  1.00  0.00              
ATOM   1351  O   MET   175      19.545  -2.002  -9.812  1.00  0.00              
ATOM   1352  CG  MET   175      22.475  -3.440 -10.729  1.00  0.00           C  
ATOM   1353  SD  MET   175      21.494  -4.117 -12.085  1.00  0.00           S  
ATOM   1354  CE  MET   175      22.792  -4.596 -13.272  1.00  0.00           C  
ATOM   1355  N   VAL   176      20.900  -0.768  -8.508  1.00  0.00              
ATOM   1356  CA  VAL   176      20.109  -0.805  -7.280  1.00  0.00              
ATOM   1357  CB  VAL   176      20.718   0.074  -6.137  1.00  0.00              
ATOM   1358  C   VAL   176      18.552  -0.437  -7.427  1.00  0.00              
ATOM   1359  O   VAL   176      17.622  -1.020  -6.890  1.00  0.00              
ATOM   1360  CG1 VAL   176      19.780   0.154  -4.933  1.00  0.00           C  
ATOM   1361  CG2 VAL   176      22.057  -0.489  -5.709  1.00  0.00           C  
ATOM   1362  N   VAL   177      18.395   0.681  -8.136  1.00  0.00              
ATOM   1363  CA  VAL   177      17.012   1.147  -8.298  1.00  0.00              
ATOM   1364  CB  VAL   177      16.974   2.597  -8.838  1.00  0.00              
ATOM   1365  C   VAL   177      16.278   0.146  -9.162  1.00  0.00              
ATOM   1366  O   VAL   177      15.176  -0.326  -8.892  1.00  0.00              
ATOM   1367  CG1 VAL   177      15.548   3.045  -9.160  1.00  0.00           C  
ATOM   1368  CG2 VAL   177      17.642   3.593  -7.904  1.00  0.00           C  
ATOM   1369  N   ALA   178      16.965  -0.197 -10.250  1.00  0.00              
ATOM   1370  CA  ALA   178      16.286  -1.184 -11.210  1.00  0.00              
ATOM   1371  CB  ALA   178      17.127  -1.437 -12.457  1.00  0.00              
ATOM   1372  C   ALA   178      15.787  -2.403 -10.414  1.00  0.00              
ATOM   1373  O   ALA   178      14.610  -2.752 -10.457  1.00  0.00              
ATOM   1374  N   ASN   179      16.693  -3.010  -9.659  1.00  0.00              
ATOM   1375  CA  ASN   179      16.391  -4.160  -8.850  1.00  0.00              
ATOM   1376  CB  ASN   179      17.697  -4.803  -8.387  1.00  0.00              
ATOM   1377  C   ASN   179      15.304  -3.980  -7.885  1.00  0.00              
ATOM   1378  O   ASN   179      14.432  -4.854  -7.834  1.00  0.00              
ATOM   1379  CG  ASN   179      18.423  -5.495  -9.506  1.00  0.00           C  
ATOM   1380  OD1 ASN   179      18.066  -6.598  -9.892  1.00  0.00           O  
ATOM   1381  ND2 ASN   179      19.435  -4.841 -10.047  1.00  0.00           N  
ATOM   1382  N   PRO   180      15.279  -2.887  -7.122  1.00  0.00              
ATOM   1383  CA  PRO   180      14.216  -2.546  -6.184  1.00  0.00              
ATOM   1384  CB  PRO   180      14.600  -1.178  -5.635  1.00  0.00              
ATOM   1385  C   PRO   180      12.824  -2.655  -6.923  1.00  0.00              
ATOM   1386  O   PRO   180      11.899  -3.331  -6.469  1.00  0.00              
ATOM   1387  CG  PRO   180      16.092  -1.265  -5.601  1.00  0.00           C  
ATOM   1388  CD  PRO   180      16.392  -1.854  -6.968  1.00  0.00           C  
ATOM   1389  N   ARG   181      12.715  -1.957  -8.053  1.00  0.00              
ATOM   1390  CA  ARG   181      11.500  -1.978  -8.781  1.00  0.00              
ATOM   1391  CB  ARG   181      11.648  -0.997  -9.943  1.00  0.00              
ATOM   1392  C   ARG   181      10.951  -3.343  -9.362  1.00  0.00              
ATOM   1393  O   ARG   181       9.746  -3.606  -9.448  1.00  0.00              
ATOM   1394  CG  ARG   181      10.366  -0.299 -10.316  1.00  0.00           C  
ATOM   1395  CD  ARG   181      10.640   0.886 -11.219  1.00  0.00           C  
ATOM   1396  NE  ARG   181       9.705   1.981 -10.968  1.00  0.00           N  
ATOM   1397  CZ  ARG   181       9.826   2.852  -9.968  1.00  0.00           C  
ATOM   1398  NH1 ARG   181      10.848   2.760  -9.124  1.00  0.00           N  
ATOM   1399  NH2 ARG   181       8.917   3.807  -9.801  1.00  0.00           N  
ATOM   1400  N   GLU   182      11.896  -4.196  -9.770  1.00  0.00              
ATOM   1401  CA  GLU   182      11.686  -5.406 -10.409  1.00  0.00              
ATOM   1402  CB  GLU   182      10.316  -5.985 -10.033  1.00  0.00              
ATOM   1403  C   GLU   182      12.055  -5.352 -11.786  1.00  0.00              
ATOM   1404  O   GLU   182      11.410  -6.109 -12.513  1.00  0.00              
ATOM   1405  CG  GLU   182      10.246  -6.541  -8.611  1.00  0.00           C  
ATOM   1406  CD  GLU   182       8.846  -6.970  -8.207  1.00  0.00           C  
ATOM   1407  OE1 GLU   182       8.058  -6.104  -7.764  1.00  0.00           O  
ATOM   1408  OE2 GLU   182       8.541  -8.178  -8.297  1.00  0.00           O  
ATOM   1409  N   VAL   183      12.912  -4.450 -12.255  1.00  0.00              
ATOM   1410  CA  VAL   183      12.902  -4.367 -13.855  1.00  0.00              
ATOM   1411  CB  VAL   183      13.879  -3.195 -14.128  1.00  0.00              
ATOM   1412  C   VAL   183      14.173  -5.023 -14.343  1.00  0.00              
ATOM   1413  O   VAL   183      15.329  -4.607 -14.433  1.00  0.00              
ATOM   1414  CG1 VAL   183      14.228  -3.071 -15.601  1.00  0.00           C  
ATOM   1415  CG2 VAL   183      13.247  -1.922 -13.568  1.00  0.00           C  
ATOM   1416  N   PRO   184      13.827  -6.250 -14.740  1.00  0.00              
ATOM   1417  CA  PRO   184      14.624  -7.589 -14.900  1.00  0.00              
ATOM   1418  CB  PRO   184      13.770  -8.898 -14.834  1.00  0.00              
ATOM   1419  C   PRO   184      15.532  -7.369 -16.145  1.00  0.00              
ATOM   1420  O   PRO   184      16.739  -7.647 -16.091  1.00  0.00              
ATOM   1421  CG  PRO   184      12.470  -8.396 -15.399  1.00  0.00           C  
ATOM   1422  CD  PRO   184      12.311  -6.994 -14.842  1.00  0.00           C  
ATOM   1423  N   GLU   185      14.961  -6.891 -17.248  1.00  0.00              
ATOM   1424  CA  GLU   185      15.690  -6.631 -18.419  1.00  0.00              
ATOM   1425  CB  GLU   185      14.799  -6.262 -19.598  1.00  0.00              
ATOM   1426  C   GLU   185      16.621  -5.479 -18.300  1.00  0.00              
ATOM   1427  O   GLU   185      17.640  -5.487 -18.979  1.00  0.00              
ATOM   1428  CG  GLU   185      14.959  -7.363 -20.647  1.00  0.00           C  
ATOM   1429  CD  GLU   185      14.074  -7.278 -21.893  1.00  0.00           C  
ATOM   1430  OE1 GLU   185      12.877  -7.579 -21.798  1.00  0.00           O  
ATOM   1431  OE2 GLU   185      14.596  -6.940 -22.960  1.00  0.00           O  
ATOM   1432  N   TYR   186      16.296  -4.490 -17.475  1.00  0.00              
ATOM   1433  CA  TYR   186      17.118  -3.340 -17.166  1.00  0.00              
ATOM   1434  CB  TYR   186      16.286  -2.284 -16.392  1.00  0.00              
ATOM   1435  C   TYR   186      18.386  -3.775 -16.450  1.00  0.00              
ATOM   1436  O   TYR   186      19.501  -3.507 -16.870  1.00  0.00              
ATOM   1437  CG  TYR   186      17.200  -1.193 -15.867  1.00  0.00           C  
ATOM   1438  CD1 TYR   186      17.564  -0.198 -16.783  1.00  0.00           C  
ATOM   1439  CD2 TYR   186      17.708  -1.184 -14.592  1.00  0.00           C  
ATOM   1440  CE1 TYR   186      18.433   0.806 -16.382  1.00  0.00           C  
ATOM   1441  CE2 TYR   186      18.585  -0.164 -14.186  1.00  0.00           C  
ATOM   1442  CZ  TYR   186      18.921   0.809 -15.097  1.00  0.00           C  
ATOM   1443  OH  TYR   186      19.788   1.845 -14.768  1.00  0.00           O  
ATOM   1444  N   GLU   187      18.179  -4.452 -15.321  1.00  0.00              
ATOM   1445  CA  GLU   187      19.327  -4.964 -14.535  1.00  0.00              
ATOM   1446  CB  GLU   187      18.892  -5.812 -13.349  1.00  0.00              
ATOM   1447  C   GLU   187      20.305  -5.635 -15.416  1.00  0.00              
ATOM   1448  O   GLU   187      21.468  -5.277 -15.277  1.00  0.00              
ATOM   1449  CG  GLU   187      18.257  -5.007 -12.238  1.00  0.00           C  
ATOM   1450  CD  GLU   187      17.714  -5.867 -11.122  1.00  0.00           C  
ATOM   1451  OE1 GLU   187      17.279  -6.991 -11.404  1.00  0.00           O  
ATOM   1452  OE2 GLU   187      17.711  -5.427  -9.957  1.00  0.00           O  
ATOM   1453  N   LEU   188      19.922  -6.561 -16.289  1.00  0.00              
ATOM   1454  CA  LEU   188      20.672  -7.212 -17.288  1.00  0.00              
ATOM   1455  CB  LEU   188      19.820  -8.182 -18.102  1.00  0.00              
ATOM   1456  C   LEU   188      21.571  -6.327 -18.158  1.00  0.00              
ATOM   1457  O   LEU   188      22.743  -6.662 -18.351  1.00  0.00              
ATOM   1458  CG  LEU   188      18.927  -9.114 -17.261  1.00  0.00           C  
ATOM   1459  CD1 LEU   188      18.261 -10.182 -18.129  1.00  0.00           C  
ATOM   1460  CD2 LEU   188      19.794  -9.785 -16.215  1.00  0.00           C  
ATOM   1461  N   ASN   189      21.066  -5.193 -18.621  1.00  0.00              
ATOM   1462  CA  ASN   189      21.802  -4.275 -19.417  1.00  0.00              
ATOM   1463  CB  ASN   189      20.845  -3.504 -20.332  1.00  0.00              
ATOM   1464  C   ASN   189      22.866  -3.589 -18.629  1.00  0.00              
ATOM   1465  O   ASN   189      23.994  -3.499 -19.127  1.00  0.00              
ATOM   1466  CG  ASN   189      20.002  -4.417 -21.204  1.00  0.00           C  
ATOM   1467  OD1 ASN   189      20.510  -5.339 -21.840  1.00  0.00           O  
ATOM   1468  ND2 ASN   189      18.700  -4.156 -21.239  1.00  0.00           N  
ATOM   1469  N   PRO   190      22.565  -3.097 -17.427  1.00  0.00              
ATOM   1470  CA  PRO   190      23.513  -2.481 -16.537  1.00  0.00              
ATOM   1471  CB  PRO   190      22.715  -2.184 -15.273  1.00  0.00              
ATOM   1472  C   PRO   190      24.794  -3.385 -16.380  1.00  0.00              
ATOM   1473  O   PRO   190      25.929  -2.982 -16.637  1.00  0.00              
ATOM   1474  CG  PRO   190      21.360  -1.879 -15.825  1.00  0.00           C  
ATOM   1475  CD  PRO   190      21.175  -3.014 -16.817  1.00  0.00           C  
ATOM   1476  N   GLN   191      24.542  -4.618 -15.950  1.00  0.00              
ATOM   1477  CA  GLN   191      25.644  -5.533 -15.776  1.00  0.00              
ATOM   1478  CB  GLN   191      25.224  -6.618 -14.770  1.00  0.00              
ATOM   1479  C   GLN   191      26.513  -5.797 -17.009  1.00  0.00              
ATOM   1480  O   GLN   191      27.704  -6.076 -16.959  1.00  0.00              
ATOM   1481  CG  GLN   191      24.040  -7.472 -15.176  1.00  0.00           C  
ATOM   1482  CD  GLN   191      23.469  -8.282 -14.017  1.00  0.00           C  
ATOM   1483  OE1 GLN   191      23.024  -9.418 -14.198  1.00  0.00           O  
ATOM   1484  NE2 GLN   191      23.467  -7.693 -12.822  1.00  0.00           N  
ATOM   1485  N   GLU   192      25.836  -5.709 -18.151  1.00  0.00              
ATOM   1486  CA  GLU   192      26.604  -5.989 -19.425  1.00  0.00              
ATOM   1487  CB  GLU   192      25.633  -6.120 -20.595  1.00  0.00              
ATOM   1488  C   GLU   192      27.552  -4.827 -19.647  1.00  0.00              
ATOM   1489  O   GLU   192      28.549  -4.882 -20.374  1.00  0.00              
ATOM   1490  CG  GLU   192      25.130  -7.537 -20.840  1.00  0.00           C  
ATOM   1491  CD  GLU   192      24.053  -7.601 -21.908  1.00  0.00           C  
ATOM   1492  OE1 GLU   192      23.172  -6.711 -21.926  1.00  0.00           O  
ATOM   1493  OE2 GLU   192      24.087  -8.543 -22.731  1.00  0.00           O  
ATOM   1494  N   LEU   193      27.216  -3.733 -18.952  1.00  0.00              
ATOM   1495  CA  LEU   193      28.015  -2.469 -19.175  1.00  0.00              
ATOM   1496  CB  LEU   193      27.211  -1.274 -19.710  1.00  0.00              
ATOM   1497  C   LEU   193      28.675  -2.128 -17.889  1.00  0.00              
ATOM   1498  O   LEU   193      29.876  -1.991 -17.975  1.00  0.00              
ATOM   1499  CG  LEU   193      27.899   0.100 -19.738  1.00  0.00           C  
ATOM   1500  CD1 LEU   193      29.096   0.073 -20.699  1.00  0.00           C  
ATOM   1501  CD2 LEU   193      26.919   1.120 -20.182  1.00  0.00           C  
ATOM   1502  N   GLN   194      28.027  -2.092 -16.748  1.00  0.00              
ATOM   1503  CA  GLN   194      28.451  -1.709 -15.479  1.00  0.00              
ATOM   1504  CB  GLN   194      27.435  -0.710 -14.953  1.00  0.00              
ATOM   1505  C   GLN   194      28.722  -2.576 -14.328  1.00  0.00              
ATOM   1506  O   GLN   194      27.696  -3.044 -13.825  1.00  0.00              
ATOM   1507  CG  GLN   194      28.065   0.432 -14.155  1.00  0.00           C  
ATOM   1508  CD  GLN   194      27.060   1.234 -13.327  1.00  0.00           C  
ATOM   1509  OE1 GLN   194      26.011   0.732 -12.936  1.00  0.00           O  
ATOM   1510  NE2 GLN   194      27.374   2.483 -13.070  1.00  0.00           N  
ATOM   1511  N   VAL   195      29.935  -2.912 -13.904  1.00  0.00              
ATOM   1512  CA  VAL   195      29.815  -3.786 -12.603  1.00  0.00              
ATOM   1513  CB  VAL   195      30.170  -5.266 -12.973  1.00  0.00              
ATOM   1514  C   VAL   195      30.584  -3.257 -11.493  1.00  0.00              
ATOM   1515  O   VAL   195      30.526  -2.047 -11.304  1.00  0.00              
ATOM   1516  CG1 VAL   195      29.544  -6.214 -11.971  1.00  0.00           C  
ATOM   1517  CG2 VAL   195      29.798  -5.589 -14.364  1.00  0.00           C  
ATOM   1518  N   ARG   196      31.186  -4.061 -10.640  1.00  0.00              
ATOM   1519  CA  ARG   196      31.890  -3.479  -9.435  1.00  0.00              
ATOM   1520  CB  ARG   196      33.282  -2.905  -9.707  1.00  0.00              
ATOM   1521  C   ARG   196      31.170  -2.631  -8.167  1.00  0.00              
ATOM   1522  O   ARG   196      31.247  -1.413  -7.967  1.00  0.00              
ATOM   1523  CG  ARG   196      34.290  -3.957 -10.122  1.00  0.00           C  
ATOM   1524  CD  ARG   196      35.690  -3.376 -10.273  1.00  0.00           C  
ATOM   1525  NE  ARG   196      36.222  -2.821  -9.028  1.00  0.00           N  
ATOM   1526  CZ  ARG   196      37.513  -2.815  -8.706  1.00  0.00           C  
ATOM   1527  NH1 ARG   196      38.444  -3.327  -9.503  1.00  0.00           N  
ATOM   1528  NH2 ARG   196      37.878  -2.289  -7.541  1.00  0.00           N  
ATOM   1529  N   LYS   197      30.582  -3.467  -7.318  1.00  0.00              
ATOM   1530  CA  LYS   197      30.018  -3.031  -6.159  1.00  0.00              
ATOM   1531  CB  LYS   197      29.456  -4.149  -5.270  1.00  0.00              
ATOM   1532  C   LYS   197      31.016  -2.786  -5.138  1.00  0.00              
ATOM   1533  O   LYS   197      31.061  -3.288  -4.005  1.00  0.00              
ATOM   1534  CG  LYS   197      28.547  -5.101  -6.023  1.00  0.00           C  
ATOM   1535  CD  LYS   197      27.139  -5.085  -5.482  1.00  0.00           C  
ATOM   1536  CE  LYS   197      26.104  -5.232  -6.578  1.00  0.00           C  
ATOM   1537  NZ  LYS   197      24.748  -5.412  -6.047  1.00  0.00           N  
ATOM   1538  N   ALA   198      31.865  -1.847  -5.558  1.00  0.00              
ATOM   1539  CA  ALA   198      33.232  -1.833  -4.523  1.00  0.00              
ATOM   1540  CB  ALA   198      34.587  -1.776  -5.220  1.00  0.00              
ATOM   1541  C   ALA   198      33.072  -0.100  -4.249  1.00  0.00              
ATOM   1542  O   ALA   198      33.339   0.530  -5.272  1.00  0.00              
TER
