# Supplementary material for: Insights into the Structure, Function, and Ion-Mediated Signaling Pathways Transduced by Plant Integrin-Linked Kinases
Source: Front Plant Sci. 2017 Apr 3;8:376. doi: 10.3389/fpls.2017.00376 (PMC5376563; doi:10.3389/fpls.2017.00376)
Supplement: DATA S2 — Model and information associated with 3D structure prediction of ankyrin repeat domains of ILK1 to ILK6. [file Data_Sheet_2.ZIP › SDATA_2_ILKs_AR_SupplementalData/ILK4_final.casp.pdb]

REMARK  99  Chain ID : 1
REMARK  99  Residues : 168
REMARK  99  Atoms    : 1295
REMARK  99  File     : final.sc.pdb
ATOM      1  N   MET     1     -63.721 -70.103  -4.945  1.00  0.00              
ATOM      2  CA  MET     1     -64.523 -70.694  -3.850  1.00  0.00              
ATOM      3  CB  MET     1     -65.809 -71.321  -4.429  1.00  0.00              
ATOM      4  C   MET     1     -63.745 -71.720  -3.095  1.00  0.00              
ATOM      5  O   MET     1     -64.299 -72.691  -2.583  1.00  0.00              
ATOM      6  CG  MET     1     -65.584 -72.331  -5.562  1.00  0.00           C  
ATOM      7  SD  MET     1     -64.948 -73.959  -5.063  1.00  0.00           S  
ATOM      8  CE  MET     1     -64.511 -74.483  -6.745  1.00  0.00           C  
ATOM      9  N   THR     2     -62.425 -71.496  -2.971  1.00  0.00              
ATOM     10  CA  THR     2     -61.583 -72.454  -2.323  1.00  0.00              
ATOM     11  CB  THR     2     -60.135 -72.321  -2.698  1.00  0.00              
ATOM     12  C   THR     2     -61.691 -72.324  -0.839  1.00  0.00              
ATOM     13  O   THR     2     -62.119 -71.300  -0.309  1.00  0.00              
ATOM     14  OG1 THR     2     -59.368 -73.335  -2.065  1.00  0.00           O  
ATOM     15  CG2 THR     2     -59.637 -70.923  -2.290  1.00  0.00           C  
ATOM     16  N   ILE     3     -61.306 -73.412  -0.141  1.00  0.00              
ATOM     17  CA  ILE     3     -61.338 -73.509   1.289  1.00  0.00              
ATOM     18  CB  ILE     3     -62.402 -74.454   1.759  1.00  0.00              
ATOM     19  C   ILE     3     -59.999 -74.059   1.712  1.00  0.00              
ATOM     20  O   ILE     3     -59.334 -74.738   0.932  1.00  0.00              
ATOM     21  CG2 ILE     3     -62.100 -75.842   1.169  1.00  0.00           C  
ATOM     22  CG1 ILE     3     -62.528 -74.416   3.288  1.00  0.00           C  
ATOM     23  CD1 ILE     3     -63.808 -75.074   3.796  1.00  0.00           C  
ATOM     24  N   LYS     4     -59.555 -73.765   2.956  1.00  0.00              
ATOM     25  CA  LYS     4     -58.282 -74.240   3.444  1.00  0.00              
ATOM     26  CB  LYS     4     -57.951 -73.772   4.868  1.00  0.00              
ATOM     27  C   LYS     4     -58.376 -75.741   3.471  1.00  0.00              
ATOM     28  O   LYS     4     -59.493 -76.237   3.329  1.00  0.00              
ATOM     29  CG  LYS     4     -57.786 -72.260   4.911  1.00  0.00           C  
ATOM     30  CD  LYS     4     -56.754 -71.788   3.891  1.00  0.00           C  
ATOM     31  CE  LYS     4     -56.881 -70.312   3.529  1.00  0.00           C  
ATOM     32  NZ  LYS     4     -56.092 -70.036   2.310  1.00  0.00           N  
ATOM     33  N   PRO     5     -57.335 -76.550   3.601  1.00  0.00              
ATOM     34  CA  PRO     5     -55.949 -76.146   3.695  1.00  0.00              
ATOM     35  CB  PRO     5     -55.244 -77.182   4.572  1.00  0.00              
ATOM     36  C   PRO     5     -55.277 -75.972   2.370  1.00  0.00              
ATOM     37  O   PRO     5     -55.905 -76.274   1.357  1.00  0.00              
ATOM     38  CD  PRO     5     -57.553 -77.805   4.306  1.00  0.00           C  
ATOM     39  CG  PRO     5     -56.156 -78.411   4.510  1.00  0.00           C  
ATOM     40  N   LYS     6     -53.988 -75.539   2.387  1.00  0.00              
ATOM     41  CA  LYS     6     -53.173 -75.209   1.239  1.00  0.00              
ATOM     42  CB  LYS     6     -52.381 -76.377   0.616  1.00  0.00              
ATOM     43  C   LYS     6     -54.057 -74.633   0.184  1.00  0.00              
ATOM     44  O   LYS     6     -54.634 -75.358  -0.625  1.00  0.00              
ATOM     45  CG  LYS     6     -51.080 -76.716   1.347  1.00  0.00           C  
ATOM     46  CD  LYS     6     -50.313 -77.882   0.719  1.00  0.00           C  
ATOM     47  CE  LYS     6     -50.931 -79.251   0.996  1.00  0.00           C  
ATOM     48  NZ  LYS     6     -50.213 -80.292   0.227  1.00  0.00           N  
ATOM     49  N   SER     7     -54.163 -73.289   0.123  1.00  0.00              
ATOM     50  CA  SER     7     -55.154 -72.831  -0.797  1.00  0.00              
ATOM     51  CB  SER     7     -56.313 -72.081  -0.119  1.00  0.00              
ATOM     52  C   SER     7     -54.637 -71.919  -1.866  1.00  0.00              
ATOM     53  O   SER     7     -54.363 -70.740  -1.646  1.00  0.00              
ATOM     54  OG  SER     7     -57.032 -72.958   0.734  1.00  0.00           O  
ATOM     55  N   PRO     8     -54.495 -72.486  -3.032  1.00  0.00              
ATOM     56  CA  PRO     8     -54.270 -71.719  -4.235  1.00  0.00              
ATOM     57  CB  PRO     8     -53.237 -72.502  -5.045  1.00  0.00              
ATOM     58  C   PRO     8     -55.585 -71.650  -4.954  1.00  0.00              
ATOM     59  O   PRO     8     -56.562 -72.183  -4.432  1.00  0.00              
ATOM     60  CD  PRO     8     -53.838 -73.783  -3.094  1.00  0.00           C  
ATOM     61  CG  PRO     8     -53.407 -73.949  -4.558  1.00  0.00           C  
ATOM     62  N   ALA     9     -55.641 -71.019  -6.150  1.00  0.00              
ATOM     63  CA  ALA     9     -56.866 -71.016  -6.908  1.00  0.00              
ATOM     64  CB  ALA     9     -57.390 -69.608  -7.238  1.00  0.00              
ATOM     65  C   ALA     9     -56.604 -71.702  -8.209  1.00  0.00              
ATOM     66  O   ALA     9     -55.574 -71.483  -8.844  1.00  0.00              
ATOM     67  N   ARG    10     -57.546 -72.573  -8.628  1.00  0.00              
ATOM     68  CA  ARG    10     -57.413 -73.270  -9.874  1.00  0.00              
ATOM     69  CB  ARG    10     -58.142 -74.626  -9.903  1.00  0.00              
ATOM     70  C   ARG    10     -57.981 -72.401 -10.935  1.00  0.00              
ATOM     71  O   ARG    10     -58.997 -71.735 -10.740  1.00  0.00              
ATOM     72  CG  ARG    10     -58.073 -75.325 -11.262  1.00  0.00           C  
ATOM     73  CD  ARG    10     -58.632 -76.751 -11.253  1.00  0.00           C  
ATOM     74  NE  ARG    10     -57.568 -77.646 -10.717  1.00  0.00           N  
ATOM     75  CZ  ARG    10     -57.883 -78.853 -10.161  1.00  0.00           C  
ATOM     76  NH1 ARG    10     -59.189 -79.205  -9.975  1.00  0.00           N  
ATOM     77  NH2 ARG    10     -56.885 -79.713  -9.804  1.00  0.00           N  
ATOM     78  N   PHE    11     -57.307 -72.372 -12.094  1.00  0.00              
ATOM     79  CA  PHE    11     -57.764 -71.552 -13.168  1.00  0.00              
ATOM     80  CB  PHE    11     -57.027 -70.204 -13.215  1.00  0.00              
ATOM     81  C   PHE    11     -57.496 -72.294 -14.426  1.00  0.00              
ATOM     82  O   PHE    11     -56.659 -73.195 -14.466  1.00  0.00              
ATOM     83  CG  PHE    11     -55.571 -70.501 -13.342  1.00  0.00           C  
ATOM     84  CD1 PHE    11     -54.834 -70.815 -12.223  1.00  0.00           C  
ATOM     85  CD2 PHE    11     -54.945 -70.485 -14.568  1.00  0.00           C  
ATOM     86  CE1 PHE    11     -53.492 -71.097 -12.317  1.00  0.00           C  
ATOM     87  CE2 PHE    11     -53.602 -70.765 -14.666  1.00  0.00           C  
ATOM     88  CZ  PHE    11     -52.873 -71.068 -13.542  1.00  0.00           C  
ATOM     89  N   LYS    12     -58.231 -71.948 -15.495  1.00  0.00              
ATOM     90  CA  LYS    12     -57.999 -72.658 -16.707  1.00  0.00              
ATOM     91  CB  LYS    12     -59.258 -72.937 -17.543  1.00  0.00              
ATOM     92  C   LYS    12     -57.035 -71.900 -17.540  1.00  0.00              
ATOM     93  O   LYS    12     -57.129 -70.684 -17.697  1.00  0.00              
ATOM     94  CG  LYS    12     -60.092 -74.086 -16.976  1.00  0.00           C  
ATOM     95  CD  LYS    12     -59.313 -75.401 -16.882  1.00  0.00           C  
ATOM     96  CE  LYS    12     -58.799 -75.911 -18.231  1.00  0.00           C  
ATOM     97  NZ  LYS    12     -57.477 -75.316 -18.534  1.00  0.00           N  
ATOM     98  N   LEU    13     -56.047 -72.637 -18.072  1.00  0.00              
ATOM     99  CA  LEU    13     -55.092 -72.076 -18.970  1.00  0.00              
ATOM    100  CB  LEU    13     -53.665 -72.606 -18.766  1.00  0.00              
ATOM    101  C   LEU    13     -55.541 -72.524 -20.321  1.00  0.00              
ATOM    102  O   LEU    13     -56.036 -73.639 -20.474  1.00  0.00              
ATOM    103  CG  LEU    13     -52.993 -72.041 -17.508  1.00  0.00           C  
ATOM    104  CD1 LEU    13     -51.570 -72.593 -17.333  1.00  0.00           C  
ATOM    105  CD2 LEU    13     -53.021 -70.504 -17.542  1.00  0.00           C  
ATOM    106  N   GLY    14     -55.413 -71.656 -21.340  1.00  0.00              
ATOM    107  CA  GLY    14     -55.785 -72.078 -22.656  1.00  0.00              
ATOM    108  C   GLY    14     -57.180 -71.637 -22.963  1.00  0.00              
ATOM    109  O   GLY    14     -57.659 -71.835 -24.079  1.00  0.00              
ATOM    110  N   ARG    15     -57.885 -71.034 -21.990  1.00  0.00              
ATOM    111  CA  ARG    15     -59.200 -70.578 -22.324  1.00  0.00              
ATOM    112  CB  ARG    15     -60.223 -70.775 -21.197  1.00  0.00              
ATOM    113  C   ARG    15     -59.060 -69.129 -22.645  1.00  0.00              
ATOM    114  O   ARG    15     -58.746 -68.308 -21.784  1.00  0.00              
ATOM    115  CG  ARG    15     -60.538 -72.260 -21.017  1.00  0.00           C  
ATOM    116  CD  ARG    15     -61.618 -72.764 -21.977  1.00  0.00           C  
ATOM    117  NE  ARG    15     -61.495 -74.246 -22.047  1.00  0.00           N  
ATOM    118  CZ  ARG    15     -60.830 -74.809 -23.098  1.00  0.00           C  
ATOM    119  NH1 ARG    15     -60.364 -74.021 -24.111  1.00  0.00           N  
ATOM    120  NH2 ARG    15     -60.635 -76.159 -23.140  1.00  0.00           N  
ATOM    121  N   GLN    16     -59.280 -68.790 -23.929  1.00  0.00              
ATOM    122  CA  GLN    16     -59.085 -67.447 -24.378  1.00  0.00              
ATOM    123  CB  GLN    16     -58.090 -67.382 -25.548  1.00  0.00              
ATOM    124  C   GLN    16     -60.396 -66.908 -24.851  1.00  0.00              
ATOM    125  O   GLN    16     -61.028 -67.453 -25.755  1.00  0.00              
ATOM    126  CG  GLN    16     -58.580 -68.149 -26.780  1.00  0.00           C  
ATOM    127  CD  GLN    16     -57.389 -68.409 -27.690  1.00  0.00           C  
ATOM    128  OE1 GLN    16     -56.256 -68.528 -27.228  1.00  0.00           O  
ATOM    129  NE2 GLN    16     -57.654 -68.516 -29.020  1.00  0.00           N  
ATOM    130  N   SER    17     -60.841 -65.810 -24.216  1.00  0.00              
ATOM    131  CA  SER    17     -62.061 -65.173 -24.604  1.00  0.00              
ATOM    132  CB  SER    17     -63.325 -65.977 -24.249  1.00  0.00              
ATOM    133  C   SER    17     -62.111 -63.900 -23.829  1.00  0.00              
ATOM    134  O   SER    17     -61.230 -63.628 -23.014  1.00  0.00              
ATOM    135  OG  SER    17     -64.489 -65.277 -24.666  1.00  0.00           O  
ATOM    136  N   SER    18     -63.130 -63.061 -24.087  1.00  0.00              
ATOM    137  CA  SER    18     -63.198 -61.838 -23.351  1.00  0.00              
ATOM    138  CB  SER    18     -64.378 -60.938 -23.760  1.00  0.00              
ATOM    139  C   SER    18     -63.350 -62.148 -21.907  1.00  0.00              
ATOM    140  O   SER    18     -62.432 -61.912 -21.124  1.00  0.00              
ATOM    141  OG  SER    18     -64.221 -60.504 -25.103  1.00  0.00           O  
ATOM    142  N   LEU    19     -64.516 -62.693 -21.506  1.00  0.00              
ATOM    143  CA  LEU    19     -64.646 -63.000 -20.117  1.00  0.00              
ATOM    144  CB  LEU    19     -65.452 -61.947 -19.342  1.00  0.00              
ATOM    145  C   LEU    19     -65.358 -64.308 -19.990  1.00  0.00              
ATOM    146  O   LEU    19     -66.584 -64.339 -20.090  1.00  0.00              
ATOM    147  CG  LEU    19     -65.457 -62.188 -17.826  1.00  0.00           C  
ATOM    148  CD1 LEU    19     -64.037 -62.055 -17.265  1.00  0.00           C  
ATOM    149  CD2 LEU    19     -66.444 -61.258 -17.110  1.00  0.00           C  
ATOM    150  N   ALA    20     -64.619 -65.425 -19.767  1.00  0.00              
ATOM    151  CA  ALA    20     -65.316 -66.673 -19.590  1.00  0.00              
ATOM    152  CB  ALA    20     -66.316 -66.990 -20.716  1.00  0.00              
ATOM    153  C   ALA    20     -64.393 -67.856 -19.529  1.00  0.00              
ATOM    154  O   ALA    20     -63.224 -67.771 -19.895  1.00  0.00              
ATOM    155  N   PRO    21     -64.889 -68.981 -19.047  1.00  0.00              
ATOM    156  CA  PRO    21     -66.155 -69.068 -18.365  1.00  0.00              
ATOM    157  CB  PRO    21     -66.609 -70.523 -18.487  1.00  0.00              
ATOM    158  C   PRO    21     -65.906 -68.657 -16.947  1.00  0.00              
ATOM    159  O   PRO    21     -66.826 -68.187 -16.277  1.00  0.00              
ATOM    160  CD  PRO    21     -64.453 -70.273 -19.550  1.00  0.00           C  
ATOM    161  CG  PRO    21     -65.316 -71.297 -18.794  1.00  0.00           C  
ATOM    162  N   GLU    22     -64.649 -68.838 -16.483  1.00  0.00              
ATOM    163  CA  GLU    22     -64.307 -68.566 -15.120  1.00  0.00              
ATOM    164  CB  GLU    22     -63.073 -69.355 -14.652  1.00  0.00              
ATOM    165  C   GLU    22     -63.969 -67.112 -15.035  1.00  0.00              
ATOM    166  O   GLU    22     -63.122 -66.686 -14.250  1.00  0.00              
ATOM    167  CG  GLU    22     -63.307 -70.865 -14.560  1.00  0.00           C  
ATOM    168  CD  GLU    22     -63.798 -71.183 -13.156  1.00  0.00           C  
ATOM    169  OE1 GLU    22     -62.941 -71.189 -12.232  1.00  0.00           O  
ATOM    170  OE2 GLU    22     -65.024 -71.418 -12.982  1.00  0.00           O  
ATOM    171  N   SER    23     -64.701 -66.302 -15.811  1.00  0.00              
ATOM    172  CA  SER    23     -64.531 -64.886 -15.806  1.00  0.00              
ATOM    173  CB  SER    23     -65.120 -64.199 -14.563  1.00  0.00              
ATOM    174  C   SER    23     -63.094 -64.483 -15.903  1.00  0.00              
ATOM    175  O   SER    23     -62.538 -63.927 -14.957  1.00  0.00              
ATOM    176  OG  SER    23     -66.532 -64.341 -14.548  1.00  0.00           O  
ATOM    177  N   ARG    24     -62.440 -64.750 -17.048  1.00  0.00              
ATOM    178  CA  ARG    24     -61.102 -64.255 -17.171  1.00  0.00              
ATOM    179  CB  ARG    24     -60.051 -65.354 -17.406  1.00  0.00              
ATOM    180  C   ARG    24     -61.076 -63.253 -18.280  1.00  0.00              
ATOM    181  O   ARG    24     -61.567 -63.527 -19.374  1.00  0.00              
ATOM    182  CG  ARG    24     -59.832 -66.187 -16.138  1.00  0.00           C  
ATOM    183  CD  ARG    24     -58.684 -67.196 -16.212  1.00  0.00           C  
ATOM    184  NE  ARG    24     -57.408 -66.427 -16.257  1.00  0.00           N  
ATOM    185  CZ  ARG    24     -56.789 -66.017 -15.109  1.00  0.00           C  
ATOM    186  NH1 ARG    24     -57.324 -66.316 -13.889  1.00  0.00           N  
ATOM    187  NH2 ARG    24     -55.632 -65.297 -15.179  1.00  0.00           N  
ATOM    188  N   THR    25     -60.519 -62.048 -18.001  1.00  0.00              
ATOM    189  CA  THR    25     -60.486 -60.969 -18.953  1.00  0.00              
ATOM    190  CB  THR    25     -60.870 -59.643 -18.354  1.00  0.00              
ATOM    191  C   THR    25     -59.085 -60.806 -19.448  1.00  0.00              
ATOM    192  O   THR    25     -58.155 -61.463 -18.983  1.00  0.00              
ATOM    193  OG1 THR    25     -59.953 -59.297 -17.326  1.00  0.00           O  
ATOM    194  CG2 THR    25     -62.295 -59.735 -17.780  1.00  0.00           C  
ATOM    195  N   PRO    26     -58.934 -59.953 -20.428  1.00  0.00              
ATOM    196  CA  PRO    26     -57.633 -59.695 -20.971  1.00  0.00              
ATOM    197  CB  PRO    26     -57.859 -58.939 -22.282  1.00  0.00              
ATOM    198  C   PRO    26     -56.817 -58.969 -19.948  1.00  0.00              
ATOM    199  O   PRO    26     -55.593 -59.027 -20.017  1.00  0.00              
ATOM    200  CD  PRO    26     -59.981 -59.700 -21.402  1.00  0.00           C  
ATOM    201  CG  PRO    26     -59.366 -58.620 -22.305  1.00  0.00           C  
ATOM    202  N   ILE    27     -57.471 -58.269 -19.001  1.00  0.00              
ATOM    203  CA  ILE    27     -56.763 -57.560 -17.972  1.00  0.00              
ATOM    204  CB  ILE    27     -57.677 -56.799 -17.054  1.00  0.00              
ATOM    205  C   ILE    27     -56.072 -58.564 -17.112  1.00  0.00              
ATOM    206  O   ILE    27     -54.954 -58.348 -16.647  1.00  0.00              
ATOM    207  CG2 ILE    27     -56.836 -56.282 -15.873  1.00  0.00           C  
ATOM    208  CG1 ILE    27     -58.430 -55.694 -17.814  1.00  0.00           C  
ATOM    209  CD1 ILE    27     -59.460 -56.232 -18.807  1.00  0.00           C  
ATOM    210  N   ASP    28     -56.759 -59.686 -16.846  1.00  0.00              
ATOM    211  CA  ASP    28     -56.233 -60.689 -15.970  1.00  0.00              
ATOM    212  CB  ASP    28     -57.186 -61.889 -15.812  1.00  0.00              
ATOM    213  C   ASP    28     -54.977 -61.243 -16.558  1.00  0.00              
ATOM    214  O   ASP    28     -53.976 -61.396 -15.860  1.00  0.00              
ATOM    215  CG  ASP    28     -58.446 -61.415 -15.103  1.00  0.00           C  
ATOM    216  OD1 ASP    28     -58.384 -60.342 -14.446  1.00  0.00           O  
ATOM    217  OD2 ASP    28     -59.489 -62.116 -15.212  1.00  0.00           O  
ATOM    218  N   THR    29     -55.007 -61.552 -17.868  1.00  0.00              
ATOM    219  CA  THR    29     -53.892 -62.166 -18.530  1.00  0.00              
ATOM    220  CB  THR    29     -54.197 -62.600 -19.937  1.00  0.00              
ATOM    221  C   THR    29     -52.718 -61.232 -18.570  1.00  0.00              
ATOM    222  O   THR    29     -51.577 -61.658 -18.398  1.00  0.00              
ATOM    223  OG1 THR    29     -53.136 -63.397 -20.441  1.00  0.00           O  
ATOM    224  CG2 THR    29     -54.396 -61.361 -20.824  1.00  0.00           C  
ATOM    225  N   LEU    30     -52.965 -59.932 -18.816  1.00  0.00              
ATOM    226  CA  LEU    30     -51.914 -58.954 -18.916  1.00  0.00              
ATOM    227  CB  LEU    30     -52.445 -57.578 -19.348  1.00  0.00              
ATOM    228  C   LEU    30     -51.191 -58.790 -17.611  1.00  0.00              
ATOM    229  O   LEU    30     -49.965 -58.678 -17.595  1.00  0.00              
ATOM    230  CG  LEU    30     -52.634 -57.434 -20.869  1.00  0.00           C  
ATOM    231  CD1 LEU    30     -53.328 -58.646 -21.494  1.00  0.00           C  
ATOM    232  CD2 LEU    30     -53.402 -56.145 -21.187  1.00  0.00           C  
ATOM    233  N   THR    31     -51.932 -58.734 -16.486  1.00  0.00              
ATOM    234  CA  THR    31     -51.344 -58.538 -15.188  1.00  0.00              
ATOM    235  CB  THR    31     -52.366 -58.257 -14.123  1.00  0.00              
ATOM    236  C   THR    31     -50.564 -59.745 -14.750  1.00  0.00              
ATOM    237  O   THR    31     -49.480 -59.611 -14.183  1.00  0.00              
ATOM    238  OG1 THR    31     -53.250 -59.360 -13.986  1.00  0.00           O  
ATOM    239  CG2 THR    31     -53.153 -56.994 -14.513  1.00  0.00           C  
ATOM    240  N   GLU    32     -51.094 -60.959 -15.012  1.00  0.00              
ATOM    241  CA  GLU    32     -50.493 -62.175 -14.534  1.00  0.00              
ATOM    242  CB  GLU    32     -51.326 -63.431 -14.852  1.00  0.00              
ATOM    243  C   GLU    32     -49.119 -62.334 -15.113  1.00  0.00              
ATOM    244  O   GLU    32     -48.205 -62.812 -14.443  1.00  0.00              
ATOM    245  CG  GLU    32     -51.555 -63.688 -16.340  1.00  0.00           C  
ATOM    246  CD  GLU    32     -52.388 -64.956 -16.460  1.00  0.00           C  
ATOM    247  OE1 GLU    32     -52.225 -65.856 -15.594  1.00  0.00           O  
ATOM    248  OE2 GLU    32     -53.204 -65.037 -17.417  1.00  0.00           O  
ATOM    249  N   ASP    33     -48.966 -61.958 -16.392  1.00  0.00              
ATOM    250  CA  ASP    33     -47.763 -62.011 -17.177  1.00  0.00              
ATOM    251  CB  ASP    33     -48.059 -61.872 -18.676  1.00  0.00              
ATOM    252  C   ASP    33     -46.807 -60.926 -16.758  1.00  0.00              
ATOM    253  O   ASP    33     -45.616 -60.993 -17.059  1.00  0.00              
ATOM    254  CG  ASP    33     -48.898 -63.087 -19.050  1.00  0.00           C  
ATOM    255  OD1 ASP    33     -48.737 -64.142 -18.380  1.00  0.00           O  
ATOM    256  OD2 ASP    33     -49.723 -62.973 -19.995  1.00  0.00           O  
ATOM    257  N   GLU    34     -47.299 -59.893 -16.047  1.00  0.00              
ATOM    258  CA  GLU    34     -46.485 -58.783 -15.627  1.00  0.00              
ATOM    259  CB  GLU    34     -45.199 -59.259 -14.932  1.00  0.00              
ATOM    260  C   GLU    34     -46.140 -57.827 -16.742  1.00  0.00              
ATOM    261  O   GLU    34     -45.044 -57.270 -16.766  1.00  0.00              
ATOM    262  CG  GLU    34     -45.524 -60.034 -13.651  1.00  0.00           C  
ATOM    263  CD  GLU    34     -44.233 -60.490 -12.993  1.00  0.00           C  
ATOM    264  OE1 GLU    34     -43.142 -60.115 -13.497  1.00  0.00           O  
ATOM    265  OE2 GLU    34     -44.325 -61.217 -11.968  1.00  0.00           O  
ATOM    266  N   ASP    35     -47.081 -57.581 -17.684  1.00  0.00              
ATOM    267  CA  ASP    35     -46.878 -56.594 -18.727  1.00  0.00              
ATOM    268  CB  ASP    35     -47.521 -56.947 -20.082  1.00  0.00              
ATOM    269  C   ASP    35     -47.544 -55.312 -18.302  1.00  0.00              
ATOM    270  O   ASP    35     -48.758 -55.154 -18.424  1.00  0.00              
ATOM    271  CG  ASP    35     -46.743 -58.070 -20.748  1.00  0.00           C  
ATOM    272  OD1 ASP    35     -46.109 -58.875 -20.016  1.00  0.00           O  
ATOM    273  OD2 ASP    35     -46.765 -58.128 -22.007  1.00  0.00           O  
ATOM    274  N   ASP    36     -46.750 -54.337 -17.816  1.00  0.00              
ATOM    275  CA  ASP    36     -47.301 -53.113 -17.300  1.00  0.00              
ATOM    276  CB  ASP    36     -46.279 -52.257 -16.531  1.00  0.00              
ATOM    277  C   ASP    36     -47.962 -52.245 -18.338  1.00  0.00              
ATOM    278  O   ASP    36     -49.025 -51.680 -18.081  1.00  0.00              
ATOM    279  CG  ASP    36     -45.193 -51.801 -17.487  1.00  0.00           C  
ATOM    280  OD1 ASP    36     -44.599 -52.672 -18.176  1.00  0.00           O  
ATOM    281  OD2 ASP    36     -44.935 -50.569 -17.525  1.00  0.00           O  
ATOM    282  N   ASP    37     -47.379 -52.114 -19.543  1.00  0.00              
ATOM    283  CA  ASP    37     -47.922 -51.169 -20.481  1.00  0.00              
ATOM    284  CB  ASP    37     -47.097 -51.067 -21.774  1.00  0.00              
ATOM    285  C   ASP    37     -49.318 -51.559 -20.858  1.00  0.00              
ATOM    286  O   ASP    37     -50.204 -50.710 -20.962  1.00  0.00              
ATOM    287  CG  ASP    37     -47.457 -49.742 -22.421  1.00  0.00           C  
ATOM    288  OD1 ASP    37     -48.070 -48.897 -21.713  1.00  0.00           O  
ATOM    289  OD2 ASP    37     -47.126 -49.552 -23.622  1.00  0.00           O  
ATOM    290  N   LEU    38     -49.545 -52.867 -21.067  1.00  0.00              
ATOM    291  CA  LEU    38     -50.827 -53.359 -21.478  1.00  0.00              
ATOM    292  CB  LEU    38     -50.811 -54.874 -21.736  1.00  0.00              
ATOM    293  C   LEU    38     -51.816 -53.105 -20.389  1.00  0.00              
ATOM    294  O   LEU    38     -52.974 -52.772 -20.645  1.00  0.00              
ATOM    295  CG  LEU    38     -49.930 -55.311 -22.919  1.00  0.00           C  
ATOM    296  CD1 LEU    38     -50.446 -54.722 -24.238  1.00  0.00           C  
ATOM    297  CD2 LEU    38     -48.444 -55.019 -22.663  1.00  0.00           C  
ATOM    298  N   ALA    39     -51.375 -53.246 -19.128  1.00  0.00              
ATOM    299  CA  ALA    39     -52.278 -53.080 -18.036  1.00  0.00              
ATOM    300  CB  ALA    39     -51.594 -53.233 -16.666  1.00  0.00              
ATOM    301  C   ALA    39     -52.855 -51.704 -18.097  1.00  0.00              
ATOM    302  O   ALA    39     -54.049 -51.510 -17.862  1.00  0.00              
ATOM    303  N   ALA    40     -52.017 -50.709 -18.435  1.00  0.00              
ATOM    304  CA  ALA    40     -52.485 -49.353 -18.468  1.00  0.00              
ATOM    305  CB  ALA    40     -51.385 -48.349 -18.855  1.00  0.00              
ATOM    306  C   ALA    40     -53.595 -49.220 -19.470  1.00  0.00              
ATOM    307  O   ALA    40     -54.631 -48.617 -19.193  1.00  0.00              
ATOM    308  N   ALA    41     -53.435 -49.821 -20.659  1.00  0.00              
ATOM    309  CA  ALA    41     -54.427 -49.638 -21.683  1.00  0.00              
ATOM    310  CB  ALA    41     -54.079 -50.357 -22.998  1.00  0.00              
ATOM    311  C   ALA    41     -55.743 -50.187 -21.219  1.00  0.00              
ATOM    312  O   ALA    41     -56.796 -49.595 -21.449  1.00  0.00              
ATOM    313  N   ALA    42     -55.707 -51.339 -20.532  1.00  0.00              
ATOM    314  CA  ALA    42     -56.891 -52.029 -20.119  1.00  0.00              
ATOM    315  CB  ALA    42     -56.574 -53.366 -19.428  1.00  0.00              
ATOM    316  C   ALA    42     -57.679 -51.197 -19.155  1.00  0.00              
ATOM    317  O   ALA    42     -58.906 -51.282 -19.105  1.00  0.00              
ATOM    318  N   THR    43     -56.980 -50.414 -18.318  1.00  0.00              
ATOM    319  CA  THR    43     -57.636 -49.574 -17.361  1.00  0.00              
ATOM    320  CB  THR    43     -56.711 -48.861 -16.412  1.00  0.00              
ATOM    321  C   THR    43     -58.410 -48.529 -18.064  1.00  0.00              
ATOM    322  O   THR    43     -59.447 -48.095 -17.568  1.00  0.00              
ATOM    323  OG1 THR    43     -55.935 -47.891 -17.097  1.00  0.00           O  
ATOM    324  CG2 THR    43     -55.798 -49.900 -15.741  1.00  0.00           C  
ATOM    325  N   ALA    44     -57.916 -48.105 -19.238  1.00  0.00              
ATOM    326  CA  ALA    44     -58.568 -47.071 -19.983  1.00  0.00              
ATOM    327  CB  ALA    44     -57.932 -46.822 -21.362  1.00  0.00              
ATOM    328  C   ALA    44     -59.960 -47.552 -20.210  1.00  0.00              
ATOM    329  O   ALA    44     -60.918 -46.783 -20.165  1.00  0.00              
ATOM    330  N   GLY    45     -60.112 -48.865 -20.435  1.00  0.00              
ATOM    331  CA  GLY    45     -61.426 -49.392 -20.610  1.00  0.00              
ATOM    332  C   GLY    45     -62.016 -49.478 -19.236  1.00  0.00              
ATOM    333  O   GLY    45     -61.763 -48.641 -18.377  1.00  0.00              
ATOM    334  N   ILE    46     -62.931 -50.420 -19.007  1.00  0.00              
ATOM    335  CA  ILE    46     -63.539 -50.473 -17.706  1.00  0.00              
ATOM    336  CB  ILE    46     -64.817 -51.253 -17.742  1.00  0.00              
ATOM    337  C   ILE    46     -62.677 -51.105 -16.617  1.00  0.00              
ATOM    338  O   ILE    46     -62.390 -50.470 -15.606  1.00  0.00              
ATOM    339  CG2 ILE    46     -65.352 -51.358 -16.306  1.00  0.00           C  
ATOM    340  CG1 ILE    46     -65.809 -50.613 -18.729  1.00  0.00           C  
ATOM    341  CD1 ILE    46     -66.221 -49.190 -18.357  1.00  0.00           C  
ATOM    342  N   GLY    47     -62.206 -52.361 -16.827  1.00  0.00              
ATOM    343  CA  GLY    47     -61.511 -53.244 -15.891  1.00  0.00              
ATOM    344  C   GLY    47     -62.103 -53.253 -14.476  1.00  0.00              
ATOM    345  O   GLY    47     -61.961 -52.220 -13.824  1.00  0.00              
ATOM    346  N   ASP    48     -62.647 -54.440 -13.966  1.00  0.00              
ATOM    347  CA  ASP    48     -63.422 -54.700 -12.710  1.00  0.00              
ATOM    348  CB  ASP    48     -64.944 -54.751 -12.983  1.00  0.00              
ATOM    349  C   ASP    48     -63.032 -56.001 -11.846  1.00  0.00              
ATOM    350  O   ASP    48     -61.841 -56.298 -11.942  1.00  0.00              
ATOM    351  CG  ASP    48     -65.472 -53.351 -13.271  1.00  0.00           C  
ATOM    352  OD1 ASP    48     -65.027 -52.398 -12.576  1.00  0.00           O  
ATOM    353  OD2 ASP    48     -66.323 -53.212 -14.190  1.00  0.00           O  
ATOM    354  N   PRO    49     -63.973 -56.761 -11.039  1.00  0.00              
ATOM    355  CA  PRO    49     -63.965 -57.193  -9.635  1.00  0.00              
ATOM    356  CB  PRO    49     -65.398 -57.578  -9.305  1.00  0.00              
ATOM    357  C   PRO    49     -63.192 -58.363  -8.968  1.00  0.00              
ATOM    358  O   PRO    49     -62.909 -58.319  -7.758  1.00  0.00              
ATOM    359  CD  PRO    49     -65.080 -57.467 -11.694  1.00  0.00           C  
ATOM    360  CG  PRO    49     -65.820 -58.274 -10.598  1.00  0.00           C  
ATOM    361  N   THR    50     -63.044 -59.527  -9.640  1.00  0.00              
ATOM    362  CA  THR    50     -62.170 -60.519  -9.077  1.00  0.00              
ATOM    363  CB  THR    50     -62.257 -61.894  -9.668  1.00  0.00              
ATOM    364  C   THR    50     -60.965 -59.991  -9.638  1.00  0.00              
ATOM    365  O   THR    50     -61.029 -59.466 -10.747  1.00  0.00              
ATOM    366  OG1 THR    50     -63.547 -62.444  -9.460  1.00  0.00           O  
ATOM    367  CG2 THR    50     -61.163 -62.778  -9.035  1.00  0.00           C  
ATOM    368  N   ILE    51     -59.815 -60.142  -9.001  1.00  0.00              
ATOM    369  CA  ILE    51     -59.130 -59.108  -9.643  1.00  0.00              
ATOM    370  CB  ILE    51     -59.157 -57.872  -8.765  1.00  0.00              
ATOM    371  C   ILE    51     -57.769 -59.402 -10.056  1.00  0.00              
ATOM    372  O   ILE    51     -57.137 -60.361  -9.632  1.00  0.00              
ATOM    373  CG2 ILE    51     -58.347 -58.171  -7.494  1.00  0.00           C  
ATOM    374  CG1 ILE    51     -58.754 -56.584  -9.504  1.00  0.00           C  
ATOM    375  CD1 ILE    51     -59.089 -55.315  -8.719  1.00  0.00           C  
ATOM    376  N   ARG    52     -57.345 -58.529 -10.974  1.00  0.00              
ATOM    377  CA  ARG    52     -56.054 -58.479 -11.525  1.00  0.00              
ATOM    378  CB  ARG    52     -55.916 -57.461 -12.670  1.00  0.00              
ATOM    379  C   ARG    52     -55.140 -58.084 -10.411  1.00  0.00              
ATOM    380  O   ARG    52     -53.949 -58.371 -10.450  1.00  0.00              
ATOM    381  CG  ARG    52     -56.292 -56.038 -12.270  1.00  0.00           C  
ATOM    382  CD  ARG    52     -57.671 -55.612 -12.774  1.00  0.00           C  
ATOM    383  NE  ARG    52     -58.006 -54.310 -12.130  1.00  0.00           N  
ATOM    384  CZ  ARG    52     -57.758 -53.126 -12.761  1.00  0.00           C  
ATOM    385  NH1 ARG    52     -57.217 -53.114 -14.014  1.00  0.00           N  
ATOM    386  NH2 ARG    52     -58.033 -51.951 -12.123  1.00  0.00           N  
ATOM    387  N   LEU    53     -55.663 -57.329  -9.425  1.00  0.00              
ATOM    388  CA  LEU    53     -54.917 -56.968  -8.258  1.00  0.00              
ATOM    389  CB  LEU    53     -55.660 -55.924  -7.395  1.00  0.00              
ATOM    390  C   LEU    53     -54.705 -58.236  -7.491  1.00  0.00              
ATOM    391  O   LEU    53     -53.687 -58.402  -6.827  1.00  0.00              
ATOM    392  CG  LEU    53     -54.783 -55.131  -6.400  1.00  0.00           C  
ATOM    393  CD1 LEU    53     -55.622 -54.121  -5.609  1.00  0.00           C  
ATOM    394  CD2 LEU    53     -53.946 -56.024  -5.482  1.00  0.00           C  
ATOM    395  N   MET    54     -55.696 -59.151  -7.525  1.00  0.00              
ATOM    396  CA  MET    54     -55.601 -60.437  -6.880  1.00  0.00              
ATOM    397  CB  MET    54     -56.891 -61.263  -7.041  1.00  0.00              
ATOM    398  C   MET    54     -54.518 -61.256  -7.525  1.00  0.00              
ATOM    399  O   MET    54     -53.642 -61.792  -6.847  1.00  0.00              
ATOM    400  CG  MET    54     -58.049 -60.844  -6.138  1.00  0.00           C  
ATOM    401  SD  MET    54     -57.992 -61.586  -4.481  1.00  0.00           S  
ATOM    402  CE  MET    54     -58.505 -63.223  -5.081  1.00  0.00           C  
ATOM    403  N   TYR    55     -54.544 -61.353  -8.870  1.00  0.00              
ATOM    404  CA  TYR    55     -53.629 -62.184  -9.614  1.00  0.00              
ATOM    405  CB  TYR    55     -54.054 -62.398 -11.084  1.00  0.00              
ATOM    406  C   TYR    55     -52.231 -61.630  -9.559  1.00  0.00              
ATOM    407  O   TYR    55     -51.257 -62.381  -9.561  1.00  0.00              
ATOM    408  CG  TYR    55     -55.309 -63.219 -11.087  1.00  0.00           C  
ATOM    409  CD1 TYR    55     -55.255 -64.594 -11.122  1.00  0.00           C  
ATOM    410  CD2 TYR    55     -56.550 -62.625 -11.050  1.00  0.00           C  
ATOM    411  CE1 TYR    55     -56.408 -65.348 -11.119  1.00  0.00           C  
ATOM    412  CE2 TYR    55     -57.708 -63.368 -11.047  1.00  0.00           C  
ATOM    413  CZ  TYR    55     -57.639 -64.738 -11.081  1.00  0.00           C  
ATOM    414  OH  TYR    55     -58.822 -65.508 -11.076  1.00  0.00           O  
ATOM    415  N   LEU    56     -52.086 -60.293  -9.541  1.00  0.00              
ATOM    416  CA  LEU    56     -50.783 -59.689  -9.483  1.00  0.00              
ATOM    417  CB  LEU    56     -50.811 -58.147  -9.486  1.00  0.00              
ATOM    418  C   LEU    56     -50.126 -60.112  -8.212  1.00  0.00              
ATOM    419  O   LEU    56     -48.900 -60.155  -8.124  1.00  0.00              
ATOM    420  CG  LEU    56     -51.228 -57.517 -10.828  1.00  0.00           C  
ATOM    421  CD1 LEU    56     -51.235 -55.982 -10.746  1.00  0.00           C  
ATOM    422  CD2 LEU    56     -50.345 -58.027 -11.978  1.00  0.00           C  
ATOM    423  N   ALA    57     -50.940 -60.317  -7.165  1.00  0.00              
ATOM    424  CA  ALA    57     -50.484 -60.765  -5.885  1.00  0.00              
ATOM    425  CB  ALA    57     -51.574 -60.669  -4.804  1.00  0.00              
ATOM    426  C   ALA    57     -50.009 -62.193  -5.919  1.00  0.00              
ATOM    427  O   ALA    57     -48.998 -62.529  -5.307  1.00  0.00              
ATOM    428  N   ASN    58     -50.741 -63.091  -6.604  1.00  0.00              
ATOM    429  CA  ASN    58     -50.386 -64.486  -6.574  1.00  0.00              
ATOM    430  CB  ASN    58     -51.517 -65.402  -7.076  1.00  0.00              
ATOM    431  C   ASN    58     -49.157 -64.779  -7.391  1.00  0.00              
ATOM    432  O   ASN    58     -48.430 -65.732  -7.121  1.00  0.00              
ATOM    433  CG  ASN    58     -51.190 -66.824  -6.640  1.00  0.00           C  
ATOM    434  OD1 ASN    58     -51.068 -67.729  -7.463  1.00  0.00           O  
ATOM    435  ND2 ASN    58     -51.037 -67.027  -5.304  1.00  0.00           N  
ATOM    436  N   GLU    59     -48.975 -64.034  -8.492  1.00  0.00              
ATOM    437  CA  GLU    59     -47.888 -64.112  -9.429  1.00  0.00              
ATOM    438  CB  GLU    59     -48.273 -63.564 -10.810  1.00  0.00              
ATOM    439  C   GLU    59     -46.654 -63.403  -8.945  1.00  0.00              
ATOM    440  O   GLU    59     -45.596 -63.535  -9.557  1.00  0.00              
ATOM    441  CG  GLU    59     -49.464 -64.324 -11.396  1.00  0.00           C  
ATOM    442  CD  GLU    59     -49.294 -65.794 -11.035  1.00  0.00           C  
ATOM    443  OE1 GLU    59     -48.261 -66.388 -11.440  1.00  0.00           O  
ATOM    444  OE2 GLU    59     -50.195 -66.341 -10.344  1.00  0.00           O  
ATOM    445  N   GLY    60     -46.767 -62.534  -7.921  1.00  0.00              
ATOM    446  CA  GLY    60     -45.605 -61.842  -7.434  1.00  0.00              
ATOM    447  C   GLY    60     -45.327 -60.664  -8.314  1.00  0.00              
ATOM    448  O   GLY    60     -44.211 -60.149  -8.332  1.00  0.00              
ATOM    449  N   ASP    61     -46.342 -60.209  -9.072  1.00  0.00              
ATOM    450  CA  ASP    61     -46.143 -59.089  -9.952  1.00  0.00              
ATOM    451  CB  ASP    61     -47.276 -58.902 -10.976  1.00  0.00              
ATOM    452  C   ASP    61     -46.092 -57.871  -9.090  1.00  0.00              
ATOM    453  O   ASP    61     -47.115 -57.262  -8.784  1.00  0.00              
ATOM    454  CG  ASP    61     -46.845 -57.832 -11.971  1.00  0.00           C  
ATOM    455  OD1 ASP    61     -45.765 -57.219 -11.752  1.00  0.00           O  
ATOM    456  OD2 ASP    61     -47.591 -57.611 -12.962  1.00  0.00           O  
ATOM    457  N   ILE    62     -44.867 -57.523  -8.664  1.00  0.00              
ATOM    458  CA  ILE    62     -44.597 -56.405  -7.814  1.00  0.00              
ATOM    459  CB  ILE    62     -43.165 -56.432  -7.364  1.00  0.00              
ATOM    460  C   ILE    62     -44.880 -55.107  -8.522  1.00  0.00              
ATOM    461  O   ILE    62     -45.548 -54.232  -7.974  1.00  0.00              
ATOM    462  CG2 ILE    62     -42.251 -56.402  -8.600  1.00  0.00           C  
ATOM    463  CG1 ILE    62     -42.891 -55.337  -6.335  1.00  0.00           C  
ATOM    464  CD1 ILE    62     -41.546 -55.516  -5.636  1.00  0.00           C  
ATOM    465  N   ASP    63     -44.370 -54.937  -9.758  1.00  0.00              
ATOM    466  CA  ASP    63     -44.557 -53.708 -10.486  1.00  0.00              
ATOM    467  CB  ASP    63     -43.607 -53.541 -11.685  1.00  0.00              
ATOM    468  C   ASP    63     -45.965 -53.566 -10.988  1.00  0.00              
ATOM    469  O   ASP    63     -46.481 -52.454 -11.078  1.00  0.00              
ATOM    470  CG  ASP    63     -42.227 -53.183 -11.143  1.00  0.00           C  
ATOM    471  OD1 ASP    63     -41.904 -53.602 -10.000  1.00  0.00           O  
ATOM    472  OD2 ASP    63     -41.485 -52.461 -11.862  1.00  0.00           O  
ATOM    473  N   GLY    64     -46.622 -54.677 -11.374  1.00  0.00              
ATOM    474  CA  GLY    64     -47.955 -54.561 -11.893  1.00  0.00              
ATOM    475  C   GLY    64     -48.849 -54.016 -10.819  1.00  0.00              
ATOM    476  O   GLY    64     -49.682 -53.145 -11.068  1.00  0.00              
ATOM    477  N   ILE    65     -48.675 -54.523  -9.585  1.00  0.00              
ATOM    478  CA  ILE    65     -49.447 -54.147  -8.431  1.00  0.00              
ATOM    479  CB  ILE    65     -48.971 -54.822  -7.169  1.00  0.00              
ATOM    480  C   ILE    65     -49.254 -52.687  -8.143  1.00  0.00              
ATOM    481  O   ILE    65     -50.180 -51.993  -7.726  1.00  0.00              
ATOM    482  CG2 ILE    65     -49.550 -54.029  -5.988  1.00  0.00           C  
ATOM    483  CG1 ILE    65     -49.286 -56.326  -7.118  1.00  0.00           C  
ATOM    484  CD1 ILE    65     -50.760 -56.647  -6.884  1.00  0.00           C  
ATOM    485  N   ASN    66     -48.017 -52.195  -8.311  1.00  0.00              
ATOM    486  CA  ASN    66     -47.693 -50.838  -7.976  1.00  0.00              
ATOM    487  CB  ASN    66     -46.202 -50.517  -8.189  1.00  0.00              
ATOM    488  C   ASN    66     -48.481 -49.891  -8.828  1.00  0.00              
ATOM    489  O   ASN    66     -48.852 -48.816  -8.364  1.00  0.00              
ATOM    490  CG  ASN    66     -45.849 -49.285  -7.365  1.00  0.00           C  
ATOM    491  OD1 ASN    66     -46.539 -48.941  -6.407  1.00  0.00           O  
ATOM    492  ND2 ASN    66     -44.734 -48.605  -7.742  1.00  0.00           N  
ATOM    493  N   LYS    67     -48.691 -50.226 -10.117  1.00  0.00              
ATOM    494  CA  LYS    67     -49.436 -49.383 -11.019  1.00  0.00              
ATOM    495  CB  LYS    67     -49.255 -49.778 -12.495  1.00  0.00              
ATOM    496  C   LYS    67     -50.901 -49.414 -10.682  1.00  0.00              
ATOM    497  O   LYS    67     -51.588 -48.396 -10.760  1.00  0.00              
ATOM    498  CG  LYS    67     -47.786 -49.751 -12.927  1.00  0.00           C  
ATOM    499  CD  LYS    67     -47.549 -50.229 -14.355  1.00  0.00           C  
ATOM    500  CE  LYS    67     -47.200 -49.083 -15.303  1.00  0.00           C  
ATOM    501  NZ  LYS    67     -48.268 -48.059 -15.261  1.00  0.00           N  
ATOM    502  N   MET    68     -51.407 -50.602 -10.296  1.00  0.00              
ATOM    503  CA  MET    68     -52.800 -50.844 -10.058  1.00  0.00              
ATOM    504  CB  MET    68     -53.078 -52.327  -9.768  1.00  0.00              
ATOM    505  C   MET    68     -53.291 -50.044  -8.879  1.00  0.00              
ATOM    506  O   MET    68     -54.425 -49.571  -8.869  1.00  0.00              
ATOM    507  CG  MET    68     -52.584 -53.247 -10.888  1.00  0.00           C  
ATOM    508  SD  MET    68     -53.326 -52.918 -12.509  1.00  0.00           S  
ATOM    509  CE  MET    68     -54.958 -53.438 -11.924  1.00  0.00           C  
ATOM    510  N   LEU    69     -52.463 -49.925  -7.827  1.00  0.00              
ATOM    511  CA  LEU    69     -52.768 -49.209  -6.620  1.00  0.00              
ATOM    512  CB  LEU    69     -51.749 -49.511  -5.506  1.00  0.00              
ATOM    513  C   LEU    69     -52.806 -47.736  -6.894  1.00  0.00              
ATOM    514  O   LEU    69     -53.487 -46.978  -6.204  1.00  0.00              
ATOM    515  CG  LEU    69     -51.622 -51.029  -5.233  1.00  0.00           C  
ATOM    516  CD1 LEU    69     -50.811 -51.323  -3.963  1.00  0.00           C  
ATOM    517  CD2 LEU    69     -52.990 -51.728  -5.248  1.00  0.00           C  
ATOM    518  N   ASP    70     -52.008 -47.281  -7.873  1.00  0.00              
ATOM    519  CA  ASP    70     -51.982 -45.901  -8.257  1.00  0.00              
ATOM    520  CB  ASP    70     -50.871 -45.599  -9.272  1.00  0.00              
ATOM    521  C   ASP    70     -53.310 -45.559  -8.861  1.00  0.00              
ATOM    522  O   ASP    70     -53.757 -44.415  -8.794  1.00  0.00              
ATOM    523  CG  ASP    70     -49.550 -45.807  -8.542  1.00  0.00           C  
ATOM    524  OD1 ASP    70     -49.573 -45.833  -7.282  1.00  0.00           O  
ATOM    525  OD2 ASP    70     -48.505 -45.951  -9.232  1.00  0.00           O  
ATOM    526  N   SER    71     -53.934 -46.557  -9.514  1.00  0.00              
ATOM    527  CA  SER    71     -55.218 -46.493 -10.145  1.00  0.00              
ATOM    528  CB  SER    71     -55.434 -47.720 -11.047  1.00  0.00              
ATOM    529  C   SER    71     -56.287 -46.508  -9.108  1.00  0.00              
ATOM    530  O   SER    71     -57.447 -46.226  -9.406  1.00  0.00              
ATOM    531  OG  SER    71     -56.770 -47.756 -11.515  1.00  0.00           O  
ATOM    532  N   GLY    72     -55.922 -46.848  -7.860  1.00  0.00              
ATOM    533  CA  GLY    72     -56.901 -46.905  -6.822  1.00  0.00              
ATOM    534  C   GLY    72     -57.657 -48.189  -6.956  1.00  0.00              
ATOM    535  O   GLY    72     -58.878 -48.180  -7.101  1.00  0.00              
ATOM    536  N   THR    73     -56.933 -49.331  -6.966  1.00  0.00              
ATOM    537  CA  THR    73     -57.589 -50.603  -6.969  1.00  0.00              
ATOM    538  CB  THR    73     -56.807 -51.713  -7.610  1.00  0.00              
ATOM    539  C   THR    73     -57.767 -50.949  -5.535  1.00  0.00              
ATOM    540  O   THR    73     -56.797 -51.218  -4.825  1.00  0.00              
ATOM    541  OG1 THR    73     -56.558 -51.414  -8.976  1.00  0.00           O  
ATOM    542  CG2 THR    73     -57.616 -53.015  -7.487  1.00  0.00           C  
ATOM    543  N   ASN    74     -59.040 -50.959  -5.091  1.00  0.00              
ATOM    544  CA  ASN    74     -59.350 -51.120  -3.709  1.00  0.00              
ATOM    545  CB  ASN    74     -60.855 -51.055  -3.399  1.00  0.00              
ATOM    546  C   ASN    74     -58.841 -52.428  -3.222  1.00  0.00              
ATOM    547  O   ASN    74     -59.140 -53.488  -3.772  1.00  0.00              
ATOM    548  CG  ASN    74     -61.294 -49.608  -3.552  1.00  0.00           C  
ATOM    549  OD1 ASN    74     -60.468 -48.696  -3.548  1.00  0.00           O  
ATOM    550  ND2 ASN    74     -62.629 -49.384  -3.676  1.00  0.00           N  
ATOM    551  N   VAL    75     -57.995 -52.353  -2.181  1.00  0.00              
ATOM    552  CA  VAL    75     -57.516 -53.527  -1.540  1.00  0.00              
ATOM    553  CB  VAL    75     -56.421 -53.250  -0.547  1.00  0.00              
ATOM    554  C   VAL    75     -58.683 -54.078  -0.793  1.00  0.00              
ATOM    555  O   VAL    75     -58.906 -55.281  -0.766  1.00  0.00              
ATOM    556  CG1 VAL    75     -56.050 -54.559   0.178  1.00  0.00           C  
ATOM    557  CG2 VAL    75     -55.246 -52.593  -1.293  1.00  0.00           C  
ATOM    558  N   ASP    76     -59.516 -53.179  -0.240  1.00  0.00              
ATOM    559  CA  ASP    76     -60.609 -53.497   0.630  1.00  0.00              
ATOM    560  CB  ASP    76     -61.443 -52.254   0.989  1.00  0.00              
ATOM    561  C   ASP    76     -61.544 -54.441  -0.057  1.00  0.00              
ATOM    562  O   ASP    76     -62.245 -55.213   0.594  1.00  0.00              
ATOM    563  CG  ASP    76     -60.591 -51.314   1.828  1.00  0.00           C  
ATOM    564  OD1 ASP    76     -59.551 -51.775   2.369  1.00  0.00           O  
ATOM    565  OD2 ASP    76     -60.976 -50.119   1.940  1.00  0.00           O  
ATOM    566  N   TYR    77     -61.606 -54.388  -1.394  1.00  0.00              
ATOM    567  CA  TYR    77     -62.554 -55.183  -2.115  1.00  0.00              
ATOM    568  CB  TYR    77     -62.612 -54.813  -3.610  1.00  0.00              
ATOM    569  C   TYR    77     -62.253 -56.642  -1.956  1.00  0.00              
ATOM    570  O   TYR    77     -61.108 -57.090  -2.020  1.00  0.00              
ATOM    571  CG  TYR    77     -63.737 -55.562  -4.233  1.00  0.00           C  
ATOM    572  CD1 TYR    77     -65.033 -55.290  -3.859  1.00  0.00           C  
ATOM    573  CD2 TYR    77     -63.505 -56.505  -5.208  1.00  0.00           C  
ATOM    574  CE1 TYR    77     -66.085 -55.968  -4.426  1.00  0.00           C  
ATOM    575  CE2 TYR    77     -64.554 -57.186  -5.780  1.00  0.00           C  
ATOM    576  CZ  TYR    77     -65.844 -56.920  -5.387  1.00  0.00           C  
ATOM    577  OH  TYR    77     -66.920 -57.619  -5.971  1.00  0.00           O  
ATOM    578  N   ARG    78     -63.322 -57.422  -1.710  1.00  0.00              
ATOM    579  CA  ARG    78     -63.217 -58.837  -1.528  1.00  0.00              
ATOM    580  CB  ARG    78     -63.836 -59.298  -0.203  1.00  0.00              
ATOM    581  C   ARG    78     -63.947 -59.481  -2.659  1.00  0.00              
ATOM    582  O   ARG    78     -64.765 -58.857  -3.338  1.00  0.00              
ATOM    583  CG  ARG    78     -65.297 -58.880  -0.062  1.00  0.00           C  
ATOM    584  CD  ARG    78     -65.937 -59.327   1.251  1.00  0.00           C  
ATOM    585  NE  ARG    78     -67.362 -58.904   1.197  1.00  0.00           N  
ATOM    586  CZ  ARG    78     -68.250 -59.664   0.494  1.00  0.00           C  
ATOM    587  NH1 ARG    78     -67.818 -60.778  -0.168  1.00  0.00           N  
ATOM    588  NH2 ARG    78     -69.565 -59.305   0.439  1.00  0.00           N  
ATOM    589  N   ASP    79     -63.627 -60.758  -2.924  1.00  0.00              
ATOM    590  CA  ASP    79     -64.296 -61.417  -3.992  1.00  0.00              
ATOM    591  CB  ASP    79     -63.496 -62.472  -4.765  1.00  0.00              
ATOM    592  C   ASP    79     -65.543 -62.015  -3.518  1.00  0.00              
ATOM    593  O   ASP    79     -66.213 -61.494  -2.636  1.00  0.00              
ATOM    594  CG  ASP    79     -62.667 -61.749  -5.810  1.00  0.00           C  
ATOM    595  OD1 ASP    79     -62.937 -60.546  -6.070  1.00  0.00           O  
ATOM    596  OD2 ASP    79     -61.753 -62.405  -6.373  1.00  0.00           O  
ATOM    597  N   ILE    80     -65.936 -63.059  -4.244  1.00  0.00              
ATOM    598  CA  ILE    80     -67.061 -63.871  -3.958  1.00  0.00              
ATOM    599  CB  ILE    80     -67.291 -64.701  -5.192  1.00  0.00              
ATOM    600  C   ILE    80     -66.716 -64.614  -2.706  1.00  0.00              
ATOM    601  O   ILE    80     -67.559 -64.759  -1.830  1.00  0.00              
ATOM    602  CG2 ILE    80     -68.486 -65.635  -4.974  1.00  0.00           C  
ATOM    603  CG1 ILE    80     -67.478 -63.715  -6.376  1.00  0.00           C  
ATOM    604  CD1 ILE    80     -67.324 -64.309  -7.777  1.00  0.00           C  
ATOM    605  N   ASP    81     -65.443 -65.053  -2.605  1.00  0.00              
ATOM    606  CA  ASP    81     -64.777 -65.808  -1.559  1.00  0.00              
ATOM    607  CB  ASP    81     -63.341 -66.195  -1.968  1.00  0.00              
ATOM    608  C   ASP    81     -64.573 -64.926  -0.362  1.00  0.00              
ATOM    609  O   ASP    81     -64.353 -65.426   0.735  1.00  0.00              
ATOM    610  CG  ASP    81     -63.272 -66.891  -3.329  1.00  0.00           C  
ATOM    611  OD1 ASP    81     -64.222 -66.766  -4.147  1.00  0.00           O  
ATOM    612  OD2 ASP    81     -62.224 -67.545  -3.575  1.00  0.00           O  
ATOM    613  N   ALA    82     -64.606 -63.590  -0.533  1.00  0.00              
ATOM    614  CA  ALA    82     -64.307 -62.665   0.533  1.00  0.00              
ATOM    615  CB  ALA    82     -64.953 -63.023   1.886  1.00  0.00              
ATOM    616  C   ALA    82     -62.826 -62.542   0.734  1.00  0.00              
ATOM    617  O   ALA    82     -62.385 -61.946   1.712  1.00  0.00              
ATOM    618  N   ARG    83     -62.003 -63.028  -0.215  1.00  0.00              
ATOM    619  CA  ARG    83     -60.582 -62.927  -0.028  1.00  0.00              
ATOM    620  CB  ARG    83     -59.840 -64.112  -0.650  1.00  0.00              
ATOM    621  C   ARG    83     -60.115 -61.681  -0.709  1.00  0.00              
ATOM    622  O   ARG    83     -60.448 -61.406  -1.862  1.00  0.00              
ATOM    623  CG  ARG    83     -60.221 -65.418   0.038  1.00  0.00           C  
ATOM    624  CD  ARG    83     -59.890 -66.662  -0.777  1.00  0.00           C  
ATOM    625  NE  ARG    83     -58.419 -66.853  -0.747  1.00  0.00           N  
ATOM    626  CZ  ARG    83     -57.939 -68.105  -0.504  1.00  0.00           C  
ATOM    627  NH1 ARG    83     -58.815 -69.113  -0.223  1.00  0.00           N  
ATOM    628  NH2 ARG    83     -56.598 -68.346  -0.550  1.00  0.00           N  
ATOM    629  N   THR    84     -59.324 -60.895   0.040  1.00  0.00              
ATOM    630  CA  THR    84     -58.759 -59.647  -0.365  1.00  0.00              
ATOM    631  CB  THR    84     -58.591 -58.740   0.814  1.00  0.00              
ATOM    632  C   THR    84     -57.388 -59.919  -0.905  1.00  0.00              
ATOM    633  O   THR    84     -56.808 -60.974  -0.659  1.00  0.00              
ATOM    634  OG1 THR    84     -58.248 -57.441   0.392  1.00  0.00           O  
ATOM    635  CG2 THR    84     -57.455 -59.274   1.691  1.00  0.00           C  
ATOM    636  N   ALA    85     -56.818 -58.931  -1.618  1.00  0.00              
ATOM    637  CA  ALA    85     -55.515 -59.027  -2.217  1.00  0.00              
ATOM    638  CB  ALA    85     -55.107 -57.744  -2.963  1.00  0.00              
ATOM    639  C   ALA    85     -54.509 -59.263  -1.134  1.00  0.00              
ATOM    640  O   ALA    85     -53.459 -59.863  -1.360  1.00  0.00              
ATOM    641  N   LEU    86     -54.785 -58.728   0.065  1.00  0.00              
ATOM    642  CA  LEU    86     -53.927 -58.856   1.208  1.00  0.00              
ATOM    643  CB  LEU    86     -54.445 -58.022   2.395  1.00  0.00              
ATOM    644  C   LEU    86     -53.876 -60.301   1.612  1.00  0.00              
ATOM    645  O   LEU    86     -52.863 -60.767   2.131  1.00  0.00              
ATOM    646  CG  LEU    86     -53.491 -57.945   3.598  1.00  0.00           C  
ATOM    647  CD1 LEU    86     -52.206 -57.178   3.242  1.00  0.00           C  
ATOM    648  CD2 LEU    86     -54.205 -57.368   4.830  1.00  0.00           C  
ATOM    649  N   HIS    87     -54.992 -61.040   1.442  1.00  0.00              
ATOM    650  CA  HIS    87     -55.005 -62.436   1.790  1.00  0.00              
ATOM    651  CB  HIS    87     -56.403 -63.090   1.713  1.00  0.00              
ATOM    652  C   HIS    87     -54.097 -63.200   0.869  1.00  0.00              
ATOM    653  O   HIS    87     -53.342 -64.065   1.310  1.00  0.00              
ATOM    654  ND1 HIS    87     -58.142 -61.720   2.990  1.00  0.00           N  
ATOM    655  CG  HIS    87     -57.285 -62.793   2.893  1.00  0.00           C  
ATOM    656  NE2 HIS    87     -58.347 -62.857   4.886  1.00  0.00           N  
ATOM    657  CD2 HIS    87     -57.426 -63.476   4.061  1.00  0.00           C  
ATOM    658  CE1 HIS    87     -58.751 -61.806   4.199  1.00  0.00           C  
ATOM    659  N   VAL    88     -54.157 -62.909  -0.446  1.00  0.00              
ATOM    660  CA  VAL    88     -53.374 -63.626  -1.417  1.00  0.00              
ATOM    661  CB  VAL    88     -53.731 -63.266  -2.827  1.00  0.00              
ATOM    662  C   VAL    88     -51.906 -63.369  -1.246  1.00  0.00              
ATOM    663  O   VAL    88     -51.092 -64.288  -1.324  1.00  0.00              
ATOM    664  CG1 VAL    88     -52.780 -64.010  -3.781  1.00  0.00           C  
ATOM    665  CG2 VAL    88     -55.217 -63.598  -3.044  1.00  0.00           C  
ATOM    666  N   ALA    89     -51.522 -62.107  -0.995  1.00  0.00              
ATOM    667  CA  ALA    89     -50.130 -61.776  -0.907  1.00  0.00              
ATOM    668  CB  ALA    89     -49.876 -60.278  -0.652  1.00  0.00              
ATOM    669  C   ALA    89     -49.514 -62.555   0.211  1.00  0.00              
ATOM    670  O   ALA    89     -48.361 -62.975   0.126  1.00  0.00              
ATOM    671  N   ALA    90     -50.270 -62.727   1.307  1.00  0.00              
ATOM    672  CA  ALA    90     -49.839 -63.431   2.484  1.00  0.00              
ATOM    673  CB  ALA    90     -50.834 -63.292   3.651  1.00  0.00              
ATOM    674  C   ALA    90     -49.635 -64.902   2.231  1.00  0.00              
ATOM    675  O   ALA    90     -48.720 -65.500   2.795  1.00  0.00              
ATOM    676  N   CYS    91     -50.498 -65.538   1.409  1.00  0.00              
ATOM    677  CA  CYS    91     -50.447 -66.965   1.206  1.00  0.00              
ATOM    678  CB  CYS    91     -51.595 -67.474   0.320  1.00  0.00              
ATOM    679  C   CYS    91     -49.171 -67.342   0.513  1.00  0.00              
ATOM    680  O   CYS    91     -48.576 -68.387   0.772  1.00  0.00              
ATOM    681  SG  CYS    91     -53.231 -67.124   1.025  1.00  0.00           S  
ATOM    682  N   GLN    92     -48.766 -66.505  -0.448  1.00  0.00              
ATOM    683  CA  GLN    92     -47.605 -66.681  -1.265  1.00  0.00              
ATOM    684  CB  GLN    92     -47.632 -65.748  -2.484  1.00  0.00              
ATOM    685  C   GLN    92     -46.338 -66.408  -0.498  1.00  0.00              
ATOM    686  O   GLN    92     -45.272 -66.906  -0.858  1.00  0.00              
ATOM    687  CG  GLN    92     -46.670 -66.155  -3.595  1.00  0.00           C  
ATOM    688  CD  GLN    92     -47.350 -67.239  -4.418  1.00  0.00           C  
ATOM    689  OE1 GLN    92     -48.431 -67.712  -4.069  1.00  0.00           O  
ATOM    690  NE2 GLN    92     -46.700 -67.643  -5.543  1.00  0.00           N  
ATOM    691  N   GLY    93     -46.397 -65.546   0.538  1.00  0.00              
ATOM    692  CA  GLY    93     -45.207 -65.262   1.292  1.00  0.00              
ATOM    693  C   GLY    93     -44.543 -64.025   0.767  1.00  0.00              
ATOM    694  O   GLY    93     -43.372 -63.776   1.057  1.00  0.00              
ATOM    695  N   ARG    94     -45.263 -63.209  -0.026  1.00  0.00              
ATOM    696  CA  ARG    94     -44.645 -62.006  -0.509  1.00  0.00              
ATOM    697  CB  ARG    94     -45.246 -61.426  -1.798  1.00  0.00              
ATOM    698  C   ARG    94     -44.870 -60.937   0.509  1.00  0.00              
ATOM    699  O   ARG    94     -45.886 -60.243   0.477  1.00  0.00              
ATOM    700  CG  ARG    94     -44.948 -62.177  -3.092  1.00  0.00           C  
ATOM    701  CD  ARG    94     -45.552 -61.443  -4.289  1.00  0.00           C  
ATOM    702  NE  ARG    94     -46.925 -61.059  -3.858  1.00  0.00           N  
ATOM    703  CZ  ARG    94     -47.615 -60.056  -4.472  1.00  0.00           C  
ATOM    704  NH1 ARG    94     -47.143 -59.481  -5.617  1.00  0.00           N  
ATOM    705  NH2 ARG    94     -48.780 -59.623  -3.910  1.00  0.00           N  
ATOM    706  N   THR    95     -43.904 -60.759   1.429  1.00  0.00              
ATOM    707  CA  THR    95     -44.032 -59.754   2.442  1.00  0.00              
ATOM    708  CB  THR    95     -42.999 -59.842   3.521  1.00  0.00              
ATOM    709  C   THR    95     -43.925 -58.391   1.832  1.00  0.00              
ATOM    710  O   THR    95     -44.573 -57.448   2.284  1.00  0.00              
ATOM    711  OG1 THR    95     -43.069 -61.105   4.166  1.00  0.00           O  
ATOM    712  CG2 THR    95     -43.285 -58.723   4.535  1.00  0.00           C  
ATOM    713  N   ASP    96     -43.088 -58.245   0.789  1.00  0.00              
ATOM    714  CA  ASP    96     -42.857 -56.958   0.193  1.00  0.00              
ATOM    715  CB  ASP    96     -41.915 -57.028  -1.022  1.00  0.00              
ATOM    716  C   ASP    96     -44.146 -56.407  -0.320  1.00  0.00              
ATOM    717  O   ASP    96     -44.455 -55.233  -0.122  1.00  0.00              
ATOM    718  CG  ASP    96     -40.504 -57.373  -0.561  1.00  0.00           C  
ATOM    719  OD1 ASP    96     -40.247 -57.334   0.672  1.00  0.00           O  
ATOM    720  OD2 ASP    96     -39.660 -57.675  -1.447  1.00  0.00           O  
ATOM    721  N   VAL    97     -44.938 -57.243  -1.011  1.00  0.00              
ATOM    722  CA  VAL    97     -46.154 -56.746  -1.580  1.00  0.00              
ATOM    723  CB  VAL    97     -46.789 -57.668  -2.565  1.00  0.00              
ATOM    724  C   VAL    97     -47.127 -56.402  -0.504  1.00  0.00              
ATOM    725  O   VAL    97     -47.879 -55.439  -0.639  1.00  0.00              
ATOM    726  CG1 VAL    97     -48.083 -56.995  -3.055  1.00  0.00           C  
ATOM    727  CG2 VAL    97     -45.758 -57.908  -3.680  1.00  0.00           C  
ATOM    728  N   VAL    98     -47.127 -57.181   0.594  1.00  0.00              
ATOM    729  CA  VAL    98     -48.033 -56.967   1.687  1.00  0.00              
ATOM    730  CB  VAL    98     -47.870 -57.968   2.795  1.00  0.00              
ATOM    731  C   VAL    98     -47.777 -55.605   2.257  1.00  0.00              
ATOM    732  O   VAL    98     -48.700 -54.948   2.735  1.00  0.00              
ATOM    733  CG1 VAL    98     -48.791 -57.570   3.962  1.00  0.00           C  
ATOM    734  CG2 VAL    98     -48.171 -59.367   2.234  1.00  0.00           C  
ATOM    735  N   GLU    99     -46.508 -55.155   2.252  1.00  0.00              
ATOM    736  CA  GLU    99     -46.161 -53.877   2.818  1.00  0.00              
ATOM    737  CB  GLU    99     -44.655 -53.586   2.721  1.00  0.00              
ATOM    738  C   GLU    99     -46.831 -52.771   2.052  1.00  0.00              
ATOM    739  O   GLU    99     -47.448 -51.885   2.641  1.00  0.00              
ATOM    740  CG  GLU    99     -43.773 -54.573   3.485  1.00  0.00           C  
ATOM    741  CD  GLU    99     -43.886 -54.269   4.968  1.00  0.00           C  
ATOM    742  OE1 GLU    99     -43.443 -53.164   5.382  1.00  0.00           O  
ATOM    743  OE2 GLU    99     -44.413 -55.139   5.710  1.00  0.00           O  
ATOM    744  N   LEU   100     -46.737 -52.814   0.707  1.00  0.00              
ATOM    745  CA  LEU   100     -47.267 -51.786  -0.151  1.00  0.00              
ATOM    746  CB  LEU   100     -46.965 -52.000  -1.648  1.00  0.00              
ATOM    747  C   LEU   100     -48.756 -51.747  -0.027  1.00  0.00              
ATOM    748  O   LEU   100     -49.381 -50.706  -0.230  1.00  0.00              
ATOM    749  CG  LEU   100     -45.514 -51.724  -2.082  1.00  0.00           C  
ATOM    750  CD1 LEU   100     -45.342 -51.976  -3.587  1.00  0.00           C  
ATOM    751  CD2 LEU   100     -45.065 -50.306  -1.690  1.00  0.00           C  
ATOM    752  N   LEU   101     -49.370 -52.914   0.222  1.00  0.00              
ATOM    753  CA  LEU   101     -50.797 -52.984   0.344  1.00  0.00              
ATOM    754  CB  LEU   101     -51.292 -54.440   0.447  1.00  0.00              
ATOM    755  C   LEU   101     -51.266 -52.223   1.550  1.00  0.00              
ATOM    756  O   LEU   101     -52.217 -51.446   1.472  1.00  0.00              
ATOM    757  CG  LEU   101     -50.996 -55.278  -0.818  1.00  0.00           C  
ATOM    758  CD1 LEU   101     -51.507 -56.722  -0.679  1.00  0.00           C  
ATOM    759  CD2 LEU   101     -51.530 -54.586  -2.083  1.00  0.00           C  
ATOM    760  N   LEU   102     -50.600 -52.419   2.704  1.00  0.00              
ATOM    761  CA  LEU   102     -50.997 -51.747   3.911  1.00  0.00              
ATOM    762  CB  LEU   102     -50.349 -52.273   5.202  1.00  0.00              
ATOM    763  C   LEU   102     -50.756 -50.284   3.779  1.00  0.00              
ATOM    764  O   LEU   102     -51.409 -49.483   4.445  1.00  0.00              
ATOM    765  CG  LEU   102     -51.001 -53.583   5.691  1.00  0.00           C  
ATOM    766  CD1 LEU   102     -50.704 -54.763   4.757  1.00  0.00           C  
ATOM    767  CD2 LEU   102     -50.659 -53.871   7.157  1.00  0.00           C  
ATOM    768  N   SER   103     -49.773 -49.897   2.950  1.00  0.00              
ATOM    769  CA  SER   103     -49.482 -48.504   2.803  1.00  0.00              
ATOM    770  CB  SER   103     -48.163 -48.221   2.054  1.00  0.00              
ATOM    771  C   SER   103     -50.608 -47.837   2.072  1.00  0.00              
ATOM    772  O   SER   103     -50.720 -46.613   2.098  1.00  0.00              
ATOM    773  OG  SER   103     -48.270 -48.569   0.683  1.00  0.00           O  
ATOM    774  N   ARG   104     -51.479 -48.603   1.382  1.00  0.00              
ATOM    775  CA  ARG   104     -52.490 -47.903   0.650  1.00  0.00              
ATOM    776  CB  ARG   104     -52.556 -48.381  -0.811  1.00  0.00              
ATOM    777  C   ARG   104     -53.844 -48.124   1.269  1.00  0.00              
ATOM    778  O   ARG   104     -54.857 -48.030   0.577  1.00  0.00              
ATOM    779  CG  ARG   104     -51.188 -48.351  -1.503  1.00  0.00           C  
ATOM    780  CD  ARG   104     -50.541 -46.966  -1.567  1.00  0.00           C  
ATOM    781  NE  ARG   104     -49.169 -47.144  -2.122  1.00  0.00           N  
ATOM    782  CZ  ARG   104     -48.653 -46.220  -2.983  1.00  0.00           C  
ATOM    783  NH1 ARG   104     -49.397 -45.135  -3.345  1.00  0.00           N  
ATOM    784  NH2 ARG   104     -47.397 -46.388  -3.490  1.00  0.00           N  
ATOM    785  N   GLY   105     -53.911 -48.362   2.597  1.00  0.00              
ATOM    786  CA  GLY   105     -55.190 -48.435   3.257  1.00  0.00              
ATOM    787  C   GLY   105     -55.698 -49.830   3.513  1.00  0.00              
ATOM    788  O   GLY   105     -56.823 -49.977   3.989  1.00  0.00              
ATOM    789  N   ALA   106     -54.931 -50.896   3.218  1.00  0.00              
ATOM    790  CA  ALA   106     -55.440 -52.215   3.495  1.00  0.00              
ATOM    791  CB  ALA   106     -54.644 -53.333   2.799  1.00  0.00              
ATOM    792  C   ALA   106     -55.377 -52.471   4.973  1.00  0.00              
ATOM    793  O   ALA   106     -54.500 -51.952   5.661  1.00  0.00              
ATOM    794  N   LYS   107     -56.305 -53.302   5.502  1.00  0.00              
ATOM    795  CA  LYS   107     -56.341 -53.540   6.919  1.00  0.00              
ATOM    796  CB  LYS   107     -57.740 -53.364   7.536  1.00  0.00              
ATOM    797  C   LYS   107     -55.902 -54.941   7.219  1.00  0.00              
ATOM    798  O   LYS   107     -56.302 -55.900   6.563  1.00  0.00              
ATOM    799  CG  LYS   107     -58.263 -51.930   7.425  1.00  0.00           C  
ATOM    800  CD  LYS   107     -59.738 -51.774   7.800  1.00  0.00           C  
ATOM    801  CE  LYS   107     -59.981 -51.804   9.309  1.00  0.00           C  
ATOM    802  NZ  LYS   107     -59.242 -50.700   9.963  1.00  0.00           N  
ATOM    803  N   VAL   108     -55.034 -55.069   8.240  1.00  0.00              
ATOM    804  CA  VAL   108     -54.503 -56.312   8.723  1.00  0.00              
ATOM    805  CB  VAL   108     -53.439 -56.114   9.761  1.00  0.00              
ATOM    806  C   VAL   108     -55.602 -57.097   9.385  1.00  0.00              
ATOM    807  O   VAL   108     -55.585 -58.327   9.428  1.00  0.00              
ATOM    808  CG1 VAL   108     -52.956 -57.496  10.218  1.00  0.00           C  
ATOM    809  CG2 VAL   108     -52.322 -55.237   9.178  1.00  0.00           C  
ATOM    810  N   ASP   109     -56.552 -56.377  10.001  1.00  0.00              
ATOM    811  CA  ASP   109     -57.646 -56.941  10.739  1.00  0.00              
ATOM    812  CB  ASP   109     -58.356 -55.890  11.603  1.00  0.00              
ATOM    813  C   ASP   109     -58.668 -57.576   9.837  1.00  0.00              
ATOM    814  O   ASP   109     -59.432 -58.432  10.276  1.00  0.00              
ATOM    815  CG  ASP   109     -57.362 -55.460  12.674  1.00  0.00           C  
ATOM    816  OD1 ASP   109     -56.288 -56.111  12.776  1.00  0.00           O  
ATOM    817  OD2 ASP   109     -57.662 -54.478  13.402  1.00  0.00           O  
ATOM    818  N   THR   110     -58.737 -57.166   8.559  1.00  0.00              
ATOM    819  CA  THR   110     -59.790 -57.615   7.682  1.00  0.00              
ATOM    820  CB  THR   110     -59.662 -57.061   6.293  1.00  0.00              
ATOM    821  C   THR   110     -59.868 -59.120   7.611  1.00  0.00              
ATOM    822  O   THR   110     -58.857 -59.819   7.626  1.00  0.00              
ATOM    823  OG1 THR   110     -60.848 -57.305   5.559  1.00  0.00           O  
ATOM    824  CG2 THR   110     -58.462 -57.717   5.594  1.00  0.00           C  
ATOM    825  N   LYS   111     -61.110 -59.658   7.534  1.00  0.00              
ATOM    826  CA  LYS   111     -61.353 -61.081   7.528  1.00  0.00              
ATOM    827  CB  LYS   111     -62.230 -61.517   8.715  1.00  0.00              
ATOM    828  C   LYS   111     -62.050 -61.486   6.259  1.00  0.00              
ATOM    829  O   LYS   111     -62.606 -60.651   5.547  1.00  0.00              
ATOM    830  CG  LYS   111     -63.482 -60.649   8.874  1.00  0.00           C  
ATOM    831  CD  LYS   111     -64.499 -61.178   9.889  1.00  0.00           C  
ATOM    832  CE  LYS   111     -65.716 -60.262  10.055  1.00  0.00           C  
ATOM    833  NZ  LYS   111     -66.713 -60.888  10.953  1.00  0.00           N  
ATOM    834  N   ASP   112     -61.996 -62.798   5.922  1.00  0.00              
ATOM    835  CA  ASP   112     -62.668 -63.294   4.750  1.00  0.00              
ATOM    836  CB  ASP   112     -61.944 -64.414   3.979  1.00  0.00              
ATOM    837  C   ASP   112     -64.031 -63.791   5.130  1.00  0.00              
ATOM    838  O   ASP   112     -64.584 -63.402   6.154  1.00  0.00              
ATOM    839  CG  ASP   112     -61.781 -65.615   4.888  1.00  0.00           C  
ATOM    840  OD1 ASP   112     -60.884 -65.550   5.763  1.00  0.00           O  
ATOM    841  OD2 ASP   112     -62.525 -66.615   4.717  1.00  0.00           O  
ATOM    842  N   ARG   113     -64.632 -64.629   4.259  1.00  0.00              
ATOM    843  CA  ARG   113     -65.951 -65.169   4.450  1.00  0.00              
ATOM    844  CB  ARG   113     -66.400 -65.970   3.214  1.00  0.00              
ATOM    845  C   ARG   113     -65.951 -66.079   5.637  1.00  0.00              
ATOM    846  O   ARG   113     -66.868 -66.042   6.455  1.00  0.00              
ATOM    847  CG  ARG   113     -67.906 -66.204   3.081  1.00  0.00           C  
ATOM    848  CD  ARG   113     -68.266 -66.746   1.694  1.00  0.00           C  
ATOM    849  NE  ARG   113     -69.743 -66.920   1.613  1.00  0.00           N  
ATOM    850  CZ  ARG   113     -70.318 -67.203   0.407  1.00  0.00           C  
ATOM    851  NH1 ARG   113     -69.538 -67.320  -0.708  1.00  0.00           N  
ATOM    852  NH2 ARG   113     -71.669 -67.371   0.315  1.00  0.00           N  
ATOM    853  N   TRP   114     -64.917 -66.933   5.741  1.00  0.00              
ATOM    854  CA  TRP   114     -64.740 -67.837   6.841  1.00  0.00              
ATOM    855  CB  TRP   114     -63.674 -68.916   6.606  1.00  0.00              
ATOM    856  C   TRP   114     -64.391 -67.090   8.088  1.00  0.00              
ATOM    857  O   TRP   114     -64.702 -67.543   9.189  1.00  0.00              
ATOM    858  CG  TRP   114     -64.207 -70.151   5.927  1.00  0.00           C  
ATOM    859  CD2 TRP   114     -64.341 -71.403   6.615  1.00  0.00           C  
ATOM    860  CD1 TRP   114     -64.618 -70.365   4.645  1.00  0.00           C  
ATOM    861  NE1 TRP   114     -65.008 -71.676   4.493  1.00  0.00           N  
ATOM    862  CE2 TRP   114     -64.838 -72.327   5.699  1.00  0.00           C  
ATOM    863  CE3 TRP   114     -64.065 -71.754   7.906  1.00  0.00           C  
ATOM    864  CZ2 TRP   114     -65.069 -73.624   6.062  1.00  0.00           C  
ATOM    865  CZ3 TRP   114     -64.300 -73.061   8.271  1.00  0.00           C  
ATOM    866  CH2 TRP   114     -64.792 -73.977   7.366  1.00  0.00           C  
ATOM    867  N   GLY   115     -63.722 -65.930   7.964  1.00  0.00              
ATOM    868  CA  GLY   115     -63.367 -65.211   9.153  1.00  0.00              
ATOM    869  C   GLY   115     -61.876 -65.170   9.297  1.00  0.00              
ATOM    870  O   GLY   115     -61.358 -64.601  10.256  1.00  0.00              
ATOM    871  N   SER   116     -61.140 -65.782   8.352  1.00  0.00              
ATOM    872  CA  SER   116     -59.707 -65.778   8.420  1.00  0.00              
ATOM    873  CB  SER   116     -59.060 -66.749   7.414  1.00  0.00              
ATOM    874  C   SER   116     -59.182 -64.398   8.149  1.00  0.00              
ATOM    875  O   SER   116     -59.597 -63.734   7.201  1.00  0.00              
ATOM    876  OG  SER   116     -57.645 -66.685   7.495  1.00  0.00           O  
ATOM    877  N   THR   117     -58.238 -63.940   9.003  1.00  0.00              
ATOM    878  CA  THR   117     -57.594 -62.661   8.873  1.00  0.00              
ATOM    879  CB  THR   117     -57.344 -61.990  10.188  1.00  0.00              
ATOM    880  C   THR   117     -56.253 -62.899   8.233  1.00  0.00              
ATOM    881  O   THR   117     -55.870 -64.044   8.006  1.00  0.00              
ATOM    882  OG1 THR   117     -56.443 -62.765  10.967  1.00  0.00           O  
ATOM    883  CG2 THR   117     -58.684 -61.838  10.930  1.00  0.00           C  
ATOM    884  N   PRO   118     -55.510 -61.859   7.932  1.00  0.00              
ATOM    885  CA  PRO   118     -54.220 -62.037   7.311  1.00  0.00              
ATOM    886  CB  PRO   118     -53.774 -60.635   6.904  1.00  0.00              
ATOM    887  C   PRO   118     -53.254 -62.763   8.199  1.00  0.00              
ATOM    888  O   PRO   118     -52.307 -63.372   7.703  1.00  0.00              
ATOM    889  CD  PRO   118     -56.110 -60.580   7.591  1.00  0.00           C  
ATOM    890  CG  PRO   118     -55.100 -59.891   6.656  1.00  0.00           C  
ATOM    891  N   LEU   119     -53.447 -62.658   9.522  1.00  0.00              
ATOM    892  CA  LEU   119     -52.655 -63.320  10.517  1.00  0.00              
ATOM    893  CB  LEU   119     -53.001 -62.798  11.925  1.00  0.00              
ATOM    894  C   LEU   119     -52.948 -64.793  10.463  1.00  0.00              
ATOM    895  O   LEU   119     -52.112 -65.622  10.819  1.00  0.00              
ATOM    896  CG  LEU   119     -52.208 -63.425  13.085  1.00  0.00           C  
ATOM    897  CD1 LEU   119     -50.712 -63.085  12.992  1.00  0.00           C  
ATOM    898  CD2 LEU   119     -52.815 -63.021  14.440  1.00  0.00           C  
ATOM    899  N   ALA   120     -54.197 -65.147  10.109  1.00  0.00              
ATOM    900  CA  ALA   120     -54.607 -66.522  10.024  1.00  0.00              
ATOM    901  CB  ALA   120     -56.124 -66.681   9.826  1.00  0.00              
ATOM    902  C   ALA   120     -53.921 -67.218   8.895  1.00  0.00              
ATOM    903  O   ALA   120     -53.533 -68.376   9.035  1.00  0.00              
ATOM    904  N   ASP   121     -53.812 -66.546   7.730  1.00  0.00              
ATOM    905  CA  ASP   121     -53.184 -67.097   6.556  1.00  0.00              
ATOM    906  CB  ASP   121     -53.337 -66.203   5.320  1.00  0.00              
ATOM    907  C   ASP   121     -51.710 -67.208   6.780  1.00  0.00              
ATOM    908  O   ASP   121     -51.085 -68.209   6.439  1.00  0.00              
ATOM    909  CG  ASP   121     -54.778 -66.266   4.862  1.00  0.00           C  
ATOM    910  OD1 ASP   121     -55.393 -67.361   4.958  1.00  0.00           O  
ATOM    911  OD2 ASP   121     -55.282 -65.207   4.408  1.00  0.00           O  
ATOM    912  N   ALA   122     -51.113 -66.164   7.374  1.00  0.00              
ATOM    913  CA  ALA   122     -49.693 -66.084   7.546  1.00  0.00              
ATOM    914  CB  ALA   122     -49.242 -64.746   8.155  1.00  0.00              
ATOM    915  C   ALA   122     -49.222 -67.177   8.465  1.00  0.00              
ATOM    916  O   ALA   122     -48.077 -67.618   8.375  1.00  0.00              
ATOM    917  N   VAL   123     -50.053 -67.546   9.459  1.00  0.00              
ATOM    918  CA  VAL   123     -49.755 -68.574  10.420  1.00  0.00              
ATOM    919  CB  VAL   123     -50.566 -68.428  11.678  1.00  0.00              
ATOM    920  C   VAL   123     -49.881 -69.989   9.896  1.00  0.00              
ATOM    921  O   VAL   123     -49.261 -70.904  10.441  1.00  0.00              
ATOM    922  CG1 VAL   123     -50.150 -67.107  12.349  1.00  0.00           C  
ATOM    923  CG2 VAL   123     -52.064 -68.507  11.348  1.00  0.00           C  
ATOM    924  N   TYR   124     -50.768 -70.235   8.908  1.00  0.00              
ATOM    925  CA  TYR   124     -50.970 -71.564   8.371  1.00  0.00              
ATOM    926  CB  TYR   124     -52.183 -71.660   7.430  1.00  0.00              
ATOM    927  C   TYR   124     -49.792 -72.020   7.563  1.00  0.00              
ATOM    928  O   TYR   124     -49.331 -73.154   7.681  1.00  0.00              
ATOM    929  CG  TYR   124     -52.367 -73.105   7.108  1.00  0.00           C  
ATOM    930  CD1 TYR   124     -53.140 -73.891   7.927  1.00  0.00           C  
ATOM    931  CD2 TYR   124     -51.778 -73.684   6.006  1.00  0.00           C  
ATOM    932  CE1 TYR   124     -53.328 -75.226   7.670  1.00  0.00           C  
ATOM    933  CE2 TYR   124     -51.961 -75.022   5.738  1.00  0.00           C  
ATOM    934  CZ  TYR   124     -52.737 -75.793   6.570  1.00  0.00           C  
ATOM    935  OH  TYR   124     -52.927 -77.164   6.301  1.00  0.00           O  
ATOM    936  N   TYR   125     -49.317 -71.097   6.714  1.00  0.00              
ATOM    937  CA  TYR   125     -48.315 -71.150   5.679  1.00  0.00              
ATOM    938  CB  TYR   125     -48.430 -69.988   4.683  1.00  0.00              
ATOM    939  C   TYR   125     -46.900 -71.288   6.158  1.00  0.00              
ATOM    940  O   TYR   125     -46.040 -71.668   5.365  1.00  0.00              
ATOM    941  CG  TYR   125     -49.662 -70.301   3.904  1.00  0.00           C  
ATOM    942  CD1 TYR   125     -50.907 -70.057   4.432  1.00  0.00           C  
ATOM    943  CD2 TYR   125     -49.574 -70.853   2.648  1.00  0.00           C  
ATOM    944  CE1 TYR   125     -52.049 -70.347   3.727  1.00  0.00           C  
ATOM    945  CE2 TYR   125     -50.713 -71.147   1.934  1.00  0.00           C  
ATOM    946  CZ  TYR   125     -51.951 -70.892   2.473  1.00  0.00           C  
ATOM    947  OH  TYR   125     -53.122 -71.191   1.745  1.00  0.00           O  
ATOM    948  N   LYS   126     -46.598 -70.935   7.424  1.00  0.00              
ATOM    949  CA  LYS   126     -45.248 -70.985   7.905  1.00  0.00              
ATOM    950  CB  LYS   126     -44.541 -72.318   7.564  1.00  0.00              
ATOM    951  C   LYS   126     -44.432 -69.850   7.356  1.00  0.00              
ATOM    952  O   LYS   126     -43.257 -69.996   7.029  1.00  0.00              
ATOM    953  CG  LYS   126     -43.140 -72.474   8.160  1.00  0.00           C  
ATOM    954  CD  LYS   126     -42.444 -73.803   7.855  1.00  0.00           C  
ATOM    955  CE  LYS   126     -42.911 -74.478   6.567  1.00  0.00           C  
ATOM    956  NZ  LYS   126     -42.210 -75.770   6.407  1.00  0.00           N  
ATOM    957  N   ASN   127     -45.024 -68.650   7.241  1.00  0.00              
ATOM    958  CA  ASN   127     -44.187 -67.573   6.790  1.00  0.00              
ATOM    959  CB  ASN   127     -44.818 -66.721   5.676  1.00  0.00              
ATOM    960  C   ASN   127     -43.861 -66.717   7.980  1.00  0.00              
ATOM    961  O   ASN   127     -44.725 -66.059   8.558  1.00  0.00              
ATOM    962  CG  ASN   127     -44.799 -67.574   4.411  1.00  0.00           C  
ATOM    963  OD1 ASN   127     -43.767 -68.133   4.040  1.00  0.00           O  
ATOM    964  ND2 ASN   127     -45.975 -67.695   3.739  1.00  0.00           N  
ATOM    965  N   HIS   128     -42.581 -66.768   8.405  1.00  0.00              
ATOM    966  CA  HIS   128     -42.092 -66.078   9.568  1.00  0.00              
ATOM    967  CB  HIS   128     -40.751 -66.641  10.062  1.00  0.00              
ATOM    968  C   HIS   128     -41.963 -64.605   9.348  1.00  0.00              
ATOM    969  O   HIS   128     -42.281 -63.812  10.230  1.00  0.00              
ATOM    970  ND1 HIS   128     -41.738 -68.587  11.353  1.00  0.00           N  
ATOM    971  CG  HIS   128     -40.900 -68.098  10.376  1.00  0.00           C  
ATOM    972  NE2 HIS   128     -40.812 -70.352  10.368  1.00  0.00           N  
ATOM    973  CD2 HIS   128     -40.338 -69.189   9.787  1.00  0.00           C  
ATOM    974  CE1 HIS   128     -41.650 -69.940  11.302  1.00  0.00           C  
ATOM    975  N   ASP   129     -41.474 -64.195   8.167  1.00  0.00              
ATOM    976  CA  ASP   129     -41.243 -62.803   7.897  1.00  0.00              
ATOM    977  CB  ASP   129     -40.375 -62.580   6.635  1.00  0.00              
ATOM    978  C   ASP   129     -42.537 -62.036   7.837  1.00  0.00              
ATOM    979  O   ASP   129     -42.588 -60.861   8.200  1.00  0.00              
ATOM    980  CG  ASP   129     -40.943 -63.293   5.412  1.00  0.00           C  
ATOM    981  OD1 ASP   129     -42.144 -63.671   5.427  1.00  0.00           O  
ATOM    982  OD2 ASP   129     -40.159 -63.490   4.444  1.00  0.00           O  
ATOM    983  N   VAL   130     -43.615 -62.672   7.345  1.00  0.00              
ATOM    984  CA  VAL   130     -44.896 -62.038   7.215  1.00  0.00              
ATOM    985  CB  VAL   130     -45.875 -62.855   6.422  1.00  0.00              
ATOM    986  C   VAL   130     -45.508 -61.792   8.562  1.00  0.00              
ATOM    987  O   VAL   130     -46.153 -60.768   8.785  1.00  0.00              
ATOM    988  CG1 VAL   130     -47.218 -62.111   6.419  1.00  0.00           C  
ATOM    989  CG2 VAL   130     -45.306 -63.099   5.013  1.00  0.00           C  
ATOM    990  N   ILE   131     -45.347 -62.747   9.495  1.00  0.00              
ATOM    991  CA  ILE   131     -45.939 -62.630  10.796  1.00  0.00              
ATOM    992  CB  ILE   131     -45.748 -63.886  11.613  1.00  0.00              
ATOM    993  C   ILE   131     -45.347 -61.451  11.521  1.00  0.00              
ATOM    994  O   ILE   131     -46.067 -60.680  12.153  1.00  0.00              
ATOM    995  CG2 ILE   131     -44.298 -63.981  12.110  1.00  0.00           C  
ATOM    996  CG1 ILE   131     -46.789 -63.961  12.733  1.00  0.00           C  
ATOM    997  CD1 ILE   131     -48.171 -64.370  12.226  1.00  0.00           C  
ATOM    998  N   LYS   132     -44.016 -61.266  11.419  1.00  0.00              
ATOM    999  CA  LYS   132     -43.280 -60.249  12.129  1.00  0.00              
ATOM   1000  CB  LYS   132     -41.807 -60.263  11.681  1.00  0.00              
ATOM   1001  C   LYS   132     -43.804 -58.895  11.769  1.00  0.00              
ATOM   1002  O   LYS   132     -44.149 -58.099  12.640  1.00  0.00              
ATOM   1003  CG  LYS   132     -40.840 -59.381  12.472  1.00  0.00           C  
ATOM   1004  CD  LYS   132     -40.385 -59.996  13.796  1.00  0.00           C  
ATOM   1005  CE  LYS   132     -39.131 -59.334  14.374  1.00  0.00           C  
ATOM   1006  NZ  LYS   132     -38.618 -60.127  15.513  1.00  0.00           N  
ATOM   1007  N   LEU   133     -43.880 -58.605  10.460  1.00  0.00              
ATOM   1008  CA  LEU   133     -44.292 -57.309  10.013  1.00  0.00              
ATOM   1009  CB  LEU   133     -43.989 -57.060   8.528  1.00  0.00              
ATOM   1010  C   LEU   133     -45.745 -57.097  10.292  1.00  0.00              
ATOM   1011  O   LEU   133     -46.172 -55.972  10.545  1.00  0.00              
ATOM   1012  CG  LEU   133     -42.472 -56.955   8.276  1.00  0.00           C  
ATOM   1013  CD1 LEU   133     -42.153 -56.671   6.801  1.00  0.00           C  
ATOM   1014  CD2 LEU   133     -41.827 -55.942   9.239  1.00  0.00           C  
ATOM   1015  N   LEU   134     -46.563 -58.163  10.223  1.00  0.00              
ATOM   1016  CA  LEU   134     -47.957 -57.983  10.492  1.00  0.00              
ATOM   1017  CB  LEU   134     -48.819 -59.234  10.248  1.00  0.00              
ATOM   1018  C   LEU   134     -48.136 -57.572  11.918  1.00  0.00              
ATOM   1019  O   LEU   134     -49.024 -56.782  12.232  1.00  0.00              
ATOM   1020  CG  LEU   134     -49.058 -59.529   8.756  1.00  0.00           C  
ATOM   1021  CD1 LEU   134     -49.923 -60.785   8.568  1.00  0.00           C  
ATOM   1022  CD2 LEU   134     -49.649 -58.300   8.043  1.00  0.00           C  
ATOM   1023  N   GLU   135     -47.303 -58.117  12.824  1.00  0.00              
ATOM   1024  CA  GLU   135     -47.385 -57.808  14.223  1.00  0.00              
ATOM   1025  CB  GLU   135     -46.320 -58.549  15.047  1.00  0.00              
ATOM   1026  C   GLU   135     -47.123 -56.348  14.415  1.00  0.00              
ATOM   1027  O   GLU   135     -47.796 -55.695  15.210  1.00  0.00              
ATOM   1028  CG  GLU   135     -46.502 -60.064  15.060  1.00  0.00           C  
ATOM   1029  CD  GLU   135     -45.333 -60.666  15.825  1.00  0.00           C  
ATOM   1030  OE1 GLU   135     -44.220 -60.076  15.777  1.00  0.00           O  
ATOM   1031  OE2 GLU   135     -45.540 -61.729  16.467  1.00  0.00           O  
ATOM   1032  N   LYS   136     -46.134 -55.794  13.690  1.00  0.00              
ATOM   1033  CA  LYS   136     -45.800 -54.404  13.833  1.00  0.00              
ATOM   1034  CB  LYS   136     -44.577 -53.985  13.002  1.00  0.00              
ATOM   1035  C   LYS   136     -46.963 -53.562  13.430  1.00  0.00              
ATOM   1036  O   LYS   136     -47.241 -52.535  14.045  1.00  0.00              
ATOM   1037  CG  LYS   136     -43.286 -54.174  13.793  1.00  0.00           C  
ATOM   1038  CD  LYS   136     -43.061 -55.610  14.263  1.00  0.00           C  
ATOM   1039  CE  LYS   136     -42.124 -55.700  15.469  1.00  0.00           C  
ATOM   1040  NZ  LYS   136     -42.824 -55.209  16.680  1.00  0.00           N  
ATOM   1041  N   HIS   137     -47.677 -53.994  12.382  1.00  0.00              
ATOM   1042  CA  HIS   137     -48.800 -53.293  11.838  1.00  0.00              
ATOM   1043  CB  HIS   137     -49.316 -53.947  10.548  1.00  0.00              
ATOM   1044  C   HIS   137     -49.924 -53.275  12.834  1.00  0.00              
ATOM   1045  O   HIS   137     -50.740 -52.354  12.823  1.00  0.00              
ATOM   1046  ND1 HIS   137     -48.111 -54.952   8.551  1.00  0.00           N  
ATOM   1047  CG  HIS   137     -48.273 -53.944   9.475  1.00  0.00           C  
ATOM   1048  NE2 HIS   137     -46.562 -53.422   8.102  1.00  0.00           N  
ATOM   1049  CD2 HIS   137     -47.320 -53.017   9.186  1.00  0.00           C  
ATOM   1050  CE1 HIS   137     -47.075 -54.588   7.756  1.00  0.00           C  
ATOM   1051  N   GLY   138     -50.012 -54.281  13.731  1.00  0.00              
ATOM   1052  CA  GLY   138     -51.106 -54.254  14.663  1.00  0.00              
ATOM   1053  C   GLY   138     -52.039 -55.406  14.438  1.00  0.00              
ATOM   1054  O   GLY   138     -53.206 -55.345  14.822  1.00  0.00              
ATOM   1055  N   ALA   139     -51.571 -56.487  13.787  1.00  0.00              
ATOM   1056  CA  ALA   139     -52.440 -57.620  13.622  1.00  0.00              
ATOM   1057  CB  ALA   139     -51.849 -58.722  12.725  1.00  0.00              
ATOM   1058  C   ALA   139     -52.693 -58.230  14.970  1.00  0.00              
ATOM   1059  O   ALA   139     -51.760 -58.522  15.717  1.00  0.00              
ATOM   1060  N   LYS   140     -53.982 -58.486  15.293  1.00  0.00              
ATOM   1061  CA  LYS   140     -54.357 -58.982  16.589  1.00  0.00              
ATOM   1062  CB  LYS   140     -55.813 -58.637  16.954  1.00  0.00              
ATOM   1063  C   LYS   140     -54.307 -60.484  16.560  1.00  0.00              
ATOM   1064  O   LYS   140     -54.935 -61.114  15.712  1.00  0.00              
ATOM   1065  CG  LYS   140     -56.202 -57.173  16.732  1.00  0.00           C  
ATOM   1066  CD  LYS   140     -55.434 -56.159  17.577  1.00  0.00           C  
ATOM   1067  CE  LYS   140     -55.836 -54.710  17.291  1.00  0.00           C  
ATOM   1068  NZ  LYS   140     -57.188 -54.438  17.827  1.00  0.00           N  
ATOM   1069  N   PRO   141     -53.548 -61.071  17.451  1.00  0.00              
ATOM   1070  CA  PRO   141     -53.408 -62.499  17.552  1.00  0.00              
ATOM   1071  CB  PRO   141     -52.143 -62.735  18.382  1.00  0.00              
ATOM   1072  C   PRO   141     -54.613 -63.176  18.134  1.00  0.00              
ATOM   1073  O   PRO   141     -54.752 -64.383  17.944  1.00  0.00              
ATOM   1074  CD  PRO   141     -52.516 -60.356  18.182  1.00  0.00           C  
ATOM   1075  CG  PRO   141     -51.924 -61.409  19.132  1.00  0.00           C  
ATOM   1076  N   THR   142     -55.474 -62.444  18.868  1.00  0.00              
ATOM   1077  CA  THR   142     -56.592 -63.084  19.504  1.00  0.00              
ATOM   1078  CB  THR   142     -56.846 -62.565  20.891  1.00  0.00              
ATOM   1079  C   THR   142     -57.828 -62.826  18.704  1.00  0.00              
ATOM   1080  O   THR   142     -58.746 -62.132  19.140  1.00  0.00              
ATOM   1081  OG1 THR   142     -57.088 -61.165  20.860  1.00  0.00           O  
ATOM   1082  CG2 THR   142     -55.616 -62.865  21.762  1.00  0.00           C  
ATOM   1083  N   ILE   143     -57.891 -63.427  17.508  1.00  0.00              
ATOM   1084  CA  ILE   143     -59.036 -63.305  16.660  1.00  0.00              
ATOM   1085  CB  ILE   143     -58.721 -62.644  15.344  1.00  0.00              
ATOM   1086  C   ILE   143     -59.429 -64.709  16.334  1.00  0.00              
ATOM   1087  O   ILE   143     -58.568 -65.573  16.166  1.00  0.00              
ATOM   1088  CG2 ILE   143     -59.963 -62.751  14.445  1.00  0.00           C  
ATOM   1089  CG1 ILE   143     -58.224 -61.202  15.551  1.00  0.00           C  
ATOM   1090  CD1 ILE   143     -57.591 -60.588  14.300  1.00  0.00           C  
ATOM   1091  N   ALA   144     -60.745 -64.984  16.258  1.00  0.00              
ATOM   1092  CA  ALA   144     -61.171 -66.314  15.933  1.00  0.00              
ATOM   1093  CB  ALA   144     -61.922 -67.000  17.086  1.00  0.00              
ATOM   1094  C   ALA   144     -62.124 -66.235  14.771  1.00  0.00              
ATOM   1095  O   ALA   144     -62.884 -65.282  14.627  1.00  0.00              
ATOM   1096  N   PRO   145     -62.013 -67.193  13.890  1.00  0.00              
ATOM   1097  CA  PRO   145     -63.004 -67.357  12.863  1.00  0.00              
ATOM   1098  CB  PRO   145     -62.337 -68.086  11.705  1.00  0.00              
ATOM   1099  C   PRO   145     -64.250 -68.033  13.321  1.00  0.00              
ATOM   1100  O   PRO   145     -64.405 -68.299  14.510  1.00  0.00              
ATOM   1101  CD  PRO   145     -60.702 -67.274  13.272  1.00  0.00           C  
ATOM   1102  CG  PRO   145     -60.895 -67.592  11.785  1.00  0.00           C  
ATOM   1103  N   MET   146     -65.147 -68.320  12.361  1.00  0.00              
ATOM   1104  CA  MET   146     -66.424 -68.909  12.616  1.00  0.00              
ATOM   1105  CB  MET   146     -67.266 -69.105  11.343  1.00  0.00              
ATOM   1106  C   MET   146     -66.245 -70.247  13.249  1.00  0.00              
ATOM   1107  O   MET   146     -67.036 -70.636  14.108  1.00  0.00              
ATOM   1108  CG  MET   146     -67.906 -67.811  10.838  1.00  0.00           C  
ATOM   1109  SD  MET   146     -69.342 -67.266  11.816  1.00  0.00           S  
ATOM   1110  CE  MET   146     -68.441 -66.886  13.347  1.00  0.00           C  
ATOM   1111  N   HIS   147     -65.212 -71.005  12.849  1.00  0.00              
ATOM   1112  CA  HIS   147     -65.123 -72.302  13.440  1.00  0.00              
ATOM   1113  CB  HIS   147     -64.572 -73.331  12.452  1.00  0.00              
ATOM   1114  C   HIS   147     -64.171 -72.229  14.598  1.00  0.00              
ATOM   1115  O   HIS   147     -63.536 -73.225  14.942  1.00  0.00              
ATOM   1116  ND1 HIS   147     -65.843 -75.451  11.937  1.00  0.00           N  
ATOM   1117  CG  HIS   147     -65.045 -74.706  12.775  1.00  0.00           C  
ATOM   1118  NE2 HIS   147     -65.532 -76.666  13.770  1.00  0.00           N  
ATOM   1119  CD2 HIS   147     -64.863 -75.461  13.889  1.00  0.00           C  
ATOM   1120  CE1 HIS   147     -66.104 -76.615  12.581  1.00  0.00           C  
ATOM   1121  N   VAL   148     -64.094 -71.045  15.242  1.00  0.00              
ATOM   1122  CA  VAL   148     -63.322 -70.763  16.425  1.00  0.00              
ATOM   1123  CB  VAL   148     -63.949 -71.301  17.685  1.00  0.00              
ATOM   1124  C   VAL   148     -61.892 -71.230  16.346  1.00  0.00              
ATOM   1125  O   VAL   148     -61.464 -72.054  17.152  1.00  0.00              
ATOM   1126  CG1 VAL   148     -65.309 -70.609  17.870  1.00  0.00           C  
ATOM   1127  CG2 VAL   148     -64.052 -72.833  17.606  1.00  0.00           C  
ATOM   1128  N   LEU   149     -61.096 -70.724  15.379  1.00  0.00              
ATOM   1129  CA  LEU   149     -59.706 -71.107  15.354  1.00  0.00              
ATOM   1130  CB  LEU   149     -59.230 -71.747  14.039  1.00  0.00              
ATOM   1131  C   LEU   149     -58.857 -69.878  15.462  1.00  0.00              
ATOM   1132  O   LEU   149     -59.030 -68.939  14.702  1.00  0.00              
ATOM   1133  CG  LEU   149     -59.750 -73.157  13.733  1.00  0.00           C  
ATOM   1134  CD1 LEU   149     -59.184 -73.648  12.393  1.00  0.00           C  
ATOM   1135  CD2 LEU   149     -59.454 -74.137  14.879  1.00  0.00           C  
ATOM   1136  N   THR   150     -57.881 -69.830  16.384  1.00  0.00              
ATOM   1137  CA  THR   150     -57.046 -68.664  16.442  1.00  0.00              
ATOM   1138  CB  THR   150     -56.567 -68.344  17.829  1.00  0.00              
ATOM   1139  C   THR   150     -55.835 -68.928  15.596  1.00  0.00              
ATOM   1140  O   THR   150     -55.692 -70.001  15.012  1.00  0.00              
ATOM   1141  OG1 THR   150     -55.809 -69.430  18.342  1.00  0.00           O  
ATOM   1142  CG2 THR   150     -57.783 -68.074  18.733  1.00  0.00           C  
ATOM   1143  N   ASP   151     -54.946 -67.919  15.483  1.00  0.00              
ATOM   1144  CA  ASP   151     -53.731 -68.029  14.736  1.00  0.00              
ATOM   1145  CB  ASP   151     -53.004 -66.686  14.543  1.00  0.00              
ATOM   1146  C   ASP   151     -52.807 -68.971  15.429  1.00  0.00              
ATOM   1147  O   ASP   151     -51.919 -69.528  14.802  1.00  0.00              
ATOM   1148  CG  ASP   151     -52.637 -66.103  15.898  1.00  0.00           C  
ATOM   1149  OD1 ASP   151     -53.267 -66.500  16.913  1.00  0.00           O  
ATOM   1150  OD2 ASP   151     -51.721 -65.238  15.931  1.00  0.00           O  
ATOM   1151  N   LYS   152     -52.918 -69.099  16.759  1.00  0.00              
ATOM   1152  CA  LYS   152     -52.104 -70.011  17.516  1.00  0.00              
ATOM   1153  CB  LYS   152     -52.253 -69.790  19.028  1.00  0.00              
ATOM   1154  C   LYS   152     -52.510 -71.420  17.224  1.00  0.00              
ATOM   1155  O   LYS   152     -51.681 -72.329  17.201  1.00  0.00              
ATOM   1156  CG  LYS   152     -51.788 -68.400  19.459  1.00  0.00           C  
ATOM   1157  CD  LYS   152     -52.303 -67.973  20.832  1.00  0.00           C  
ATOM   1158  CE  LYS   152     -52.050 -66.497  21.150  1.00  0.00           C  
ATOM   1159  NZ  LYS   152     -52.935 -66.066  22.254  1.00  0.00           N  
ATOM   1160  N   GLU   153     -53.819 -71.638  17.016  1.00  0.00              
ATOM   1161  CA  GLU   153     -54.341 -72.965  16.858  1.00  0.00              
ATOM   1162  CB  GLU   153     -55.881 -72.993  16.794  1.00  0.00              
ATOM   1163  C   GLU   153     -53.809 -73.615  15.619  1.00  0.00              
ATOM   1164  O   GLU   153     -53.429 -74.785  15.658  1.00  0.00              
ATOM   1165  CG  GLU   153     -56.566 -72.641  18.120  1.00  0.00           C  
ATOM   1166  CD  GLU   153     -56.483 -73.852  19.038  1.00  0.00           C  
ATOM   1167  OE1 GLU   153     -55.351 -74.358  19.251  1.00  0.00           O  
ATOM   1168  OE2 GLU   153     -57.554 -74.294  19.533  1.00  0.00           O  
ATOM   1169  N   VAL   154     -53.782 -72.897  14.477  1.00  0.00              
ATOM   1170  CA  VAL   154     -53.343 -73.541  13.270  1.00  0.00              
ATOM   1171  CB  VAL   154     -53.700 -72.781  12.025  1.00  0.00              
ATOM   1172  C   VAL   154     -51.863 -73.835  13.302  1.00  0.00              
ATOM   1173  O   VAL   154     -51.448 -74.929  12.931  1.00  0.00              
ATOM   1174  CG1 VAL   154     -53.091 -73.541  10.842  1.00  0.00           C  
ATOM   1175  CG2 VAL   154     -55.228 -72.616  11.948  1.00  0.00           C  
ATOM   1176  N   PRO   155     -51.029 -72.914  13.696  1.00  0.00              
ATOM   1177  CA  PRO   155     -49.634 -73.238  13.743  1.00  0.00              
ATOM   1178  CB  PRO   155     -48.918 -71.919  13.981  1.00  0.00              
ATOM   1179  C   PRO   155     -49.313 -74.295  14.736  1.00  0.00              
ATOM   1180  O   PRO   155     -48.251 -74.901  14.626  1.00  0.00              
ATOM   1181  CD  PRO   155     -51.174 -71.591  13.135  1.00  0.00           C  
ATOM   1182  CG  PRO   155     -49.787 -70.927  13.204  1.00  0.00           C  
ATOM   1183  N   GLU   156     -50.148 -74.460  15.771  1.00  0.00              
ATOM   1184  CA  GLU   156     -49.911 -75.510  16.711  1.00  0.00              
ATOM   1185  CB  GLU   156     -50.741 -75.388  17.999  1.00  0.00              
ATOM   1186  C   GLU   156     -50.299 -76.834  16.147  1.00  0.00              
ATOM   1187  O   GLU   156     -49.586 -77.818  16.338  1.00  0.00              
ATOM   1188  CG  GLU   156     -50.354 -74.239  18.925  1.00  0.00           C  
ATOM   1189  CD  GLU   156     -51.259 -74.354  20.142  1.00  0.00           C  
ATOM   1190  OE1 GLU   156     -52.391 -73.805  20.093  1.00  0.00           O  
ATOM   1191  OE2 GLU   156     -50.836 -75.009  21.131  1.00  0.00           O  
ATOM   1192  N   TYR   157     -51.440 -76.901  15.427  1.00  0.00              
ATOM   1193  CA  TYR   157     -51.917 -78.232  15.202  1.00  0.00              
ATOM   1194  CB  TYR   157     -53.387 -78.375  14.740  1.00  0.00              
ATOM   1195  C   TYR   157     -51.008 -79.038  14.341  1.00  0.00              
ATOM   1196  O   TYR   157     -50.675 -80.162  14.708  1.00  0.00              
ATOM   1197  CG  TYR   157     -53.599 -78.157  13.285  1.00  0.00           C  
ATOM   1198  CD1 TYR   157     -53.481 -79.225  12.426  1.00  0.00           C  
ATOM   1199  CD2 TYR   157     -53.931 -76.924  12.776  1.00  0.00           C  
ATOM   1200  CE1 TYR   157     -53.680 -79.073  11.076  1.00  0.00           C  
ATOM   1201  CE2 TYR   157     -54.133 -76.766  11.423  1.00  0.00           C  
ATOM   1202  CZ  TYR   157     -54.006 -77.839  10.573  1.00  0.00           C  
ATOM   1203  OH  TYR   157     -54.213 -77.678   9.186  1.00  0.00           O  
ATOM   1204  N   GLU   158     -50.544 -78.531  13.188  1.00  0.00              
ATOM   1205  CA  GLU   158     -49.644 -79.439  12.544  1.00  0.00              
ATOM   1206  CB  GLU   158     -50.177 -80.030  11.231  1.00  0.00              
ATOM   1207  C   GLU   158     -48.460 -78.671  12.178  1.00  0.00              
ATOM   1208  O   GLU   158     -48.033 -78.650  11.025  1.00  0.00              
ATOM   1209  CG  GLU   158     -50.632 -78.970  10.230  1.00  0.00           C  
ATOM   1210  CD  GLU   158     -50.493 -79.558   8.837  1.00  0.00           C  
ATOM   1211  OE1 GLU   158     -51.129 -80.612   8.570  1.00  0.00           O  
ATOM   1212  OE2 GLU   158     -49.735 -78.966   8.023  1.00  0.00           O  
ATOM   1213  N   ILE   159     -47.788 -78.061  13.141  1.00  0.00              
ATOM   1214  CA  ILE   159     -47.001 -77.204  12.360  1.00  0.00              
ATOM   1215  CB  ILE   159     -47.622 -75.825  12.141  1.00  0.00              
ATOM   1216  C   ILE   159     -45.654 -77.018  12.924  1.00  0.00              
ATOM   1217  O   ILE   159     -44.916 -77.948  13.249  1.00  0.00              
ATOM   1218  CG2 ILE   159     -46.992 -75.237  10.874  1.00  0.00           C  
ATOM   1219  CG1 ILE   159     -49.120 -75.844  11.805  1.00  0.00           C  
ATOM   1220  CD1 ILE   159     -49.406 -76.301  10.377  1.00  0.00           C  
ATOM   1221  N   HIS   160     -45.307 -75.738  13.040  1.00  0.00              
ATOM   1222  CA  HIS   160     -43.940 -75.467  13.163  1.00  0.00              
ATOM   1223  CB  HIS   160     -43.428 -74.674  11.946  1.00  0.00              
ATOM   1224  C   HIS   160     -43.610 -74.723  14.388  1.00  0.00              
ATOM   1225  O   HIS   160     -44.392 -74.037  15.049  1.00  0.00              
ATOM   1226  ND1 HIS   160     -44.522 -74.531   9.657  1.00  0.00           N  
ATOM   1227  CG  HIS   160     -43.927 -75.268  10.655  1.00  0.00           C  
ATOM   1228  NE2 HIS   160     -44.548 -76.646   8.976  1.00  0.00           N  
ATOM   1229  CD2 HIS   160     -43.949 -76.559  10.220  1.00  0.00           C  
ATOM   1230  CE1 HIS   160     -44.877 -75.404   8.679  1.00  0.00           C  
ATOM   1231  N   PRO   161     -42.367 -74.985  14.650  1.00  0.00              
ATOM   1232  CA  PRO   161     -41.649 -74.286  15.665  1.00  0.00              
ATOM   1233  CB  PRO   161     -40.387 -75.105  15.927  1.00  0.00              
ATOM   1234  C   PRO   161     -41.372 -72.995  14.973  1.00  0.00              
ATOM   1235  O   PRO   161     -41.641 -72.916  13.781  1.00  0.00              
ATOM   1236  CD  PRO   161     -41.843 -76.324  14.427  1.00  0.00           C  
ATOM   1237  CG  PRO   161     -40.781 -76.533  15.515  1.00  0.00           C  
ATOM   1238  N   THR   162     -40.913 -71.961  15.688  1.00  0.00              
ATOM   1239  CA  THR   162     -40.555 -70.698  15.101  1.00  0.00              
ATOM   1240  CB  THR   162     -39.992 -70.745  13.706  1.00  0.00              
ATOM   1241  C   THR   162     -41.814 -69.908  15.085  1.00  0.00              
ATOM   1242  O   THR   162     -41.876 -68.781  15.570  1.00  0.00              
ATOM   1243  OG1 THR   162     -38.884 -71.628  13.631  1.00  0.00           O  
ATOM   1244  CG2 THR   162     -39.513 -69.327  13.357  1.00  0.00           C  
ATOM   1245  N   GLU   163     -42.852 -70.485  14.457  1.00  0.00              
ATOM   1246  CA  GLU   163     -44.160 -69.926  14.559  1.00  0.00              
ATOM   1247  CB  GLU   163     -45.139 -70.443  13.485  1.00  0.00              
ATOM   1248  C   GLU   163     -44.581 -70.437  15.897  1.00  0.00              
ATOM   1249  O   GLU   163     -43.905 -71.284  16.457  1.00  0.00              
ATOM   1250  CG  GLU   163     -44.743 -70.041  12.058  1.00  0.00           C  
ATOM   1251  CD  GLU   163     -44.967 -68.543  11.894  1.00  0.00           C  
ATOM   1252  OE1 GLU   163     -44.591 -67.788  12.829  1.00  0.00           O  
ATOM   1253  OE2 GLU   163     -45.516 -68.134  10.836  1.00  0.00           O  
ATOM   1254  N   LEU   164     -45.655 -69.916  16.491  1.00  0.00              
ATOM   1255  CA  LEU   164     -46.103 -70.296  17.807  1.00  0.00              
ATOM   1256  CB  LEU   164     -46.034 -71.799  18.151  1.00  0.00              
ATOM   1257  C   LEU   164     -45.230 -69.601  18.796  1.00  0.00              
ATOM   1258  O   LEU   164     -45.712 -69.138  19.827  1.00  0.00              
ATOM   1259  CG  LEU   164     -47.102 -72.681  17.482  1.00  0.00           C  
ATOM   1260  CD1 LEU   164     -48.519 -72.196  17.839  1.00  0.00           C  
ATOM   1261  CD2 LEU   164     -46.846 -72.845  15.979  1.00  0.00           C  
ATOM   1262  N   ASP   165     -43.919 -69.487  18.497  1.00  0.00              
ATOM   1263  CA  ASP   165     -43.053 -68.783  19.400  1.00  0.00              
ATOM   1264  CB  ASP   165     -41.559 -68.995  19.095  1.00  0.00              
ATOM   1265  C   ASP   165     -43.327 -67.313  19.288  1.00  0.00              
ATOM   1266  O   ASP   165     -43.462 -66.610  20.288  1.00  0.00              
ATOM   1267  CG  ASP   165     -41.186 -70.409  19.514  1.00  0.00           C  
ATOM   1268  OD1 ASP   165     -42.031 -71.070  20.177  1.00  0.00           O  
ATOM   1269  OD2 ASP   165     -40.050 -70.844  19.185  1.00  0.00           O  
ATOM   1270  N   PHE   166     -43.417 -66.819  18.038  1.00  0.00              
ATOM   1271  CA  PHE   166     -43.620 -65.425  17.750  1.00  0.00              
ATOM   1272  CB  PHE   166     -43.244 -65.039  16.312  1.00  0.00              
ATOM   1273  C   PHE   166     -45.026 -65.010  18.064  1.00  0.00              
ATOM   1274  O   PHE   166     -45.312 -63.833  18.293  1.00  0.00              
ATOM   1275  CG  PHE   166     -41.753 -65.084  16.308  1.00  0.00           C  
ATOM   1276  CD1 PHE   166     -41.029 -64.033  16.822  1.00  0.00           C  
ATOM   1277  CD2 PHE   166     -41.076 -66.170  15.806  1.00  0.00           C  
ATOM   1278  CE1 PHE   166     -39.654 -64.067  16.835  1.00  0.00           C  
ATOM   1279  CE2 PHE   166     -39.701 -66.212  15.815  1.00  0.00           C  
ATOM   1280  CZ  PHE   166     -38.987 -65.155  16.325  1.00  0.00           C  
ATOM   1281  N   SER   167     -45.965 -65.964  17.990  1.00  0.00              
ATOM   1282  CA  SER   167     -47.331 -65.665  18.287  1.00  0.00              
ATOM   1283  CB  SER   167     -48.285 -66.823  17.964  1.00  0.00              
ATOM   1284  C   SER   167     -47.512 -65.355  19.738  1.00  0.00              
ATOM   1285  O   SER   167     -48.397 -64.577  20.092  1.00  0.00              
ATOM   1286  OG  SER   167     -49.614 -66.445  18.286  1.00  0.00           O  
ATOM   1287  N   ASN   168     -46.713 -65.961  20.638  1.00  0.00              
ATOM   1288  CA  ASN   168     -46.965 -65.630  22.009  1.00  0.00              
ATOM   1289  CB  ASN   168     -46.762 -66.784  23.014  1.00  0.00              
ATOM   1290  C   ASN   168     -45.991 -64.532  22.411  1.00  0.00              
ATOM   1291  O   ASN   168     -45.092 -64.202  21.593  1.00  0.00              
ATOM   1292  CG  ASN   168     -45.276 -67.080  23.166  1.00  0.00           C  
ATOM   1293  OD1 ASN   168     -44.643 -67.648  22.279  1.00  0.00           O  
ATOM   1294  ND2 ASN   168     -44.699 -66.679  24.331  1.00  0.00           N  
ATOM   1295  OXT ASN   168     -46.131 -64.013  23.551  1.00  0.00           O  
TER
