# Supplementary material for: Insights into the Structure, Function, and Ion-Mediated Signaling Pathways Transduced by Plant Integrin-Linked Kinases
Source: Front Plant Sci. 2017 Apr 3;8:376. doi: 10.3389/fpls.2017.00376 (PMC5376563; doi:10.3389/fpls.2017.00376)
Supplement: DATA S2 — Model and information associated with 3D structure prediction of ankyrin repeat domains of ILK1 to ILK6. [file Data_Sheet_2.ZIP › SDATA_2_ILKs_AR_SupplementalData/ILK5_final.casp.pdb]

REMARK  99  Chain ID : 1
REMARK  99  Residues : 161
REMARK  99  Atoms    : 1280
REMARK  99  File     : final.sc.pdb
ATOM      1  N   MET     1     -34.592  44.938 -20.439  1.00  0.00              
ATOM      2  CA  MET     1     -33.784  44.254 -19.408  1.00  0.00              
ATOM      3  CB  MET     1     -33.749  42.740 -19.654  1.00  0.00              
ATOM      4  C   MET     1     -32.367  44.703 -19.399  1.00  0.00              
ATOM      5  O   MET     1     -32.059  45.890 -19.506  1.00  0.00              
ATOM      6  CG  MET     1     -35.095  42.046 -19.467  1.00  0.00           C  
ATOM      7  SD  MET     1     -35.030  40.244 -19.700  1.00  0.00           S  
ATOM      8  CE  MET     1     -33.937  39.895 -18.289  1.00  0.00           C  
ATOM      9  N   GLU     2     -31.465  43.714 -19.269  1.00  0.00              
ATOM     10  CA  GLU     2     -30.070  43.997 -19.189  1.00  0.00              
ATOM     11  CB  GLU     2     -29.249  42.836 -18.598  1.00  0.00              
ATOM     12  C   GLU     2     -29.566  44.223 -20.569  1.00  0.00              
ATOM     13  O   GLU     2     -29.317  43.277 -21.314  1.00  0.00              
ATOM     14  CG  GLU     2     -27.778  43.198 -18.402  1.00  0.00           C  
ATOM     15  CD  GLU     2     -27.733  44.310 -17.365  1.00  0.00           C  
ATOM     16  OE1 GLU     2     -28.206  44.078 -16.220  1.00  0.00           O  
ATOM     17  OE2 GLU     2     -27.239  45.415 -17.714  1.00  0.00           O  
ATOM     18  N   GLU     3     -29.429  45.505 -20.950  1.00  0.00              
ATOM     19  CA  GLU     3     -28.856  45.843 -22.216  1.00  0.00              
ATOM     20  CB  GLU     3     -29.849  46.494 -23.198  1.00  0.00              
ATOM     21  C   GLU     3     -27.827  46.863 -21.892  1.00  0.00              
ATOM     22  O   GLU     3     -28.146  48.037 -21.714  1.00  0.00              
ATOM     23  CG  GLU     3     -30.900  45.540 -23.779  1.00  0.00           C  
ATOM     24  CD  GLU     3     -30.389  45.025 -25.119  1.00  0.00           C  
ATOM     25  OE1 GLU     3     -29.156  45.121 -25.351  1.00  0.00           O  
ATOM     26  OE2 GLU     3     -31.222  44.535 -25.929  1.00  0.00           O  
ATOM     27  N   ASP     4     -26.563  46.419 -21.811  1.00  0.00              
ATOM     28  CA  ASP     4     -25.476  47.296 -21.512  1.00  0.00              
ATOM     29  CB  ASP     4     -25.143  48.248 -22.675  1.00  0.00              
ATOM     30  C   ASP     4     -25.809  48.118 -20.294  1.00  0.00              
ATOM     31  O   ASP     4     -25.667  49.340 -20.297  1.00  0.00              
ATOM     32  CG  ASP     4     -23.777  48.851 -22.395  1.00  0.00           C  
ATOM     33  OD1 ASP     4     -23.182  48.487 -21.345  1.00  0.00           O  
ATOM     34  OD2 ASP     4     -23.308  49.675 -23.224  1.00  0.00           O  
ATOM     35  N   TYR     5     -26.266  47.455 -19.214  1.00  0.00              
ATOM     36  CA  TYR     5     -26.553  48.096 -17.957  1.00  0.00              
ATOM     37  CB  TYR     5     -25.311  48.680 -17.254  1.00  0.00              
ATOM     38  C   TYR     5     -27.536  49.231 -18.054  1.00  0.00              
ATOM     39  O   TYR     5     -27.288  50.292 -17.484  1.00  0.00              
ATOM     40  CG  TYR     5     -24.468  47.572 -16.730  1.00  0.00           C  
ATOM     41  CD1 TYR     5     -23.554  46.941 -17.539  1.00  0.00           C  
ATOM     42  CD2 TYR     5     -24.588  47.179 -15.415  1.00  0.00           C  
ATOM     43  CE1 TYR     5     -22.781  45.918 -17.046  1.00  0.00           C  
ATOM     44  CE2 TYR     5     -23.818  46.158 -14.915  1.00  0.00           C  
ATOM     45  CZ  TYR     5     -22.911  45.528 -15.735  1.00  0.00           C  
ATOM     46  OH  TYR     5     -22.113  44.477 -15.242  1.00  0.00           O  
ATOM     47  N   GLN     6     -28.674  49.076 -18.758  1.00  0.00              
ATOM     48  CA  GLN     6     -29.611  50.164 -18.676  1.00  0.00              
ATOM     49  CB  GLN     6     -30.125  50.688 -20.028  1.00  0.00              
ATOM     50  C   GLN     6     -30.804  49.658 -17.943  1.00  0.00              
ATOM     51  O   GLN     6     -31.566  48.851 -18.473  1.00  0.00              
ATOM     52  CG  GLN     6     -31.117  51.848 -19.886  1.00  0.00           C  
ATOM     53  CD  GLN     6     -31.410  52.392 -21.276  1.00  0.00           C  
ATOM     54  OE1 GLN     6     -32.527  52.815 -21.575  1.00  0.00           O  
ATOM     55  NE2 GLN     6     -30.372  52.380 -22.155  1.00  0.00           N  
ATOM     56  N   GLN     7     -31.000  50.109 -16.688  1.00  0.00              
ATOM     57  CA  GLN     7     -32.161  49.634 -16.003  1.00  0.00              
ATOM     58  CB  GLN     7     -31.918  48.264 -15.350  1.00  0.00              
ATOM     59  C   GLN     7     -32.527  50.618 -14.938  1.00  0.00              
ATOM     60  O   GLN     7     -31.717  50.891 -14.052  1.00  0.00              
ATOM     61  CG  GLN     7     -33.169  47.620 -14.755  1.00  0.00           C  
ATOM     62  CD  GLN     7     -32.764  46.276 -14.167  1.00  0.00           C  
ATOM     63  OE1 GLN     7     -33.047  45.984 -13.006  1.00  0.00           O  
ATOM     64  NE2 GLN     7     -32.088  45.428 -14.989  1.00  0.00           N  
ATOM     65  N   PRO     8     -33.706  51.191 -14.968  1.00  0.00              
ATOM     66  CA  PRO     8     -34.617  50.988 -16.062  1.00  0.00              
ATOM     67  CB  PRO     8     -36.023  51.226 -15.520  1.00  0.00              
ATOM     68  C   PRO     8     -34.290  51.828 -17.245  1.00  0.00              
ATOM     69  O   PRO     8     -33.406  52.682 -17.172  1.00  0.00              
ATOM     70  CD  PRO     8     -34.432  51.230 -13.706  1.00  0.00           C  
ATOM     71  CG  PRO     8     -35.888  50.862 -14.037  1.00  0.00           C  
ATOM     72  N   ARG     9     -35.027  51.583 -18.344  1.00  0.00              
ATOM     73  CA  ARG     9     -34.952  52.279 -19.594  1.00  0.00              
ATOM     74  CB  ARG     9     -35.803  51.591 -20.669  1.00  0.00              
ATOM     75  C   ARG     9     -35.549  53.613 -19.302  1.00  0.00              
ATOM     76  O   ARG     9     -35.438  54.111 -18.184  1.00  0.00              
ATOM     77  CG  ARG     9     -35.540  52.055 -22.097  1.00  0.00           C  
ATOM     78  CD  ARG     9     -36.151  51.094 -23.115  1.00  0.00           C  
ATOM     79  NE  ARG     9     -35.470  49.781 -22.921  1.00  0.00           N  
ATOM     80  CZ  ARG     9     -35.505  48.827 -23.897  1.00  0.00           C  
ATOM     81  NH1 ARG     9     -36.167  49.068 -25.066  1.00  0.00           N  
ATOM     82  NH2 ARG     9     -34.869  47.634 -23.705  1.00  0.00           N  
ATOM     83  N   PHE    10     -36.168  54.265 -20.297  1.00  0.00              
ATOM     84  CA  PHE    10     -36.691  55.568 -20.012  1.00  0.00              
ATOM     85  CB  PHE    10     -37.119  56.304 -21.290  1.00  0.00              
ATOM     86  C   PHE    10     -37.873  55.430 -19.111  1.00  0.00              
ATOM     87  O   PHE    10     -39.005  55.273 -19.566  1.00  0.00              
ATOM     88  CG  PHE    10     -37.498  57.705 -20.969  1.00  0.00           C  
ATOM     89  CD1 PHE    10     -36.526  58.640 -20.694  1.00  0.00           C  
ATOM     90  CD2 PHE    10     -38.819  58.085 -20.973  1.00  0.00           C  
ATOM     91  CE1 PHE    10     -36.875  59.938 -20.413  1.00  0.00           C  
ATOM     92  CE2 PHE    10     -39.172  59.383 -20.694  1.00  0.00           C  
ATOM     93  CZ  PHE    10     -38.199  60.308 -20.410  1.00  0.00           C  
ATOM     94  N   THR    11     -37.623  55.474 -17.787  1.00  0.00              
ATOM     95  CA  THR    11     -38.677  55.409 -16.825  1.00  0.00              
ATOM     96  CB  THR    11     -39.088  54.009 -16.467  1.00  0.00              
ATOM     97  C   THR    11     -38.189  56.059 -15.578  1.00  0.00              
ATOM     98  O   THR    11     -37.033  55.931 -15.175  1.00  0.00              
ATOM     99  OG1 THR    11     -37.989  53.282 -15.931  1.00  0.00           O  
ATOM    100  CG2 THR    11     -39.627  53.325 -17.733  1.00  0.00           C  
ATOM    101  N   ILE    12     -39.112  56.802 -14.966  1.00  0.00              
ATOM    102  CA  ILE    12     -39.031  57.429 -13.687  1.00  0.00              
ATOM    103  CB  ILE    12     -39.025  58.924 -13.734  1.00  0.00              
ATOM    104  C   ILE    12     -40.362  56.990 -13.197  1.00  0.00              
ATOM    105  O   ILE    12     -41.023  56.246 -13.923  1.00  0.00              
ATOM    106  CG2 ILE    12     -37.734  59.365 -14.436  1.00  0.00           C  
ATOM    107  CG1 ILE    12     -40.312  59.445 -14.392  1.00  0.00           C  
ATOM    108  CD1 ILE    12     -40.541  60.942 -14.190  1.00  0.00           C  
ATOM    109  N   GLY    13     -40.773  57.319 -11.961  1.00  0.00              
ATOM    110  CA  GLY    13     -42.131  56.949 -11.700  1.00  0.00              
ATOM    111  C   GLY    13     -42.890  57.771 -12.691  1.00  0.00              
ATOM    112  O   GLY    13     -42.906  58.998 -12.613  1.00  0.00              
ATOM    113  N   ARG    14     -43.543  57.097 -13.658  1.00  0.00              
ATOM    114  CA  ARG    14     -44.106  57.853 -14.732  1.00  0.00              
ATOM    115  CB  ARG    14     -44.610  57.034 -15.936  1.00  0.00              
ATOM    116  C   ARG    14     -45.299  58.595 -14.243  1.00  0.00              
ATOM    117  O   ARG    14     -46.369  58.021 -14.047  1.00  0.00              
ATOM    118  CG  ARG    14     -43.533  56.395 -16.812  1.00  0.00           C  
ATOM    119  CD  ARG    14     -44.087  55.896 -18.152  1.00  0.00           C  
ATOM    120  NE  ARG    14     -44.159  57.071 -19.068  1.00  0.00           N  
ATOM    121  CZ  ARG    14     -44.700  56.952 -20.317  1.00  0.00           C  
ATOM    122  NH1 ARG    14     -45.263  55.775 -20.719  1.00  0.00           N  
ATOM    123  NH2 ARG    14     -44.667  58.013 -21.175  1.00  0.00           N  
ATOM    124  N   GLN    15     -45.128  59.907 -14.007  1.00  0.00              
ATOM    125  CA  GLN    15     -46.275  60.709 -13.728  1.00  0.00              
ATOM    126  CB  GLN    15     -46.952  60.474 -12.373  1.00  0.00              
ATOM    127  C   GLN    15     -45.846  62.131 -13.754  1.00  0.00              
ATOM    128  O   GLN    15     -44.919  62.515 -13.041  1.00  0.00              
ATOM    129  CG  GLN    15     -48.301  61.195 -12.306  1.00  0.00           C  
ATOM    130  CD  GLN    15     -48.810  61.164 -10.873  1.00  0.00           C  
ATOM    131  OE1 GLN    15     -48.918  60.106 -10.256  1.00  0.00           O  
ATOM    132  NE2 GLN    15     -49.131  62.366 -10.325  1.00  0.00           N  
ATOM    133  N   SER    16     -46.493  62.966 -14.591  1.00  0.00              
ATOM    134  CA  SER    16     -46.052  64.318 -14.508  1.00  0.00              
ATOM    135  CB  SER    16     -44.859  64.644 -15.429  1.00  0.00              
ATOM    136  C   SER    16     -47.150  65.286 -14.805  1.00  0.00              
ATOM    137  O   SER    16     -47.338  65.697 -15.949  1.00  0.00              
ATOM    138  OG  SER    16     -45.215  64.495 -16.796  1.00  0.00           O  
ATOM    139  N   SER    17     -47.912  65.680 -13.766  1.00  0.00              
ATOM    140  CA  SER    17     -48.871  66.731 -13.940  1.00  0.00              
ATOM    141  CB  SER    17     -49.725  66.958 -12.680  1.00  0.00              
ATOM    142  C   SER    17     -48.041  67.949 -14.095  1.00  0.00              
ATOM    143  O   SER    17     -48.097  68.697 -15.069  1.00  0.00              
ATOM    144  OG  SER    17     -50.376  65.757 -12.290  1.00  0.00           O  
ATOM    145  N   MET    18     -47.212  68.091 -13.058  1.00  0.00              
ATOM    146  CA  MET    18     -46.218  69.055 -12.740  1.00  0.00              
ATOM    147  CB  MET    18     -46.757  70.150 -11.810  1.00  0.00              
ATOM    148  C   MET    18     -45.400  68.125 -11.916  1.00  0.00              
ATOM    149  O   MET    18     -45.102  67.015 -12.354  1.00  0.00              
ATOM    150  CG  MET    18     -48.023  70.820 -12.354  1.00  0.00           C  
ATOM    151  SD  MET    18     -47.867  71.534 -14.018  1.00  0.00           S  
ATOM    152  CE  MET    18     -46.599  72.746 -13.551  1.00  0.00           C  
ATOM    153  N   ALA    19     -45.016  68.532 -10.704  1.00  0.00              
ATOM    154  CA  ALA    19     -44.249  67.657  -9.872  1.00  0.00              
ATOM    155  CB  ALA    19     -43.662  68.377  -8.647  1.00  0.00              
ATOM    156  C   ALA    19     -44.982  66.451  -9.338  1.00  0.00              
ATOM    157  O   ALA    19     -44.333  65.405  -9.372  1.00  0.00              
ATOM    158  N   PRO    20     -46.215  66.350  -8.854  1.00  0.00              
ATOM    159  CA  PRO    20     -47.285  67.323  -8.788  1.00  0.00              
ATOM    160  CB  PRO    20     -48.536  66.558  -8.351  1.00  0.00              
ATOM    161  C   PRO    20     -47.149  68.560  -7.970  1.00  0.00              
ATOM    162  O   PRO    20     -46.293  68.639  -7.091  1.00  0.00              
ATOM    163  CD  PRO    20     -46.722  65.000  -8.666  1.00  0.00           C  
ATOM    164  CG  PRO    20     -48.250  65.107  -8.752  1.00  0.00           C  
ATOM    165  N   GLU    21     -47.964  69.573  -8.339  1.00  0.00              
ATOM    166  CA  GLU    21     -48.072  70.816  -7.645  1.00  0.00              
ATOM    167  CB  GLU    21     -48.708  71.934  -8.492  1.00  0.00              
ATOM    168  C   GLU    21     -48.846  70.702  -6.358  1.00  0.00              
ATOM    169  O   GLU    21     -48.432  71.257  -5.345  1.00  0.00              
ATOM    170  CG  GLU    21     -50.141  71.659  -8.955  1.00  0.00           C  
ATOM    171  CD  GLU    21     -50.463  72.671 -10.052  1.00  0.00           C  
ATOM    172  OE1 GLU    21     -49.544  72.942 -10.870  1.00  0.00           O  
ATOM    173  OE2 GLU    21     -51.613  73.184 -10.095  1.00  0.00           O  
ATOM    174  N   LYS    22     -49.989  69.980  -6.346  1.00  0.00              
ATOM    175  CA  LYS    22     -50.821  69.926  -5.164  1.00  0.00              
ATOM    176  CB  LYS    22     -52.060  69.045  -5.390  1.00  0.00              
ATOM    177  C   LYS    22     -50.031  69.327  -4.059  1.00  0.00              
ATOM    178  O   LYS    22     -49.945  69.879  -2.964  1.00  0.00              
ATOM    179  CG  LYS    22     -51.680  67.677  -5.962  1.00  0.00           C  
ATOM    180  CD  LYS    22     -52.807  66.647  -6.011  1.00  0.00           C  
ATOM    181  CE  LYS    22     -52.365  65.316  -6.626  1.00  0.00           C  
ATOM    182  NZ  LYS    22     -51.685  64.485  -5.607  1.00  0.00           N  
ATOM    183  N   ILE    23     -49.436  68.158  -4.318  1.00  0.00              
ATOM    184  CA  ILE    23     -48.508  67.617  -3.388  1.00  0.00              
ATOM    185  CB  ILE    23     -48.831  66.207  -2.929  1.00  0.00              
ATOM    186  C   ILE    23     -47.243  67.644  -4.223  1.00  0.00              
ATOM    187  O   ILE    23     -47.276  67.113  -5.331  1.00  0.00              
ATOM    188  CG2 ILE    23     -48.844  65.242  -4.126  1.00  0.00           C  
ATOM    189  CG1 ILE    23     -47.888  65.774  -1.793  1.00  0.00           C  
ATOM    190  CD1 ILE    23     -46.410  65.710  -2.185  1.00  0.00           C  
ATOM    191  N   PRO    24     -46.127  68.232  -3.856  1.00  0.00              
ATOM    192  CA  PRO    24     -45.956  68.924  -2.614  1.00  0.00              
ATOM    193  CB  PRO    24     -44.451  69.039  -2.376  1.00  0.00              
ATOM    194  C   PRO    24     -46.630  70.244  -2.462  1.00  0.00              
ATOM    195  O   PRO    24     -46.801  70.967  -3.440  1.00  0.00              
ATOM    196  CD  PRO    24     -44.864  67.650  -4.305  1.00  0.00           C  
ATOM    197  CG  PRO    24     -43.870  67.851  -3.150  1.00  0.00           C  
ATOM    198  N   GLU    25     -46.989  70.578  -1.205  1.00  0.00              
ATOM    199  CA  GLU    25     -47.683  71.781  -0.841  1.00  0.00              
ATOM    200  CB  GLU    25     -48.928  72.081  -1.701  1.00  0.00              
ATOM    201  C   GLU    25     -48.201  71.587   0.549  1.00  0.00              
ATOM    202  O   GLU    25     -48.198  72.524   1.352  1.00  0.00              
ATOM    203  CG  GLU    25     -49.786  73.239  -1.175  1.00  0.00           C  
ATOM    204  CD  GLU    25     -51.157  73.161  -1.842  1.00  0.00           C  
ATOM    205  OE1 GLU    25     -51.628  72.021  -2.102  1.00  0.00           O  
ATOM    206  OE2 GLU    25     -51.752  74.242  -2.095  1.00  0.00           O  
ATOM    207  N   PRO    26     -48.661  70.402   0.877  1.00  0.00              
ATOM    208  CA  PRO    26     -49.148  70.226   2.208  1.00  0.00              
ATOM    209  CB  PRO    26     -49.934  68.916   2.209  1.00  0.00              
ATOM    210  C   PRO    26     -48.109  70.318   3.271  1.00  0.00              
ATOM    211  O   PRO    26     -46.945  70.023   3.015  1.00  0.00              
ATOM    212  CD  PRO    26     -49.430  69.591  -0.062  1.00  0.00           C  
ATOM    213  CG  PRO    26     -50.470  68.829   0.773  1.00  0.00           C  
ATOM    214  N   SER    27     -48.542  70.747   4.477  1.00  0.00              
ATOM    215  CA  SER    27     -47.721  70.894   5.637  1.00  0.00              
ATOM    216  CB  SER    27     -47.179  69.557   6.183  1.00  0.00              
ATOM    217  C   SER    27     -46.571  71.794   5.343  1.00  0.00              
ATOM    218  O   SER    27     -45.449  71.545   5.787  1.00  0.00              
ATOM    219  OG  SER    27     -46.448  69.781   7.381  1.00  0.00           O  
ATOM    220  N   VAL    28     -46.811  72.888   4.599  1.00  0.00              
ATOM    221  CA  VAL    28     -45.704  73.757   4.350  1.00  0.00              
ATOM    222  CB  VAL    28     -45.889  74.694   3.194  1.00  0.00              
ATOM    223  C   VAL    28     -45.486  74.570   5.558  1.00  0.00              
ATOM    224  O   VAL    28     -46.289  75.433   5.906  1.00  0.00              
ATOM    225  CG1 VAL    28     -44.766  75.743   3.245  1.00  0.00           C  
ATOM    226  CG2 VAL    28     -45.875  73.873   1.894  1.00  0.00           C  
ATOM    227  N   HIS    29     -44.366  74.296   6.242  1.00  0.00              
ATOM    228  CA  HIS    29     -44.093  75.113   7.370  1.00  0.00              
ATOM    229  CB  HIS    29     -43.688  74.354   8.638  1.00  0.00              
ATOM    230  C   HIS    29     -42.945  75.973   6.991  1.00  0.00              
ATOM    231  O   HIS    29     -41.832  75.496   6.769  1.00  0.00              
ATOM    232  ND1 HIS    29     -44.635  75.506  10.691  1.00  0.00           N  
ATOM    233  CG  HIS    29     -43.600  75.283   9.811  1.00  0.00           C  
ATOM    234  NE2 HIS    29     -42.950  76.799  11.350  1.00  0.00           N  
ATOM    235  CD2 HIS    29     -42.578  76.081  10.227  1.00  0.00           C  
ATOM    236  CE1 HIS    29     -44.192  76.420  11.591  1.00  0.00           C  
ATOM    237  N   SER    30     -43.226  77.279   6.871  1.00  0.00              
ATOM    238  CA  SER    30     -42.211  78.250   6.635  1.00  0.00              
ATOM    239  CB  SER    30     -42.635  79.332   5.627  1.00  0.00              
ATOM    240  C   SER    30     -42.080  78.902   7.979  1.00  0.00              
ATOM    241  O   SER    30     -43.071  79.351   8.553  1.00  0.00              
ATOM    242  OG  SER    30     -43.795  80.002   6.096  1.00  0.00           O  
ATOM    243  N   GLU    31     -40.855  78.937   8.540  1.00  0.00              
ATOM    244  CA  GLU    31     -40.690  79.476   9.858  1.00  0.00              
ATOM    245  CB  GLU    31     -39.245  79.329  10.366  1.00  0.00              
ATOM    246  C   GLU    31     -41.055  80.920   9.817  1.00  0.00              
ATOM    247  O   GLU    31     -41.834  81.405  10.636  1.00  0.00              
ATOM    248  CG  GLU    31     -38.879  77.854  10.566  1.00  0.00           C  
ATOM    249  CD  GLU    31     -37.443  77.712  11.058  1.00  0.00           C  
ATOM    250  OE1 GLU    31     -36.530  77.685  10.191  1.00  0.00           O  
ATOM    251  OE2 GLU    31     -37.238  77.613  12.297  1.00  0.00           O  
ATOM    252  N   GLU    32     -40.501  81.648   8.841  1.00  0.00              
ATOM    253  CA  GLU    32     -40.931  82.994   8.642  1.00  0.00              
ATOM    254  CB  GLU    32     -39.779  84.002   8.505  1.00  0.00              
ATOM    255  C   GLU    32     -41.672  82.860   7.356  1.00  0.00              
ATOM    256  O   GLU    32     -41.467  81.882   6.641  1.00  0.00              
ATOM    257  CG  GLU    32     -39.021  84.179   9.825  1.00  0.00           C  
ATOM    258  CD  GLU    32     -37.861  85.125   9.581  1.00  0.00           C  
ATOM    259  OE1 GLU    32     -37.835  85.746   8.485  1.00  0.00           O  
ATOM    260  OE2 GLU    32     -36.987  85.241  10.482  1.00  0.00           O  
ATOM    261  N   GLU    33     -42.579  83.796   7.039  1.00  0.00              
ATOM    262  CA  GLU    33     -43.394  83.623   5.872  1.00  0.00              
ATOM    263  CB  GLU    33     -44.581  84.605   5.886  1.00  0.00              
ATOM    264  C   GLU    33     -42.580  83.868   4.636  1.00  0.00              
ATOM    265  O   GLU    33     -42.672  84.914   3.996  1.00  0.00              
ATOM    266  CG  GLU    33     -45.524  84.556   4.684  1.00  0.00           C  
ATOM    267  CD  GLU    33     -46.628  85.569   4.973  1.00  0.00           C  
ATOM    268  OE1 GLU    33     -46.684  86.052   6.135  1.00  0.00           O  
ATOM    269  OE2 GLU    33     -47.427  85.868   4.048  1.00  0.00           O  
ATOM    270  N   VAL    34     -41.778  82.870   4.238  1.00  0.00              
ATOM    271  CA  VAL    34     -41.013  83.004   3.036  1.00  0.00              
ATOM    272  CB  VAL    34     -39.551  82.705   3.238  1.00  0.00              
ATOM    273  C   VAL    34     -41.565  81.974   2.109  1.00  0.00              
ATOM    274  O   VAL    34     -41.692  80.805   2.471  1.00  0.00              
ATOM    275  CG1 VAL    34     -38.812  82.846   1.896  1.00  0.00           C  
ATOM    276  CG2 VAL    34     -39.009  83.626   4.345  1.00  0.00           C  
ATOM    277  N   PHE    35     -41.951  82.376   0.889  1.00  0.00              
ATOM    278  CA  PHE    35     -42.438  81.357   0.012  1.00  0.00              
ATOM    279  CB  PHE    35     -43.335  81.893  -1.118  1.00  0.00              
ATOM    280  C   PHE    35     -41.225  80.723  -0.582  1.00  0.00              
ATOM    281  O   PHE    35     -40.234  81.387  -0.889  1.00  0.00              
ATOM    282  CG  PHE    35     -44.509  82.516  -0.442  1.00  0.00           C  
ATOM    283  CD1 PHE    35     -44.464  83.839  -0.062  1.00  0.00           C  
ATOM    284  CD2 PHE    35     -45.640  81.786  -0.166  1.00  0.00           C  
ATOM    285  CE1 PHE    35     -45.534  84.433   0.566  1.00  0.00           C  
ATOM    286  CE2 PHE    35     -46.713  82.376   0.463  1.00  0.00           C  
ATOM    287  CZ  PHE    35     -46.661  83.699   0.837  1.00  0.00           C  
ATOM    288  N   GLU    36     -41.323  79.409  -0.811  1.00  0.00              
ATOM    289  CA  GLU    36     -40.235  78.543  -1.160  1.00  0.00              
ATOM    290  CB  GLU    36     -40.699  77.086  -1.307  1.00  0.00              
ATOM    291  C   GLU    36     -39.411  78.901  -2.348  1.00  0.00              
ATOM    292  O   GLU    36     -38.201  78.755  -2.224  1.00  0.00              
ATOM    293  CG  GLU    36     -41.210  76.567   0.033  1.00  0.00           C  
ATOM    294  CD  GLU    36     -40.310  77.237   1.057  1.00  0.00           C  
ATOM    295  OE1 GLU    36     -39.077  76.982   1.033  1.00  0.00           O  
ATOM    296  OE2 GLU    36     -40.846  78.044   1.861  1.00  0.00           O  
ATOM    297  N   ASP    37     -39.879  79.313  -3.545  1.00  0.00              
ATOM    298  CA  ASP    37     -41.110  79.521  -4.241  1.00  0.00              
ATOM    299  CB  ASP    37     -42.376  79.669  -3.385  1.00  0.00              
ATOM    300  C   ASP    37     -40.897  80.841  -4.898  1.00  0.00              
ATOM    301  O   ASP    37     -41.223  81.032  -6.068  1.00  0.00              
ATOM    302  CG  ASP    37     -43.602  79.705  -4.287  1.00  0.00           C  
ATOM    303  OD1 ASP    37     -43.569  80.392  -5.340  1.00  0.00           O  
ATOM    304  OD2 ASP    37     -44.606  79.042  -3.914  1.00  0.00           O  
ATOM    305  N   GLY    38     -40.282  81.775  -4.138  1.00  0.00              
ATOM    306  CA  GLY    38     -40.034  83.108  -4.607  1.00  0.00              
ATOM    307  C   GLY    38     -38.986  83.064  -5.676  1.00  0.00              
ATOM    308  O   GLY    38     -38.091  82.221  -5.660  1.00  0.00              
ATOM    309  N   GLU    39     -39.072  84.005  -6.639  1.00  0.00              
ATOM    310  CA  GLU    39     -38.128  84.030  -7.721  1.00  0.00              
ATOM    311  CB  GLU    39     -38.744  83.642  -9.077  1.00  0.00              
ATOM    312  C   GLU    39     -37.607  85.428  -7.879  1.00  0.00              
ATOM    313  O   GLU    39     -38.300  86.408  -7.610  1.00  0.00              
ATOM    314  CG  GLU    39     -39.883  84.574  -9.497  1.00  0.00           C  
ATOM    315  CD  GLU    39     -40.335  84.187 -10.896  1.00  0.00           C  
ATOM    316  OE1 GLU    39     -39.444  83.891 -11.733  1.00  0.00           O  
ATOM    317  OE2 GLU    39     -41.571  84.184 -11.149  1.00  0.00           O  
ATOM    318  N   GLU    40     -36.344  85.547  -8.332  1.00  0.00              
ATOM    319  CA  GLU    40     -35.717  86.822  -8.547  1.00  0.00              
ATOM    320  CB  GLU    40     -34.207  86.830  -8.289  1.00  0.00              
ATOM    321  C   GLU    40     -35.980  87.263  -9.959  1.00  0.00              
ATOM    322  O   GLU    40     -36.838  86.708 -10.643  1.00  0.00              
ATOM    323  CG  GLU    40     -33.454  85.850  -9.168  1.00  0.00           C  
ATOM    324  CD  GLU    40     -32.102  85.669  -8.523  1.00  0.00           C  
ATOM    325  OE1 GLU    40     -31.730  86.491  -7.643  1.00  0.00           O  
ATOM    326  OE2 GLU    40     -31.430  84.676  -8.907  1.00  0.00           O  
ATOM    327  N   ILE    41     -35.265  88.313 -10.422  1.00  0.00              
ATOM    328  CA  ILE    41     -35.531  88.864 -11.722  1.00  0.00              
ATOM    329  CB  ILE    41     -34.660  90.034 -12.107  1.00  0.00              
ATOM    330  C   ILE    41     -35.310  87.801 -12.755  1.00  0.00              
ATOM    331  O   ILE    41     -36.095  87.696 -13.695  1.00  0.00              
ATOM    332  CG2 ILE    41     -34.827  91.110 -11.023  1.00  0.00           C  
ATOM    333  CG1 ILE    41     -33.197  89.612 -12.315  1.00  0.00           C  
ATOM    334  CD1 ILE    41     -32.372  90.648 -13.079  1.00  0.00           C  
ATOM    335  N   ASP    42     -34.229  87.004 -12.614  1.00  0.00              
ATOM    336  CA  ASP    42     -33.871  85.948 -13.526  1.00  0.00              
ATOM    337  CB  ASP    42     -32.469  85.366 -13.263  1.00  0.00              
ATOM    338  C   ASP    42     -34.856  84.823 -13.420  1.00  0.00              
ATOM    339  O   ASP    42     -35.065  84.072 -14.373  1.00  0.00              
ATOM    340  CG  ASP    42     -31.460  86.422 -13.686  1.00  0.00           C  
ATOM    341  OD1 ASP    42     -31.895  87.451 -14.265  1.00  0.00           O  
ATOM    342  OD2 ASP    42     -30.241  86.212 -13.442  1.00  0.00           O  
ATOM    343  N   GLY    43     -35.500  84.676 -12.249  1.00  0.00              
ATOM    344  CA  GLY    43     -36.388  83.569 -12.078  1.00  0.00              
ATOM    345  C   GLY    43     -35.707  82.574 -11.199  1.00  0.00              
ATOM    346  O   GLY    43     -36.118  81.420 -11.129  1.00  0.00              
ATOM    347  N   GLY    44     -34.610  82.978 -10.533  1.00  0.00              
ATOM    348  CA  GLY    44     -33.960  82.068  -9.638  1.00  0.00              
ATOM    349  C   GLY    44     -34.705  82.059  -8.345  1.00  0.00              
ATOM    350  O   GLY    44     -35.206  83.081  -7.886  1.00  0.00              
ATOM    351  N   VAL    45     -34.748  80.886  -7.699  1.00  0.00              
ATOM    352  CA  VAL    45     -35.405  80.723  -6.439  1.00  0.00              
ATOM    353  CB  VAL    45     -36.441  79.632  -6.500  1.00  0.00              
ATOM    354  C   VAL    45     -34.305  80.350  -5.489  1.00  0.00              
ATOM    355  O   VAL    45     -33.154  80.200  -5.894  1.00  0.00              
ATOM    356  CG1 VAL    45     -35.755  78.347  -6.986  1.00  0.00           C  
ATOM    357  CG2 VAL    45     -37.153  79.491  -5.145  1.00  0.00           C  
ATOM    358  N   ARG    46     -34.618  80.238  -4.187  1.00  0.00              
ATOM    359  CA  ARG    46     -33.629  79.916  -3.206  1.00  0.00              
ATOM    360  CB  ARG    46     -34.177  79.880  -1.769  1.00  0.00              
ATOM    361  C   ARG    46     -33.072  78.560  -3.517  1.00  0.00              
ATOM    362  O   ARG    46     -31.893  78.298  -3.283  1.00  0.00              
ATOM    363  CG  ARG    46     -34.351  81.255  -1.116  1.00  0.00           C  
ATOM    364  CD  ARG    46     -34.610  81.170   0.393  1.00  0.00           C  
ATOM    365  NE  ARG    46     -36.003  80.676   0.585  1.00  0.00           N  
ATOM    366  CZ  ARG    46     -36.305  79.785   1.576  1.00  0.00           C  
ATOM    367  NH1 ARG    46     -35.326  79.279   2.381  1.00  0.00           N  
ATOM    368  NH2 ARG    46     -37.600  79.392   1.759  1.00  0.00           N  
ATOM    369  N   LEU    47     -33.920  77.652  -4.034  1.00  0.00              
ATOM    370  CA  LEU    47     -33.513  76.314  -4.343  1.00  0.00              
ATOM    371  CB  LEU    47     -34.698  75.440  -4.795  1.00  0.00              
ATOM    372  C   LEU    47     -32.483  76.365  -5.436  1.00  0.00              
ATOM    373  O   LEU    47     -31.539  75.573  -5.434  1.00  0.00              
ATOM    374  CG  LEU    47     -34.411  73.926  -4.832  1.00  0.00           C  
ATOM    375  CD1 LEU    47     -33.389  73.542  -5.909  1.00  0.00           C  
ATOM    376  CD2 LEU    47     -34.028  73.418  -3.436  1.00  0.00           C  
ATOM    377  N   MET    48     -32.635  77.286  -6.414  1.00  0.00              
ATOM    378  CA  MET    48     -31.682  77.362  -7.488  1.00  0.00              
ATOM    379  CB  MET    48     -32.036  78.362  -8.598  1.00  0.00              
ATOM    380  C   MET    48     -30.342  77.764  -6.948  1.00  0.00              
ATOM    381  O   MET    48     -29.312  77.216  -7.340  1.00  0.00              
ATOM    382  CG  MET    48     -31.186  78.100  -9.843  1.00  0.00           C  
ATOM    383  SD  MET    48     -31.497  79.190 -11.260  1.00  0.00           S  
ATOM    384  CE  MET    48     -30.590  80.599 -10.565  1.00  0.00           C  
ATOM    385  N   TYR    49     -30.328  78.740  -6.022  1.00  0.00              
ATOM    386  CA  TYR    49     -29.109  79.223  -5.438  1.00  0.00              
ATOM    387  CB  TYR    49     -29.320  80.397  -4.468  1.00  0.00              
ATOM    388  C   TYR    49     -28.436  78.142  -4.656  1.00  0.00              
ATOM    389  O   TYR    49     -27.221  77.973  -4.745  1.00  0.00              
ATOM    390  CG  TYR    49     -29.410  81.660  -5.248  1.00  0.00           C  
ATOM    391  CD1 TYR    49     -30.559  82.050  -5.898  1.00  0.00           C  
ATOM    392  CD2 TYR    49     -28.302  82.469  -5.311  1.00  0.00           C  
ATOM    393  CE1 TYR    49     -30.582  83.235  -6.601  1.00  0.00           C  
ATOM    394  CE2 TYR    49     -28.319  83.648  -6.009  1.00  0.00           C  
ATOM    395  CZ  TYR    49     -29.461  84.036  -6.655  1.00  0.00           C  
ATOM    396  OH  TYR    49     -29.457  85.255  -7.367  1.00  0.00           O  
ATOM    397  N   LEU    50     -29.210  77.372  -3.871  1.00  0.00              
ATOM    398  CA  LEU    50     -28.622  76.380  -3.019  1.00  0.00              
ATOM    399  CB  LEU    50     -29.639  75.649  -2.116  1.00  0.00              
ATOM    400  C   LEU    50     -27.922  75.356  -3.859  1.00  0.00              
ATOM    401  O   LEU    50     -26.868  74.853  -3.473  1.00  0.00              
ATOM    402  CG  LEU    50     -30.371  76.573  -1.116  1.00  0.00           C  
ATOM    403  CD1 LEU    50     -31.357  75.789  -0.232  1.00  0.00           C  
ATOM    404  CD2 LEU    50     -29.390  77.428  -0.295  1.00  0.00           C  
ATOM    405  N   ALA    51     -28.510  74.995  -5.016  1.00  0.00              
ATOM    406  CA  ALA    51     -27.925  74.015  -5.889  1.00  0.00              
ATOM    407  CB  ALA    51     -28.810  73.677  -7.099  1.00  0.00              
ATOM    408  C   ALA    51     -26.628  74.512  -6.450  1.00  0.00              
ATOM    409  O   ALA    51     -25.659  73.761  -6.532  1.00  0.00              
ATOM    410  N   ASN    52     -26.582  75.789  -6.876  1.00  0.00              
ATOM    411  CA  ASN    52     -25.402  76.333  -7.490  1.00  0.00              
ATOM    412  CB  ASN    52     -25.607  77.765  -8.018  1.00  0.00              
ATOM    413  C   ASN    52     -24.286  76.391  -6.496  1.00  0.00              
ATOM    414  O   ASN    52     -23.156  76.009  -6.798  1.00  0.00              
ATOM    415  CG  ASN    52     -24.311  78.218  -8.680  1.00  0.00           C  
ATOM    416  OD1 ASN    52     -23.765  77.533  -9.543  1.00  0.00           O  
ATOM    417  ND2 ASN    52     -23.793  79.406  -8.264  1.00  0.00           N  
ATOM    418  N   GLU    53     -24.587  76.878  -5.281  1.00  0.00              
ATOM    419  CA  GLU    53     -23.630  77.047  -4.225  1.00  0.00              
ATOM    420  CB  GLU    53     -24.139  77.950  -3.088  1.00  0.00              
ATOM    421  C   GLU    53     -23.183  75.727  -3.691  1.00  0.00              
ATOM    422  O   GLU    53     -22.089  75.617  -3.142  1.00  0.00              
ATOM    423  CG  GLU    53     -25.499  77.563  -2.519  1.00  0.00           C  
ATOM    424  CD  GLU    53     -25.951  78.729  -1.659  1.00  0.00           C  
ATOM    425  OE1 GLU    53     -25.328  79.819  -1.765  1.00  0.00           O  
ATOM    426  OE2 GLU    53     -26.930  78.545  -0.888  1.00  0.00           O  
ATOM    427  N   GLY    54     -24.025  74.687  -3.817  1.00  0.00              
ATOM    428  CA  GLY    54     -23.598  73.408  -3.342  1.00  0.00              
ATOM    429  C   GLY    54     -23.975  73.243  -1.908  1.00  0.00              
ATOM    430  O   GLY    54     -23.258  72.599  -1.145  1.00  0.00              
ATOM    431  N   ASP    55     -25.111  73.833  -1.495  1.00  0.00              
ATOM    432  CA  ASP    55     -25.542  73.690  -0.136  1.00  0.00              
ATOM    433  CB  ASP    55     -26.326  74.919   0.353  1.00  0.00              
ATOM    434  C   ASP    55     -26.470  72.510  -0.073  1.00  0.00              
ATOM    435  O   ASP    55     -27.673  72.635  -0.298  1.00  0.00              
ATOM    436  CG  ASP    55     -26.498  74.818   1.856  1.00  0.00           C  
ATOM    437  OD1 ASP    55     -26.026  73.804   2.433  1.00  0.00           O  
ATOM    438  OD2 ASP    55     -27.101  75.755   2.447  1.00  0.00           O  
ATOM    439  N   ILE    56     -25.919  71.325   0.249  1.00  0.00              
ATOM    440  CA  ILE    56     -26.675  70.103   0.328  1.00  0.00              
ATOM    441  CB  ILE    56     -25.790  68.928   0.644  1.00  0.00              
ATOM    442  C   ILE    56     -27.676  70.201   1.436  1.00  0.00              
ATOM    443  O   ILE    56     -28.845  69.855   1.266  1.00  0.00              
ATOM    444  CG2 ILE    56     -26.659  67.712   1.005  1.00  0.00           C  
ATOM    445  CG1 ILE    56     -24.822  68.676  -0.519  1.00  0.00           C  
ATOM    446  CD1 ILE    56     -23.708  67.692  -0.172  1.00  0.00           C  
ATOM    447  N   GLU    57     -27.242  70.688   2.610  1.00  0.00              
ATOM    448  CA  GLU    57     -28.139  70.735   3.725  1.00  0.00              
ATOM    449  CB  GLU    57     -27.470  71.143   5.053  1.00  0.00              
ATOM    450  C   GLU    57     -29.253  71.690   3.437  1.00  0.00              
ATOM    451  O   GLU    57     -30.403  71.417   3.777  1.00  0.00              
ATOM    452  CG  GLU    57     -26.782  72.507   5.064  1.00  0.00           C  
ATOM    453  CD  GLU    57     -26.265  72.714   6.482  1.00  0.00           C  
ATOM    454  OE1 GLU    57     -25.908  71.698   7.138  1.00  0.00           O  
ATOM    455  OE2 GLU    57     -26.235  73.890   6.931  1.00  0.00           O  
ATOM    456  N   GLY    58     -28.946  72.837   2.799  1.00  0.00              
ATOM    457  CA  GLY    58     -29.956  73.826   2.539  1.00  0.00              
ATOM    458  C   GLY    58     -30.986  73.281   1.600  1.00  0.00              
ATOM    459  O   GLY    58     -32.183  73.479   1.803  1.00  0.00              
ATOM    460  N   ILE    59     -30.549  72.568   0.545  1.00  0.00              
ATOM    461  CA  ILE    59     -31.479  72.072  -0.430  1.00  0.00              
ATOM    462  CB  ILE    59     -30.852  71.341  -1.580  1.00  0.00              
ATOM    463  C   ILE    59     -32.418  71.111   0.219  1.00  0.00              
ATOM    464  O   ILE    59     -33.603  71.082  -0.104  1.00  0.00              
ATOM    465  CG2 ILE    59     -31.985  70.702  -2.398  1.00  0.00           C  
ATOM    466  CG1 ILE    59     -29.968  72.268  -2.421  1.00  0.00           C  
ATOM    467  CD1 ILE    59     -29.215  71.506  -3.508  1.00  0.00           C  
ATOM    468  N   LYS    60     -31.907  70.270   1.133  1.00  0.00              
ATOM    469  CA  LYS    60     -32.749  69.304   1.776  1.00  0.00              
ATOM    470  CB  LYS    60     -32.000  68.466   2.825  1.00  0.00              
ATOM    471  C   LYS    60     -33.830  70.009   2.533  1.00  0.00              
ATOM    472  O   LYS    60     -34.989  69.601   2.498  1.00  0.00              
ATOM    473  CG  LYS    60     -32.905  67.464   3.542  1.00  0.00           C  
ATOM    474  CD  LYS    60     -32.180  66.598   4.572  1.00  0.00           C  
ATOM    475  CE  LYS    60     -33.127  65.667   5.330  1.00  0.00           C  
ATOM    476  NZ  LYS    60     -32.477  65.169   6.561  1.00  0.00           N  
ATOM    477  N   GLU    61     -33.468  71.094   3.243  1.00  0.00              
ATOM    478  CA  GLU    61     -34.397  71.790   4.087  1.00  0.00              
ATOM    479  CB  GLU    61     -33.700  72.916   4.886  1.00  0.00              
ATOM    480  C   GLU    61     -35.488  72.386   3.248  1.00  0.00              
ATOM    481  O   GLU    61     -36.667  72.282   3.585  1.00  0.00              
ATOM    482  CG  GLU    61     -34.474  73.439   6.101  1.00  0.00           C  
ATOM    483  CD  GLU    61     -33.534  74.307   6.941  1.00  0.00           C  
ATOM    484  OE1 GLU    61     -32.535  73.767   7.488  1.00  0.00           O  
ATOM    485  OE2 GLU    61     -33.813  75.532   7.047  1.00  0.00           O  
ATOM    486  N   LEU    62     -35.119  73.008   2.112  1.00  0.00              
ATOM    487  CA  LEU    62     -36.077  73.652   1.262  1.00  0.00              
ATOM    488  CB  LEU    62     -35.448  74.544   0.181  1.00  0.00              
ATOM    489  C   LEU    62     -37.004  72.652   0.642  1.00  0.00              
ATOM    490  O   LEU    62     -38.172  72.950   0.402  1.00  0.00              
ATOM    491  CG  LEU    62     -34.957  75.887   0.758  1.00  0.00           C  
ATOM    492  CD1 LEU    62     -33.716  75.746   1.652  1.00  0.00           C  
ATOM    493  CD2 LEU    62     -34.803  76.930  -0.352  1.00  0.00           C  
ATOM    494  N   ILE    63     -36.505  71.442   0.339  1.00  0.00              
ATOM    495  CA  ILE    63     -37.300  70.417  -0.278  1.00  0.00              
ATOM    496  CB  ILE    63     -36.488  69.203  -0.618  1.00  0.00              
ATOM    497  C   ILE    63     -38.433  70.001   0.602  1.00  0.00              
ATOM    498  O   ILE    63     -39.558  69.832   0.132  1.00  0.00              
ATOM    499  CG2 ILE    63     -37.441  68.040  -0.935  1.00  0.00           C  
ATOM    500  CG1 ILE    63     -35.509  69.545  -1.752  1.00  0.00           C  
ATOM    501  CD1 ILE    63     -34.481  68.454  -2.027  1.00  0.00           C  
ATOM    502  N   ASP    64     -38.173  69.821   1.905  1.00  0.00              
ATOM    503  CA  ASP    64     -39.215  69.387   2.785  1.00  0.00              
ATOM    504  CB  ASP    64     -38.725  69.101   4.214  1.00  0.00              
ATOM    505  C   ASP    64     -40.274  70.440   2.834  1.00  0.00              
ATOM    506  O   ASP    64     -41.458  70.128   2.947  1.00  0.00              
ATOM    507  CG  ASP    64     -37.986  67.771   4.168  1.00  0.00           C  
ATOM    508  OD1 ASP    64     -38.026  67.115   3.092  1.00  0.00           O  
ATOM    509  OD2 ASP    64     -37.382  67.387   5.204  1.00  0.00           O  
ATOM    510  N   SER    65     -39.859  71.715   2.751  1.00  0.00              
ATOM    511  CA  SER    65     -40.745  72.842   2.788  1.00  0.00              
ATOM    512  CB  SER    65     -39.993  74.167   2.950  1.00  0.00              
ATOM    513  C   SER    65     -41.532  72.912   1.521  1.00  0.00              
ATOM    514  O   SER    65     -42.371  73.798   1.369  1.00  0.00              
ATOM    515  OG  SER    65     -39.293  74.154   4.183  1.00  0.00           O  
ATOM    516  N   GLY    66     -41.265  72.002   0.565  1.00  0.00              
ATOM    517  CA  GLY    66     -42.071  71.954  -0.622  1.00  0.00              
ATOM    518  C   GLY    66     -41.564  72.869  -1.700  1.00  0.00              
ATOM    519  O   GLY    66     -42.368  73.382  -2.476  1.00  0.00              
ATOM    520  N   ILE    67     -40.240  73.124  -1.814  1.00  0.00              
ATOM    521  CA  ILE    67     -39.900  73.969  -2.928  1.00  0.00              
ATOM    522  CB  ILE    67     -38.527  74.603  -3.008  1.00  0.00              
ATOM    523  C   ILE    67     -40.022  73.151  -4.165  1.00  0.00              
ATOM    524  O   ILE    67     -39.697  71.963  -4.199  1.00  0.00              
ATOM    525  CG2 ILE    67     -38.276  75.389  -1.722  1.00  0.00           C  
ATOM    526  CG1 ILE    67     -37.421  73.602  -3.330  1.00  0.00           C  
ATOM    527  CD1 ILE    67     -37.251  72.531  -2.286  1.00  0.00           C  
ATOM    528  N   ASP    68     -40.533  73.793  -5.225  1.00  0.00              
ATOM    529  CA  ASP    68     -40.759  73.096  -6.442  1.00  0.00              
ATOM    530  CB  ASP    68     -41.438  73.934  -7.533  1.00  0.00              
ATOM    531  C   ASP    68     -39.471  72.694  -7.057  1.00  0.00              
ATOM    532  O   ASP    68     -38.686  73.517  -7.526  1.00  0.00              
ATOM    533  CG  ASP    68     -42.870  74.187  -7.124  1.00  0.00           C  
ATOM    534  OD1 ASP    68     -43.205  73.901  -5.944  1.00  0.00           O  
ATOM    535  OD2 ASP    68     -43.649  74.667  -7.988  1.00  0.00           O  
ATOM    536  N   ALA    69     -39.223  71.383  -7.079  1.00  0.00              
ATOM    537  CA  ALA    69     -38.199  70.972  -7.958  1.00  0.00              
ATOM    538  CB  ALA    69     -37.764  69.507  -7.772  1.00  0.00              
ATOM    539  C   ALA    69     -39.042  71.070  -9.190  1.00  0.00              
ATOM    540  O   ALA    69     -40.268  71.032  -9.079  1.00  0.00              
ATOM    541  N   ASN    70     -38.432  71.216 -10.372  1.00  0.00              
ATOM    542  CA  ASN    70     -39.118  71.430 -11.620  1.00  0.00              
ATOM    543  CB  ASN    70     -40.444  70.659 -11.777  1.00  0.00              
ATOM    544  C   ASN    70     -39.434  72.885 -11.823  1.00  0.00              
ATOM    545  O   ASN    70     -40.062  73.258 -12.813  1.00  0.00              
ATOM    546  CG  ASN    70     -40.134  69.173 -11.829  1.00  0.00           C  
ATOM    547  OD1 ASN    70     -39.127  68.755 -12.397  1.00  0.00           O  
ATOM    548  ND2 ASN    70     -41.027  68.353 -11.215  1.00  0.00           N  
ATOM    549  N   TYR    71     -38.945  73.763 -10.932  1.00  0.00              
ATOM    550  CA  TYR    71     -39.156  75.169 -11.118  1.00  0.00              
ATOM    551  CB  TYR    71     -38.937  75.941  -9.802  1.00  0.00              
ATOM    552  C   TYR    71     -38.173  75.615 -12.158  1.00  0.00              
ATOM    553  O   TYR    71     -36.998  75.258 -12.101  1.00  0.00              
ATOM    554  CG  TYR    71     -39.025  77.390 -10.091  1.00  0.00           C  
ATOM    555  CD1 TYR    71     -40.231  78.050 -10.165  1.00  0.00           C  
ATOM    556  CD2 TYR    71     -37.862  78.086 -10.284  1.00  0.00           C  
ATOM    557  CE1 TYR    71     -40.269  79.398 -10.442  1.00  0.00           C  
ATOM    558  CE2 TYR    71     -37.896  79.425 -10.561  1.00  0.00           C  
ATOM    559  CZ  TYR    71     -39.095  80.086 -10.639  1.00  0.00           C  
ATOM    560  OH  TYR    71     -39.110  81.465 -10.923  1.00  0.00           O  
ATOM    561  N   ARG    72     -38.637  76.384 -13.166  1.00  0.00              
ATOM    562  CA  ARG    72     -37.765  76.800 -14.230  1.00  0.00              
ATOM    563  CB  ARG    72     -38.331  76.524 -15.632  1.00  0.00              
ATOM    564  C   ARG    72     -37.605  78.279 -14.142  1.00  0.00              
ATOM    565  O   ARG    72     -38.546  78.996 -13.812  1.00  0.00              
ATOM    566  CG  ARG    72     -38.575  75.044 -15.910  1.00  0.00           C  
ATOM    567  CD  ARG    72     -38.673  74.700 -17.395  1.00  0.00           C  
ATOM    568  NE  ARG    72     -39.957  75.237 -17.917  1.00  0.00           N  
ATOM    569  CZ  ARG    72     -40.630  74.517 -18.859  1.00  0.00           C  
ATOM    570  NH1 ARG    72     -40.189  73.268 -19.194  1.00  0.00           N  
ATOM    571  NH2 ARG    72     -41.722  75.055 -19.474  1.00  0.00           N  
ATOM    572  N   ASP    73     -36.382  78.775 -14.410  1.00  0.00              
ATOM    573  CA  ASP    73     -36.154  80.192 -14.413  1.00  0.00              
ATOM    574  CB  ASP    73     -34.797  80.614 -13.818  1.00  0.00              
ATOM    575  C   ASP    73     -36.328  80.707 -15.815  1.00  0.00              
ATOM    576  O   ASP    73     -36.915  80.037 -16.660  1.00  0.00              
ATOM    577  CG  ASP    73     -33.703  79.864 -14.546  1.00  0.00           C  
ATOM    578  OD1 ASP    73     -34.021  79.224 -15.583  1.00  0.00           O  
ATOM    579  OD2 ASP    73     -32.541  79.902 -14.062  1.00  0.00           O  
ATOM    580  N   ILE    74     -35.837  81.931 -16.088  1.00  0.00              
ATOM    581  CA  ILE    74     -35.991  82.600 -17.353  1.00  0.00              
ATOM    582  CB  ILE    74     -35.340  83.957 -17.347  1.00  0.00              
ATOM    583  C   ILE    74     -35.347  81.800 -18.450  1.00  0.00              
ATOM    584  O   ILE    74     -35.883  81.689 -19.552  1.00  0.00              
ATOM    585  CG2 ILE    74     -33.854  83.793 -16.979  1.00  0.00           C  
ATOM    586  CG1 ILE    74     -35.576  84.677 -18.682  1.00  0.00           C  
ATOM    587  CD1 ILE    74     -35.091  86.126 -18.686  1.00  0.00           C  
ATOM    588  N   ASP    75     -34.157  81.250 -18.174  1.00  0.00              
ATOM    589  CA  ASP    75     -33.353  80.474 -19.074  1.00  0.00              
ATOM    590  CB  ASP    75     -31.938  80.275 -18.511  1.00  0.00              
ATOM    591  C   ASP    75     -34.002  79.132 -19.276  1.00  0.00              
ATOM    592  O   ASP    75     -33.652  78.401 -20.202  1.00  0.00              
ATOM    593  CG  ASP    75     -31.324  81.665 -18.362  1.00  0.00           C  
ATOM    594  OD1 ASP    75     -31.643  82.551 -19.199  1.00  0.00           O  
ATOM    595  OD2 ASP    75     -30.540  81.864 -17.394  1.00  0.00           O  
ATOM    596  N   ASP    76     -34.969  78.776 -18.403  1.00  0.00              
ATOM    597  CA  ASP    76     -35.632  77.502 -18.424  1.00  0.00              
ATOM    598  CB  ASP    76     -36.024  77.076 -19.850  1.00  0.00              
ATOM    599  C   ASP    76     -34.748  76.454 -17.815  1.00  0.00              
ATOM    600  O   ASP    76     -34.934  75.258 -18.028  1.00  0.00              
ATOM    601  CG  ASP    76     -37.068  78.065 -20.352  1.00  0.00           C  
ATOM    602  OD1 ASP    76     -37.727  78.723 -19.500  1.00  0.00           O  
ATOM    603  OD2 ASP    76     -37.222  78.173 -21.596  1.00  0.00           O  
ATOM    604  N   ARG    77     -33.781  76.882 -16.981  1.00  0.00              
ATOM    605  CA  ARG    77     -32.943  75.925 -16.323  1.00  0.00              
ATOM    606  CB  ARG    77     -31.476  76.370 -16.225  1.00  0.00              
ATOM    607  C   ARG    77     -33.496  75.688 -14.953  1.00  0.00              
ATOM    608  O   ARG    77     -33.894  76.613 -14.248  1.00  0.00              
ATOM    609  CG  ARG    77     -31.284  77.667 -15.453  1.00  0.00           C  
ATOM    610  CD  ARG    77     -30.162  78.544 -16.012  1.00  0.00           C  
ATOM    611  NE  ARG    77     -28.891  77.770 -16.014  1.00  0.00           N  
ATOM    612  CZ  ARG    77     -27.881  78.143 -16.855  1.00  0.00           C  
ATOM    613  NH1 ARG    77     -28.056  79.184 -17.720  1.00  0.00           N  
ATOM    614  NH2 ARG    77     -26.686  77.485 -16.833  1.00  0.00           N  
ATOM    615  N   THR    78     -33.576  74.400 -14.576  1.00  0.00              
ATOM    616  CA  THR    78     -34.080  73.987 -13.303  1.00  0.00              
ATOM    617  CB  THR    78     -34.996  72.794 -13.439  1.00  0.00              
ATOM    618  C   THR    78     -32.913  73.734 -12.394  1.00  0.00              
ATOM    619  O   THR    78     -31.759  73.832 -12.810  1.00  0.00              
ATOM    620  OG1 THR    78     -35.308  72.212 -12.185  1.00  0.00           O  
ATOM    621  CG2 THR    78     -34.387  71.780 -14.412  1.00  0.00           C  
ATOM    622  N   ALA    79     -33.198  73.406 -11.116  1.00  0.00              
ATOM    623  CA  ALA    79     -32.220  73.203 -10.083  1.00  0.00              
ATOM    624  CB  ALA    79     -32.850  72.802  -8.736  1.00  0.00              
ATOM    625  C   ALA    79     -31.308  72.088 -10.492  1.00  0.00              
ATOM    626  O   ALA    79     -30.117  72.110 -10.191  1.00  0.00              
ATOM    627  N   LEU    80     -31.855  71.070 -11.174  1.00  0.00              
ATOM    628  CA  LEU    80     -31.105  69.915 -11.577  1.00  0.00              
ATOM    629  CB  LEU    80     -32.013  68.853 -12.226  1.00  0.00              
ATOM    630  C   LEU    80     -30.043  70.333 -12.555  1.00  0.00              
ATOM    631  O   LEU    80     -28.939  69.789 -12.563  1.00  0.00              
ATOM    632  CG  LEU    80     -31.310  67.519 -12.536  1.00  0.00           C  
ATOM    633  CD1 LEU    80     -30.826  66.848 -11.243  1.00  0.00           C  
ATOM    634  CD2 LEU    80     -32.198  66.586 -13.378  1.00  0.00           C  
ATOM    635  N   HIS    81     -30.363  71.303 -13.431  1.00  0.00              
ATOM    636  CA  HIS    81     -29.411  71.776 -14.392  1.00  0.00              
ATOM    637  CB  HIS    81     -30.010  72.802 -15.363  1.00  0.00              
ATOM    638  C   HIS    81     -28.264  72.420 -13.678  1.00  0.00              
ATOM    639  O   HIS    81     -27.108  72.193 -14.025  1.00  0.00              
ATOM    640  ND1 HIS    81     -30.402  71.461 -17.465  1.00  0.00           N  
ATOM    641  CG  HIS    81     -30.891  72.154 -16.384  1.00  0.00           C  
ATOM    642  NE2 HIS    81     -32.617  71.387 -17.615  1.00  0.00           N  
ATOM    643  CD2 HIS    81     -32.246  72.099 -16.489  1.00  0.00           C  
ATOM    644  CE1 HIS    81     -31.477  71.023 -18.168  1.00  0.00           C  
ATOM    645  N   VAL    82     -28.558  73.236 -12.649  1.00  0.00              
ATOM    646  CA  VAL    82     -27.563  73.957 -11.898  1.00  0.00              
ATOM    647  CB  VAL    82     -28.173  74.787 -10.808  1.00  0.00              
ATOM    648  C   VAL    82     -26.638  73.010 -11.205  1.00  0.00              
ATOM    649  O   VAL    82     -25.425  73.215 -11.180  1.00  0.00              
ATOM    650  CG1 VAL    82     -27.054  75.365  -9.926  1.00  0.00           C  
ATOM    651  CG2 VAL    82     -29.071  75.851 -11.455  1.00  0.00           C  
ATOM    652  N   ALA    83     -27.200  71.955 -10.594  1.00  0.00              
ATOM    653  CA  ALA    83     -26.414  71.030  -9.835  1.00  0.00              
ATOM    654  CB  ALA    83     -27.265  69.948  -9.147  1.00  0.00              
ATOM    655  C   ALA    83     -25.447  70.348 -10.751  1.00  0.00              
ATOM    656  O   ALA    83     -24.301  70.095 -10.383  1.00  0.00              
ATOM    657  N   ALA    84     -25.913  69.989 -11.959  1.00  0.00              
ATOM    658  CA  ALA    84     -25.097  69.309 -12.917  1.00  0.00              
ATOM    659  CB  ALA    84     -25.912  68.804 -14.119  1.00  0.00              
ATOM    660  C   ALA    84     -24.005  70.198 -13.428  1.00  0.00              
ATOM    661  O   ALA    84     -22.856  69.774 -13.548  1.00  0.00              
ATOM    662  N   CYS    85     -24.325  71.464 -13.753  1.00  0.00              
ATOM    663  CA  CYS    85     -23.296  72.306 -14.285  1.00  0.00              
ATOM    664  CB  CYS    85     -23.812  73.640 -14.856  1.00  0.00              
ATOM    665  C   CYS    85     -22.265  72.554 -13.233  1.00  0.00              
ATOM    666  O   CYS    85     -21.066  72.555 -13.508  1.00  0.00              
ATOM    667  SG  CYS    85     -24.622  74.690 -13.625  1.00  0.00           S  
ATOM    668  N   GLN    86     -22.710  72.776 -11.990  1.00  0.00              
ATOM    669  CA  GLN    86     -21.810  73.046 -10.915  1.00  0.00              
ATOM    670  CB  GLN    86     -22.476  73.838  -9.771  1.00  0.00              
ATOM    671  C   GLN    86     -21.056  71.803 -10.509  1.00  0.00              
ATOM    672  O   GLN    86     -19.971  71.905  -9.941  1.00  0.00              
ATOM    673  CG  GLN    86     -23.599  73.153  -9.013  1.00  0.00           C  
ATOM    674  CD  GLN    86     -22.878  72.652  -7.791  1.00  0.00           C  
ATOM    675  OE1 GLN    86     -21.659  72.785  -7.719  1.00  0.00           O  
ATOM    676  NE2 GLN    86     -23.621  72.083  -6.809  1.00  0.00           N  
ATOM    677  N   GLY    87     -21.604  70.591 -10.757  1.00  0.00              
ATOM    678  CA  GLY    87     -20.841  69.400 -10.489  1.00  0.00              
ATOM    679  C   GLY    87     -21.118  68.814  -9.136  1.00  0.00              
ATOM    680  O   GLY    87     -20.310  68.035  -8.631  1.00  0.00              
ATOM    681  N   LEU    88     -22.244  69.169  -8.488  1.00  0.00              
ATOM    682  CA  LEU    88     -22.509  68.505  -7.240  1.00  0.00              
ATOM    683  CB  LEU    88     -23.183  69.336  -6.143  1.00  0.00              
ATOM    684  C   LEU    88     -23.335  67.281  -7.463  1.00  0.00              
ATOM    685  O   LEU    88     -24.531  67.334  -7.748  1.00  0.00              
ATOM    686  CG  LEU    88     -22.201  69.964  -5.136  1.00  0.00           C  
ATOM    687  CD1 LEU    88     -21.196  70.921  -5.773  1.00  0.00           C  
ATOM    688  CD2 LEU    88     -22.968  70.605  -3.978  1.00  0.00           C  
ATOM    689  N   LYS    89     -22.667  66.126  -7.299  1.00  0.00              
ATOM    690  CA  LYS    89     -23.207  64.809  -7.473  1.00  0.00              
ATOM    691  CB  LYS    89     -22.113  63.747  -7.271  1.00  0.00              
ATOM    692  C   LYS    89     -24.272  64.522  -6.458  1.00  0.00              
ATOM    693  O   LYS    89     -25.344  64.019  -6.792  1.00  0.00              
ATOM    694  CG  LYS    89     -22.595  62.301  -7.363  1.00  0.00           C  
ATOM    695  CD  LYS    89     -21.482  61.272  -7.148  1.00  0.00           C  
ATOM    696  CE  LYS    89     -22.002  59.840  -7.009  1.00  0.00           C  
ATOM    697  NZ  LYS    89     -20.983  58.998  -6.346  1.00  0.00           N  
ATOM    698  N   ASP    90     -24.009  64.843  -5.179  1.00  0.00              
ATOM    699  CA  ASP    90     -24.948  64.503  -4.150  1.00  0.00              
ATOM    700  CB  ASP    90     -24.430  64.806  -2.731  1.00  0.00              
ATOM    701  C   ASP    90     -26.234  65.238  -4.368  1.00  0.00              
ATOM    702  O   ASP    90     -27.308  64.664  -4.196  1.00  0.00              
ATOM    703  CG  ASP    90     -23.402  63.738  -2.373  1.00  0.00           C  
ATOM    704  OD1 ASP    90     -23.444  62.642  -2.993  1.00  0.00           O  
ATOM    705  OD2 ASP    90     -22.562  64.004  -1.471  1.00  0.00           O  
ATOM    706  N   VAL    91     -26.159  66.523  -4.769  1.00  0.00              
ATOM    707  CA  VAL    91     -27.345  67.319  -4.947  1.00  0.00              
ATOM    708  CB  VAL    91     -27.051  68.757  -5.275  1.00  0.00              
ATOM    709  C   VAL    91     -28.168  66.751  -6.053  1.00  0.00              
ATOM    710  O   VAL    91     -29.391  66.680  -5.953  1.00  0.00              
ATOM    711  CG1 VAL    91     -28.370  69.474  -5.616  1.00  0.00           C  
ATOM    712  CG2 VAL    91     -26.320  69.379  -4.074  1.00  0.00           C  
ATOM    713  N   VAL    92     -27.511  66.314  -7.139  1.00  0.00              
ATOM    714  CA  VAL    92     -28.225  65.785  -8.263  1.00  0.00              
ATOM    715  CB  VAL    92     -27.323  65.356  -9.386  1.00  0.00              
ATOM    716  C   VAL    92     -28.981  64.577  -7.809  1.00  0.00              
ATOM    717  O   VAL    92     -30.097  64.325  -8.258  1.00  0.00              
ATOM    718  CG1 VAL    92     -28.176  64.684 -10.474  1.00  0.00           C  
ATOM    719  CG2 VAL    92     -26.543  66.581  -9.892  1.00  0.00           C  
ATOM    720  N   GLU    93     -28.368  63.788  -6.910  1.00  0.00              
ATOM    721  CA  GLU    93     -28.950  62.574  -6.415  1.00  0.00              
ATOM    722  CB  GLU    93     -27.990  61.849  -5.453  1.00  0.00              
ATOM    723  C   GLU    93     -30.204  62.893  -5.653  1.00  0.00              
ATOM    724  O   GLU    93     -31.232  62.244  -5.840  1.00  0.00              
ATOM    725  CG  GLU    93     -28.424  60.444  -5.045  1.00  0.00           C  
ATOM    726  CD  GLU    93     -27.364  59.901  -4.097  1.00  0.00           C  
ATOM    727  OE1 GLU    93     -26.397  60.645  -3.788  1.00  0.00           O  
ATOM    728  OE2 GLU    93     -27.517  58.727  -3.663  1.00  0.00           O  
ATOM    729  N   LEU    94     -30.148  63.925  -4.785  1.00  0.00              
ATOM    730  CA  LEU    94     -31.246  64.305  -3.937  1.00  0.00              
ATOM    731  CB  LEU    94     -30.907  65.521  -3.052  1.00  0.00              
ATOM    732  C   LEU    94     -32.406  64.742  -4.774  1.00  0.00              
ATOM    733  O   LEU    94     -33.543  64.352  -4.514  1.00  0.00              
ATOM    734  CG  LEU    94     -29.890  65.262  -1.928  1.00  0.00           C  
ATOM    735  CD1 LEU    94     -29.555  66.558  -1.172  1.00  0.00           C  
ATOM    736  CD2 LEU    94     -30.406  64.176  -0.974  1.00  0.00           C  
ATOM    737  N   LEU    95     -32.154  65.582  -5.796  1.00  0.00              
ATOM    738  CA  LEU    95     -33.232  66.084  -6.602  1.00  0.00              
ATOM    739  CB  LEU    95     -32.848  67.189  -7.596  1.00  0.00              
ATOM    740  C   LEU    95     -33.895  64.996  -7.386  1.00  0.00              
ATOM    741  O   LEU    95     -35.120  64.980  -7.502  1.00  0.00              
ATOM    742  CG  LEU    95     -32.622  68.557  -6.938  1.00  0.00           C  
ATOM    743  CD1 LEU    95     -31.343  68.589  -6.098  1.00  0.00           C  
ATOM    744  CD2 LEU    95     -32.718  69.680  -7.977  1.00  0.00           C  
ATOM    745  N   LEU    96     -33.109  64.063  -7.953  1.00  0.00              
ATOM    746  CA  LEU    96     -33.657  63.001  -8.754  1.00  0.00              
ATOM    747  CB  LEU    96     -32.591  62.054  -9.333  1.00  0.00              
ATOM    748  C   LEU    96     -34.535  62.181  -7.871  1.00  0.00              
ATOM    749  O   LEU    96     -35.581  61.686  -8.290  1.00  0.00              
ATOM    750  CG  LEU    96     -31.652  62.704 -10.366  1.00  0.00           C  
ATOM    751  CD1 LEU    96     -30.700  61.666 -10.985  1.00  0.00           C  
ATOM    752  CD2 LEU    96     -32.447  63.494 -11.416  1.00  0.00           C  
ATOM    753  N   ASP    97     -34.107  62.001  -6.612  1.00  0.00              
ATOM    754  CA  ASP    97     -34.886  61.229  -5.696  1.00  0.00              
ATOM    755  CB  ASP    97     -34.241  61.117  -4.300  1.00  0.00              
ATOM    756  C   ASP    97     -36.198  61.918  -5.501  1.00  0.00              
ATOM    757  O   ASP    97     -37.246  61.275  -5.498  1.00  0.00              
ATOM    758  CG  ASP    97     -33.007  60.237  -4.396  1.00  0.00           C  
ATOM    759  OD1 ASP    97     -32.883  59.501  -5.411  1.00  0.00           O  
ATOM    760  OD2 ASP    97     -32.171  60.287  -3.453  1.00  0.00           O  
ATOM    761  N   ARG    98     -36.189  63.255  -5.336  1.00  0.00              
ATOM    762  CA  ARG    98     -37.439  63.874  -5.019  1.00  0.00              
ATOM    763  CB  ARG    98     -37.312  65.375  -4.715  1.00  0.00              
ATOM    764  C   ARG    98     -38.419  63.683  -6.142  1.00  0.00              
ATOM    765  O   ARG    98     -39.484  63.112  -5.930  1.00  0.00              
ATOM    766  CG  ARG    98     -36.275  65.701  -3.632  1.00  0.00           C  
ATOM    767  CD  ARG    98     -35.994  64.584  -2.617  1.00  0.00           C  
ATOM    768  NE  ARG    98     -37.102  64.536  -1.621  1.00  0.00           N  
ATOM    769  CZ  ARG    98     -36.865  64.024  -0.377  1.00  0.00           C  
ATOM    770  NH1 ARG    98     -35.618  63.576  -0.049  1.00  0.00           N  
ATOM    771  NH2 ARG    98     -37.869  63.968   0.546  1.00  0.00           N  
ATOM    772  N   LYS    99     -38.077  64.099  -7.379  1.00  0.00              
ATOM    773  CA  LYS    99     -39.015  63.954  -8.460  1.00  0.00              
ATOM    774  CB  LYS    99     -40.408  64.496  -8.096  1.00  0.00              
ATOM    775  C   LYS    99     -38.545  64.801  -9.595  1.00  0.00              
ATOM    776  O   LYS    99     -39.340  65.231 -10.429  1.00  0.00              
ATOM    777  CG  LYS    99     -40.351  65.914  -7.519  1.00  0.00           C  
ATOM    778  CD  LYS    99     -41.725  66.564  -7.348  1.00  0.00           C  
ATOM    779  CE  LYS    99     -41.706  67.835  -6.492  1.00  0.00           C  
ATOM    780  NZ  LYS    99     -41.113  68.962  -7.246  1.00  0.00           N  
ATOM    781  N   ALA   100     -37.236  65.081  -9.666  1.00  0.00              
ATOM    782  CA  ALA   100     -36.792  65.873 -10.770  1.00  0.00              
ATOM    783  CB  ALA   100     -35.430  66.544 -10.535  1.00  0.00              
ATOM    784  C   ALA   100     -36.655  64.964 -11.952  1.00  0.00              
ATOM    785  O   ALA   100     -36.304  63.794 -11.811  1.00  0.00              
ATOM    786  N   GLU   101     -36.932  65.478 -13.164  1.00  0.00              
ATOM    787  CA  GLU   101     -36.798  64.633 -14.315  1.00  0.00              
ATOM    788  CB  GLU   101     -37.700  65.019 -15.492  1.00  0.00              
ATOM    789  C   GLU   101     -35.381  64.664 -14.778  1.00  0.00              
ATOM    790  O   GLU   101     -34.727  65.702 -14.744  1.00  0.00              
ATOM    791  CG  GLU   101     -39.154  64.630 -15.244  1.00  0.00           C  
ATOM    792  CD  GLU   101     -39.977  65.069 -16.441  1.00  0.00           C  
ATOM    793  OE1 GLU   101     -39.584  66.072 -17.095  1.00  0.00           O  
ATOM    794  OE2 GLU   101     -41.016  64.411 -16.715  1.00  0.00           O  
ATOM    795  N   VAL   102     -34.867  63.492 -15.183  1.00  0.00              
ATOM    796  CA  VAL   102     -33.527  63.339 -15.666  1.00  0.00              
ATOM    797  CB  VAL   102     -33.120  61.905 -15.825  1.00  0.00              
ATOM    798  C   VAL   102     -33.395  63.969 -17.005  1.00  0.00              
ATOM    799  O   VAL   102     -32.322  64.451 -17.364  1.00  0.00              
ATOM    800  CG1 VAL   102     -31.762  61.870 -16.536  1.00  0.00           C  
ATOM    801  CG2 VAL   102     -33.094  61.240 -14.443  1.00  0.00           C  
ATOM    802  N   ASP   103     -34.489  64.009 -17.795  1.00  0.00              
ATOM    803  CA  ASP   103     -34.354  64.515 -19.133  1.00  0.00              
ATOM    804  CB  ASP   103     -35.166  63.704 -20.148  1.00  0.00              
ATOM    805  C   ASP   103     -34.932  65.895 -19.276  1.00  0.00              
ATOM    806  O   ASP   103     -35.230  66.266 -20.413  1.00  0.00              
ATOM    807  CG  ASP   103     -34.646  62.283 -20.192  1.00  0.00           C  
ATOM    808  OD1 ASP   103     -34.018  61.844 -19.193  1.00  0.00           O  
ATOM    809  OD2 ASP   103     -34.872  61.618 -21.235  1.00  0.00           O  
ATOM    810  N   PRO   104     -35.104  66.707 -18.264  1.00  0.00              
ATOM    811  CA  PRO   104     -35.671  67.995 -18.515  1.00  0.00              
ATOM    812  CB  PRO   104     -35.802  68.618 -17.142  1.00  0.00              
ATOM    813  C   PRO   104     -34.747  68.806 -19.372  1.00  0.00              
ATOM    814  O   PRO   104     -33.529  68.671 -19.249  1.00  0.00              
ATOM    815  CD  PRO   104     -34.126  66.845 -17.211  1.00  0.00           C  
ATOM    816  CG  PRO   104     -34.548  68.098 -16.415  1.00  0.00           C  
ATOM    817  N   LYS   105     -35.290  69.673 -20.235  1.00  0.00              
ATOM    818  CA  LYS   105     -34.406  70.463 -21.041  1.00  0.00              
ATOM    819  CB  LYS   105     -34.513  70.169 -22.543  1.00  0.00              
ATOM    820  C   LYS   105     -34.711  71.910 -20.819  1.00  0.00              
ATOM    821  O   LYS   105     -35.814  72.264 -20.404  1.00  0.00              
ATOM    822  CG  LYS   105     -33.960  68.791 -22.903  1.00  0.00           C  
ATOM    823  CD  LYS   105     -34.262  68.374 -24.339  1.00  0.00           C  
ATOM    824  CE  LYS   105     -35.750  68.417 -24.682  1.00  0.00           C  
ATOM    825  NZ  LYS   105     -36.108  69.764 -25.174  1.00  0.00           N  
ATOM    826  N   ASP   106     -33.713  72.791 -21.052  1.00  0.00              
ATOM    827  CA  ASP   106     -33.954  74.198 -20.885  1.00  0.00              
ATOM    828  CB  ASP   106     -32.741  75.049 -20.448  1.00  0.00              
ATOM    829  C   ASP   106     -34.476  74.730 -22.185  1.00  0.00              
ATOM    830  O   ASP   106     -34.836  73.967 -23.072  1.00  0.00              
ATOM    831  CG  ASP   106     -31.689  75.089 -21.541  1.00  0.00           C  
ATOM    832  OD1 ASP   106     -31.795  74.304 -22.520  1.00  0.00           O  
ATOM    833  OD2 ASP   106     -30.749  75.916 -21.400  1.00  0.00           O  
ATOM    834  N   ARG   107     -34.534  76.072 -22.324  1.00  0.00              
ATOM    835  CA  ARG   107     -35.082  76.673 -23.509  1.00  0.00              
ATOM    836  CB  ARG   107     -35.146  78.209 -23.437  1.00  0.00              
ATOM    837  C   ARG   107     -34.258  76.300 -24.707  1.00  0.00              
ATOM    838  O   ARG   107     -34.797  76.052 -25.784  1.00  0.00              
ATOM    839  CG  ARG   107     -35.843  78.854 -24.641  1.00  0.00           C  
ATOM    840  CD  ARG   107     -35.966  80.375 -24.520  1.00  0.00           C  
ATOM    841  NE  ARG   107     -36.610  80.899 -25.760  1.00  0.00           N  
ATOM    842  CZ  ARG   107     -37.969  81.007 -25.824  1.00  0.00           C  
ATOM    843  NH1 ARG   107     -38.716  80.590 -24.762  1.00  0.00           N  
ATOM    844  NH2 ARG   107     -38.573  81.543 -26.926  1.00  0.00           N  
ATOM    845  N   TRP   108     -32.922  76.272 -24.561  1.00  0.00              
ATOM    846  CA  TRP   108     -32.038  75.920 -25.640  1.00  0.00              
ATOM    847  CB  TRP   108     -30.567  76.281 -25.383  1.00  0.00              
ATOM    848  C   TRP   108     -32.158  74.452 -25.967  1.00  0.00              
ATOM    849  O   TRP   108     -31.829  74.033 -27.076  1.00  0.00              
ATOM    850  CG  TRP   108     -30.312  77.772 -25.364  1.00  0.00           C  
ATOM    851  CD2 TRP   108     -30.257  78.599 -26.537  1.00  0.00           C  
ATOM    852  CD1 TRP   108     -30.104  78.600 -24.300  1.00  0.00           C  
ATOM    853  NE1 TRP   108     -29.901  79.887 -24.738  1.00  0.00           N  
ATOM    854  CE2 TRP   108     -30.000  79.903 -26.113  1.00  0.00           C  
ATOM    855  CE3 TRP   108     -30.411  78.298 -27.860  1.00  0.00           C  
ATOM    856  CZ2 TRP   108     -29.889  80.928 -27.011  1.00  0.00           C  
ATOM    857  CZ3 TRP   108     -30.302  79.334 -28.761  1.00  0.00           C  
ATOM    858  CH2 TRP   108     -30.043  80.624 -28.345  1.00  0.00           C  
ATOM    859  N   GLY   109     -32.598  73.611 -25.009  1.00  0.00              
ATOM    860  CA  GLY   109     -32.740  72.209 -25.306  1.00  0.00              
ATOM    861  C   GLY   109     -31.680  71.441 -24.588  1.00  0.00              
ATOM    862  O   GLY   109     -31.551  70.228 -24.754  1.00  0.00              
ATOM    863  N   SER   110     -30.878  72.137 -23.767  1.00  0.00              
ATOM    864  CA  SER   110     -29.834  71.472 -23.045  1.00  0.00              
ATOM    865  CB  SER   110     -28.848  72.468 -22.411  1.00  0.00              
ATOM    866  C   SER   110     -30.442  70.639 -21.953  1.00  0.00              
ATOM    867  O   SER   110     -31.347  71.093 -21.252  1.00  0.00              
ATOM    868  OG  SER   110     -27.827  71.782 -21.703  1.00  0.00           O  
ATOM    869  N   THR   111     -29.948  69.391 -21.797  1.00  0.00              
ATOM    870  CA  THR   111     -30.403  68.467 -20.783  1.00  0.00              
ATOM    871  CB  THR   111     -30.559  67.068 -21.306  1.00  0.00              
ATOM    872  C   THR   111     -29.332  68.410 -19.733  1.00  0.00              
ATOM    873  O   THR   111     -28.246  68.941 -19.927  1.00  0.00              
ATOM    874  OG1 THR   111     -29.294  66.540 -21.698  1.00  0.00           O  
ATOM    875  CG2 THR   111     -31.503  67.110 -22.519  1.00  0.00           C  
ATOM    876  N   PRO   112     -29.607  67.799 -18.604  1.00  0.00              
ATOM    877  CA  PRO   112     -28.617  67.709 -17.560  1.00  0.00              
ATOM    878  CB  PRO   112     -29.365  67.214 -16.315  1.00  0.00              
ATOM    879  C   PRO   112     -27.449  66.877 -17.977  1.00  0.00              
ATOM    880  O   PRO   112     -26.342  67.096 -17.483  1.00  0.00              
ATOM    881  CD  PRO   112     -30.954  67.681 -18.092  1.00  0.00           C  
ATOM    882  CG  PRO   112     -30.773  66.839 -16.819  1.00  0.00           C  
ATOM    883  N   PHE   113     -27.672  65.909 -18.887  1.00  0.00              
ATOM    884  CA  PHE   113     -26.631  65.063 -19.379  1.00  0.00              
ATOM    885  CB  PHE   113     -27.171  63.933 -20.271  1.00  0.00              
ATOM    886  C   PHE   113     -25.699  65.909 -20.186  1.00  0.00              
ATOM    887  O   PHE   113     -24.484  65.718 -20.163  1.00  0.00              
ATOM    888  CG  PHE   113     -26.048  62.986 -20.491  1.00  0.00           C  
ATOM    889  CD1 PHE   113     -25.650  62.136 -19.489  1.00  0.00           C  
ATOM    890  CD2 PHE   113     -25.400  62.930 -21.694  1.00  0.00           C  
ATOM    891  CE1 PHE   113     -24.614  61.251 -19.673  1.00  0.00           C  
ATOM    892  CE2 PHE   113     -24.363  62.052 -21.894  1.00  0.00           C  
ATOM    893  CZ  PHE   113     -23.962  61.214 -20.880  1.00  0.00           C  
ATOM    894  N   ALA   114     -26.255  66.865 -20.952  1.00  0.00              
ATOM    895  CA  ALA   114     -25.425  67.704 -21.774  1.00  0.00              
ATOM    896  CB  ALA   114     -26.233  68.681 -22.640  1.00  0.00              
ATOM    897  C   ALA   114     -24.523  68.525 -20.901  1.00  0.00              
ATOM    898  O   ALA   114     -23.336  68.670 -21.193  1.00  0.00              
ATOM    899  N   ASP   115     -25.072  69.085 -19.802  1.00  0.00              
ATOM    900  CA  ASP   115     -24.305  69.931 -18.931  1.00  0.00              
ATOM    901  CB  ASP   115     -25.152  70.616 -17.844  1.00  0.00              
ATOM    902  C   ASP   115     -23.225  69.145 -18.258  1.00  0.00              
ATOM    903  O   ASP   115     -22.108  69.634 -18.110  1.00  0.00              
ATOM    904  CG  ASP   115     -25.882  71.774 -18.506  1.00  0.00           C  
ATOM    905  OD1 ASP   115     -25.460  72.168 -19.627  1.00  0.00           O  
ATOM    906  OD2 ASP   115     -26.860  72.286 -17.900  1.00  0.00           O  
ATOM    907  N   ALA   116     -23.522  67.904 -17.834  1.00  0.00              
ATOM    908  CA  ALA   116     -22.540  67.107 -17.154  1.00  0.00              
ATOM    909  CB  ALA   116     -23.090  65.752 -16.681  1.00  0.00              
ATOM    910  C   ALA   116     -21.394  66.837 -18.082  1.00  0.00              
ATOM    911  O   ALA   116     -20.235  66.829 -17.668  1.00  0.00              
ATOM    912  N   ILE   117     -21.697  66.576 -19.367  1.00  0.00              
ATOM    913  CA  ILE   117     -20.705  66.287 -20.368  1.00  0.00              
ATOM    914  CB  ILE   117     -21.276  65.913 -21.704  1.00  0.00              
ATOM    915  C   ILE   117     -19.843  67.490 -20.629  1.00  0.00              
ATOM    916  O   ILE   117     -18.634  67.358 -20.789  1.00  0.00              
ATOM    917  CG2 ILE   117     -20.082  65.781 -22.658  1.00  0.00           C  
ATOM    918  CG1 ILE   117     -22.127  64.636 -21.623  1.00  0.00           C  
ATOM    919  CD1 ILE   117     -21.309  63.401 -21.256  1.00  0.00           C  
ATOM    920  N   PHE   118     -20.432  68.700 -20.712  1.00  0.00              
ATOM    921  CA  PHE   118     -19.644  69.854 -21.062  1.00  0.00              
ATOM    922  CB  PHE   118     -20.453  71.160 -21.156  1.00  0.00              
ATOM    923  C   PHE   118     -18.614  70.101 -20.004  1.00  0.00              
ATOM    924  O   PHE   118     -17.466  70.425 -20.301  1.00  0.00              
ATOM    925  CG  PHE   118     -19.553  72.225 -21.704  1.00  0.00           C  
ATOM    926  CD1 PHE   118     -18.650  72.893 -20.905  1.00  0.00           C  
ATOM    927  CD2 PHE   118     -19.604  72.547 -23.040  1.00  0.00           C  
ATOM    928  CE1 PHE   118     -17.825  73.865 -21.423  1.00  0.00           C  
ATOM    929  CE2 PHE   118     -18.786  73.519 -23.566  1.00  0.00           C  
ATOM    930  CZ  PHE   118     -17.893  74.181 -22.757  1.00  0.00           C  
ATOM    931  N   TYR   119     -19.049  70.003 -18.738  1.00  0.00              
ATOM    932  CA  TYR   119     -18.311  70.245 -17.530  1.00  0.00              
ATOM    933  CB  TYR   119     -19.201  70.442 -16.290  1.00  0.00              
ATOM    934  C   TYR   119     -17.293  69.183 -17.276  1.00  0.00              
ATOM    935  O   TYR   119     -16.369  69.392 -16.493  1.00  0.00              
ATOM    936  CG  TYR   119     -19.820  71.790 -16.450  1.00  0.00           C  
ATOM    937  CD1 TYR   119     -20.963  71.950 -17.195  1.00  0.00           C  
ATOM    938  CD2 TYR   119     -19.251  72.899 -15.866  1.00  0.00           C  
ATOM    939  CE1 TYR   119     -21.541  73.187 -17.357  1.00  0.00           C  
ATOM    940  CE2 TYR   119     -19.821  74.140 -16.022  1.00  0.00           C  
ATOM    941  CZ  TYR   119     -20.967  74.286 -16.766  1.00  0.00           C  
ATOM    942  OH  TYR   119     -21.545  75.563 -16.921  1.00  0.00           O  
ATOM    943  N   LYS   120     -17.470  67.995 -17.883  1.00  0.00              
ATOM    944  CA  LYS   120     -16.561  66.908 -17.671  1.00  0.00              
ATOM    945  CB  LYS   120     -15.077  67.305 -17.759  1.00  0.00              
ATOM    946  C   LYS   120     -16.750  66.360 -16.295  1.00  0.00              
ATOM    947  O   LYS   120     -15.777  66.017 -15.625  1.00  0.00              
ATOM    948  CG  LYS   120     -14.604  67.775 -19.135  1.00  0.00           C  
ATOM    949  CD  LYS   120     -13.203  68.390 -19.100  1.00  0.00           C  
ATOM    950  CE  LYS   120     -12.670  68.802 -20.470  1.00  0.00           C  
ATOM    951  NZ  LYS   120     -11.276  69.278 -20.336  1.00  0.00           N  
ATOM    952  N   ASN   121     -18.007  66.273 -15.822  1.00  0.00              
ATOM    953  CA  ASN   121     -18.219  65.664 -14.540  1.00  0.00              
ATOM    954  CB  ASN   121     -19.400  66.260 -13.753  1.00  0.00              
ATOM    955  C   ASN   121     -18.526  64.221 -14.797  1.00  0.00              
ATOM    956  O   ASN   121     -19.638  63.857 -15.182  1.00  0.00              
ATOM    957  CG  ASN   121     -19.049  67.688 -13.361  1.00  0.00           C  
ATOM    958  OD1 ASN   121     -17.910  67.997 -13.014  1.00  0.00           O  
ATOM    959  ND2 ASN   121     -20.064  68.591 -13.418  1.00  0.00           N  
ATOM    960  N   ILE   122     -17.517  63.359 -14.569  1.00  0.00              
ATOM    961  CA  ILE   122     -17.595  61.954 -14.847  1.00  0.00              
ATOM    962  CB  ILE   122     -16.251  61.288 -14.717  1.00  0.00              
ATOM    963  C   ILE   122     -18.584  61.259 -13.963  1.00  0.00              
ATOM    964  O   ILE   122     -19.361  60.423 -14.422  1.00  0.00              
ATOM    965  CG2 ILE   122     -15.845  61.199 -13.235  1.00  0.00           C  
ATOM    966  CG1 ILE   122     -16.269  59.937 -15.430  1.00  0.00           C  
ATOM    967  CD1 ILE   122     -14.865  59.391 -15.669  1.00  0.00           C  
ATOM    968  N   ASP   123     -18.583  61.580 -12.659  1.00  0.00              
ATOM    969  CA  ASP   123     -19.439  60.897 -11.727  1.00  0.00              
ATOM    970  CB  ASP   123     -19.195  61.331 -10.272  1.00  0.00              
ATOM    971  C   ASP   123     -20.878  61.193 -12.031  1.00  0.00              
ATOM    972  O   ASP   123     -21.725  60.306 -11.936  1.00  0.00              
ATOM    973  CG  ASP   123     -17.828  60.833  -9.819  1.00  0.00           C  
ATOM    974  OD1 ASP   123     -17.236  59.966 -10.514  1.00  0.00           O  
ATOM    975  OD2 ASP   123     -17.361  61.320  -8.754  1.00  0.00           O  
ATOM    976  N   VAL   124     -21.199  62.457 -12.373  1.00  0.00              
ATOM    977  CA  VAL   124     -22.573  62.794 -12.625  1.00  0.00              
ATOM    978  CB  VAL   124     -22.883  64.264 -12.802  1.00  0.00              
ATOM    979  C   VAL   124     -23.052  62.106 -13.863  1.00  0.00              
ATOM    980  O   VAL   124     -24.202  61.676 -13.926  1.00  0.00              
ATOM    981  CG1 VAL   124     -22.610  65.028 -11.500  1.00  0.00           C  
ATOM    982  CG2 VAL   124     -22.117  64.811 -14.008  1.00  0.00           C  
ATOM    983  N   ILE   125     -22.192  61.995 -14.895  1.00  0.00              
ATOM    984  CA  ILE   125     -22.629  61.376 -16.114  1.00  0.00              
ATOM    985  CB  ILE   125     -21.596  61.408 -17.204  1.00  0.00              
ATOM    986  C   ILE   125     -22.998  59.958 -15.832  1.00  0.00              
ATOM    987  O   ILE   125     -24.018  59.473 -16.316  1.00  0.00              
ATOM    988  CG2 ILE   125     -22.056  60.479 -18.342  1.00  0.00           C  
ATOM    989  CG1 ILE   125     -21.362  62.862 -17.650  1.00  0.00           C  
ATOM    990  CD1 ILE   125     -20.150  63.031 -18.559  1.00  0.00           C  
ATOM    991  N   LYS   126     -22.188  59.252 -15.028  1.00  0.00              
ATOM    992  CA  LYS   126     -22.476  57.876 -14.751  1.00  0.00              
ATOM    993  CB  LYS   126     -21.426  57.229 -13.837  1.00  0.00              
ATOM    994  C   LYS   126     -23.799  57.777 -14.048  1.00  0.00              
ATOM    995  O   LYS   126     -24.624  56.932 -14.389  1.00  0.00              
ATOM    996  CG  LYS   126     -21.685  55.745 -13.589  1.00  0.00           C  
ATOM    997  CD  LYS   126     -20.528  55.022 -12.902  1.00  0.00           C  
ATOM    998  CE  LYS   126     -20.823  53.545 -12.647  1.00  0.00           C  
ATOM    999  NZ  LYS   126     -21.976  53.420 -11.729  1.00  0.00           N  
ATOM   1000  N   ILE   127     -24.046  58.649 -13.052  1.00  0.00              
ATOM   1001  CA  ILE   127     -25.259  58.562 -12.283  1.00  0.00              
ATOM   1002  CB  ILE   127     -25.311  59.551 -11.157  1.00  0.00              
ATOM   1003  C   ILE   127     -26.448  58.846 -13.142  1.00  0.00              
ATOM   1004  O   ILE   127     -27.459  58.151 -13.069  1.00  0.00              
ATOM   1005  CG2 ILE   127     -26.705  59.475 -10.508  1.00  0.00           C  
ATOM   1006  CG1 ILE   127     -24.158  59.292 -10.180  1.00  0.00           C  
ATOM   1007  CD1 ILE   127     -23.963  60.421  -9.175  1.00  0.00           C  
ATOM   1008  N   LEU   128     -26.376  59.890 -13.984  1.00  0.00              
ATOM   1009  CA  LEU   128     -27.522  60.246 -14.763  1.00  0.00              
ATOM   1010  CB  LEU   128     -27.349  61.551 -15.563  1.00  0.00              
ATOM   1011  C   LEU   128     -27.853  59.128 -15.693  1.00  0.00              
ATOM   1012  O   LEU   128     -29.024  58.805 -15.867  1.00  0.00              
ATOM   1013  CG  LEU   128     -27.248  62.802 -14.660  1.00  0.00           C  
ATOM   1014  CD1 LEU   128     -27.102  64.096 -15.480  1.00  0.00           C  
ATOM   1015  CD2 LEU   128     -28.408  62.856 -13.651  1.00  0.00           C  
ATOM   1016  N   GLU   129     -26.841  58.483 -16.302  1.00  0.00              
ATOM   1017  CA  GLU   129     -27.147  57.422 -17.220  1.00  0.00              
ATOM   1018  CB  GLU   129     -25.913  56.776 -17.869  1.00  0.00              
ATOM   1019  C   GLU   129     -27.871  56.345 -16.498  1.00  0.00              
ATOM   1020  O   GLU   129     -28.858  55.807 -17.000  1.00  0.00              
ATOM   1021  CG  GLU   129     -25.459  57.492 -19.137  1.00  0.00           C  
ATOM   1022  CD  GLU   129     -26.274  56.896 -20.278  1.00  0.00           C  
ATOM   1023  OE1 GLU   129     -26.353  55.641 -20.340  1.00  0.00           O  
ATOM   1024  OE2 GLU   129     -26.824  57.675 -21.102  1.00  0.00           O  
ATOM   1025  N   ILE   130     -27.413  56.011 -15.283  1.00  0.00              
ATOM   1026  CA  ILE   130     -28.045  54.934 -14.598  1.00  0.00              
ATOM   1027  CB  ILE   130     -27.274  54.468 -13.383  1.00  0.00              
ATOM   1028  C   ILE   130     -29.474  55.298 -14.312  1.00  0.00              
ATOM   1029  O   ILE   130     -30.362  54.459 -14.444  1.00  0.00              
ATOM   1030  CG2 ILE   130     -25.918  53.948 -13.890  1.00  0.00           C  
ATOM   1031  CG1 ILE   130     -27.112  55.551 -12.314  1.00  0.00           C  
ATOM   1032  CD1 ILE   130     -26.402  55.050 -11.056  1.00  0.00           C  
ATOM   1033  N   HIS   131     -29.738  56.555 -13.902  1.00  0.00              
ATOM   1034  CA  HIS   131     -31.075  56.982 -13.595  1.00  0.00              
ATOM   1035  CB  HIS   131     -31.116  58.253 -12.747  1.00  0.00              
ATOM   1036  C   HIS   131     -31.953  57.200 -14.805  1.00  0.00              
ATOM   1037  O   HIS   131     -33.128  56.844 -14.778  1.00  0.00              
ATOM   1038  ND1 HIS   131     -33.543  58.995 -12.660  1.00  0.00           N  
ATOM   1039  CG  HIS   131     -32.448  58.392 -12.086  1.00  0.00           C  
ATOM   1040  NE2 HIS   131     -34.181  58.306 -10.645  1.00  0.00           N  
ATOM   1041  CD2 HIS   131     -32.854  57.974 -10.856  1.00  0.00           C  
ATOM   1042  CE1 HIS   131     -34.551  58.916 -11.756  1.00  0.00           C  
ATOM   1043  N   GLY   132     -31.437  57.812 -15.895  1.00  0.00              
ATOM   1044  CA  GLY   132     -32.250  58.080 -17.058  1.00  0.00              
ATOM   1045  C   GLY   132     -31.338  58.212 -18.243  1.00  0.00              
ATOM   1046  O   GLY   132     -30.126  58.358 -18.098  1.00  0.00              
ATOM   1047  N   ALA   133     -31.897  58.190 -19.470  1.00  0.00              
ATOM   1048  CA  ALA   133     -31.039  58.256 -20.622  1.00  0.00              
ATOM   1049  CB  ALA   133     -31.043  56.964 -21.456  1.00  0.00              
ATOM   1050  C   ALA   133     -31.517  59.349 -21.512  1.00  0.00              
ATOM   1051  O   ALA   133     -32.706  59.653 -21.563  1.00  0.00              
ATOM   1052  N   LYS   134     -30.578  59.988 -22.232  1.00  0.00              
ATOM   1053  CA  LYS   134     -30.960  61.058 -23.097  1.00  0.00              
ATOM   1054  CB  LYS   134     -30.463  62.418 -22.581  1.00  0.00              
ATOM   1055  C   LYS   134     -30.280  60.819 -24.406  1.00  0.00              
ATOM   1056  O   LYS   134     -29.109  60.450 -24.433  1.00  0.00              
ATOM   1057  CG  LYS   134     -30.827  63.629 -23.443  1.00  0.00           C  
ATOM   1058  CD  LYS   134     -32.303  64.027 -23.402  1.00  0.00           C  
ATOM   1059  CE  LYS   134     -33.108  63.568 -24.617  1.00  0.00           C  
ATOM   1060  NZ  LYS   134     -34.359  64.348 -24.701  1.00  0.00           N  
ATOM   1061  N   HIS   135     -31.006  60.989 -25.527  1.00  0.00              
ATOM   1062  CA  HIS   135     -30.347  60.929 -26.798  1.00  0.00              
ATOM   1063  CB  HIS   135     -31.108  60.153 -27.903  1.00  0.00              
ATOM   1064  C   HIS   135     -30.197  62.348 -27.256  1.00  0.00              
ATOM   1065  O   HIS   135     -31.150  62.938 -27.765  1.00  0.00              
ATOM   1066  ND1 HIS   135     -31.650  57.721 -28.456  1.00  0.00           N  
ATOM   1067  CG  HIS   135     -30.818  58.677 -27.913  1.00  0.00           C  
ATOM   1068  NE2 HIS   135     -29.836  56.651 -27.739  1.00  0.00           N  
ATOM   1069  CD2 HIS   135     -29.718  58.004 -27.478  1.00  0.00           C  
ATOM   1070  CE1 HIS   135     -31.012  56.528 -28.326  1.00  0.00           C  
ATOM   1071  N   PRO   136     -29.040  62.942 -27.067  1.00  0.00              
ATOM   1072  CA  PRO   136     -28.933  64.304 -27.501  1.00  0.00              
ATOM   1073  CB  PRO   136     -28.016  65.044 -26.543  1.00  0.00              
ATOM   1074  C   PRO   136     -28.429  64.489 -28.878  1.00  0.00              
ATOM   1075  O   PRO   136     -27.985  63.528 -29.510  1.00  0.00              
ATOM   1076  CD  PRO   136     -28.320  62.774 -25.812  1.00  0.00           C  
ATOM   1077  CG  PRO   136     -28.068  64.194 -25.278  1.00  0.00           C  
ATOM   1078  N   MET   137     -28.472  65.764 -29.312  1.00  0.00              
ATOM   1079  CA  MET   137     -27.847  66.136 -30.531  1.00  0.00              
ATOM   1080  CB  MET   137     -27.818  67.663 -30.714  1.00  0.00              
ATOM   1081  C   MET   137     -26.488  65.692 -30.242  1.00  0.00              
ATOM   1082  O   MET   137     -25.888  64.997 -31.061  1.00  0.00              
ATOM   1083  CG  MET   137     -26.826  68.134 -31.773  1.00  0.00           C  
ATOM   1084  SD  MET   137     -27.275  67.712 -33.478  1.00  0.00           S  
ATOM   1085  CE  MET   137     -25.574  67.871 -34.090  1.00  0.00           C  
ATOM   1086  N   ALA   138     -25.996  66.090 -29.045  1.00  0.00              
ATOM   1087  CA  ALA   138     -24.865  65.380 -28.573  1.00  0.00              
ATOM   1088  CB  ALA   138     -23.671  65.379 -29.532  1.00  0.00              
ATOM   1089  C   ALA   138     -24.313  65.859 -27.287  1.00  0.00              
ATOM   1090  O   ALA   138     -23.791  66.969 -27.195  1.00  0.00              
ATOM   1091  N   PRO   139     -24.391  65.018 -26.292  1.00  0.00              
ATOM   1092  CA  PRO   139     -23.597  65.167 -25.122  1.00  0.00              
ATOM   1093  CB  PRO   139     -24.145  64.156 -24.132  1.00  0.00              
ATOM   1094  C   PRO   139     -22.222  64.814 -25.592  1.00  0.00              
ATOM   1095  O   PRO   139     -21.249  65.368 -25.094  1.00  0.00              
ATOM   1096  CD  PRO   139     -25.178  63.797 -26.292  1.00  0.00           C  
ATOM   1097  CG  PRO   139     -24.732  63.048 -25.024  1.00  0.00           C  
ATOM   1098  N   MET   140     -22.141  63.899 -26.579  1.00  0.00              
ATOM   1099  CA  MET   140     -20.921  63.391 -27.149  1.00  0.00              
ATOM   1100  CB  MET   140     -21.239  62.376 -28.259  1.00  0.00              
ATOM   1101  C   MET   140     -20.179  64.517 -27.778  1.00  0.00              
ATOM   1102  O   MET   140     -18.976  64.685 -27.584  1.00  0.00              
ATOM   1103  CG  MET   140     -20.104  61.985 -29.214  1.00  0.00           C  
ATOM   1104  SD  MET   140     -18.921  60.729 -28.645  1.00  0.00           S  
ATOM   1105  CE  MET   140     -18.323  60.311 -30.310  1.00  0.00           C  
ATOM   1106  N   HIS   141     -20.905  65.361 -28.522  1.00  0.00              
ATOM   1107  CA  HIS   141     -20.244  66.415 -29.221  1.00  0.00              
ATOM   1108  CB  HIS   141     -21.209  67.134 -30.183  1.00  0.00              
ATOM   1109  C   HIS   141     -19.812  67.314 -28.110  1.00  0.00              
ATOM   1110  O   HIS   141     -20.298  67.142 -27.006  1.00  0.00              
ATOM   1111  ND1 HIS   141     -19.958  68.931 -31.514  1.00  0.00           N  
ATOM   1112  CG  HIS   141     -20.581  67.707 -31.422  1.00  0.00           C  
ATOM   1113  NE2 HIS   141     -19.890  68.027 -33.547  1.00  0.00           N  
ATOM   1114  CD2 HIS   141     -20.529  67.169 -32.671  1.00  0.00           C  
ATOM   1115  CE1 HIS   141     -19.564  69.072 -32.807  1.00  0.00           C  
ATOM   1116  N   VAL   142     -18.859  68.237 -28.329  1.00  0.00              
ATOM   1117  CA  VAL   142     -18.337  69.151 -27.339  1.00  0.00              
ATOM   1118  CB  VAL   142     -19.296  70.191 -26.797  1.00  0.00              
ATOM   1119  C   VAL   142     -17.696  68.476 -26.165  1.00  0.00              
ATOM   1120  O   VAL   142     -17.774  68.996 -25.054  1.00  0.00              
ATOM   1121  CG1 VAL   142     -19.867  70.967 -27.987  1.00  0.00           C  
ATOM   1122  CG2 VAL   142     -20.339  69.596 -25.835  1.00  0.00           C  
ATOM   1123  N   LYS   143     -17.003  67.334 -26.357  1.00  0.00              
ATOM   1124  CA  LYS   143     -16.362  66.779 -25.194  1.00  0.00              
ATOM   1125  CB  LYS   143     -16.537  65.269 -24.984  1.00  0.00              
ATOM   1126  C   LYS   143     -14.893  66.995 -25.276  1.00  0.00              
ATOM   1127  O   LYS   143     -14.248  66.592 -26.242  1.00  0.00              
ATOM   1128  CG  LYS   143     -17.867  64.872 -24.361  1.00  0.00           C  
ATOM   1129  CD  LYS   143     -18.077  63.364 -24.241  1.00  0.00           C  
ATOM   1130  CE  LYS   143     -19.355  62.983 -23.492  1.00  0.00           C  
ATOM   1131  NZ  LYS   143     -20.420  62.563 -24.420  1.00  0.00           N  
ATOM   1132  N   THR   144     -14.349  67.720 -24.279  1.00  0.00              
ATOM   1133  CA  THR   144     -12.936  67.957 -24.192  1.00  0.00              
ATOM   1134  CB  THR   144     -12.562  69.164 -23.396  1.00  0.00              
ATOM   1135  C   THR   144     -12.184  66.831 -23.534  1.00  0.00              
ATOM   1136  O   THR   144     -11.053  66.530 -23.904  1.00  0.00              
ATOM   1137  OG1 THR   144     -13.262  70.300 -23.867  1.00  0.00           O  
ATOM   1138  CG2 THR   144     -11.049  69.385 -23.583  1.00  0.00           C  
ATOM   1139  N   ALA   145     -12.807  66.186 -22.533  1.00  0.00              
ATOM   1140  CA  ALA   145     -12.146  65.341 -21.572  1.00  0.00              
ATOM   1141  CB  ALA   145     -13.104  64.913 -20.446  1.00  0.00              
ATOM   1142  C   ALA   145     -11.449  64.105 -22.059  1.00  0.00              
ATOM   1143  O   ALA   145     -10.356  63.823 -21.573  1.00  0.00              
ATOM   1144  N   ARG   146     -12.009  63.344 -23.017  1.00  0.00              
ATOM   1145  CA  ARG   146     -11.475  62.041 -23.308  1.00  0.00              
ATOM   1146  CB  ARG   146     -10.083  62.048 -23.961  1.00  0.00              
ATOM   1147  C   ARG   146     -11.352  61.324 -22.000  1.00  0.00              
ATOM   1148  O   ARG   146     -10.274  61.184 -21.435  1.00  0.00              
ATOM   1149  CG  ARG   146      -9.551  60.636 -24.222  1.00  0.00           C  
ATOM   1150  CD  ARG   146     -10.161  59.943 -25.443  1.00  0.00           C  
ATOM   1151  NE  ARG   146      -9.937  58.479 -25.283  1.00  0.00           N  
ATOM   1152  CZ  ARG   146     -10.997  57.669 -24.990  1.00  0.00           C  
ATOM   1153  NH1 ARG   146     -12.261  58.184 -24.957  1.00  0.00           N  
ATOM   1154  NH2 ARG   146     -10.799  56.344 -24.731  1.00  0.00           N  
ATOM   1155  N   GLU   147     -12.507  60.892 -21.484  1.00  0.00              
ATOM   1156  CA  GLU   147     -12.785  60.144 -20.295  1.00  0.00              
ATOM   1157  CB  GLU   147     -12.624  60.859 -18.929  1.00  0.00              
ATOM   1158  C   GLU   147     -14.243  60.012 -20.451  1.00  0.00              
ATOM   1159  O   GLU   147     -14.815  58.934 -20.490  1.00  0.00              
ATOM   1160  CG  GLU   147     -11.209  60.891 -18.341  1.00  0.00           C  
ATOM   1161  CD  GLU   147     -11.288  61.324 -16.874  1.00  0.00           C  
ATOM   1162  OE1 GLU   147     -12.230  62.076 -16.503  1.00  0.00           O  
ATOM   1163  OE2 GLU   147     -10.391  60.895 -16.099  1.00  0.00           O  
ATOM   1164  N   VAL   148     -14.874  61.188 -20.542  1.00  0.00              
ATOM   1165  CA  VAL   148     -16.283  61.305 -20.729  1.00  0.00              
ATOM   1166  CB  VAL   148     -16.733  62.720 -20.573  1.00  0.00              
ATOM   1167  C   VAL   148     -16.673  60.808 -22.095  1.00  0.00              
ATOM   1168  O   VAL   148     -17.689  60.130 -22.233  1.00  0.00              
ATOM   1169  CG1 VAL   148     -18.244  62.765 -20.789  1.00  0.00           C  
ATOM   1170  CG2 VAL   148     -16.303  63.234 -19.191  1.00  0.00           C  
ATOM   1171  N   PRO   149     -15.922  61.127 -23.124  1.00  0.00              
ATOM   1172  CA  PRO   149     -16.299  60.673 -24.438  1.00  0.00              
ATOM   1173  CB  PRO   149     -15.335  61.362 -25.404  1.00  0.00              
ATOM   1174  C   PRO   149     -16.311  59.182 -24.554  1.00  0.00              
ATOM   1175  O   PRO   149     -17.179  58.644 -25.242  1.00  0.00              
ATOM   1176  CD  PRO   149     -15.177  62.379 -23.183  1.00  0.00           C  
ATOM   1177  CG  PRO   149     -14.999  62.683 -24.687  1.00  0.00           C  
ATOM   1178  N   GLU   150     -15.365  58.488 -23.899  1.00  0.00              
ATOM   1179  CA  GLU   150     -15.346  57.065 -24.032  1.00  0.00              
ATOM   1180  CB  GLU   150     -14.094  56.389 -23.440  1.00  0.00              
ATOM   1181  C   GLU   150     -16.557  56.520 -23.362  1.00  0.00              
ATOM   1182  O   GLU   150     -17.175  55.570 -23.840  1.00  0.00              
ATOM   1183  CG  GLU   150     -13.915  56.566 -21.933  1.00  0.00           C  
ATOM   1184  CD  GLU   150     -12.667  55.796 -21.526  1.00  0.00           C  
ATOM   1185  OE1 GLU   150     -12.002  55.229 -22.434  1.00  0.00           O  
ATOM   1186  OE2 GLU   150     -12.360  55.758 -20.304  1.00  0.00           O  
ATOM   1187  N   TYR   151     -16.931  57.117 -22.219  1.00  0.00              
ATOM   1188  CA  TYR   151     -18.087  56.653 -21.524  1.00  0.00              
ATOM   1189  CB  TYR   151     -18.292  57.304 -20.145  1.00  0.00              
ATOM   1190  C   TYR   151     -19.298  56.883 -22.362  1.00  0.00              
ATOM   1191  O   TYR   151     -20.170  56.032 -22.428  1.00  0.00              
ATOM   1192  CG  TYR   151     -17.381  56.618 -19.180  1.00  0.00           C  
ATOM   1193  CD1 TYR   151     -16.032  56.872 -19.159  1.00  0.00           C  
ATOM   1194  CD2 TYR   151     -17.887  55.708 -18.279  1.00  0.00           C  
ATOM   1195  CE1 TYR   151     -15.207  56.234 -18.261  1.00  0.00           C  
ATOM   1196  CE2 TYR   151     -17.071  55.066 -17.378  1.00  0.00           C  
ATOM   1197  CZ  TYR   151     -15.723  55.328 -17.367  1.00  0.00           C  
ATOM   1198  OH  TYR   151     -14.877  54.675 -16.446  1.00  0.00           O  
ATOM   1199  N   GLU   152     -19.430  58.023 -23.045  1.00  0.00              
ATOM   1200  CA  GLU   152     -20.661  58.187 -23.764  1.00  0.00              
ATOM   1201  CB  GLU   152     -20.801  59.580 -24.383  1.00  0.00              
ATOM   1202  C   GLU   152     -20.772  57.168 -24.862  1.00  0.00              
ATOM   1203  O   GLU   152     -21.837  56.589 -25.077  1.00  0.00              
ATOM   1204  CG  GLU   152     -22.175  59.801 -25.006  1.00  0.00           C  
ATOM   1205  CD  GLU   152     -23.219  59.722 -23.901  1.00  0.00           C  
ATOM   1206  OE1 GLU   152     -22.818  59.531 -22.724  1.00  0.00           O  
ATOM   1207  OE2 GLU   152     -24.432  59.849 -24.221  1.00  0.00           O  
ATOM   1208  N   ILE   153     -19.668  56.905 -25.585  1.00  0.00              
ATOM   1209  CA  ILE   153     -19.751  55.994 -26.690  1.00  0.00              
ATOM   1210  CB  ILE   153     -18.471  55.839 -27.460  1.00  0.00              
ATOM   1211  C   ILE   153     -20.113  54.635 -26.205  1.00  0.00              
ATOM   1212  O   ILE   153     -20.956  53.964 -26.800  1.00  0.00              
ATOM   1213  CG2 ILE   153     -18.622  54.616 -28.382  1.00  0.00           C  
ATOM   1214  CG1 ILE   153     -18.111  57.138 -28.199  1.00  0.00           C  
ATOM   1215  CD1 ILE   153     -19.132  57.530 -29.266  1.00  0.00           C  
ATOM   1216  N   ASN   154     -19.486  54.186 -25.101  1.00  0.00              
ATOM   1217  CA  ASN   154     -19.722  52.834 -24.699  1.00  0.00              
ATOM   1218  CB  ASN   154     -18.814  52.409 -23.520  1.00  0.00              
ATOM   1219  C   ASN   154     -21.193  52.640 -24.416  1.00  0.00              
ATOM   1220  O   ASN   154     -21.795  51.763 -25.034  1.00  0.00              
ATOM   1221  CG  ASN   154     -18.976  50.915 -23.278  1.00  0.00           C  
ATOM   1222  OD1 ASN   154     -20.092  50.429 -23.109  1.00  0.00           O  
ATOM   1223  ND2 ASN   154     -17.842  50.162 -23.250  1.00  0.00           N  
ATOM   1224  N   PRO   155     -21.842  53.384 -23.553  1.00  0.00              
ATOM   1225  CA  PRO   155     -23.246  53.133 -23.420  1.00  0.00              
ATOM   1226  CB  PRO   155     -23.697  53.895 -22.185  1.00  0.00              
ATOM   1227  C   PRO   155     -24.217  53.183 -24.547  1.00  0.00              
ATOM   1228  O   PRO   155     -24.798  52.150 -24.874  1.00  0.00              
ATOM   1229  CD  PRO   155     -21.291  53.517 -22.212  1.00  0.00           C  
ATOM   1230  CG  PRO   155     -22.484  53.732 -21.260  1.00  0.00           C  
ATOM   1231  N   SER   156     -24.412  54.346 -25.169  1.00  0.00              
ATOM   1232  CA  SER   156     -25.444  54.447 -26.156  1.00  0.00              
ATOM   1233  CB  SER   156     -25.894  55.900 -26.351  1.00  0.00              
ATOM   1234  C   SER   156     -24.977  53.968 -27.481  1.00  0.00              
ATOM   1235  O   SER   156     -25.793  53.844 -28.394  1.00  0.00              
ATOM   1236  OG  SER   156     -26.910  55.962 -27.339  1.00  0.00           O  
ATOM   1237  N   GLU   157     -23.687  53.603 -27.607  1.00  0.00              
ATOM   1238  CA  GLU   157     -23.168  53.648 -28.934  1.00  0.00              
ATOM   1239  CB  GLU   157     -23.859  52.739 -29.967  1.00  0.00              
ATOM   1240  C   GLU   157     -23.507  55.068 -29.246  1.00  0.00              
ATOM   1241  O   GLU   157     -24.482  55.379 -29.932  1.00  0.00              
ATOM   1242  CG  GLU   157     -23.440  53.056 -31.404  1.00  0.00           C  
ATOM   1243  CD  GLU   157     -24.326  52.256 -32.347  1.00  0.00           C  
ATOM   1244  OE1 GLU   157     -24.594  51.064 -32.042  1.00  0.00           O  
ATOM   1245  OE2 GLU   157     -24.748  52.832 -33.385  1.00  0.00           O  
ATOM   1246  N   LEU   158     -22.713  55.990 -28.678  1.00  0.00              
ATOM   1247  CA  LEU   158     -23.083  57.346 -28.869  1.00  0.00              
ATOM   1248  CB  LEU   158     -22.241  58.330 -28.047  1.00  0.00              
ATOM   1249  C   LEU   158     -22.871  57.569 -30.329  1.00  0.00              
ATOM   1250  O   LEU   158     -21.874  57.129 -30.902  1.00  0.00              
ATOM   1251  CG  LEU   158     -22.911  59.709 -27.923  1.00  0.00           C  
ATOM   1252  CD1 LEU   158     -23.119  60.366 -29.290  1.00  0.00           C  
ATOM   1253  CD2 LEU   158     -24.216  59.615 -27.112  1.00  0.00           C  
ATOM   1254  N   ASP   159     -23.843  58.232 -30.976  1.00  0.00              
ATOM   1255  CA  ASP   159     -23.796  58.478 -32.384  1.00  0.00              
ATOM   1256  CB  ASP   159     -25.007  59.325 -32.821  1.00  0.00              
ATOM   1257  C   ASP   159     -22.535  59.251 -32.656  1.00  0.00              
ATOM   1258  O   ASP   159     -22.482  60.468 -32.485  1.00  0.00              
ATOM   1259  CG  ASP   159     -25.260  59.179 -34.311  1.00  0.00           C  
ATOM   1260  OD1 ASP   159     -24.331  58.747 -35.046  1.00  0.00           O  
ATOM   1261  OD2 ASP   159     -26.405  59.496 -34.731  1.00  0.00           O  
ATOM   1262  N   PHE   160     -21.473  58.545 -33.092  1.00  0.00              
ATOM   1263  CA  PHE   160     -20.213  59.183 -33.348  1.00  0.00              
ATOM   1264  CB  PHE   160     -19.115  58.191 -33.785  1.00  0.00              
ATOM   1265  C   PHE   160     -20.418  60.139 -34.478  1.00  0.00              
ATOM   1266  O   PHE   160     -19.988  61.289 -34.414  1.00  0.00              
ATOM   1267  CG  PHE   160     -17.766  58.836 -33.704  1.00  0.00           C  
ATOM   1268  CD1 PHE   160     -17.063  58.818 -32.520  1.00  0.00           C  
ATOM   1269  CD2 PHE   160     -17.192  59.444 -34.801  1.00  0.00           C  
ATOM   1270  CE1 PHE   160     -15.819  59.399 -32.435  1.00  0.00           C  
ATOM   1271  CE2 PHE   160     -15.947  60.028 -34.723  1.00  0.00           C  
ATOM   1272  CZ  PHE   160     -15.259  60.007 -33.534  1.00  0.00           C  
ATOM   1273  N   THR   161     -21.097  59.682 -35.549  1.00  0.00              
ATOM   1274  CA  THR   161     -21.319  60.541 -36.675  1.00  0.00              
ATOM   1275  CB  THR   161     -21.149  59.854 -38.007  1.00  0.00              
ATOM   1276  C   THR   161     -22.740  61.084 -36.603  1.00  0.00              
ATOM   1277  O   THR   161     -23.691  60.326 -36.937  1.00  0.00              
ATOM   1278  OG1 THR   161     -22.034  58.747 -38.120  1.00  0.00           O  
ATOM   1279  CG2 THR   161     -19.691  59.389 -38.151  1.00  0.00           C  
ATOM   1280  OXT THR   161     -22.895  62.272 -36.213  1.00  0.00           O  
TER
