# Supplementary material for: Insights into the Structure, Function, and Ion-Mediated Signaling Pathways Transduced by Plant Integrin-Linked Kinases
Source: Front Plant Sci. 2017 Apr 3;8:376. doi: 10.3389/fpls.2017.00376 (PMC5376563; doi:10.3389/fpls.2017.00376)
Supplement: DATA S2 — Model and information associated with 3D structure prediction of ankyrin repeat domains of ILK1 to ILK6. [file Data_Sheet_2.ZIP › SDATA_2_ILKs_AR_SupplementalData/ILK6_final.casp.pdb]

REMARK  99  Chain ID : 1
REMARK  99  Residues : 164
REMARK  99  Atoms    : 1268
REMARK  99  File     : final.sc.pdb
ATOM      1  N   MET     1     -24.340  72.251  23.244  1.00  0.00              
ATOM      2  CA  MET     1     -24.636  73.388  22.343  1.00  0.00              
ATOM      3  CB  MET     1     -25.150  72.868  20.984  1.00  0.00              
ATOM      4  C   MET     1     -25.694  74.228  22.973  1.00  0.00              
ATOM      5  O   MET     1     -26.679  73.711  23.498  1.00  0.00              
ATOM      6  CG  MET     1     -25.118  73.906  19.858  1.00  0.00           C  
ATOM      7  SD  MET     1     -25.719  73.309  18.246  1.00  0.00           S  
ATOM      8  CE  MET     1     -24.728  74.481  17.275  1.00  0.00           C  
ATOM      9  N   SER     2     -25.504  75.559  22.957  1.00  0.00              
ATOM     10  CA  SER     2     -26.488  76.417  23.542  1.00  0.00              
ATOM     11  CB  SER     2     -25.960  77.826  23.871  1.00  0.00              
ATOM     12  C   SER     2     -27.618  76.520  22.571  1.00  0.00              
ATOM     13  O   SER     2     -27.526  76.022  21.450  1.00  0.00              
ATOM     14  OG  SER     2     -25.427  78.438  22.707  1.00  0.00           O  
ATOM     15  N   SER     3     -28.738  77.143  22.990  1.00  0.00              
ATOM     16  CA  SER     3     -29.859  77.237  22.103  1.00  0.00              
ATOM     17  CB  SER     3     -31.203  77.136  22.852  1.00  0.00              
ATOM     18  C   SER     3     -29.793  78.552  21.390  1.00  0.00              
ATOM     19  O   SER     3     -30.488  79.508  21.733  1.00  0.00              
ATOM     20  OG  SER     3     -31.276  78.136  23.858  1.00  0.00           O  
ATOM     21  N   ASP     4     -28.957  78.601  20.335  1.00  0.00              
ATOM     22  CA  ASP     4     -28.772  79.774  19.531  1.00  0.00              
ATOM     23  CB  ASP     4     -27.351  79.839  18.936  1.00  0.00              
ATOM     24  C   ASP     4     -29.792  79.722  18.429  1.00  0.00              
ATOM     25  O   ASP     4     -30.453  78.702  18.253  1.00  0.00              
ATOM     26  CG  ASP     4     -27.165  81.162  18.214  1.00  0.00           C  
ATOM     27  OD1 ASP     4     -26.737  82.145  18.875  1.00  0.00           O  
ATOM     28  OD2 ASP     4     -27.459  81.209  16.990  1.00  0.00           O  
ATOM     29  N   SER     5     -29.960  80.825  17.663  1.00  0.00              
ATOM     30  CA  SER     5     -30.939  80.872  16.606  1.00  0.00              
ATOM     31  CB  SER     5     -31.498  82.287  16.368  1.00  0.00              
ATOM     32  C   SER     5     -30.298  80.451  15.324  1.00  0.00              
ATOM     33  O   SER     5     -29.337  81.060  14.855  1.00  0.00              
ATOM     34  OG  SER     5     -32.400  82.287  15.271  1.00  0.00           O  
ATOM     35  N   PRO     6     -30.798  79.372  14.784  1.00  0.00              
ATOM     36  CA  PRO     6     -30.282  78.847  13.554  1.00  0.00              
ATOM     37  CB  PRO     6     -30.762  77.399  13.473  1.00  0.00              
ATOM     38  C   PRO     6     -30.639  79.613  12.322  1.00  0.00              
ATOM     39  O   PRO     6     -29.833  79.645  11.392  1.00  0.00              
ATOM     40  CD  PRO     6     -31.366  78.324  15.618  1.00  0.00           C  
ATOM     41  CG  PRO     6     -30.999  77.000  14.936  1.00  0.00           C  
ATOM     42  N   ALA     7     -31.838  80.221  12.273  1.00  0.00              
ATOM     43  CA  ALA     7     -32.188  80.850  11.038  1.00  0.00              
ATOM     44  CB  ALA     7     -33.709  80.924  10.801  1.00  0.00              
ATOM     45  C   ALA     7     -31.664  82.238  11.096  1.00  0.00              
ATOM     46  O   ALA     7     -32.370  83.185  11.435  1.00  0.00              
ATOM     47  N   ALA     8     -30.381  82.382  10.741  1.00  0.00              
ATOM     48  CA  ALA     8     -29.789  83.675  10.663  1.00  0.00              
ATOM     49  CB  ALA     8     -28.957  84.067  11.897  1.00  0.00              
ATOM     50  C   ALA     8     -28.847  83.591   9.515  1.00  0.00              
ATOM     51  O   ALA     8     -28.139  82.604   9.347  1.00  0.00              
ATOM     52  N   GLY     9     -28.823  84.635   8.681  1.00  0.00              
ATOM     53  CA  GLY     9     -27.939  84.681   7.558  1.00  0.00              
ATOM     54  C   GLY     9     -28.218  86.036   7.022  1.00  0.00              
ATOM     55  O   GLY     9     -29.328  86.529   7.196  1.00  0.00              
ATOM     56  N   ASP    10     -27.266  86.748   6.402  1.00  0.00              
ATOM     57  CA  ASP    10     -25.877  86.527   6.177  1.00  0.00              
ATOM     58  CB  ASP    10     -25.504  85.057   5.937  1.00  0.00              
ATOM     59  C   ASP    10     -25.650  87.298   4.923  1.00  0.00              
ATOM     60  O   ASP    10     -26.590  87.485   4.155  1.00  0.00              
ATOM     61  CG  ASP    10     -23.990  84.949   5.826  1.00  0.00           C  
ATOM     62  OD1 ASP    10     -23.426  85.455   4.821  1.00  0.00           O  
ATOM     63  OD2 ASP    10     -23.376  84.358   6.753  1.00  0.00           O  
ATOM     64  N   GLY    11     -24.451  87.863   4.706  1.00  0.00              
ATOM     65  CA  GLY    11     -24.280  88.490   3.431  1.00  0.00              
ATOM     66  C   GLY    11     -24.169  87.355   2.463  1.00  0.00              
ATOM     67  O   GLY    11     -23.243  86.553   2.536  1.00  0.00              
ATOM     68  N   GLY    12     -25.075  87.257   1.483  1.00  0.00              
ATOM     69  CA  GLY    12     -24.914  86.134   0.611  1.00  0.00              
ATOM     70  C   GLY    12     -25.688  84.960   1.143  1.00  0.00              
ATOM     71  O   GLY    12     -25.448  83.824   0.743  1.00  0.00              
ATOM     72  N   GLU    13     -26.639  85.213   2.064  1.00  0.00              
ATOM     73  CA  GLU    13     -27.541  84.225   2.598  1.00  0.00              
ATOM     74  CB  GLU    13     -28.716  83.890   1.664  1.00  0.00              
ATOM     75  C   GLU    13     -26.896  82.941   3.036  1.00  0.00              
ATOM     76  O   GLU    13     -27.131  81.888   2.447  1.00  0.00              
ATOM     77  CG  GLU    13     -29.837  84.933   1.691  1.00  0.00           C  
ATOM     78  CD  GLU    13     -29.472  86.117   0.810  1.00  0.00           C  
ATOM     79  OE1 GLU    13     -28.746  87.022   1.301  1.00  0.00           O  
ATOM     80  OE2 GLU    13     -29.920  86.133  -0.367  1.00  0.00           O  
ATOM     81  N   GLN    14     -26.071  82.988   4.103  1.00  0.00              
ATOM     82  CA  GLN    14     -25.467  81.791   4.623  1.00  0.00              
ATOM     83  CB  GLN    14     -23.939  81.873   4.759  1.00  0.00              
ATOM     84  C   GLN    14     -26.020  81.570   5.996  1.00  0.00              
ATOM     85  O   GLN    14     -26.206  82.511   6.769  1.00  0.00              
ATOM     86  CG  GLN    14     -23.230  82.024   3.413  1.00  0.00           C  
ATOM     87  CD  GLN    14     -21.728  82.019   3.662  1.00  0.00           C  
ATOM     88  OE1 GLN    14     -21.223  82.733   4.527  1.00  0.00           O  
ATOM     89  NE2 GLN    14     -20.994  81.180   2.886  1.00  0.00           N  
ATOM     90  N   ALA    15     -26.306  80.294   6.322  1.00  0.00              
ATOM     91  CA  ALA    15     -26.828  79.944   7.604  1.00  0.00              
ATOM     92  CB  ALA    15     -28.206  79.261   7.542  1.00  0.00              
ATOM     93  C   ALA    15     -25.863  78.974   8.189  1.00  0.00              
ATOM     94  O   ALA    15     -24.995  78.453   7.492  1.00  0.00              
ATOM     95  N   ALA    16     -25.972  78.743   9.508  1.00  0.00              
ATOM     96  CA  ALA    16     -25.097  77.831  10.181  1.00  0.00              
ATOM     97  CB  ALA    16     -25.391  77.728  11.688  1.00  0.00              
ATOM     98  C   ALA    16     -25.309  76.479   9.585  1.00  0.00              
ATOM     99  O   ALA    16     -24.372  75.693   9.465  1.00  0.00              
ATOM    100  N   ALA    17     -26.564  76.178   9.205  1.00  0.00              
ATOM    101  CA  ALA    17     -26.939  74.899   8.670  1.00  0.00              
ATOM    102  CB  ALA    17     -28.437  74.840   8.344  1.00  0.00              
ATOM    103  C   ALA    17     -26.166  74.651   7.412  1.00  0.00              
ATOM    104  O   ALA    17     -25.770  73.523   7.118  1.00  0.00              
ATOM    105  N   GLY    18     -25.954  75.709   6.615  1.00  0.00              
ATOM    106  CA  GLY    18     -25.238  75.578   5.383  1.00  0.00              
ATOM    107  C   GLY    18     -23.830  75.190   5.621  1.00  0.00              
ATOM    108  O   GLY    18     -23.313  74.395   4.849  1.00  0.00              
ATOM    109  N   THR    19     -23.179  75.808   6.633  1.00  0.00              
ATOM    110  CA  THR    19     -21.807  75.612   7.047  1.00  0.00              
ATOM    111  CB  THR    19     -21.326  76.703   7.961  1.00  0.00              
ATOM    112  C   THR    19     -21.604  74.310   7.767  1.00  0.00              
ATOM    113  O   THR    19     -20.513  73.738   7.723  1.00  0.00              
ATOM    114  OG1 THR    19     -21.429  77.965   7.317  1.00  0.00           O  
ATOM    115  CG2 THR    19     -19.862  76.424   8.347  1.00  0.00           C  
ATOM    116  N   SER    20     -22.613  73.826   8.511  1.00  0.00              
ATOM    117  CA  SER    20     -22.467  72.567   9.197  1.00  0.00              
ATOM    118  CB  SER    20     -23.588  72.335  10.225  1.00  0.00              
ATOM    119  C   SER    20     -22.490  71.436   8.216  1.00  0.00              
ATOM    120  O   SER    20     -21.732  70.471   8.329  1.00  0.00              
ATOM    121  OG  SER    20     -24.852  72.335   9.578  1.00  0.00           O  
ATOM    122  N   VAL    21     -23.396  71.521   7.229  1.00  0.00              
ATOM    123  CA  VAL    21     -23.549  70.480   6.260  1.00  0.00              
ATOM    124  CB  VAL    21     -24.756  70.712   5.417  1.00  0.00              
ATOM    125  C   VAL    21     -22.354  70.294   5.342  1.00  0.00              
ATOM    126  O   VAL    21     -21.938  69.149   5.187  1.00  0.00              
ATOM    127  CG1 VAL    21     -25.994  70.708   6.316  1.00  0.00           C  
ATOM    128  CG2 VAL    21     -24.610  71.989   4.584  1.00  0.00           C  
ATOM    129  N   PRO    22     -21.759  71.294   4.715  1.00  0.00              
ATOM    130  CA  PRO    22     -20.678  71.028   3.824  1.00  0.00              
ATOM    131  CB  PRO    22     -20.246  72.381   3.288  1.00  0.00              
ATOM    132  C   PRO    22     -19.547  70.318   4.492  1.00  0.00              
ATOM    133  O   PRO    22     -18.886  69.526   3.827  1.00  0.00              
ATOM    134  CD  PRO    22     -21.417  72.497   5.398  1.00  0.00           C  
ATOM    135  CG  PRO    22     -20.476  73.306   4.486  1.00  0.00           C  
ATOM    136  N   SER    23     -19.258  70.618   5.771  1.00  0.00              
ATOM    137  CA  SER    23     -18.237  69.890   6.449  1.00  0.00              
ATOM    138  CB  SER    23     -17.454  70.748   7.448  1.00  0.00              
ATOM    139  C   SER    23     -19.003  68.909   7.251  1.00  0.00              
ATOM    140  O   SER    23     -19.217  69.110   8.438  1.00  0.00              
ATOM    141  OG  SER    23     -16.625  69.914   8.238  1.00  0.00           O  
ATOM    142  N   PRO    24     -19.317  67.815   6.632  1.00  0.00              
ATOM    143  CA  PRO    24     -20.294  66.883   7.140  1.00  0.00              
ATOM    144  CB  PRO    24     -20.041  65.570   6.413  1.00  0.00              
ATOM    145  C   PRO    24     -20.314  66.640   8.606  1.00  0.00              
ATOM    146  O   PRO    24     -19.536  65.822   9.087  1.00  0.00              
ATOM    147  CD  PRO    24     -18.299  67.150   5.839  1.00  0.00           C  
ATOM    148  CG  PRO    24     -18.548  65.649   6.048  1.00  0.00           C  
ATOM    149  N   SER    25     -21.245  67.303   9.317  1.00  0.00              
ATOM    150  CA  SER    25     -21.377  67.045  10.717  1.00  0.00              
ATOM    151  CB  SER    25     -21.181  68.281  11.611  1.00  0.00              
ATOM    152  C   SER    25     -22.779  66.571  10.864  1.00  0.00              
ATOM    153  O   SER    25     -23.724  67.317  10.630  1.00  0.00              
ATOM    154  OG  SER    25     -21.292  67.911  12.977  1.00  0.00           O  
ATOM    155  N   TYR    26     -22.935  65.341  11.366  1.00  0.00              
ATOM    156  CA  TYR    26     -24.160  64.595  11.384  1.00  0.00              
ATOM    157  CB  TYR    26     -23.977  63.274  12.150  1.00  0.00              
ATOM    158  C   TYR    26     -25.276  65.362  12.032  1.00  0.00              
ATOM    159  O   TYR    26     -26.403  65.326  11.544  1.00  0.00              
ATOM    160  CG  TYR    26     -25.305  62.653  12.415  1.00  0.00           C  
ATOM    161  CD1 TYR    26     -25.932  61.867  11.475  1.00  0.00           C  
ATOM    162  CD2 TYR    26     -25.916  62.858  13.630  1.00  0.00           C  
ATOM    163  CE1 TYR    26     -27.156  61.300  11.746  1.00  0.00           C  
ATOM    164  CE2 TYR    26     -27.138  62.295  13.908  1.00  0.00           C  
ATOM    165  CZ  TYR    26     -27.760  61.515  12.963  1.00  0.00           C  
ATOM    166  OH  TYR    26     -29.015  60.936  13.246  1.00  0.00           O  
ATOM    167  N   ASP    27     -25.021  66.095  13.127  1.00  0.00              
ATOM    168  CA  ASP    27     -26.095  66.794  13.781  1.00  0.00              
ATOM    169  CB  ASP    27     -25.643  67.636  14.988  1.00  0.00              
ATOM    170  C   ASP    27     -26.740  67.741  12.793  1.00  0.00              
ATOM    171  O   ASP    27     -27.909  68.090  12.962  1.00  0.00              
ATOM    172  CG  ASP    27     -25.339  66.697  16.147  1.00  0.00           C  
ATOM    173  OD1 ASP    27     -26.244  65.905  16.519  1.00  0.00           O  
ATOM    174  OD2 ASP    27     -24.202  66.771  16.686  1.00  0.00           O  
ATOM    175  N   LYS    28     -25.989  68.166  11.745  1.00  0.00              
ATOM    176  CA  LYS    28     -26.367  69.129  10.729  1.00  0.00              
ATOM    177  CB  LYS    28     -25.439  69.160   9.510  1.00  0.00              
ATOM    178  C   LYS    28     -27.688  68.794  10.079  1.00  0.00              
ATOM    179  O   LYS    28     -28.087  67.634  10.000  1.00  0.00              
ATOM    180  CG  LYS    28     -25.595  67.853   8.729  1.00  0.00           C  
ATOM    181  CD  LYS    28     -25.285  67.913   7.242  1.00  0.00           C  
ATOM    182  CE  LYS    28     -26.590  67.833   6.458  1.00  0.00           C  
ATOM    183  NZ  LYS    28     -27.426  66.773   7.060  1.00  0.00           N  
ATOM    184  N   GLN    29     -28.394  69.855   9.604  1.00  0.00              
ATOM    185  CA  GLN    29     -29.629  69.799   8.850  1.00  0.00              
ATOM    186  CB  GLN    29     -30.830  69.168   9.571  1.00  0.00              
ATOM    187  C   GLN    29     -30.095  71.219   8.622  1.00  0.00              
ATOM    188  O   GLN    29     -29.412  72.159   9.022  1.00  0.00              
ATOM    189  CG  GLN    29     -30.819  67.651   9.725  1.00  0.00           C  
ATOM    190  CD  GLN    29     -32.225  67.286  10.182  1.00  0.00           C  
ATOM    191  OE1 GLN    29     -32.885  68.067  10.866  1.00  0.00           O  
ATOM    192  NE2 GLN    29     -32.711  66.083   9.772  1.00  0.00           N  
ATOM    193  N   LYS    30     -31.267  71.378   7.940  1.00  0.00              
ATOM    194  CA  LYS    30     -31.996  72.615   7.686  1.00  0.00              
ATOM    195  CB  LYS    30     -31.364  73.906   8.251  1.00  0.00              
ATOM    196  C   LYS    30     -32.133  72.810   6.185  1.00  0.00              
ATOM    197  O   LYS    30     -31.425  72.152   5.424  1.00  0.00              
ATOM    198  CG  LYS    30     -31.446  74.028   9.776  1.00  0.00           C  
ATOM    199  CD  LYS    30     -30.563  75.134  10.366  1.00  0.00           C  
ATOM    200  CE  LYS    30     -31.218  76.519  10.409  1.00  0.00           C  
ATOM    201  NZ  LYS    30     -31.129  77.175   9.086  1.00  0.00           N  
ATOM    202  N   GLU    31     -33.067  73.683   5.692  1.00  0.00              
ATOM    203  CA  GLU    31     -33.104  73.856   4.253  1.00  0.00              
ATOM    204  CB  GLU    31     -34.040  72.911   3.514  1.00  0.00              
ATOM    205  C   GLU    31     -33.550  75.230   3.814  1.00  0.00              
ATOM    206  O   GLU    31     -34.735  75.463   3.590  1.00  0.00              
ATOM    207  CG  GLU    31     -33.749  72.851   2.010  1.00  0.00           C  
ATOM    208  CD  GLU    31     -32.450  72.076   1.815  1.00  0.00           C  
ATOM    209  OE1 GLU    31     -31.529  72.235   2.662  1.00  0.00           O  
ATOM    210  OE2 GLU    31     -32.364  71.308   0.820  1.00  0.00           O  
ATOM    211  N   LYS    32     -32.616  76.170   3.576  1.00  0.00              
ATOM    212  CA  LYS    32     -33.030  77.458   3.078  1.00  0.00              
ATOM    213  CB  LYS    32     -32.710  78.646   4.008  1.00  0.00              
ATOM    214  C   LYS    32     -32.299  77.677   1.785  1.00  0.00              
ATOM    215  O   LYS    32     -31.450  76.869   1.414  1.00  0.00              
ATOM    216  CG  LYS    32     -33.248  79.992   3.501  1.00  0.00           C  
ATOM    217  CD  LYS    32     -34.776  80.086   3.477  1.00  0.00           C  
ATOM    218  CE  LYS    32     -35.314  81.382   2.862  1.00  0.00           C  
ATOM    219  NZ  LYS    32     -35.653  81.168   1.437  1.00  0.00           N  
ATOM    220  N   ALA    33     -32.634  78.757   1.042  1.00  0.00              
ATOM    221  CA  ALA    33     -31.963  79.042  -0.197  1.00  0.00              
ATOM    222  CB  ALA    33     -32.920  79.367  -1.356  1.00  0.00              
ATOM    223  C   ALA    33     -31.092  80.246  -0.001  1.00  0.00              
ATOM    224  O   ALA    33     -31.465  81.202   0.677  1.00  0.00              
ATOM    225  N   ARG    34     -29.886  80.210  -0.602  1.00  0.00              
ATOM    226  CA  ARG    34     -28.939  81.288  -0.514  1.00  0.00              
ATOM    227  CB  ARG    34     -27.485  80.812  -0.673  1.00  0.00              
ATOM    228  C   ARG    34     -29.285  82.239  -1.617  1.00  0.00              
ATOM    229  O   ARG    34     -30.291  82.054  -2.297  1.00  0.00              
ATOM    230  CG  ARG    34     -27.122  79.752   0.372  1.00  0.00           C  
ATOM    231  CD  ARG    34     -25.664  79.291   0.353  1.00  0.00           C  
ATOM    232  NE  ARG    34     -25.613  78.027   1.144  1.00  0.00           N  
ATOM    233  CZ  ARG    34     -24.421  77.479   1.520  1.00  0.00           C  
ATOM    234  NH1 ARG    34     -23.251  78.117   1.232  1.00  0.00           N  
ATOM    235  NH2 ARG    34     -24.393  76.286   2.183  1.00  0.00           N  
ATOM    236  N   VAL    35     -28.488  83.310  -1.808  1.00  0.00              
ATOM    237  CA  VAL    35     -28.817  84.269  -2.823  1.00  0.00              
ATOM    238  CB  VAL    35     -27.844  85.411  -2.921  1.00  0.00              
ATOM    239  C   VAL    35     -28.843  83.565  -4.143  1.00  0.00              
ATOM    240  O   VAL    35     -29.705  83.848  -4.974  1.00  0.00              
ATOM    241  CG1 VAL    35     -26.471  84.879  -3.368  1.00  0.00           C  
ATOM    242  CG2 VAL    35     -28.441  86.464  -3.870  1.00  0.00           C  
ATOM    243  N   SER    36     -27.881  82.642  -4.363  1.00  0.00              
ATOM    244  CA  SER    36     -27.748  81.882  -5.576  1.00  0.00              
ATOM    245  CB  SER    36     -26.351  81.261  -5.758  1.00  0.00              
ATOM    246  C   SER    36     -28.773  80.782  -5.663  1.00  0.00              
ATOM    247  O   SER    36     -28.906  80.169  -6.721  1.00  0.00              
ATOM    248  OG  SER    36     -26.111  80.289  -4.753  1.00  0.00           O  
ATOM    249  N   ARG    37     -29.558  80.545  -4.586  1.00  0.00              
ATOM    250  CA  ARG    37     -30.534  79.481  -4.511  1.00  0.00              
ATOM    251  CB  ARG    37     -31.350  79.319  -5.806  1.00  0.00              
ATOM    252  C   ARG    37     -29.884  78.163  -4.240  1.00  0.00              
ATOM    253  O   ARG    37     -30.413  77.121  -4.621  1.00  0.00              
ATOM    254  CG  ARG    37     -32.174  80.549  -6.185  1.00  0.00           C  
ATOM    255  CD  ARG    37     -33.303  80.860  -5.201  1.00  0.00           C  
ATOM    256  NE  ARG    37     -34.133  81.936  -5.812  1.00  0.00           N  
ATOM    257  CZ  ARG    37     -35.157  81.597  -6.648  1.00  0.00           C  
ATOM    258  NH1 ARG    37     -35.428  80.281  -6.888  1.00  0.00           N  
ATOM    259  NH2 ARG    37     -35.911  82.567  -7.243  1.00  0.00           N  
ATOM    260  N   THR    38     -28.729  78.164  -3.548  1.00  0.00              
ATOM    261  CA  THR    38     -28.139  76.909  -3.184  1.00  0.00              
ATOM    262  CB  THR    38     -26.641  76.903  -3.146  1.00  0.00              
ATOM    263  C   THR    38     -28.591  76.614  -1.802  1.00  0.00              
ATOM    264  O   THR    38     -28.436  77.418  -0.883  1.00  0.00              
ATOM    265  OG1 THR    38     -26.180  77.902  -2.253  1.00  0.00           O  
ATOM    266  CG2 THR    38     -26.086  77.139  -4.554  1.00  0.00           C  
ATOM    267  N   SER    39     -29.213  75.441  -1.643  1.00  0.00              
ATOM    268  CA  SER    39     -29.650  75.028  -0.358  1.00  0.00              
ATOM    269  CB  SER    39     -30.942  74.192  -0.407  1.00  0.00              
ATOM    270  C   SER    39     -28.564  74.177   0.204  1.00  0.00              
ATOM    271  O   SER    39     -27.527  73.945  -0.416  1.00  0.00              
ATOM    272  OG  SER    39     -30.739  73.030  -1.197  1.00  0.00           O  
ATOM    273  N   LEU    40     -28.799  73.699   1.430  1.00  0.00              
ATOM    274  CA  LEU    40     -27.868  72.898   2.152  1.00  0.00              
ATOM    275  CB  LEU    40     -28.398  72.614   3.561  1.00  0.00              
ATOM    276  C   LEU    40     -27.698  71.597   1.432  1.00  0.00              
ATOM    277  O   LEU    40     -26.614  71.015   1.427  1.00  0.00              
ATOM    278  CG  LEU    40     -28.816  73.910   4.277  1.00  0.00           C  
ATOM    279  CD1 LEU    40     -29.155  73.658   5.749  1.00  0.00           C  
ATOM    280  CD2 LEU    40     -27.790  75.025   4.059  1.00  0.00           C  
ATOM    281  N   ILE    41     -28.793  71.097   0.828  1.00  0.00              
ATOM    282  CA  ILE    41     -28.765  69.850   0.129  1.00  0.00              
ATOM    283  CB  ILE    41     -30.119  69.353  -0.259  1.00  0.00              
ATOM    284  C   ILE    41     -27.887  69.966  -1.073  1.00  0.00              
ATOM    285  O   ILE    41     -27.212  69.013  -1.458  1.00  0.00              
ATOM    286  CG2 ILE    41     -30.606  70.123  -1.496  1.00  0.00           C  
ATOM    287  CG1 ILE    41     -30.029  67.837  -0.459  1.00  0.00           C  
ATOM    288  CD1 ILE    41     -29.723  67.070   0.826  1.00  0.00           C  
ATOM    289  N   LEU    42     -27.899  71.136  -1.731  1.00  0.00              
ATOM    290  CA  LEU    42     -27.085  71.265  -2.903  1.00  0.00              
ATOM    291  CB  LEU    42     -27.303  72.588  -3.643  1.00  0.00              
ATOM    292  C   LEU    42     -25.639  71.144  -2.493  1.00  0.00              
ATOM    293  O   LEU    42     -24.857  70.460  -3.151  1.00  0.00              
ATOM    294  CG  LEU    42     -26.718  72.540  -5.059  1.00  0.00           C  
ATOM    295  CD1 LEU    42     -27.447  71.486  -5.905  1.00  0.00           C  
ATOM    296  CD2 LEU    42     -26.744  73.918  -5.723  1.00  0.00           C  
ATOM    297  N   TRP    43     -25.248  71.791  -1.372  1.00  0.00              
ATOM    298  CA  TRP    43     -23.887  71.761  -0.902  1.00  0.00              
ATOM    299  CB  TRP    43     -23.620  72.733   0.257  1.00  0.00              
ATOM    300  C   TRP    43     -23.494  70.381  -0.457  1.00  0.00              
ATOM    301  O   TRP    43     -22.346  69.968  -0.627  1.00  0.00              
ATOM    302  CG  TRP    43     -23.474  74.152  -0.224  1.00  0.00           C  
ATOM    303  CD2 TRP    43     -22.204  74.787  -0.420  1.00  0.00           C  
ATOM    304  CD1 TRP    43     -24.423  75.067  -0.563  1.00  0.00           C  
ATOM    305  NE1 TRP    43     -23.824  76.237  -0.965  1.00  0.00           N  
ATOM    306  CE2 TRP    43     -22.458  76.078  -0.881  1.00  0.00           C  
ATOM    307  CE3 TRP    43     -20.934  74.328  -0.231  1.00  0.00           C  
ATOM    308  CZ2 TRP    43     -21.435  76.936  -1.163  1.00  0.00           C  
ATOM    309  CZ3 TRP    43     -19.903  75.193  -0.514  1.00  0.00           C  
ATOM    310  CH2 TRP    43     -20.152  76.471  -0.971  1.00  0.00           C  
ATOM    311  N   HIS    44     -24.428  69.633   0.154  1.00  0.00              
ATOM    312  CA  HIS    44     -24.117  68.312   0.631  1.00  0.00              
ATOM    313  CB  HIS    44     -25.340  67.538   1.133  1.00  0.00              
ATOM    314  C   HIS    44     -23.711  67.483  -0.538  1.00  0.00              
ATOM    315  O   HIS    44     -22.783  66.679  -0.465  1.00  0.00              
ATOM    316  ND1 HIS    44     -27.500  68.306   2.185  1.00  0.00           N  
ATOM    317  CG  HIS    44     -26.128  68.277   2.146  1.00  0.00           C  
ATOM    318  NE2 HIS    44     -26.790  69.567   3.861  1.00  0.00           N  
ATOM    319  CD2 HIS    44     -25.710  69.044   3.176  1.00  0.00           C  
ATOM    320  CE1 HIS    44     -27.841  69.095   3.230  1.00  0.00           C  
ATOM    321  N   ALA    45     -24.458  67.631  -1.642  1.00  0.00              
ATOM    322  CA  ALA    45     -24.232  66.867  -2.833  1.00  0.00              
ATOM    323  CB  ALA    45     -25.272  67.144  -3.932  1.00  0.00              
ATOM    324  C   ALA    45     -22.891  67.199  -3.401  1.00  0.00              
ATOM    325  O   ALA    45     -22.189  66.318  -3.899  1.00  0.00              
ATOM    326  N   HIS    46     -22.513  68.490  -3.348  1.00  0.00              
ATOM    327  CA  HIS    46     -21.269  68.942  -3.898  1.00  0.00              
ATOM    328  CB  HIS    46     -20.955  70.410  -3.558  1.00  0.00              
ATOM    329  C   HIS    46     -20.150  68.215  -3.240  1.00  0.00              
ATOM    330  O   HIS    46     -19.299  67.637  -3.918  1.00  0.00              
ATOM    331  ND1 HIS    46     -20.760  72.012  -5.489  1.00  0.00           N  
ATOM    332  CG  HIS    46     -21.505  71.446  -4.481  1.00  0.00           C  
ATOM    333  NE2 HIS    46     -22.762  72.972  -5.561  1.00  0.00           N  
ATOM    334  CD2 HIS    46     -22.725  72.042  -4.537  1.00  0.00           C  
ATOM    335  CE1 HIS    46     -21.558  72.918  -6.103  1.00  0.00           C  
ATOM    336  N   GLN    47     -20.135  68.210  -1.892  1.00  0.00              
ATOM    337  CA  GLN    47     -18.980  67.656  -1.256  1.00  0.00              
ATOM    338  CB  GLN    47     -18.483  68.467  -0.053  1.00  0.00              
ATOM    339  C   GLN    47     -19.222  66.273  -0.760  1.00  0.00              
ATOM    340  O   GLN    47     -18.604  65.848   0.214  1.00  0.00              
ATOM    341  CG  GLN    47     -17.957  69.846  -0.436  1.00  0.00           C  
ATOM    342  CD  GLN    47     -17.118  70.337   0.731  1.00  0.00           C  
ATOM    343  OE1 GLN    47     -16.113  69.719   1.080  1.00  0.00           O  
ATOM    344  NE2 GLN    47     -17.528  71.475   1.354  1.00  0.00           N  
ATOM    345  N   ASN    48     -20.094  65.524  -1.443  1.00  0.00              
ATOM    346  CA  ASN    48     -20.353  64.148  -1.141  1.00  0.00              
ATOM    347  CB  ASN    48     -19.279  63.168  -1.655  1.00  0.00              
ATOM    348  C   ASN    48     -20.604  63.891   0.311  1.00  0.00              
ATOM    349  O   ASN    48     -20.029  62.960   0.873  1.00  0.00              
ATOM    350  CG  ASN    48     -17.935  63.441  -0.995  1.00  0.00           C  
ATOM    351  OD1 ASN    48     -17.237  64.390  -1.347  1.00  0.00           O  
ATOM    352  ND2 ASN    48     -17.550  62.573  -0.022  1.00  0.00           N  
ATOM    353  N   ASP    49     -21.481  64.689   0.955  1.00  0.00              
ATOM    354  CA  ASP    49     -21.853  64.408   2.315  1.00  0.00              
ATOM    355  CB  ASP    49     -22.377  65.625   3.089  1.00  0.00              
ATOM    356  C   ASP    49     -23.030  63.500   2.218  1.00  0.00              
ATOM    357  O   ASP    49     -24.173  63.946   2.277  1.00  0.00              
ATOM    358  CG  ASP    49     -21.206  66.543   3.323  1.00  0.00           C  
ATOM    359  OD1 ASP    49     -20.106  66.021   3.638  1.00  0.00           O  
ATOM    360  OD2 ASP    49     -21.383  67.775   3.152  1.00  0.00           O  
ATOM    361  N   ALA    50     -22.777  62.193   2.066  1.00  0.00              
ATOM    362  CA  ALA    50     -23.849  61.257   1.901  1.00  0.00              
ATOM    363  CB  ALA    50     -23.350  59.823   1.672  1.00  0.00              
ATOM    364  C   ALA    50     -24.680  61.237   3.142  1.00  0.00              
ATOM    365  O   ALA    50     -25.907  61.223   3.076  1.00  0.00              
ATOM    366  N   ALA    51     -24.026  61.238   4.318  1.00  0.00              
ATOM    367  CA  ALA    51     -24.744  61.141   5.556  1.00  0.00              
ATOM    368  CB  ALA    51     -23.813  61.129   6.784  1.00  0.00              
ATOM    369  C   ALA    51     -25.610  62.342   5.696  1.00  0.00              
ATOM    370  O   ALA    51     -26.766  62.252   6.105  1.00  0.00              
ATOM    371  N   ALA    52     -25.049  63.510   5.353  1.00  0.00              
ATOM    372  CA  ALA    52     -25.740  64.753   5.496  1.00  0.00              
ATOM    373  CB  ALA    52     -24.838  65.928   5.080  1.00  0.00              
ATOM    374  C   ALA    52     -26.933  64.769   4.600  1.00  0.00              
ATOM    375  O   ALA    52     -28.034  65.135   5.008  1.00  0.00              
ATOM    376  N   VAL    53     -26.742  64.324   3.350  1.00  0.00              
ATOM    377  CA  VAL    53     -27.776  64.403   2.364  1.00  0.00              
ATOM    378  CB  VAL    53     -27.296  63.958   1.006  1.00  0.00              
ATOM    379  C   VAL    53     -28.938  63.558   2.786  1.00  0.00              
ATOM    380  O   VAL    53     -30.092  63.936   2.587  1.00  0.00              
ATOM    381  CG1 VAL    53     -27.269  62.422   0.930  1.00  0.00           C  
ATOM    382  CG2 VAL    53     -28.144  64.656  -0.066  1.00  0.00           C  
ATOM    383  N   ARG    54     -28.676  62.380   3.379  1.00  0.00              
ATOM    384  CA  ARG    54     -29.779  61.542   3.746  1.00  0.00              
ATOM    385  CB  ARG    54     -29.376  60.150   4.256  1.00  0.00              
ATOM    386  C   ARG    54     -30.606  62.200   4.801  1.00  0.00              
ATOM    387  O   ARG    54     -31.834  62.148   4.749  1.00  0.00              
ATOM    388  CG  ARG    54     -28.485  60.127   5.494  1.00  0.00           C  
ATOM    389  CD  ARG    54     -27.922  58.727   5.724  1.00  0.00           C  
ATOM    390  NE  ARG    54     -27.594  58.199   4.369  1.00  0.00           N  
ATOM    391  CZ  ARG    54     -27.111  56.934   4.199  1.00  0.00           C  
ATOM    392  NH1 ARG    54     -26.857  56.141   5.279  1.00  0.00           N  
ATOM    393  NH2 ARG    54     -26.894  56.460   2.938  1.00  0.00           N  
ATOM    394  N   LYS    55     -29.958  62.849   5.785  1.00  0.00              
ATOM    395  CA  LYS    55     -30.695  63.432   6.869  1.00  0.00              
ATOM    396  CB  LYS    55     -29.775  64.068   7.932  1.00  0.00              
ATOM    397  C   LYS    55     -31.610  64.482   6.312  1.00  0.00              
ATOM    398  O   LYS    55     -32.783  64.535   6.678  1.00  0.00              
ATOM    399  CG  LYS    55     -30.446  64.367   9.279  1.00  0.00           C  
ATOM    400  CD  LYS    55     -30.934  63.115  10.017  1.00  0.00           C  
ATOM    401  CE  LYS    55     -31.080  63.284  11.532  1.00  0.00           C  
ATOM    402  NZ  LYS    55     -31.442  64.678  11.868  1.00  0.00           N  
ATOM    403  N   LEU    56     -31.116  65.342   5.396  1.00  0.00              
ATOM    404  CA  LEU    56     -31.999  66.337   4.858  1.00  0.00              
ATOM    405  CB  LEU    56     -31.357  67.458   4.017  1.00  0.00              
ATOM    406  C   LEU    56     -33.088  65.703   4.042  1.00  0.00              
ATOM    407  O   LEU    56     -34.221  66.170   4.060  1.00  0.00              
ATOM    408  CG  LEU    56     -30.781  68.617   4.859  1.00  0.00           C  
ATOM    409  CD1 LEU    56     -29.501  68.216   5.606  1.00  0.00           C  
ATOM    410  CD2 LEU    56     -30.644  69.898   4.021  1.00  0.00           C  
ATOM    411  N   LEU    57     -32.795  64.633   3.288  1.00  0.00              
ATOM    412  CA  LEU    57     -33.799  64.015   2.460  1.00  0.00              
ATOM    413  CB  LEU    57     -33.229  62.894   1.573  1.00  0.00              
ATOM    414  C   LEU    57     -34.883  63.406   3.300  1.00  0.00              
ATOM    415  O   LEU    57     -36.042  63.384   2.888  1.00  0.00              
ATOM    416  CG  LEU    57     -32.166  63.385   0.575  1.00  0.00           C  
ATOM    417  CD1 LEU    57     -31.809  62.296  -0.449  1.00  0.00           C  
ATOM    418  CD2 LEU    57     -32.581  64.712  -0.075  1.00  0.00           C  
ATOM    419  N   GLU    58     -34.524  62.840   4.471  1.00  0.00              
ATOM    420  CA  GLU    58     -35.479  62.237   5.361  1.00  0.00              
ATOM    421  CB  GLU    58     -34.817  61.610   6.600  1.00  0.00              
ATOM    422  C   GLU    58     -36.371  63.324   5.836  1.00  0.00              
ATOM    423  O   GLU    58     -37.588  63.167   5.917  1.00  0.00              
ATOM    424  CG  GLU    58     -33.867  60.462   6.255  1.00  0.00           C  
ATOM    425  CD  GLU    58     -33.281  59.932   7.554  1.00  0.00           C  
ATOM    426  OE1 GLU    58     -33.848  60.259   8.630  1.00  0.00           O  
ATOM    427  OE2 GLU    58     -32.263  59.192   7.487  1.00  0.00           O  
ATOM    428  N   GLU    59     -35.762  64.476   6.160  1.00  0.00              
ATOM    429  CA  GLU    59     -36.530  65.626   6.506  1.00  0.00              
ATOM    430  CB  GLU    59     -35.683  66.799   7.021  1.00  0.00              
ATOM    431  C   GLU    59     -37.060  66.023   5.178  1.00  0.00              
ATOM    432  O   GLU    59     -36.658  65.467   4.162  1.00  0.00              
ATOM    433  CG  GLU    59     -36.512  67.895   7.688  1.00  0.00           C  
ATOM    434  CD  GLU    59     -36.812  67.405   9.093  1.00  0.00           C  
ATOM    435  OE1 GLU    59     -35.995  66.594   9.606  1.00  0.00           O  
ATOM    436  OE2 GLU    59     -37.850  67.826   9.671  1.00  0.00           O  
ATOM    437  N   ASP    60     -37.997  66.967   5.078  1.00  0.00              
ATOM    438  CA  ASP    60     -38.313  67.196   3.704  1.00  0.00              
ATOM    439  CB  ASP    60     -39.817  67.188   3.392  1.00  0.00              
ATOM    440  C   ASP    60     -37.805  68.514   3.229  1.00  0.00              
ATOM    441  O   ASP    60     -38.623  69.321   2.801  1.00  0.00              
ATOM    442  CG  ASP    60     -40.271  65.746   3.278  1.00  0.00           C  
ATOM    443  OD1 ASP    60     -39.552  64.962   2.603  1.00  0.00           O  
ATOM    444  OD2 ASP    60     -41.336  65.407   3.859  1.00  0.00           O  
ATOM    445  N   PRO    61     -36.520  68.779   3.218  1.00  0.00              
ATOM    446  CA  PRO    61     -36.120  69.983   2.577  1.00  0.00              
ATOM    447  CB  PRO    61     -34.623  70.059   2.806  1.00  0.00              
ATOM    448  C   PRO    61     -36.526  69.850   1.146  1.00  0.00              
ATOM    449  O   PRO    61     -36.555  68.720   0.626  1.00  0.00              
ATOM    450  CD  PRO    61     -35.668  68.547   4.370  1.00  0.00           C  
ATOM    451  CG  PRO    61     -34.470  69.495   4.223  1.00  0.00           C  
ATOM    452  N   THR    62     -36.838  71.007   0.504  1.00  0.00              
ATOM    453  CA  THR    62     -37.308  70.999  -0.851  1.00  0.00              
ATOM    454  CB  THR    62     -38.067  72.232  -1.260  1.00  0.00              
ATOM    455  C   THR    62     -36.108  70.865  -1.719  1.00  0.00              
ATOM    456  O   THR    62     -35.864  71.601  -2.671  1.00  0.00              
ATOM    457  OG1 THR    62     -39.182  72.425  -0.402  1.00  0.00           O  
ATOM    458  CG2 THR    62     -38.566  72.043  -2.706  1.00  0.00           C  
ATOM    459  N   LEU    63     -35.320  69.861  -1.358  1.00  0.00              
ATOM    460  CA  LEU    63     -34.212  69.333  -2.039  1.00  0.00              
ATOM    461  CB  LEU    63     -33.642  68.167  -1.196  1.00  0.00              
ATOM    462  C   LEU    63     -34.775  68.802  -3.290  1.00  0.00              
ATOM    463  O   LEU    63     -34.252  69.022  -4.385  1.00  0.00              
ATOM    464  CG  LEU    63     -32.848  67.053  -1.909  1.00  0.00           C  
ATOM    465  CD1 LEU    63     -33.794  66.093  -2.651  1.00  0.00           C  
ATOM    466  CD2 LEU    63     -31.752  67.594  -2.822  1.00  0.00           C  
ATOM    467  N   VAL    64     -35.929  68.137  -3.136  1.00  0.00              
ATOM    468  CA  VAL    64     -36.475  67.537  -4.292  1.00  0.00              
ATOM    469  CB  VAL    64     -37.697  66.714  -4.027  1.00  0.00              
ATOM    470  C   VAL    64     -36.834  68.638  -5.220  1.00  0.00              
ATOM    471  O   VAL    64     -37.673  69.486  -4.932  1.00  0.00              
ATOM    472  CG1 VAL    64     -38.184  66.134  -5.365  1.00  0.00           C  
ATOM    473  CG2 VAL    64     -37.354  65.654  -2.968  1.00  0.00           C  
ATOM    474  N   HIS    65     -36.146  68.638  -6.366  1.00  0.00              
ATOM    475  CA  HIS    65     -36.284  69.573  -7.432  1.00  0.00              
ATOM    476  CB  HIS    65     -37.493  69.398  -8.382  1.00  0.00              
ATOM    477  C   HIS    65     -36.131  71.001  -7.036  1.00  0.00              
ATOM    478  O   HIS    65     -36.772  71.876  -7.614  1.00  0.00              
ATOM    479  ND1 HIS    65     -39.247  67.627  -7.957  1.00  0.00           N  
ATOM    480  CG  HIS    65     -38.798  68.921  -7.814  1.00  0.00           C  
ATOM    481  NE2 HIS    65     -40.845  68.736  -6.882  1.00  0.00           N  
ATOM    482  CD2 HIS    65     -39.785  69.585  -7.151  1.00  0.00           C  
ATOM    483  CE1 HIS    65     -40.476  67.572  -7.385  1.00  0.00           C  
ATOM    484  N   ALA    66     -35.255  71.300  -6.064  1.00  0.00              
ATOM    485  CA  ALA    66     -35.021  72.692  -5.825  1.00  0.00              
ATOM    486  CB  ALA    66     -34.321  72.985  -4.486  1.00  0.00              
ATOM    487  C   ALA    66     -34.106  73.142  -6.906  1.00  0.00              
ATOM    488  O   ALA    66     -33.175  72.426  -7.264  1.00  0.00              
ATOM    489  N   ARG    67     -34.333  74.352  -7.448  1.00  0.00              
ATOM    490  CA  ARG    67     -33.514  74.813  -8.529  1.00  0.00              
ATOM    491  CB  ARG    67     -34.315  74.941  -9.840  1.00  0.00              
ATOM    492  C   ARG    67     -32.934  76.136  -8.141  1.00  0.00              
ATOM    493  O   ARG    67     -33.588  76.957  -7.501  1.00  0.00              
ATOM    494  CG  ARG    67     -35.523  75.876  -9.744  1.00  0.00           C  
ATOM    495  CD  ARG    67     -36.675  75.525 -10.696  1.00  0.00           C  
ATOM    496  NE  ARG    67     -36.122  75.378 -12.070  1.00  0.00           N  
ATOM    497  CZ  ARG    67     -35.949  74.134 -12.605  1.00  0.00           C  
ATOM    498  NH1 ARG    67     -36.376  73.031 -11.925  1.00  0.00           N  
ATOM    499  NH2 ARG    67     -35.352  73.990 -13.824  1.00  0.00           N  
ATOM    500  N   ASP    68     -31.655  76.357  -8.504  1.00  0.00              
ATOM    501  CA  ASP    68     -30.973  77.581  -8.194  1.00  0.00              
ATOM    502  CB  ASP    68     -29.441  77.471  -8.230  1.00  0.00              
ATOM    503  C   ASP    68     -31.312  78.555  -9.275  1.00  0.00              
ATOM    504  O   ASP    68     -32.233  78.337 -10.058  1.00  0.00              
ATOM    505  CG  ASP    68     -28.986  76.517  -7.148  1.00  0.00           C  
ATOM    506  OD1 ASP    68     -29.804  75.663  -6.720  1.00  0.00           O  
ATOM    507  OD2 ASP    68     -27.803  76.635  -6.734  1.00  0.00           O  
ATOM    508  N   TYR    69     -30.570  79.680  -9.320  1.00  0.00              
ATOM    509  CA  TYR    69     -30.779  80.693 -10.315  1.00  0.00              
ATOM    510  CB  TYR    69     -29.887  81.931 -10.118  1.00  0.00              
ATOM    511  C   TYR    69     -30.451  80.109 -11.659  1.00  0.00              
ATOM    512  O   TYR    69     -31.153  80.366 -12.634  1.00  0.00              
ATOM    513  CG  TYR    69     -30.239  82.916 -11.182  1.00  0.00           C  
ATOM    514  CD1 TYR    69     -31.321  83.752 -11.025  1.00  0.00           C  
ATOM    515  CD2 TYR    69     -29.489  83.013 -12.332  1.00  0.00           C  
ATOM    516  CE1 TYR    69     -31.653  84.664 -12.000  1.00  0.00           C  
ATOM    517  CE2 TYR    69     -29.815  83.923 -13.311  1.00  0.00           C  
ATOM    518  CZ  TYR    69     -30.900  84.750 -13.146  1.00  0.00           C  
ATOM    519  OH  TYR    69     -31.238  85.684 -14.148  1.00  0.00           O  
ATOM    520  N   ASP    70     -29.346  79.335 -11.728  1.00  0.00              
ATOM    521  CA  ASP    70     -28.836  78.644 -12.885  1.00  0.00              
ATOM    522  CB  ASP    70     -27.323  78.340 -12.794  1.00  0.00              
ATOM    523  C   ASP    70     -29.678  77.441 -13.214  1.00  0.00              
ATOM    524  O   ASP    70     -29.524  76.837 -14.275  1.00  0.00              
ATOM    525  CG  ASP    70     -27.007  77.684 -11.467  1.00  0.00           C  
ATOM    526  OD1 ASP    70     -27.937  77.079 -10.876  1.00  0.00           O  
ATOM    527  OD2 ASP    70     -25.838  77.804 -11.013  1.00  0.00           O  
ATOM    528  N   LYS    71     -30.590  77.061 -12.298  1.00  0.00              
ATOM    529  CA  LYS    71     -31.502  75.964 -12.476  1.00  0.00              
ATOM    530  CB  LYS    71     -32.237  76.003 -13.827  1.00  0.00              
ATOM    531  C   LYS    71     -30.834  74.636 -12.321  1.00  0.00              
ATOM    532  O   LYS    71     -31.308  73.631 -12.846  1.00  0.00              
ATOM    533  CG  LYS    71     -33.157  77.219 -13.931  1.00  0.00           C  
ATOM    534  CD  LYS    71     -33.812  77.407 -15.297  1.00  0.00           C  
ATOM    535  CE  LYS    71     -34.730  78.630 -15.344  1.00  0.00           C  
ATOM    536  NZ  LYS    71     -35.561  78.602 -16.566  1.00  0.00           N  
ATOM    537  N   ARG    72     -29.721  74.574 -11.569  1.00  0.00              
ATOM    538  CA  ARG    72     -29.162  73.275 -11.338  1.00  0.00              
ATOM    539  CB  ARG    72     -27.635  73.243 -11.196  1.00  0.00              
ATOM    540  C   ARG    72     -29.749  72.742 -10.068  1.00  0.00              
ATOM    541  O   ARG    72     -29.899  73.473  -9.089  1.00  0.00              
ATOM    542  CG  ARG    72     -27.112  74.089 -10.044  1.00  0.00           C  
ATOM    543  CD  ARG    72     -25.729  73.647  -9.571  1.00  0.00           C  
ATOM    544  NE  ARG    72     -24.698  74.427 -10.307  1.00  0.00           N  
ATOM    545  CZ  ARG    72     -23.435  74.469  -9.793  1.00  0.00           C  
ATOM    546  NH1 ARG    72     -23.159  73.794  -8.639  1.00  0.00           N  
ATOM    547  NH2 ARG    72     -22.458  75.190 -10.414  1.00  0.00           N  
ATOM    548  N   THR    73     -30.115  71.441 -10.072  1.00  0.00              
ATOM    549  CA  THR    73     -30.680  70.780  -8.931  1.00  0.00              
ATOM    550  CB  THR    73     -31.767  69.807  -9.302  1.00  0.00              
ATOM    551  C   THR    73     -29.597  69.993  -8.266  1.00  0.00              
ATOM    552  O   THR    73     -28.461  69.935  -8.730  1.00  0.00              
ATOM    553  OG1 THR    73     -31.238  68.768 -10.111  1.00  0.00           O  
ATOM    554  CG2 THR    73     -32.864  70.565 -10.067  1.00  0.00           C  
ATOM    555  N   PRO    74     -29.947  69.390  -7.166  1.00  0.00              
ATOM    556  CA  PRO    74     -29.007  68.593  -6.426  1.00  0.00              
ATOM    557  CB  PRO    74     -29.700  68.266  -5.111  1.00  0.00              
ATOM    558  C   PRO    74     -28.552  67.407  -7.233  1.00  0.00              
ATOM    559  O   PRO    74     -27.424  66.958  -7.035  1.00  0.00              
ATOM    560  CD  PRO    74     -31.009  69.922  -6.329  1.00  0.00           C  
ATOM    561  CG  PRO    74     -30.655  69.465  -4.913  1.00  0.00           C  
ATOM    562  N   LEU    75     -29.412  66.885  -8.120  1.00  0.00              
ATOM    563  CA  LEU    75     -29.046  65.769  -8.950  1.00  0.00              
ATOM    564  CB  LEU    75     -30.235  65.154  -9.706  1.00  0.00              
ATOM    565  C   LEU    75     -28.009  66.203  -9.943  1.00  0.00              
ATOM    566  O   LEU    75     -27.133  65.425 -10.321  1.00  0.00              
ATOM    567  CG  LEU    75     -29.844  63.929 -10.548  1.00  0.00           C  
ATOM    568  CD1 LEU    75     -29.202  62.841  -9.671  1.00  0.00           C  
ATOM    569  CD2 LEU    75     -31.047  63.402 -11.346  1.00  0.00           C  
ATOM    570  N   HIS    76     -28.101  67.457 -10.425  1.00  0.00              
ATOM    571  CA  HIS    76     -27.129  67.932 -11.369  1.00  0.00              
ATOM    572  CB  HIS    76     -27.396  69.361 -11.873  1.00  0.00              
ATOM    573  C   HIS    76     -25.787  67.959 -10.710  1.00  0.00              
ATOM    574  O   HIS    76     -24.791  67.540 -11.296  1.00  0.00              
ATOM    575  ND1 HIS    76     -29.836  69.639 -12.544  1.00  0.00           N  
ATOM    576  CG  HIS    76     -28.511  69.460 -12.869  1.00  0.00           C  
ATOM    577  NE2 HIS    76     -29.734  69.562 -14.763  1.00  0.00           N  
ATOM    578  CD2 HIS    76     -28.467  69.414 -14.228  1.00  0.00           C  
ATOM    579  CE1 HIS    76     -30.523  69.693 -13.713  1.00  0.00           C  
ATOM    580  N   VAL    77     -25.733  68.460  -9.462  1.00  0.00              
ATOM    581  CA  VAL    77     -24.498  68.604  -8.743  1.00  0.00              
ATOM    582  CB  VAL    77     -24.695  69.278  -7.422  1.00  0.00              
ATOM    583  C   VAL    77     -23.881  67.267  -8.473  1.00  0.00              
ATOM    584  O   VAL    77     -22.672  67.093  -8.615  1.00  0.00              
ATOM    585  CG1 VAL    77     -23.368  69.254  -6.647  1.00  0.00           C  
ATOM    586  CG2 VAL    77     -25.238  70.690  -7.688  1.00  0.00           C  
ATOM    587  N   ALA    78     -24.696  66.280  -8.063  1.00  0.00              
ATOM    588  CA  ALA    78     -24.159  64.992  -7.730  1.00  0.00              
ATOM    589  CB  ALA    78     -25.227  64.006  -7.227  1.00  0.00              
ATOM    590  C   ALA    78     -23.526  64.393  -8.946  1.00  0.00              
ATOM    591  O   ALA    78     -22.461  63.784  -8.858  1.00  0.00              
ATOM    592  N   SER    79     -24.178  64.544 -10.114  1.00  0.00              
ATOM    593  CA  SER    79     -23.677  63.982 -11.339  1.00  0.00              
ATOM    594  CB  SER    79     -24.652  64.137 -12.521  1.00  0.00              
ATOM    595  C   SER    79     -22.403  64.664 -11.731  1.00  0.00              
ATOM    596  O   SER    79     -21.463  64.019 -12.195  1.00  0.00              
ATOM    597  OG  SER    79     -25.840  63.398 -12.279  1.00  0.00           O  
ATOM    598  N   LEU    80     -22.336  65.996 -11.548  1.00  0.00              
ATOM    599  CA  LEU    80     -21.185  66.744 -11.963  1.00  0.00              
ATOM    600  CB  LEU    80     -21.369  68.258 -11.738  1.00  0.00              
ATOM    601  C   LEU    80     -19.999  66.277 -11.178  1.00  0.00              
ATOM    602  O   LEU    80     -18.922  66.065 -11.733  1.00  0.00              
ATOM    603  CG  LEU    80     -20.179  69.125 -12.188  1.00  0.00           C  
ATOM    604  CD1 LEU    80     -19.897  68.951 -13.689  1.00  0.00           C  
ATOM    605  CD2 LEU    80     -20.403  70.600 -11.818  1.00  0.00           C  
ATOM    606  N   HIS    81     -20.177  66.110  -9.854  1.00  0.00              
ATOM    607  CA  HIS    81     -19.129  65.658  -8.984  1.00  0.00              
ATOM    608  CB  HIS    81     -19.408  65.890  -7.487  1.00  0.00              
ATOM    609  C   HIS    81     -18.842  64.214  -9.228  1.00  0.00              
ATOM    610  O   HIS    81     -17.738  63.744  -8.961  1.00  0.00              
ATOM    611  ND1 HIS    81     -20.213  68.250  -6.944  1.00  0.00           N  
ATOM    612  CG  HIS    81     -19.204  67.330  -7.110  1.00  0.00           C  
ATOM    613  NE2 HIS    81     -18.304  69.337  -6.603  1.00  0.00           N  
ATOM    614  CD2 HIS    81     -18.044  68.011  -6.896  1.00  0.00           C  
ATOM    615  CE1 HIS    81     -19.620  69.433  -6.642  1.00  0.00           C  
ATOM    616  N   GLY    82     -19.840  63.453  -9.705  1.00  0.00              
ATOM    617  CA  GLY    82     -19.570  62.080 -10.011  1.00  0.00              
ATOM    618  C   GLY    82     -19.785  61.236  -8.799  1.00  0.00              
ATOM    619  O   GLY    82     -19.176  60.175  -8.670  1.00  0.00              
ATOM    620  N   TRP    83     -20.642  61.670  -7.855  1.00  0.00              
ATOM    621  CA  TRP    83     -20.823  60.776  -6.753  1.00  0.00              
ATOM    622  CB  TRP    83     -20.907  61.481  -5.385  1.00  0.00              
ATOM    623  C   TRP    83     -22.073  59.992  -7.035  1.00  0.00              
ATOM    624  O   TRP    83     -23.194  60.457  -6.837  1.00  0.00              
ATOM    625  CG  TRP    83     -20.720  60.536  -4.220  1.00  0.00           C  
ATOM    626  CD2 TRP    83     -19.461  60.250  -3.582  1.00  0.00           C  
ATOM    627  CD1 TRP    83     -21.654  59.788  -3.569  1.00  0.00           C  
ATOM    628  NE1 TRP    83     -21.061  59.048  -2.575  1.00  0.00           N  
ATOM    629  CE2 TRP    83     -19.711  59.323  -2.570  1.00  0.00           C  
ATOM    630  CE3 TRP    83     -18.199  60.718  -3.817  1.00  0.00           C  
ATOM    631  CZ2 TRP    83     -18.703  58.849  -1.777  1.00  0.00           C  
ATOM    632  CZ3 TRP    83     -17.184  60.236  -3.016  1.00  0.00           C  
ATOM    633  CH2 TRP    83     -17.430  59.319  -2.015  1.00  0.00           C  
ATOM    634  N   ILE    84     -21.878  58.747  -7.510  1.00  0.00              
ATOM    635  CA  ILE    84     -22.908  57.862  -7.978  1.00  0.00              
ATOM    636  CB  ILE    84     -22.336  56.640  -8.632  1.00  0.00              
ATOM    637  C   ILE    84     -23.845  57.455  -6.880  1.00  0.00              
ATOM    638  O   ILE    84     -25.053  57.364  -7.098  1.00  0.00              
ATOM    639  CG2 ILE    84     -23.497  55.709  -9.011  1.00  0.00           C  
ATOM    640  CG1 ILE    84     -21.474  57.064  -9.836  1.00  0.00           C  
ATOM    641  CD1 ILE    84     -20.597  55.948 -10.398  1.00  0.00           C  
ATOM    642  N   ASP    85     -23.330  57.181  -5.667  1.00  0.00              
ATOM    643  CA  ASP    85     -24.209  56.747  -4.616  1.00  0.00              
ATOM    644  CB  ASP    85     -23.488  56.374  -3.309  1.00  0.00              
ATOM    645  C   ASP    85     -25.200  57.828  -4.307  1.00  0.00              
ATOM    646  O   ASP    85     -26.370  57.541  -4.058  1.00  0.00              
ATOM    647  CG  ASP    85     -22.830  55.015  -3.506  1.00  0.00           C  
ATOM    648  OD1 ASP    85     -22.976  54.435  -4.615  1.00  0.00           O  
ATOM    649  OD2 ASP    85     -22.183  54.532  -2.539  1.00  0.00           O  
ATOM    650  N   VAL    86     -24.766  59.102  -4.305  1.00  0.00              
ATOM    651  CA  VAL    86     -25.672  60.176  -4.006  1.00  0.00              
ATOM    652  CB  VAL    86     -24.997  61.513  -3.905  1.00  0.00              
ATOM    653  C   VAL    86     -26.715  60.253  -5.080  1.00  0.00              
ATOM    654  O   VAL    86     -27.886  60.512  -4.805  1.00  0.00              
ATOM    655  CG1 VAL    86     -26.074  62.587  -3.675  1.00  0.00           C  
ATOM    656  CG2 VAL    86     -23.954  61.442  -2.776  1.00  0.00           C  
ATOM    657  N   VAL    87     -26.312  60.026  -6.344  1.00  0.00              
ATOM    658  CA  VAL    87     -27.239  60.089  -7.440  1.00  0.00              
ATOM    659  CB  VAL    87     -26.606  59.795  -8.768  1.00  0.00              
ATOM    660  C   VAL    87     -28.312  59.066  -7.219  1.00  0.00              
ATOM    661  O   VAL    87     -29.486  59.327  -7.483  1.00  0.00              
ATOM    662  CG1 VAL    87     -27.718  59.693  -9.824  1.00  0.00           C  
ATOM    663  CG2 VAL    87     -25.577  60.895  -9.076  1.00  0.00           C  
ATOM    664  N   LYS    88     -27.932  57.864  -6.743  1.00  0.00              
ATOM    665  CA  LYS    88     -28.891  56.826  -6.475  1.00  0.00              
ATOM    666  CB  LYS    88     -28.264  55.541  -5.902  1.00  0.00              
ATOM    667  C   LYS    88     -29.852  57.277  -5.423  1.00  0.00              
ATOM    668  O   LYS    88     -31.061  57.119  -5.578  1.00  0.00              
ATOM    669  CG  LYS    88     -28.003  54.426  -6.909  1.00  0.00           C  
ATOM    670  CD  LYS    88     -29.307  53.859  -7.476  1.00  0.00           C  
ATOM    671  CE  LYS    88     -29.162  52.492  -8.143  1.00  0.00           C  
ATOM    672  NZ  LYS    88     -29.537  51.427  -7.184  1.00  0.00           N  
ATOM    673  N   CYS    89     -29.336  57.864  -4.328  1.00  0.00              
ATOM    674  CA  CYS    89     -30.173  58.232  -3.222  1.00  0.00              
ATOM    675  CB  CYS    89     -29.406  58.915  -2.072  1.00  0.00              
ATOM    676  C   CYS    89     -31.179  59.245  -3.666  1.00  0.00              
ATOM    677  O   CYS    89     -32.350  59.154  -3.308  1.00  0.00              
ATOM    678  SG  CYS    89     -28.292  57.808  -1.164  1.00  0.00           S  
ATOM    679  N   LEU    90     -30.753  60.250  -4.453  1.00  0.00              
ATOM    680  CA  LEU    90     -31.671  61.285  -4.832  1.00  0.00              
ATOM    681  CB  LEU    90     -31.032  62.436  -5.634  1.00  0.00              
ATOM    682  C   LEU    90     -32.783  60.739  -5.660  1.00  0.00              
ATOM    683  O   LEU    90     -33.947  61.068  -5.437  1.00  0.00              
ATOM    684  CG  LEU    90     -30.106  63.340  -4.799  1.00  0.00           C  
ATOM    685  CD1 LEU    90     -29.540  64.494  -5.642  1.00  0.00           C  
ATOM    686  CD2 LEU    90     -30.813  63.835  -3.528  1.00  0.00           C  
ATOM    687  N   LEU    91     -32.450  59.881  -6.637  1.00  0.00              
ATOM    688  CA  LEU    91     -33.424  59.330  -7.536  1.00  0.00              
ATOM    689  CB  LEU    91     -32.778  58.522  -8.672  1.00  0.00              
ATOM    690  C   LEU    91     -34.385  58.471  -6.775  1.00  0.00              
ATOM    691  O   LEU    91     -35.577  58.448  -7.077  1.00  0.00              
ATOM    692  CG  LEU    91     -31.987  59.421  -9.644  1.00  0.00           C  
ATOM    693  CD1 LEU    91     -31.344  58.607 -10.776  1.00  0.00           C  
ATOM    694  CD2 LEU    91     -32.864  60.564 -10.182  1.00  0.00           C  
ATOM    695  N   GLU    92     -33.897  57.727  -5.765  1.00  0.00              
ATOM    696  CA  GLU    92     -34.794  56.892  -5.023  1.00  0.00              
ATOM    697  CB  GLU    92     -34.107  55.828  -4.138  1.00  0.00              
ATOM    698  C   GLU    92     -35.752  57.748  -4.259  1.00  0.00              
ATOM    699  O   GLU    92     -36.892  57.351  -4.025  1.00  0.00              
ATOM    700  CG  GLU    92     -33.050  56.311  -3.149  1.00  0.00           C  
ATOM    701  CD  GLU    92     -32.428  55.052  -2.557  1.00  0.00           C  
ATOM    702  OE1 GLU    92     -33.200  54.116  -2.213  1.00  0.00           O  
ATOM    703  OE2 GLU    92     -31.174  55.006  -2.446  1.00  0.00           O  
ATOM    704  N   PHE    93     -35.314  58.947  -3.836  1.00  0.00              
ATOM    705  CA  PHE    93     -36.204  59.838  -3.161  1.00  0.00              
ATOM    706  CB  PHE    93     -35.495  60.965  -2.390  1.00  0.00              
ATOM    707  C   PHE    93     -37.252  60.337  -4.114  1.00  0.00              
ATOM    708  O   PHE    93     -38.393  60.544  -3.715  1.00  0.00              
ATOM    709  CG  PHE    93     -35.036  60.305  -1.128  1.00  0.00           C  
ATOM    710  CD1 PHE    93     -33.870  59.579  -1.074  1.00  0.00           C  
ATOM    711  CD2 PHE    93     -35.794  60.396   0.016  1.00  0.00           C  
ATOM    712  CE1 PHE    93     -33.467  58.970   0.092  1.00  0.00           C  
ATOM    713  CE2 PHE    93     -35.399  59.791   1.187  1.00  0.00           C  
ATOM    714  CZ  PHE    93     -34.229  59.074   1.230  1.00  0.00           C  
ATOM    715  N   GLY    94     -36.947  60.494  -5.416  1.00  0.00              
ATOM    716  CA  GLY    94     -37.997  60.973  -6.275  1.00  0.00              
ATOM    717  C   GLY    94     -37.520  62.122  -7.111  1.00  0.00              
ATOM    718  O   GLY    94     -38.319  62.792  -7.764  1.00  0.00              
ATOM    719  N   ALA    95     -36.202  62.393  -7.105  1.00  0.00              
ATOM    720  CA  ALA    95     -35.685  63.432  -7.953  1.00  0.00              
ATOM    721  CB  ALA    95     -34.169  63.649  -7.805  1.00  0.00              
ATOM    722  C   ALA    95     -35.950  63.070  -9.384  1.00  0.00              
ATOM    723  O   ALA    95     -35.920  61.900  -9.764  1.00  0.00              
ATOM    724  N   ASP    96     -36.225  64.086 -10.229  1.00  0.00              
ATOM    725  CA  ASP    96     -36.515  63.776 -11.603  1.00  0.00              
ATOM    726  CB  ASP    96     -37.515  64.726 -12.296  1.00  0.00              
ATOM    727  C   ASP    96     -35.246  63.713 -12.394  1.00  0.00              
ATOM    728  O   ASP    96     -34.424  64.628 -12.390  1.00  0.00              
ATOM    729  CG  ASP    96     -36.960  66.138 -12.354  1.00  0.00           C  
ATOM    730  OD1 ASP    96     -36.782  66.759 -11.273  1.00  0.00           O  
ATOM    731  OD2 ASP    96     -36.730  66.625 -13.491  1.00  0.00           O  
ATOM    732  N   VAL    97     -35.075  62.579 -13.097  1.00  0.00              
ATOM    733  CA  VAL    97     -33.920  62.268 -13.892  1.00  0.00              
ATOM    734  CB  VAL    97     -33.952  60.867 -14.425  1.00  0.00              
ATOM    735  C   VAL    97     -33.815  63.204 -15.062  1.00  0.00              
ATOM    736  O   VAL    97     -32.718  63.498 -15.532  1.00  0.00              
ATOM    737  CG1 VAL    97     -33.925  59.903 -13.231  1.00  0.00           C  
ATOM    738  CG2 VAL    97     -35.192  60.699 -15.317  1.00  0.00           C  
ATOM    739  N   ASN    98     -34.973  63.632 -15.592  1.00  0.00              
ATOM    740  CA  ASN    98     -35.158  64.474 -16.748  1.00  0.00              
ATOM    741  CB  ASN    98     -36.592  64.420 -17.301  1.00  0.00              
ATOM    742  C   ASN    98     -34.869  65.928 -16.512  1.00  0.00              
ATOM    743  O   ASN    98     -34.782  66.684 -17.478  1.00  0.00              
ATOM    744  CG  ASN    98     -36.840  63.026 -17.850  1.00  0.00           C  
ATOM    745  OD1 ASN    98     -36.111  62.084 -17.544  1.00  0.00           O  
ATOM    746  ND2 ASN    98     -37.895  62.888 -18.695  1.00  0.00           N  
ATOM    747  N   ALA    99     -34.796  66.379 -15.245  1.00  0.00              
ATOM    748  CA  ALA    99     -34.691  67.784 -14.944  1.00  0.00              
ATOM    749  CB  ALA    99     -34.390  68.069 -13.462  1.00  0.00              
ATOM    750  C   ALA    99     -33.613  68.445 -15.748  1.00  0.00              
ATOM    751  O   ALA    99     -32.499  67.943 -15.873  1.00  0.00              
ATOM    752  N   GLN   100     -33.947  69.620 -16.320  1.00  0.00              
ATOM    753  CA  GLN   100     -33.037  70.364 -17.142  1.00  0.00              
ATOM    754  CB  GLN   100     -33.585  70.557 -18.560  1.00  0.00              
ATOM    755  C   GLN   100     -32.839  71.709 -16.524  1.00  0.00              
ATOM    756  O   GLN   100     -33.766  72.285 -15.956  1.00  0.00              
ATOM    757  CG  GLN   100     -34.917  71.300 -18.543  1.00  0.00           C  
ATOM    758  CD  GLN   100     -35.512  71.276 -19.940  1.00  0.00           C  
ATOM    759  OE1 GLN   100     -34.823  71.501 -20.933  1.00  0.00           O  
ATOM    760  NE2 GLN   100     -36.839  70.989 -20.018  1.00  0.00           N  
ATOM    761  N   ASP   101     -31.604  72.243 -16.605  1.00  0.00              
ATOM    762  CA  ASP   101     -31.340  73.527 -16.022  1.00  0.00              
ATOM    763  CB  ASP   101     -29.932  73.678 -15.405  1.00  0.00              
ATOM    764  C   ASP   101     -31.589  74.598 -17.046  1.00  0.00              
ATOM    765  O   ASP   101     -32.272  74.377 -18.043  1.00  0.00              
ATOM    766  CG  ASP   101     -28.861  73.512 -16.472  1.00  0.00           C  
ATOM    767  OD1 ASP   101     -29.225  73.358 -17.668  1.00  0.00           O  
ATOM    768  OD2 ASP   101     -27.657  73.525 -16.099  1.00  0.00           O  
ATOM    769  N   ARG   102     -31.050  75.808 -16.803  1.00  0.00              
ATOM    770  CA  ARG   102     -31.277  76.950 -17.646  1.00  0.00              
ATOM    771  CB  ARG   102     -30.613  78.219 -17.094  1.00  0.00              
ATOM    772  C   ARG   102     -30.735  76.710 -19.025  1.00  0.00              
ATOM    773  O   ARG   102     -31.354  77.095 -20.015  1.00  0.00              
ATOM    774  CG  ARG   102     -30.974  79.477 -17.883  1.00  0.00           C  
ATOM    775  CD  ARG   102     -30.313  80.737 -17.329  1.00  0.00           C  
ATOM    776  NE  ARG   102     -30.790  81.891 -18.138  1.00  0.00           N  
ATOM    777  CZ  ARG   102     -30.473  83.163 -17.760  1.00  0.00           C  
ATOM    778  NH1 ARG   102     -29.732  83.379 -16.635  1.00  0.00           N  
ATOM    779  NH2 ARG   102     -30.902  84.221 -18.508  1.00  0.00           N  
ATOM    780  N   TRP   103     -29.554  76.076 -19.119  1.00  0.00              
ATOM    781  CA  TRP   103     -28.884  75.761 -20.350  1.00  0.00              
ATOM    782  CB  TRP   103     -27.471  75.199 -20.128  1.00  0.00              
ATOM    783  C   TRP   103     -29.682  74.705 -21.057  1.00  0.00              
ATOM    784  O   TRP   103     -29.535  74.504 -22.262  1.00  0.00              
ATOM    785  CG  TRP   103     -26.510  76.191 -19.523  1.00  0.00           C  
ATOM    786  CD2 TRP   103     -25.905  77.264 -20.255  1.00  0.00           C  
ATOM    787  CD1 TRP   103     -26.055  76.292 -18.241  1.00  0.00           C  
ATOM    788  NE1 TRP   103     -25.203  77.364 -18.128  1.00  0.00           N  
ATOM    789  CE2 TRP   103     -25.102  77.972 -19.362  1.00  0.00           C  
ATOM    790  CE3 TRP   103     -26.014  77.631 -21.566  1.00  0.00           C  
ATOM    791  CZ2 TRP   103     -24.391  79.064 -19.769  1.00  0.00           C  
ATOM    792  CZ3 TRP   103     -25.294  78.730 -21.974  1.00  0.00           C  
ATOM    793  CH2 TRP   103     -24.498  79.431 -21.093  1.00  0.00           C  
ATOM    794  N   LYS   104     -30.564  74.013 -20.309  1.00  0.00              
ATOM    795  CA  LYS   104     -31.325  72.886 -20.774  1.00  0.00              
ATOM    796  CB  LYS   104     -31.857  73.045 -22.210  1.00  0.00              
ATOM    797  C   LYS   104     -30.499  71.641 -20.682  1.00  0.00              
ATOM    798  O   LYS   104     -30.828  70.623 -21.287  1.00  0.00              
ATOM    799  CG  LYS   104     -33.030  74.026 -22.310  1.00  0.00           C  
ATOM    800  CD  LYS   104     -33.367  74.444 -23.742  1.00  0.00           C  
ATOM    801  CE  LYS   104     -34.701  75.185 -23.865  1.00  0.00           C  
ATOM    802  NZ  LYS   104     -35.823  74.220 -23.825  1.00  0.00           N  
ATOM    803  N   ASN   105     -29.416  71.671 -19.876  1.00  0.00              
ATOM    804  CA  ASN   105     -28.648  70.471 -19.693  1.00  0.00              
ATOM    805  CB  ASN   105     -27.223  70.712 -19.168  1.00  0.00              
ATOM    806  C   ASN   105     -29.344  69.608 -18.686  1.00  0.00              
ATOM    807  O   ASN   105     -29.854  70.096 -17.678  1.00  0.00              
ATOM    808  CG  ASN   105     -26.417  71.361 -20.280  1.00  0.00           C  
ATOM    809  OD1 ASN   105     -26.662  71.124 -21.461  1.00  0.00           O  
ATOM    810  ND2 ASN   105     -25.427  72.208 -19.890  1.00  0.00           N  
ATOM    811  N   THR   106     -29.392  68.284 -18.949  1.00  0.00              
ATOM    812  CA  THR   106     -29.999  67.353 -18.040  1.00  0.00              
ATOM    813  CB  THR   106     -30.917  66.369 -18.708  1.00  0.00              
ATOM    814  C   THR   106     -28.893  66.590 -17.360  1.00  0.00              
ATOM    815  O   THR   106     -27.718  66.777 -17.666  1.00  0.00              
ATOM    816  OG1 THR   106     -30.201  65.593 -19.650  1.00  0.00           O  
ATOM    817  CG2 THR   106     -32.064  67.143 -19.397  1.00  0.00           C  
ATOM    818  N   PRO   107     -29.241  65.738 -16.432  1.00  0.00              
ATOM    819  CA  PRO   107     -28.264  64.966 -15.713  1.00  0.00              
ATOM    820  CB  PRO   107     -29.034  64.248 -14.610  1.00  0.00              
ATOM    821  C   PRO   107     -27.500  64.053 -16.627  1.00  0.00              
ATOM    822  O   PRO   107     -26.347  63.745 -16.325  1.00  0.00              
ATOM    823  CD  PRO   107     -30.470  65.909 -15.667  1.00  0.00           C  
ATOM    824  CG  PRO   107     -30.217  65.194 -14.330  1.00  0.00           C  
ATOM    825  N   LEU   108     -28.132  63.592 -17.722  1.00  0.00              
ATOM    826  CA  LEU   108     -27.464  62.741 -18.672  1.00  0.00              
ATOM    827  CB  LEU   108     -28.313  62.286 -19.879  1.00  0.00              
ATOM    828  C   LEU   108     -26.369  63.521 -19.320  1.00  0.00              
ATOM    829  O   LEU   108     -25.284  63.000 -19.572  1.00  0.00              
ATOM    830  CG  LEU   108     -29.318  61.140 -19.679  1.00  0.00           C  
ATOM    831  CD1 LEU   108     -28.624  59.833 -19.260  1.00  0.00           C  
ATOM    832  CD2 LEU   108     -30.469  61.559 -18.767  1.00  0.00           C  
ATOM    833  N   ALA   109     -26.641  64.798 -19.636  1.00  0.00              
ATOM    834  CA  ALA   109     -25.676  65.581 -20.348  1.00  0.00              
ATOM    835  CB  ALA   109     -26.170  67.003 -20.657  1.00  0.00              
ATOM    836  C   ALA   109     -24.441  65.705 -19.517  1.00  0.00              
ATOM    837  O   ALA   109     -23.330  65.555 -20.025  1.00  0.00              
ATOM    838  N   ASP   110     -24.615  65.976 -18.209  1.00  0.00              
ATOM    839  CA  ASP   110     -23.497  66.159 -17.331  1.00  0.00              
ATOM    840  CB  ASP   110     -23.877  66.761 -15.968  1.00  0.00              
ATOM    841  C   ASP   110     -22.749  64.874 -17.139  1.00  0.00              
ATOM    842  O   ASP   110     -21.523  64.880 -17.048  1.00  0.00              
ATOM    843  CG  ASP   110     -24.107  68.245 -16.227  1.00  0.00           C  
ATOM    844  OD1 ASP   110     -23.425  68.786 -17.138  1.00  0.00           O  
ATOM    845  OD2 ASP   110     -24.965  68.853 -15.533  1.00  0.00           O  
ATOM    846  N   ALA   111     -23.461  63.734 -17.065  1.00  0.00              
ATOM    847  CA  ALA   111     -22.816  62.466 -16.852  1.00  0.00              
ATOM    848  CB  ALA   111     -23.819  61.309 -16.701  1.00  0.00              
ATOM    849  C   ALA   111     -21.923  62.137 -18.022  1.00  0.00              
ATOM    850  O   ALA   111     -20.814  61.631 -17.851  1.00  0.00              
ATOM    851  N   GLU   112     -22.390  62.402 -19.255  1.00  0.00              
ATOM    852  CA  GLU   112     -21.630  62.079 -20.434  1.00  0.00              
ATOM    853  CB  GLU   112     -22.406  62.253 -21.749  1.00  0.00              
ATOM    854  C   GLU   112     -20.395  62.919 -20.561  1.00  0.00              
ATOM    855  O   GLU   112     -19.376  62.457 -21.077  1.00  0.00              
ATOM    856  CG  GLU   112     -23.317  61.080 -22.087  1.00  0.00           C  
ATOM    857  CD  GLU   112     -22.494  59.956 -22.708  1.00  0.00           C  
ATOM    858  OE1 GLU   112     -21.433  59.603 -22.134  1.00  0.00           O  
ATOM    859  OE2 GLU   112     -22.858  59.495 -23.821  1.00  0.00           O  
ATOM    860  N   GLY   113     -20.474  64.200 -20.157  1.00  0.00              
ATOM    861  CA  GLY   113     -19.346  65.082 -20.292  1.00  0.00              
ATOM    862  C   GLY   113     -18.235  64.618 -19.401  1.00  0.00              
ATOM    863  O   GLY   113     -17.062  64.645 -19.777  1.00  0.00              
ATOM    864  N   ALA   114     -18.630  64.202 -18.183  1.00  0.00              
ATOM    865  CA  ALA   114     -17.855  63.756 -17.059  1.00  0.00              
ATOM    866  CB  ALA   114     -18.698  63.572 -15.783  1.00  0.00              
ATOM    867  C   ALA   114     -17.167  62.464 -17.336  1.00  0.00              
ATOM    868  O   ALA   114     -16.175  62.155 -16.678  1.00  0.00              
ATOM    869  N   ARG   115     -17.700  61.659 -18.276  1.00  0.00              
ATOM    870  CA  ARG   115     -17.143  60.363 -18.528  1.00  0.00              
ATOM    871  CB  ARG   115     -15.600  60.378 -18.675  1.00  0.00              
ATOM    872  C   ARG   115     -17.517  59.452 -17.391  1.00  0.00              
ATOM    873  O   ARG   115     -16.741  58.604 -16.957  1.00  0.00              
ATOM    874  CG  ARG   115     -14.978  59.015 -18.989  1.00  0.00           C  
ATOM    875  CD  ARG   115     -13.712  58.713 -18.184  1.00  0.00           C  
ATOM    876  NE  ARG   115     -12.551  59.307 -18.900  1.00  0.00           N  
ATOM    877  CZ  ARG   115     -11.950  58.576 -19.883  1.00  0.00           C  
ATOM    878  NH1 ARG   115     -12.460  57.355 -20.214  1.00  0.00           N  
ATOM    879  NH2 ARG   115     -10.848  59.055 -20.532  1.00  0.00           N  
ATOM    880  N   LYS   116     -18.745  59.603 -16.861  1.00  0.00              
ATOM    881  CA  LYS   116     -19.171  58.696 -15.834  1.00  0.00              
ATOM    882  CB  LYS   116     -20.084  59.379 -14.800  1.00  0.00              
ATOM    883  C   LYS   116     -19.991  57.635 -16.516  1.00  0.00              
ATOM    884  O   LYS   116     -21.173  57.831 -16.795  1.00  0.00              
ATOM    885  CG  LYS   116     -19.423  60.519 -14.016  1.00  0.00           C  
ATOM    886  CD  LYS   116     -18.266  60.078 -13.118  1.00  0.00           C  
ATOM    887  CE  LYS   116     -17.723  61.195 -12.224  1.00  0.00           C  
ATOM    888  NZ  LYS   116     -16.876  60.616 -11.159  1.00  0.00           N  
ATOM    889  N   GLN   117     -19.377  56.471 -16.812  1.00  0.00              
ATOM    890  CA  GLN   117     -20.080  55.431 -17.516  1.00  0.00              
ATOM    891  CB  GLN   117     -19.171  54.300 -18.023  1.00  0.00              
ATOM    892  C   GLN   117     -21.141  54.818 -16.663  1.00  0.00              
ATOM    893  O   GLN   117     -22.242  54.535 -17.133  1.00  0.00              
ATOM    894  CG  GLN   117     -19.945  53.293 -18.878  1.00  0.00           C  
ATOM    895  CD  GLN   117     -18.998  52.200 -19.352  1.00  0.00           C  
ATOM    896  OE1 GLN   117     -18.916  51.915 -20.545  1.00  0.00           O  
ATOM    897  NE2 GLN   117     -18.272  51.559 -18.399  1.00  0.00           N  
ATOM    898  N   LYS   118     -20.831  54.594 -15.376  1.00  0.00              
ATOM    899  CA  LYS   118     -21.750  53.941 -14.494  1.00  0.00              
ATOM    900  CB  LYS   118     -21.172  53.733 -13.084  1.00  0.00              
ATOM    901  C   LYS   118     -22.969  54.786 -14.335  1.00  0.00              
ATOM    902  O   LYS   118     -24.088  54.277 -14.312  1.00  0.00              
ATOM    903  CG  LYS   118     -19.979  52.779 -13.034  1.00  0.00           C  
ATOM    904  CD  LYS   118     -20.300  51.390 -13.581  1.00  0.00           C  
ATOM    905  CE  LYS   118     -21.679  50.872 -13.167  1.00  0.00           C  
ATOM    906  NZ  LYS   118     -21.756  50.726 -11.696  1.00  0.00           N  
ATOM    907  N   MET   119     -22.772  56.111 -14.216  1.00  0.00              
ATOM    908  CA  MET   119     -23.856  57.013 -13.972  1.00  0.00              
ATOM    909  CB  MET   119     -23.381  58.447 -13.691  1.00  0.00              
ATOM    910  C   MET   119     -24.790  57.038 -15.141  1.00  0.00              
ATOM    911  O   MET   119     -26.005  57.119 -14.968  1.00  0.00              
ATOM    912  CG  MET   119     -22.474  58.515 -12.460  1.00  0.00           C  
ATOM    913  SD  MET   119     -21.913  60.177 -11.992  1.00  0.00           S  
ATOM    914  CE  MET   119     -23.438  60.600 -11.104  1.00  0.00           C  
ATOM    915  N   ILE   120     -24.256  56.981 -16.373  1.00  0.00              
ATOM    916  CA  ILE   120     -25.132  57.012 -17.507  1.00  0.00              
ATOM    917  CB  ILE   120     -24.441  56.984 -18.820  1.00  0.00              
ATOM    918  C   ILE   120     -26.007  55.810 -17.501  1.00  0.00              
ATOM    919  O   ILE   120     -27.197  55.901 -17.792  1.00  0.00              
ATOM    920  CG2 ILE   120     -25.495  56.716 -19.907  1.00  0.00           C  
ATOM    921  CG1 ILE   120     -23.666  58.275 -19.032  1.00  0.00           C  
ATOM    922  CD1 ILE   120     -22.962  58.221 -20.365  1.00  0.00           C  
ATOM    923  N   GLU   121     -25.427  54.645 -17.175  1.00  0.00              
ATOM    924  CA  GLU   121     -26.143  53.405 -17.206  1.00  0.00              
ATOM    925  CB  GLU   121     -25.244  52.249 -16.746  1.00  0.00              
ATOM    926  C   GLU   121     -27.297  53.489 -16.256  1.00  0.00              
ATOM    927  O   GLU   121     -28.412  53.086 -16.584  1.00  0.00              
ATOM    928  CG  GLU   121     -25.897  50.869 -16.769  1.00  0.00           C  
ATOM    929  CD  GLU   121     -24.913  49.904 -16.120  1.00  0.00           C  
ATOM    930  OE1 GLU   121     -23.825  50.374 -15.693  1.00  0.00           O  
ATOM    931  OE2 GLU   121     -25.237  48.689 -16.036  1.00  0.00           O  
ATOM    932  N   LEU   122     -27.048  54.021 -15.046  1.00  0.00              
ATOM    933  CA  LEU   122     -28.058  54.124 -14.032  1.00  0.00              
ATOM    934  CB  LEU   122     -27.484  54.583 -12.679  1.00  0.00              
ATOM    935  C   LEU   122     -29.139  55.078 -14.439  1.00  0.00              
ATOM    936  O   LEU   122     -30.320  54.799 -14.243  1.00  0.00              
ATOM    937  CG  LEU   122     -26.756  53.470 -11.898  1.00  0.00           C  
ATOM    938  CD1 LEU   122     -27.757  52.500 -11.253  1.00  0.00           C  
ATOM    939  CD2 LEU   122     -25.750  52.721 -12.780  1.00  0.00           C  
ATOM    940  N   LEU   123     -28.767  56.233 -15.019  1.00  0.00              
ATOM    941  CA  LEU   123     -29.735  57.222 -15.405  1.00  0.00              
ATOM    942  CB  LEU   123     -29.096  58.498 -15.982  1.00  0.00              
ATOM    943  C   LEU   123     -30.626  56.662 -16.462  1.00  0.00              
ATOM    944  O   LEU   123     -31.835  56.888 -16.442  1.00  0.00              
ATOM    945  CG  LEU   123     -28.377  59.357 -14.928  1.00  0.00           C  
ATOM    946  CD1 LEU   123     -27.752  60.613 -15.555  1.00  0.00           C  
ATOM    947  CD2 LEU   123     -29.325  59.693 -13.765  1.00  0.00           C  
ATOM    948  N   LYS   124     -30.051  55.917 -17.420  1.00  0.00              
ATOM    949  CA  LYS   124     -30.826  55.385 -18.499  1.00  0.00              
ATOM    950  CB  LYS   124     -29.975  54.631 -19.531  1.00  0.00              
ATOM    951  C   LYS   124     -31.837  54.429 -17.951  1.00  0.00              
ATOM    952  O   LYS   124     -32.986  54.407 -18.390  1.00  0.00              
ATOM    953  CG  LYS   124     -30.769  54.331 -20.796  1.00  0.00           C  
ATOM    954  CD  LYS   124     -31.199  55.613 -21.504  1.00  0.00           C  
ATOM    955  CE  LYS   124     -32.170  55.393 -22.660  1.00  0.00           C  
ATOM    956  NZ  LYS   124     -32.715  56.696 -23.096  1.00  0.00           N  
ATOM    957  N   SER   125     -31.435  53.614 -16.960  1.00  0.00              
ATOM    958  CA  SER   125     -32.327  52.639 -16.405  1.00  0.00              
ATOM    959  CB  SER   125     -31.661  51.781 -15.318  1.00  0.00              
ATOM    960  C   SER   125     -33.471  53.364 -15.773  1.00  0.00              
ATOM    961  O   SER   125     -34.606  52.891 -15.782  1.00  0.00              
ATOM    962  OG  SER   125     -30.590  51.037 -15.880  1.00  0.00           O  
ATOM    963  N   HIS   126     -33.178  54.543 -15.204  1.00  0.00              
ATOM    964  CA  HIS   126     -34.119  55.389 -14.532  1.00  0.00              
ATOM    965  CB  HIS   126     -33.432  56.461 -13.674  1.00  0.00              
ATOM    966  C   HIS   126     -35.065  56.024 -15.507  1.00  0.00              
ATOM    967  O   HIS   126     -36.141  56.467 -15.109  1.00  0.00              
ATOM    968  ND1 HIS   126     -31.392  56.113 -12.192  1.00  0.00           N  
ATOM    969  CG  HIS   126     -32.684  55.808 -12.551  1.00  0.00           C  
ATOM    970  NE2 HIS   126     -32.067  54.498 -10.821  1.00  0.00           N  
ATOM    971  CD2 HIS   126     -33.082  54.821 -11.702  1.00  0.00           C  
ATOM    972  CE1 HIS   126     -31.072  55.300 -11.154  1.00  0.00           C  
ATOM    973  N   GLY   127     -34.705  56.111 -16.805  1.00  0.00              
ATOM    974  CA  GLY   127     -35.640  56.709 -17.720  1.00  0.00              
ATOM    975  C   GLY   127     -35.156  58.034 -18.230  1.00  0.00              
ATOM    976  O   GLY   127     -35.960  58.883 -18.613  1.00  0.00              
ATOM    977  N   GLY   128     -33.831  58.266 -18.242  1.00  0.00              
ATOM    978  CA  GLY   128     -33.345  59.505 -18.787  1.00  0.00              
ATOM    979  C   GLY   128     -33.578  59.498 -20.270  1.00  0.00              
ATOM    980  O   GLY   128     -33.469  58.457 -20.916  1.00  0.00              
ATOM    981  N   LEU   129     -33.895  60.683 -20.843  1.00  0.00              
ATOM    982  CA  LEU   129     -34.103  60.831 -22.263  1.00  0.00              
ATOM    983  CB  LEU   129     -34.958  62.044 -22.683  1.00  0.00              
ATOM    984  C   LEU   129     -32.778  61.076 -22.913  1.00  0.00              
ATOM    985  O   LEU   129     -32.096  62.056 -22.624  1.00  0.00              
ATOM    986  CG  LEU   129     -36.482  61.877 -22.598  1.00  0.00           C  
ATOM    987  CD1 LEU   129     -36.976  60.837 -23.614  1.00  0.00           C  
ATOM    988  CD2 LEU   129     -36.955  61.612 -21.164  1.00  0.00           C  
ATOM    989  N   SER   130     -32.398  60.170 -23.828  1.00  0.00              
ATOM    990  CA  SER   130     -31.154  60.210 -24.548  1.00  0.00              
ATOM    991  CB  SER   130     -30.862  58.878 -25.252  1.00  0.00              
ATOM    992  C   SER   130     -31.164  61.256 -25.626  1.00  0.00              
ATOM    993  O   SER   130     -30.101  61.723 -26.040  1.00  0.00              
ATOM    994  OG  SER   130     -31.828  58.648 -26.267  1.00  0.00           O  
ATOM    995  N   TYR   131     -32.356  61.667 -26.105  1.00  0.00              
ATOM    996  CA  TYR   131     -32.372  62.504 -27.277  1.00  0.00              
ATOM    997  CB  TYR   131     -33.551  62.236 -28.226  1.00  0.00              
ATOM    998  C   TYR   131     -32.613  63.937 -26.954  1.00  0.00              
ATOM    999  O   TYR   131     -33.702  64.326 -26.541  1.00  0.00              
ATOM   1000  CG  TYR   131     -33.453  60.897 -28.845  1.00  0.00           C  
ATOM   1001  CD1 TYR   131     -33.904  59.784 -28.175  1.00  0.00           C  
ATOM   1002  CD2 TYR   131     -32.929  60.770 -30.108  1.00  0.00           C  
ATOM   1003  CE1 TYR   131     -33.822  58.542 -28.754  1.00  0.00           C  
ATOM   1004  CE2 TYR   131     -32.847  59.530 -30.689  1.00  0.00           C  
ATOM   1005  CZ  TYR   131     -33.289  58.417 -30.013  1.00  0.00           C  
ATOM   1006  OH  TYR   131     -33.200  57.145 -30.617  1.00  0.00           O  
ATOM   1007  N   GLY   132     -31.603  64.785 -27.194  1.00  0.00              
ATOM   1008  CA  GLY   132     -31.873  66.178 -27.051  1.00  0.00              
ATOM   1009  C   GLY   132     -32.641  66.538 -28.292  1.00  0.00              
ATOM   1010  O   GLY   132     -32.459  65.964 -29.364  1.00  0.00              
ATOM   1011  N   GLN   133     -33.586  67.468 -28.180  1.00  0.00              
ATOM   1012  CA  GLN   133     -34.268  67.930 -29.348  1.00  0.00              
ATOM   1013  CB  GLN   133     -35.439  68.816 -28.937  1.00  0.00              
ATOM   1014  C   GLN   133     -33.282  68.763 -30.109  1.00  0.00              
ATOM   1015  O   GLN   133     -33.298  68.810 -31.339  1.00  0.00              
ATOM   1016  CG  GLN   133     -36.403  68.039 -28.044  1.00  0.00           C  
ATOM   1017  CD  GLN   133     -37.195  69.056 -27.249  1.00  0.00           C  
ATOM   1018  OE1 GLN   133     -37.896  68.717 -26.298  1.00  0.00           O  
ATOM   1019  NE2 GLN   133     -37.054  70.350 -27.635  1.00  0.00           N  
ATOM   1020  N   ASN   134     -32.409  69.464 -29.357  1.00  0.00              
ATOM   1021  CA  ASN   134     -31.429  70.383 -29.874  1.00  0.00              
ATOM   1022  CB  ASN   134     -30.969  71.426 -28.843  1.00  0.00              
ATOM   1023  C   ASN   134     -30.208  69.636 -30.312  1.00  0.00              
ATOM   1024  O   ASN   134     -30.121  68.422 -30.158  1.00  0.00              
ATOM   1025  CG  ASN   134     -32.147  72.326 -28.519  1.00  0.00           C  
ATOM   1026  OD1 ASN   134     -32.723  72.967 -29.397  1.00  0.00           O  
ATOM   1027  ND2 ASN   134     -32.522  72.370 -27.212  1.00  0.00           N  
ATOM   1028  N   GLY   135     -29.248  70.370 -30.916  1.00  0.00              
ATOM   1029  CA  GLY   135     -28.025  69.830 -31.444  1.00  0.00              
ATOM   1030  C   GLY   135     -27.153  69.267 -30.367  1.00  0.00              
ATOM   1031  O   GLY   135     -26.576  68.195 -30.542  1.00  0.00              
ATOM   1032  N   SER   136     -26.995  69.970 -29.227  1.00  0.00              
ATOM   1033  CA  SER   136     -26.140  69.380 -28.241  1.00  0.00              
ATOM   1034  CB  SER   136     -25.687  70.326 -27.121  1.00  0.00              
ATOM   1035  C   SER   136     -26.919  68.289 -27.610  1.00  0.00              
ATOM   1036  O   SER   136     -28.022  68.504 -27.113  1.00  0.00              
ATOM   1037  OG  SER   136     -24.851  69.623 -26.213  1.00  0.00           O  
ATOM   1038  N   HIS   137     -26.350  67.076 -27.632  1.00  0.00              
ATOM   1039  CA  HIS   137     -26.970  65.963 -26.996  1.00  0.00              
ATOM   1040  CB  HIS   137     -27.329  64.757 -27.896  1.00  0.00              
ATOM   1041  C   HIS   137     -25.925  65.385 -26.103  1.00  0.00              
ATOM   1042  O   HIS   137     -24.789  65.852 -26.028  1.00  0.00              
ATOM   1043  ND1 HIS   137     -29.081  63.793 -29.449  1.00  0.00           N  
ATOM   1044  CG  HIS   137     -28.466  64.884 -28.872  1.00  0.00           C  
ATOM   1045  NE2 HIS   137     -30.054  65.593 -30.312  1.00  0.00           N  
ATOM   1046  CD2 HIS   137     -29.075  65.973 -29.409  1.00  0.00           C  
ATOM   1047  CE1 HIS   137     -30.022  64.273 -30.300  1.00  0.00           C  
ATOM   1048  N   PHE   138     -26.335  64.311 -25.425  1.00  0.00              
ATOM   1049  CA  PHE   138     -25.590  63.488 -24.537  1.00  0.00              
ATOM   1050  CB  PHE   138     -26.568  62.371 -24.138  1.00  0.00              
ATOM   1051  C   PHE   138     -24.483  62.930 -25.370  1.00  0.00              
ATOM   1052  O   PHE   138     -23.345  62.882 -24.933  1.00  0.00              
ATOM   1053  CG  PHE   138     -26.155  61.290 -23.203  1.00  0.00           C  
ATOM   1054  CD1 PHE   138     -26.285  61.440 -21.843  1.00  0.00           C  
ATOM   1055  CD2 PHE   138     -25.688  60.097 -23.691  1.00  0.00           C  
ATOM   1056  CE1 PHE   138     -25.953  60.415 -20.983  1.00  0.00           C  
ATOM   1057  CE2 PHE   138     -25.358  59.069 -22.838  1.00  0.00           C  
ATOM   1058  CZ  PHE   138     -25.488  59.222 -21.481  1.00  0.00           C  
ATOM   1059  N   GLU   139     -24.775  62.492 -26.600  1.00  0.00              
ATOM   1060  CA  GLU   139     -23.754  61.928 -27.436  1.00  0.00              
ATOM   1061  CB  GLU   139     -24.328  61.300 -28.722  1.00  0.00              
ATOM   1062  C   GLU   139     -22.744  62.955 -27.865  1.00  0.00              
ATOM   1063  O   GLU   139     -21.545  62.670 -27.871  1.00  0.00              
ATOM   1064  CG  GLU   139     -23.311  60.489 -29.525  1.00  0.00           C  
ATOM   1065  CD  GLU   139     -24.015  60.003 -30.784  1.00  0.00           C  
ATOM   1066  OE1 GLU   139     -25.060  60.609 -31.140  1.00  0.00           O  
ATOM   1067  OE2 GLU   139     -23.520  59.026 -31.408  1.00  0.00           O  
ATOM   1068  N   PRO   140     -23.159  64.144 -28.222  1.00  0.00              
ATOM   1069  CA  PRO   140     -22.171  65.107 -28.639  1.00  0.00              
ATOM   1070  CB  PRO   140     -22.950  66.258 -29.270  1.00  0.00              
ATOM   1071  C   PRO   140     -21.179  65.503 -27.597  1.00  0.00              
ATOM   1072  O   PRO   140     -20.026  65.752 -27.947  1.00  0.00              
ATOM   1073  CD  PRO   140     -24.416  64.334 -28.930  1.00  0.00           C  
ATOM   1074  CG  PRO   140     -24.199  65.560 -29.843  1.00  0.00           C  
ATOM   1075  N   LYS   141     -21.579  65.581 -26.317  1.00  0.00              
ATOM   1076  CA  LYS   141     -20.593  66.009 -25.360  1.00  0.00              
ATOM   1077  CB  LYS   141     -21.204  66.304 -23.979  1.00  0.00              
ATOM   1078  C   LYS   141     -19.503  64.970 -25.250  1.00  0.00              
ATOM   1079  O   LYS   141     -18.317  65.301 -25.235  1.00  0.00              
ATOM   1080  CG  LYS   141     -20.249  66.993 -23.009  1.00  0.00           C  
ATOM   1081  CD  LYS   141     -20.046  68.480 -23.297  1.00  0.00           C  
ATOM   1082  CE  LYS   141     -21.004  69.380 -22.513  1.00  0.00           C  
ATOM   1083  NZ  LYS   141     -20.530  70.780 -22.559  1.00  0.00           N  
ATOM   1084  N   PRO   142     -19.842  63.716 -25.156  1.00  0.00              
ATOM   1085  CA  PRO   142     -18.784  62.763 -25.112  1.00  0.00              
ATOM   1086  CB  PRO   142     -19.418  61.426 -24.784  1.00  0.00              
ATOM   1087  C   PRO   142     -18.005  62.749 -26.366  1.00  0.00              
ATOM   1088  O   PRO   142     -16.869  62.282 -26.319  1.00  0.00              
ATOM   1089  CD  PRO   142     -20.752  63.338 -24.115  1.00  0.00           C  
ATOM   1090  CG  PRO   142     -20.813  61.824 -24.298  1.00  0.00           C  
ATOM   1091  N   VAL   143     -18.589  63.202 -27.492  1.00  0.00              
ATOM   1092  CA  VAL   143     -17.797  63.178 -28.682  1.00  0.00              
ATOM   1093  CB  VAL   143     -18.570  63.638 -29.895  1.00  0.00              
ATOM   1094  C   VAL   143     -16.605  64.060 -28.430  1.00  0.00              
ATOM   1095  O   VAL   143     -15.486  63.556 -28.505  1.00  0.00              
ATOM   1096  CG1 VAL   143     -17.636  63.667 -31.117  1.00  0.00           C  
ATOM   1097  CG2 VAL   143     -19.809  62.745 -30.067  1.00  0.00           C  
ATOM   1098  N   PRO   144     -16.698  65.339 -28.146  1.00  0.00              
ATOM   1099  CA  PRO   144     -15.455  65.930 -27.740  1.00  0.00              
ATOM   1100  CB  PRO   144     -15.287  67.220 -28.535  1.00  0.00              
ATOM   1101  C   PRO   144     -15.578  66.195 -26.285  1.00  0.00              
ATOM   1102  O   PRO   144     -16.449  67.018 -26.043  1.00  0.00              
ATOM   1103  CD  PRO   144     -17.454  66.266 -28.977  1.00  0.00           C  
ATOM   1104  CG  PRO   144     -16.734  67.614 -28.856  1.00  0.00           C  
ATOM   1105  N   PRO   145     -14.824  65.806 -25.296  1.00  0.00              
ATOM   1106  CA  PRO   145     -13.617  65.036 -25.353  1.00  0.00              
ATOM   1107  CB  PRO   145     -13.093  65.021 -23.927  1.00  0.00              
ATOM   1108  C   PRO   145     -13.937  63.657 -25.754  1.00  0.00              
ATOM   1109  O   PRO   145     -14.786  63.072 -25.101  1.00  0.00              
ATOM   1110  CD  PRO   145     -15.367  65.854 -23.951  1.00  0.00           C  
ATOM   1111  CG  PRO   145     -14.394  65.025 -23.099  1.00  0.00           C  
ATOM   1112  N   PRO   146     -13.241  63.074 -26.663  1.00  0.00              
ATOM   1113  CA  PRO   146     -13.529  61.739 -27.071  1.00  0.00              
ATOM   1114  CB  PRO   146     -12.512  61.418 -28.160  1.00  0.00              
ATOM   1115  C   PRO   146     -13.561  60.771 -25.941  1.00  0.00              
ATOM   1116  O   PRO   146     -12.505  60.349 -25.473  1.00  0.00              
ATOM   1117  CD  PRO   146     -12.356  63.778 -27.570  1.00  0.00           C  
ATOM   1118  CG  PRO   146     -12.147  62.800 -28.737  1.00  0.00           C  
ATOM   1119  N   ILE   147     -14.772  60.388 -25.494  1.00  0.00              
ATOM   1120  CA  ILE   147     -14.860  59.380 -24.489  1.00  0.00              
ATOM   1121  CB  ILE   147     -15.675  59.805 -23.302  1.00  0.00              
ATOM   1122  C   ILE   147     -15.612  58.291 -25.178  1.00  0.00              
ATOM   1123  O   ILE   147     -16.842  58.251 -25.171  1.00  0.00              
ATOM   1124  CG2 ILE   147     -15.608  58.669 -22.269  1.00  0.00           C  
ATOM   1125  CG1 ILE   147     -15.154  61.139 -22.740  1.00  0.00           C  
ATOM   1126  CD1 ILE   147     -13.709  61.062 -22.255  1.00  0.00           C  
ATOM   1127  N   PRO   148     -14.851  57.426 -25.782  1.00  0.00              
ATOM   1128  CA  PRO   148     -15.338  56.365 -26.626  1.00  0.00              
ATOM   1129  CB  PRO   148     -14.088  55.614 -27.076  1.00  0.00              
ATOM   1130  C   PRO   148     -16.325  55.409 -26.035  1.00  0.00              
ATOM   1131  O   PRO   148     -17.298  55.081 -26.714  1.00  0.00              
ATOM   1132  CD  PRO   148     -13.487  57.191 -25.338  1.00  0.00           C  
ATOM   1133  CG  PRO   148     -13.124  55.802 -25.891  1.00  0.00           C  
ATOM   1134  N   LYS   149     -16.090  54.935 -24.798  1.00  0.00              
ATOM   1135  CA  LYS   149     -16.943  53.946 -24.205  1.00  0.00              
ATOM   1136  CB  LYS   149     -16.414  53.445 -22.848  1.00  0.00              
ATOM   1137  C   LYS   149     -18.297  54.542 -23.993  1.00  0.00              
ATOM   1138  O   LYS   149     -19.319  53.878 -24.155  1.00  0.00              
ATOM   1139  CG  LYS   149     -15.083  52.684 -22.926  1.00  0.00           C  
ATOM   1140  CD  LYS   149     -15.139  51.419 -23.787  1.00  0.00           C  
ATOM   1141  CE  LYS   149     -13.895  50.532 -23.690  1.00  0.00           C  
ATOM   1142  NZ  LYS   149     -14.064  49.540 -22.603  1.00  0.00           N  
ATOM   1143  N   LYS   150     -18.326  55.823 -23.596  1.00  0.00              
ATOM   1144  CA  LYS   150     -19.543  56.526 -23.311  1.00  0.00              
ATOM   1145  CB  LYS   150     -19.283  57.951 -22.801  1.00  0.00              
ATOM   1146  C   LYS   150     -20.351  56.685 -24.563  1.00  0.00              
ATOM   1147  O   LYS   150     -21.572  56.544 -24.547  1.00  0.00              
ATOM   1148  CG  LYS   150     -18.391  58.020 -21.564  1.00  0.00           C  
ATOM   1149  CD  LYS   150     -18.989  57.390 -20.313  1.00  0.00           C  
ATOM   1150  CE  LYS   150     -20.099  58.242 -19.713  1.00  0.00           C  
ATOM   1151  NZ  LYS   150     -19.695  59.662 -19.721  1.00  0.00           N  
ATOM   1152  N   CYS   151     -19.691  57.018 -25.687  1.00  0.00              
ATOM   1153  CA  CYS   151     -20.406  57.242 -26.911  1.00  0.00              
ATOM   1154  CB  CYS   151     -19.515  57.717 -28.071  1.00  0.00              
ATOM   1155  C   CYS   151     -21.051  55.971 -27.349  1.00  0.00              
ATOM   1156  O   CYS   151     -22.199  55.964 -27.792  1.00  0.00              
ATOM   1157  SG  CYS   151     -18.995  59.445 -27.882  1.00  0.00           S  
ATOM   1158  N   ASP   152     -20.320  54.851 -27.231  1.00  0.00              
ATOM   1159  CA  ASP   152     -20.839  53.595 -27.683  1.00  0.00              
ATOM   1160  CB  ASP   152     -19.834  52.441 -27.521  1.00  0.00              
ATOM   1161  C   ASP   152     -22.021  53.265 -26.844  1.00  0.00              
ATOM   1162  O   ASP   152     -23.022  52.736 -27.329  1.00  0.00              
ATOM   1163  CG  ASP   152     -18.670  52.670 -28.475  1.00  0.00           C  
ATOM   1164  OD1 ASP   152     -18.859  53.394 -29.489  1.00  0.00           O  
ATOM   1165  OD2 ASP   152     -17.569  52.123 -28.197  1.00  0.00           O  
ATOM   1166  N   TRP   153     -21.921  53.585 -25.544  1.00  0.00              
ATOM   1167  CA  TRP   153     -22.967  53.269 -24.634  1.00  0.00              
ATOM   1168  CB  TRP   153     -22.640  53.714 -23.196  1.00  0.00              
ATOM   1169  C   TRP   153     -24.188  53.985 -25.072  1.00  0.00              
ATOM   1170  O   TRP   153     -25.210  53.350 -25.264  1.00  0.00              
ATOM   1171  CG  TRP   153     -23.718  53.387 -22.195  1.00  0.00           C  
ATOM   1172  CD2 TRP   153     -23.958  52.052 -21.736  1.00  0.00           C  
ATOM   1173  CD1 TRP   153     -24.645  54.182 -21.586  1.00  0.00           C  
ATOM   1174  NE1 TRP   153     -25.444  53.420 -20.763  1.00  0.00           N  
ATOM   1175  CE2 TRP   153     -25.032  52.106 -20.851  1.00  0.00           C  
ATOM   1176  CE3 TRP   153     -23.333  50.877 -22.037  1.00  0.00           C  
ATOM   1177  CZ2 TRP   153     -25.501  50.973 -20.248  1.00  0.00           C  
ATOM   1178  CZ3 TRP   153     -23.804  49.738 -21.426  1.00  0.00           C  
ATOM   1179  CH2 TRP   153     -24.867  49.786 -20.549  1.00  0.00           C  
ATOM   1180  N   GLU   154     -24.126  55.307 -25.306  1.00  0.00              
ATOM   1181  CA  GLU   154     -25.329  56.017 -25.643  1.00  0.00              
ATOM   1182  CB  GLU   154     -25.179  57.546 -25.662  1.00  0.00              
ATOM   1183  C   GLU   154     -25.848  55.578 -26.971  1.00  0.00              
ATOM   1184  O   GLU   154     -27.058  55.558 -27.190  1.00  0.00              
ATOM   1185  CG  GLU   154     -26.498  58.270 -25.957  1.00  0.00           C  
ATOM   1186  CD  GLU   154     -27.535  57.838 -24.917  1.00  0.00           C  
ATOM   1187  OE1 GLU   154     -27.904  56.637 -24.935  1.00  0.00           O  
ATOM   1188  OE2 GLU   154     -27.983  58.683 -24.099  1.00  0.00           O  
ATOM   1189  N   ILE   155     -24.952  55.214 -27.903  1.00  0.00              
ATOM   1190  CA  ILE   155     -25.403  54.846 -29.214  1.00  0.00              
ATOM   1191  CB  ILE   155     -24.309  54.395 -30.133  1.00  0.00              
ATOM   1192  C   ILE   155     -26.304  53.667 -29.092  1.00  0.00              
ATOM   1193  O   ILE   155     -27.323  53.584 -29.777  1.00  0.00              
ATOM   1194  CG2 ILE   155     -24.981  53.889 -31.418  1.00  0.00           C  
ATOM   1195  CG1 ILE   155     -23.280  55.505 -30.379  1.00  0.00           C  
ATOM   1196  CD1 ILE   155     -22.019  55.000 -31.077  1.00  0.00           C  
ATOM   1197  N   GLU   156     -25.946  52.714 -28.216  1.00  0.00              
ATOM   1198  CA  GLU   156     -26.718  51.515 -28.131  1.00  0.00              
ATOM   1199  CB  GLU   156     -26.123  50.540 -27.094  1.00  0.00              
ATOM   1200  C   GLU   156     -28.132  51.890 -27.780  1.00  0.00              
ATOM   1201  O   GLU   156     -29.045  51.459 -28.482  1.00  0.00              
ATOM   1202  CG  GLU   156     -26.696  49.123 -27.092  1.00  0.00           C  
ATOM   1203  CD  GLU   156     -25.785  48.301 -26.186  1.00  0.00           C  
ATOM   1204  OE1 GLU   156     -24.796  48.886 -25.667  1.00  0.00           O  
ATOM   1205  OE2 GLU   156     -26.054  47.084 -26.002  1.00  0.00           O  
ATOM   1206  N   PRO   157     -28.395  52.681 -26.766  1.00  0.00              
ATOM   1207  CA  PRO   157     -29.765  53.031 -26.579  1.00  0.00              
ATOM   1208  CB  PRO   157     -29.859  53.714 -25.224  1.00  0.00              
ATOM   1209  C   PRO   157     -30.386  53.764 -27.712  1.00  0.00              
ATOM   1210  O   PRO   157     -31.511  53.427 -28.074  1.00  0.00              
ATOM   1211  CD  PRO   157     -27.808  52.435 -25.462  1.00  0.00           C  
ATOM   1212  CG  PRO   157     -28.807  52.947 -24.411  1.00  0.00           C  
ATOM   1213  N   ALA   158     -29.706  54.756 -28.308  1.00  0.00              
ATOM   1214  CA  ALA   158     -30.363  55.370 -29.417  1.00  0.00              
ATOM   1215  CB  ALA   158     -30.541  56.888 -29.264  1.00  0.00              
ATOM   1216  C   ALA   158     -29.483  55.145 -30.593  1.00  0.00              
ATOM   1217  O   ALA   158     -28.392  55.703 -30.684  1.00  0.00              
ATOM   1218  N   GLU   159     -29.934  54.330 -31.557  1.00  0.00              
ATOM   1219  CA  GLU   159     -29.055  54.152 -32.667  1.00  0.00              
ATOM   1220  CB  GLU   159     -29.076  52.767 -33.330  1.00  0.00              
ATOM   1221  C   GLU   159     -29.445  55.125 -33.719  1.00  0.00              
ATOM   1222  O   GLU   159     -30.616  55.218 -34.084  1.00  0.00              
ATOM   1223  CG  GLU   159     -28.371  51.670 -32.535  1.00  0.00           C  
ATOM   1224  CD  GLU   159     -28.053  50.563 -33.526  1.00  0.00           C  
ATOM   1225  OE1 GLU   159     -28.150  50.836 -34.752  1.00  0.00           O  
ATOM   1226  OE2 GLU   159     -27.701  49.439 -33.080  1.00  0.00           O  
ATOM   1227  N   LEU   160     -28.437  55.870 -34.220  1.00  0.00              
ATOM   1228  CA  LEU   160     -28.598  56.810 -35.289  1.00  0.00              
ATOM   1229  CB  LEU   160     -28.723  56.134 -36.664  1.00  0.00              
ATOM   1230  C   LEU   160     -29.805  57.648 -35.032  1.00  0.00              
ATOM   1231  O   LEU   160     -30.805  57.521 -35.737  1.00  0.00              
ATOM   1232  CG  LEU   160     -27.458  55.342 -37.048  1.00  0.00           C  
ATOM   1233  CD1 LEU   160     -27.230  54.149 -36.106  1.00  0.00           C  
ATOM   1234  CD2 LEU   160     -27.479  54.935 -38.528  1.00  0.00           C  
ATOM   1235  N   ASP   161     -29.748  58.513 -33.993  1.00  0.00              
ATOM   1236  CA  ASP   161     -30.903  59.293 -33.639  1.00  0.00              
ATOM   1237  CB  ASP   161     -30.597  60.406 -32.613  1.00  0.00              
ATOM   1238  C   ASP   161     -31.309  60.064 -34.850  1.00  0.00              
ATOM   1239  O   ASP   161     -32.385  59.858 -35.409  1.00  0.00              
ATOM   1240  CG  ASP   161     -29.987  59.833 -31.339  1.00  0.00           C  
ATOM   1241  OD1 ASP   161     -29.793  58.591 -31.279  1.00  0.00           O  
ATOM   1242  OD2 ASP   161     -29.696  60.637 -30.412  1.00  0.00           O  
ATOM   1243  N   PHE   162     -30.420  60.972 -35.292  1.00  0.00              
ATOM   1244  CA  PHE   162     -30.648  61.758 -36.466  1.00  0.00              
ATOM   1245  CB  PHE   162     -31.470  63.023 -36.160  1.00  0.00              
ATOM   1246  C   PHE   162     -29.281  62.207 -36.854  1.00  0.00              
ATOM   1247  O   PHE   162     -28.796  63.217 -36.346  1.00  0.00              
ATOM   1248  CG  PHE   162     -31.738  63.805 -37.403  1.00  0.00           C  
ATOM   1249  CD1 PHE   162     -32.828  63.516 -38.193  1.00  0.00           C  
ATOM   1250  CD2 PHE   162     -30.910  64.841 -37.770  1.00  0.00           C  
ATOM   1251  CE1 PHE   162     -33.083  64.243 -39.333  1.00  0.00           C  
ATOM   1252  CE2 PHE   162     -31.158  65.571 -38.909  1.00  0.00           C  
ATOM   1253  CZ  PHE   162     -32.246  65.271 -39.694  1.00  0.00           C  
ATOM   1254  N   SER   163     -28.629  61.466 -37.769  1.00  0.00              
ATOM   1255  CA  SER   163     -27.310  61.824 -38.195  1.00  0.00              
ATOM   1256  CB  SER   163     -27.279  63.147 -38.979  1.00  0.00              
ATOM   1257  C   SER   163     -26.435  61.992 -36.992  1.00  0.00              
ATOM   1258  O   SER   163     -25.608  62.901 -36.944  1.00  0.00              
ATOM   1259  OG  SER   163     -28.010  63.019 -40.189  1.00  0.00           O  
ATOM   1260  N   ASN   164     -26.588  61.125 -35.975  1.00  0.00              
ATOM   1261  CA  ASN   164     -25.748  61.294 -34.828  1.00  0.00              
ATOM   1262  CB  ASN   164     -26.445  60.956 -33.497  1.00  0.00              
ATOM   1263  C   ASN   164     -24.559  60.359 -34.989  1.00  0.00              
ATOM   1264  O   ASN   164     -23.615  60.449 -34.159  1.00  0.00              
ATOM   1265  CG  ASN   164     -27.493  62.029 -33.241  1.00  0.00           C  
ATOM   1266  OD1 ASN   164     -28.414  62.219 -34.034  1.00  0.00           O  
ATOM   1267  ND2 ASN   164     -27.348  62.756 -32.100  1.00  0.00           N  
ATOM   1268  OXT ASN   164     -24.575  59.545 -35.950  1.00  0.00           O  
TER
