# Supplementary material for: Insights into the Structure, Function, and Ion-Mediated Signaling Pathways Transduced by Plant Integrin-Linked Kinases
Source: Front Plant Sci. 2017 Apr 3;8:376. doi: 10.3389/fpls.2017.00376 (PMC5376563; doi:10.3389/fpls.2017.00376)
Supplement: DATA S3 — Information associated with superposition of the ankyrin repeat domains of ILK1 to ILK6. [file Data_Sheet_3.ZIP › SDATA_3.SS_SPDV_ILKs/Alignment_final.txt]

ILK1              MENITAQLKRGISRQFSTGSIRRTLSRQFTRQSSLDPRRTNMRFSFGRQSSLDPIRRSP-DSSKSDDEPHMSVPENL---DSTMQLLFMASKGDVRGIEELLDEGID-VNSIDLDGRTALHIAACEGHLGVVKALLSRRANIDARDRWGSTAAADAKYYGNLDVYNLLKARGAKVPKTRKTPMTVSNPREVPEYELNPLEVQV -----------     
ILK2              MDNIAAQLKRGISRQFSTGSMRRTLSRQFTRQNSLDPRRNNMRFSFGRQSSLDPIRRSP-ESLSCE--PHMSVPENL---DSTMQLLFMASKGDVNGVEELLNEGID-VNSIDLDGRTALHIASCEGHYDVVKVLLSRRANIDARDRWGSTAAVDAKYYGNVEVYNLLKARGAKAPKTRKTPMTVGNPKEVPEYELNPLELQV                 
ILK3              MANVVGQLKRGISRQFSTGSLRRTLSRQFTRQASHDPRRNNMRFSFGRQSSLDPIRRSP-DGSNG---PQLAVPDNL---DATMQLLFVACRGDVEGVQDLLDEGID-VNSIDLDGRTALHIAACEGHVDVVKLLLTRKANIDARDRWGSTAAADAKYYGNMDVFNILKARGAKVPKTKRTPMVVANPREVPEYELNPQELQVRKA              
ILK4                                               MTIKPKSPARFKLGRQSSLAPESRTPIDTLTEDEDDDLAAAATAGIGDPTIRLMYLANEGDIDGINKMLDSGTN-VDYRDIDARTALHVAACQGRTDVVELLLSRGAKVDTKDRWGSTPLADAVYYKNHDVIKLLEKHGAK-PTI--APMHVLTDKEVPEYEIHPTELDFSN-              
ILK5                                                MEEDYQQPRFTIGRQSSMAP-EKIP-EPSVHSEEEVFEDGEEI---DGGVRLMYLANEGDIEGIKELIDSGID-ANYRDIDDRTALHVAACQGLKDVVELLLDRKAEVDPKDRWGSTPFADAIFYKNIDVIKILEIHGAKHPMA---PMHVKTAREVPEYEINPSELDFT-               
ILK6                                                        MSSDSPAAGDGGEQAAAGTSVPSPSYDKQKEKARV---SRTSLILWHAHQNDAAAVRKLLEEDPTLVHARDYDKRTPLHVASLHGWIDVVKCLLEFGADVNAQDRWKNTPLADAEGARKQKMIELLKSHGGLSYGQNGSHFEPKPVPPPIPKKCDWEIEPAELDFSN-          
                                                                                                .  *   *   .  .           * * ** **.*   *   **  **   * .   ***  *   **           *   *                                                

ILK1              ...sss......hhhh......hhhhhhhh..............hhhhhhhh...hhhh-hhhhh............---sss..hhhhhh...hhhhhhhhhh...-..........hhhhhhh....hhhhhhhh..............hhhhhhh...hhhhhhhhhh..........hhhhhhh............... -----------     
ILK2              ..................hhhhhhhhh......sss.sss.hhhhhh...hhhhhhhhh-h.....--.........---.....hhhhhh...hhhhhhhhhh...-...........hhhhhhh...hhhhhhhh...............hhhhhh...hhhhhhhhhh..........hhhhhhhh..............                 
ILK3              ....hh.....hhhhhhh.......................hhhhhhh...hhhhhhhh-h....---.........---.......hhhh...hhhhhhhhhh...-...........hhhhhh...hhhhhhhhh...............hhhhhh...hhhhhhhhh............hhhhhh...hhhhhhhhh......              
ILK4                                               .........................hhhhhhh...hhhhhhhh........hhhhhhh...hhhhhhhhhh...-..........hhhhhhh...hhhhhhhh...............hhhhhhh....hhhhhhhhh...-...--........hhhhh............-              
ILK5                                                ....................-....-.................---....hhhhhhh...hhhhhhhhhh...-..........hhhhhhh...hhhhhhhhhh.............hhhhhhh...hhhhhhhhhh.......---.........hhhhhhhhh.....-               
ILK6                                                        ...............hhhhhh..............---....hhhhhhh...hhhhhhhhh...............hhhhhhh...hhhhhhhhhh.............hhhhhhh...hhhhhhhhhh...........hhhhh.....hhhhhhhhhh.......-          
