# Supplementary material for: Insights into the Structure, Function, and Ion-Mediated Signaling Pathways Transduced by Plant Integrin-Linked Kinases
Source: Front Plant Sci. 2017 Apr 3;8:376. doi: 10.3389/fpls.2017.00376 (PMC5376563; doi:10.3389/fpls.2017.00376)
Supplement: DATA S3 — Information associated with superposition of the ankyrin repeat domains of ILK1 to ILK6. [file Data_Sheet_3.ZIP › SDATA_3.SS_SPDV_ILKs/Poject_alllayers_aligned_final.pdb]

REMARK    File generated by Swiss-PdbViewer  4.00b0
REMARK    http://www.expasy.org/spdbv/
REMARK    File generated by Swiss-PdbViewer  4.00b0
REMARK    http://www.expasy.org/spdbv/
REMARK  99  Chain ID : 1
REMARK  99  Residues : 198
REMARK  99  Atoms    : 1554
REMARK  99  File     : final.sc.pdb
ATOM      1  N   MET     1      19.932  70.432   7.488  1.00  0.00
ATOM      2  CA  MET     1      20.858  70.523   6.335  1.00  0.00
ATOM      3  C   MET     1      20.250  71.308   5.234  1.00  0.00
ATOM      4  O   MET     1      20.955  71.928   4.439  1.00  0.00
ATOM      5  CB  MET     1      21.228  69.107   5.842  1.00  0.00
ATOM      6  CG  MET     1      20.094  68.345   5.151  1.00  0.00
ATOM      7  SD  MET     1      20.334  66.542   5.044  1.00  0.00
ATOM      8  CE  MET     1      19.821  66.183   6.751  1.00  0.00
ATOM      9  N   GLU     2      18.910  71.272   5.155  1.00  0.00
ATOM     10  CA  GLU     2      18.249  72.194   4.289  1.00  0.00
ATOM     11  C   GLU     2      18.737  73.512   4.911  1.00  0.00
ATOM     12  O   GLU     2      18.864  73.572   6.133  1.00  0.00
ATOM     13  CB  GLU     2      16.724  72.126   4.461  1.00  0.00
ATOM     14  CG  GLU     2      15.987  73.360   3.953  1.00  0.00
ATOM     15  CD  GLU     2      16.324  73.509   2.487  1.00  0.00
ATOM     16  OE1 GLU     2      16.200  72.500   1.741  1.00  0.00
ATOM     17  OE2 GLU     2      16.725  74.638   2.097  1.00  0.00
ATOM     18  N   ASN     3      19.049  74.600   4.153  1.00  0.00
ATOM     19  CA  ASN     3      19.658  75.739   4.835  1.00  0.00
ATOM     20  C   ASN     3      19.005  77.074   4.645  1.00  0.00
ATOM     21  O   ASN     3      17.812  77.171   4.370  1.00  0.00
ATOM     22  CB  ASN     3      21.177  75.914   4.638  1.00  0.00
ATOM     23  CG  ASN     3      21.852  75.204   5.808  1.00  0.00
ATOM     24  OD1 ASN     3      21.287  74.282   6.391  1.00  0.00
ATOM     25  ND2 ASN     3      23.070  75.665   6.200  1.00  0.00
ATOM     26  N   ILE     4      19.794  78.167   4.812  1.00  0.00
ATOM     27  CA  ILE     4      19.147  79.444   4.826  1.00  0.00
ATOM     28  C   ILE     4      19.417  80.207   3.571  1.00  0.00
ATOM     29  O   ILE     4      19.713  79.466   2.644  1.00  0.00
ATOM     30  CB  ILE     4      19.123  80.189   6.109  1.00  0.00
ATOM     31  CG1 ILE     4      18.709  79.237   7.242  1.00  0.00
ATOM     32  CG2 ILE     4      17.947  81.158   5.949  1.00  0.00
ATOM     33  CD1 ILE     4      19.770  78.214   7.614  1.00  0.00
ATOM     34  N   THR     5      19.282  81.592   3.461  1.00  0.00
ATOM     35  CA  THR     5      19.297  82.427   2.229  1.00  0.00
ATOM     36  C   THR     5      20.173  83.682   1.866  1.00  0.00
ATOM     37  O   THR     5      20.012  84.755   2.444  1.00  0.00
ATOM     38  CB  THR     5      17.920  82.764   1.731  1.00  0.00
ATOM     39  OG1 THR     5      18.003  83.201   0.380  1.00  0.00
ATOM     40  CG2 THR     5      17.292  83.855   2.611  1.00  0.00
ATOM     41  N   ALA     6      21.083  83.514   0.836  1.00  0.00
ATOM     42  CA  ALA     6      21.977  84.226  -0.110  1.00  0.00
ATOM     43  C   ALA     6      23.367  83.603  -0.378  1.00  0.00
ATOM     44  O   ALA     6      24.389  84.069   0.122  1.00  0.00
ATOM     45  CB  ALA     6      22.096  85.741   0.123  1.00  0.00
ATOM     46  N   GLN     7      23.482  82.673  -1.357  1.00  0.00
ATOM     47  CA  GLN     7      24.563  81.714  -1.396  1.00  0.00
ATOM     48  C   GLN     7      25.516  81.939  -2.400  1.00  0.00
ATOM     49  O   GLN     7      25.154  82.274  -3.514  1.00  0.00
ATOM     50  CB  GLN     7      24.081  80.292  -1.743  1.00  0.00
ATOM     51  CG  GLN     7      25.180  79.237  -1.696  1.00  0.00
ATOM     52  CD  GLN     7      24.517  77.889  -1.915  1.00  0.00
ATOM     53  OE1 GLN     7      24.807  76.924  -1.211  1.00  0.00
ATOM     54  NE2 GLN     7      23.597  77.818  -2.915  1.00  0.00
ATOM     55  N   LEU     8      26.744  81.562  -2.056  1.00  0.00
ATOM     56  CA  LEU     8      27.700  82.018  -2.952  1.00  0.00
ATOM     57  C   LEU     8      28.666  81.035  -3.438  1.00  0.00
ATOM     58  O   LEU     8      28.402  79.859  -3.673  1.00  0.00
ATOM     59  CB  LEU     8      28.615  83.114  -2.348  1.00  0.00
ATOM     60  CG  LEU     8      27.904  84.424  -1.963  1.00  0.00
ATOM     61  CD1 LEU     8      26.979  84.272  -0.760  1.00  0.00
ATOM     62  CD2 LEU     8      28.837  85.636  -1.906  1.00  0.00
ATOM     63  N   LYS     9      29.882  81.617  -3.320  1.00  0.00
ATOM     64  CA  LYS     9      31.270  81.379  -3.561  1.00  0.00
ATOM     65  C   LYS     9      31.671  79.944  -3.441  1.00  0.00
ATOM     66  O   LYS     9      31.514  79.304  -2.410  1.00  0.00
ATOM     67  CB  LYS     9      32.035  82.321  -2.642  1.00  0.00
ATOM     68  CG  LYS     9      31.554  83.760  -2.805  1.00  0.00
ATOM     69  CD  LYS     9      32.101  84.713  -1.751  1.00  0.00
ATOM     70  CE  LYS     9      31.276  84.852  -0.483  1.00  0.00
ATOM     71  NZ  LYS     9      31.639  86.126   0.180  1.00  0.00
ATOM     72  N   ARG    10      32.313  79.431  -4.517  1.00  0.00
ATOM     73  CA  ARG    10      32.631  78.036  -4.566  1.00  0.00
ATOM     74  C   ARG    10      34.039  77.708  -4.879  1.00  0.00
ATOM     75  O   ARG    10      34.920  78.549  -5.059  1.00  0.00
ATOM     76  CB  ARG    10      31.928  77.160  -5.598  1.00  0.00
ATOM     77  CG  ARG    10      30.715  76.355  -5.130  1.00  0.00
ATOM     78  CD  ARG    10      30.864  74.959  -5.745  1.00  0.00
ATOM     79  NE  ARG    10      29.743  74.073  -5.342  1.00  0.00
ATOM     80  CZ  ARG    10      29.937  72.725  -5.428  1.00  0.00
ATOM     81  NH1 ARG    10      31.134  72.242  -5.873  1.00  0.00
ATOM     82  NH2 ARG    10      28.946  71.861  -5.064  1.00  0.00
ATOM     83  N   GLY    11      34.275  76.385  -4.761  1.00  0.00
ATOM     84  CA  GLY    11      35.475  75.701  -5.120  1.00  0.00
ATOM     85  C   GLY    11      35.424  74.332  -4.494  1.00  0.00
ATOM     86  O   GLY    11      36.149  73.997  -3.560  1.00  0.00
ATOM     87  N   ILE    12      34.652  73.418  -5.086  1.00  0.00
ATOM     88  CA  ILE    12      34.432  72.177  -4.431  1.00  0.00
ATOM     89  C   ILE    12      33.644  72.554  -3.242  1.00  0.00
ATOM     90  O   ILE    12      34.105  73.260  -2.345  1.00  0.00
ATOM     91  CB  ILE    12      35.634  71.396  -3.986  1.00  0.00
ATOM     92  CG1 ILE    12      36.558  71.121  -5.170  1.00  0.00
ATOM     93  CG2 ILE    12      35.124  70.130  -3.287  1.00  0.00
ATOM     94  CD1 ILE    12      37.180  72.375  -5.769  1.00  0.00
ATOM     95  N   SER    13      32.388  72.107  -3.219  1.00  0.00
ATOM     96  CA  SER    13      31.580  72.541  -2.126  1.00  0.00
ATOM     97  C   SER    13      32.201  71.948  -0.924  1.00  0.00
ATOM     98  O   SER    13      32.344  72.559   0.129  1.00  0.00
ATOM     99  CB  SER    13      30.128  72.042  -2.183  1.00  0.00
ATOM    100  OG  SER    13      29.446  72.440  -1.003  1.00  0.00
ATOM    101  N   ARG    14      32.669  70.718  -1.054  1.00  0.00
ATOM    102  CA  ARG    14      33.129  70.227   0.178  1.00  0.00
ATOM    103  C   ARG    14      34.424  70.836   0.622  1.00  0.00
ATOM    104  O   ARG    14      34.700  70.860   1.821  1.00  0.00
ATOM    105  CB  ARG    14      33.290  68.697   0.203  1.00  0.00
ATOM    106  CG  ARG    14      34.249  68.142  -0.849  1.00  0.00
ATOM    107  CD  ARG    14      33.551  67.848  -2.177  1.00  0.00
ATOM    108  NE  ARG    14      34.540  67.207  -3.084  1.00  0.00
ATOM    109  CZ  ARG    14      34.127  66.221  -3.936  1.00  0.00
ATOM    110  NH1 ARG    14      32.822  65.822  -3.932  1.00  0.00
ATOM    111  NH2 ARG    14      35.018  65.638  -4.787  1.00  0.00
ATOM    112  N   GLN    15      35.296  71.281  -0.303  1.00  0.00
ATOM    113  CA  GLN    15      36.524  71.830   0.189  1.00  0.00
ATOM    114  C   GLN    15      36.190  73.005   1.011  1.00  0.00
ATOM    115  O   GLN    15      36.745  73.248   2.083  1.00  0.00
ATOM    116  CB  GLN    15      37.505  72.220  -0.920  1.00  0.00
ATOM    117  CG  GLN    15      38.096  70.969  -1.567  1.00  0.00
ATOM    118  CD  GLN    15      38.922  71.385  -2.769  1.00  0.00
ATOM    119  OE1 GLN    15      39.385  72.520  -2.860  1.00  0.00
ATOM    120  NE2 GLN    15      39.108  70.436  -3.724  1.00  0.00
ATOM    121  N   PHE    16      35.188  73.720   0.525  1.00  0.00
ATOM    122  CA  PHE    16      34.743  74.943   1.075  1.00  0.00
ATOM    123  C   PHE    16      34.387  74.725   2.507  1.00  0.00
ATOM    124  O   PHE    16      34.660  75.569   3.360  1.00  0.00
ATOM    125  CB  PHE    16      33.603  75.461   0.167  1.00  0.00
ATOM    126  CG  PHE    16      34.395  76.204  -0.850  1.00  0.00
ATOM    127  CD1 PHE    16      35.469  75.662  -1.490  1.00  0.00
ATOM    128  CD2 PHE    16      34.056  77.466  -1.211  1.00  0.00
ATOM    129  CE1 PHE    16      36.227  76.387  -2.376  1.00  0.00
ATOM    130  CE2 PHE    16      34.795  78.200  -2.097  1.00  0.00
ATOM    131  CZ  PHE    16      35.915  77.670  -2.675  1.00  0.00
ATOM    132  N   SER    17      33.818  73.557   2.829  1.00  0.00
ATOM    133  CA  SER    17      33.417  73.336   4.183  1.00  0.00
ATOM    134  C   SER    17      34.596  73.471   5.127  1.00  0.00
ATOM    135  O   SER    17      34.442  73.968   6.242  1.00  0.00
ATOM    136  CB  SER    17      32.774  71.951   4.414  1.00  0.00
ATOM    137  OG  SER    17      33.732  70.911   4.315  1.00  0.00
ATOM    138  N   THR    18      35.826  73.062   4.749  1.00  0.00
ATOM    139  CA  THR    18      36.859  73.208   5.750  1.00  0.00
ATOM    140  C   THR    18      37.685  74.420   5.484  1.00  0.00
ATOM    141  O   THR    18      38.494  74.447   4.558  1.00  0.00
ATOM    142  CB  THR    18      37.859  72.096   5.846  1.00  0.00
ATOM    143  OG1 THR    18      37.228  70.867   6.166  1.00  0.00
ATOM    144  CG2 THR    18      38.871  72.477   6.942  1.00  0.00
ATOM    145  N   GLY    19      37.528  75.448   6.340  1.00  0.00
ATOM    146  CA  GLY    19      38.282  76.661   6.200  1.00  0.00
ATOM    147  C   GLY    19      39.721  76.337   6.415  1.00  0.00
ATOM    148  O   GLY    19      40.604  76.914   5.782  1.00  0.00
ATOM    149  N   SER    20      39.976  75.407   7.351  1.00  0.00
ATOM    150  CA  SER    20      41.293  74.997   7.729  1.00  0.00
ATOM    151  C   SER    20      42.000  74.415   6.553  1.00  0.00
ATOM    152  O   SER    20      43.200  74.634   6.386  1.00  0.00
ATOM    153  CB  SER    20      41.257  73.896   8.800  1.00  0.00
ATOM    154  OG  SER    20      42.532  73.285   8.903  1.00  0.00
ATOM    155  N   ILE    21      41.285  73.650   5.704  1.00  0.00
ATOM    156  CA  ILE    21      41.985  73.021   4.623  1.00  0.00
ATOM    157  C   ILE    21      41.783  73.792   3.357  1.00  0.00
ATOM    158  O   ILE    21      41.600  73.212   2.291  1.00  0.00
ATOM    159  CB  ILE    21      41.509  71.610   4.395  1.00  0.00
ATOM    160  CG1 ILE    21      42.419  70.864   3.414  1.00  0.00
ATOM    161  CG2 ILE    21      40.047  71.661   3.927  1.00  0.00
ATOM    162  CD1 ILE    21      43.843  70.669   3.914  1.00  0.00
ATOM    163  N   ARG    22      41.980  75.118   3.423  1.00  0.00
ATOM    164  CA  ARG    22      41.746  76.021   2.334  1.00  0.00
ATOM    165  C   ARG    22      42.631  75.708   1.169  1.00  0.00
ATOM    166  O   ARG    22      42.196  75.853   0.030  1.00  0.00
ATOM    167  CB  ARG    22      42.057  77.480   2.690  1.00  0.00
ATOM    168  CG  ARG    22      41.828  78.424   1.511  1.00  0.00
ATOM    169  CD  ARG    22      42.343  79.842   1.749  1.00  0.00
ATOM    170  NE  ARG    22      43.711  79.926   1.169  1.00  0.00
ATOM    171  CZ  ARG    22      44.476  81.029   1.414  1.00  0.00
ATOM    172  NH1 ARG    22      44.011  82.014   2.237  1.00  0.00
ATOM    173  NH2 ARG    22      45.705  81.146   0.833  1.00  0.00
ATOM    174  N   ARG    23      43.857  75.210   1.414  1.00  0.00
ATOM    175  CA  ARG    23      44.871  75.068   0.400  1.00  0.00
ATOM    176  C   ARG    23      44.316  74.428  -0.837  1.00  0.00
ATOM    177  O   ARG    23      44.561  74.905  -1.944  1.00  0.00
ATOM    178  CB  ARG    23      45.996  74.123   0.834  1.00  0.00
ATOM    179  CG  ARG    23      46.896  73.714  -0.335  1.00  0.00
ATOM    180  CD  ARG    23      47.545  72.342  -0.147  1.00  0.00
ATOM    181  NE  ARG    23      46.434  71.366   0.043  1.00  0.00
ATOM    182  CZ  ARG    23      46.675  70.023   0.057  1.00  0.00
ATOM    183  NH1 ARG    23      47.947  69.556  -0.107  1.00  0.00
ATOM    184  NH2 ARG    23      45.644  69.147   0.230  1.00  0.00
ATOM    185  N   THR    24      43.507  73.370  -0.682  1.00  0.00
ATOM    186  CA  THR    24      43.013  72.663  -1.830  1.00  0.00
ATOM    187  C   THR    24      42.173  73.558  -2.671  1.00  0.00
ATOM    188  O   THR    24      42.228  73.523  -3.898  1.00  0.00
ATOM    189  CB  THR    24      42.190  71.463  -1.471  1.00  0.00
ATOM    190  OG1 THR    24      42.938  70.592  -0.636  1.00  0.00
ATOM    191  CG2 THR    24      41.819  70.732  -2.776  1.00  0.00
ATOM    192  N   LEU    25      41.384  74.408  -2.015  1.00  0.00
ATOM    193  CA  LEU    25      40.416  75.230  -2.661  1.00  0.00
ATOM    194  C   LEU    25      41.134  76.169  -3.591  1.00  0.00
ATOM    195  O   LEU    25      40.698  76.411  -4.714  1.00  0.00
ATOM    196  CB  LEU    25      39.558  75.911  -1.588  1.00  0.00
ATOM    197  CG  LEU    25      38.997  74.817  -0.642  1.00  0.00
ATOM    198  CD1 LEU    25      39.979  74.313   0.397  1.00  0.00
ATOM    199  CD2 LEU    25      37.811  75.251   0.136  1.00  0.00
ATOM    200  N   SER    26      42.289  76.716  -3.184  1.00  0.00
ATOM    201  CA  SER    26      42.973  77.561  -4.112  1.00  0.00
ATOM    202  C   SER    26      43.389  76.709  -5.282  1.00  0.00
ATOM    203  O   SER    26      43.284  77.121  -6.436  1.00  0.00
ATOM    204  CB  SER    26      44.259  78.170  -3.527  1.00  0.00
ATOM    205  OG  SER    26      43.956  78.976  -2.397  1.00  0.00
ATOM    206  N   ARG    27      43.847  75.475  -4.989  1.00  0.00
ATOM    207  CA  ARG    27      44.383  74.520  -5.924  1.00  0.00
ATOM    208  C   ARG    27      43.370  74.192  -6.989  1.00  0.00
ATOM    209  O   ARG    27      43.639  74.331  -8.182  1.00  0.00
ATOM    210  CB  ARG    27      44.698  73.222  -5.159  1.00  0.00
ATOM    211  CG  ARG    27      45.633  72.219  -5.823  1.00  0.00
ATOM    212  CD  ARG    27      45.912  71.048  -4.876  1.00  0.00
ATOM    213  NE  ARG    27      46.934  70.162  -5.490  1.00  0.00
ATOM    214  CZ  ARG    27      47.039  68.870  -5.067  1.00  0.00
ATOM    215  NH1 ARG    27      46.179  68.381  -4.125  1.00  0.00
ATOM    216  NH2 ARG    27      48.009  68.068  -5.593  1.00  0.00
ATOM    217  N   GLN    28      42.150  73.800  -6.585  1.00  0.00
ATOM    218  CA  GLN    28      41.136  73.387  -7.522  1.00  0.00
ATOM    219  C   GLN    28      40.745  74.518  -8.422  1.00  0.00
ATOM    220  O   GLN    28      40.526  74.319  -9.616  1.00  0.00
ATOM    221  CB  GLN    28      39.853  72.891  -6.851  1.00  0.00
ATOM    222  CG  GLN    28      39.953  71.489  -6.251  1.00  0.00
ATOM    223  CD  GLN    28      39.719  70.477  -7.364  1.00  0.00
ATOM    224  OE1 GLN    28      38.782  69.683  -7.302  1.00  0.00
ATOM    225  NE2 GLN    28      40.589  70.496  -8.409  1.00  0.00
ATOM    226  N   PHE    29      40.632  75.737  -7.868  1.00  0.00
ATOM    227  CA  PHE    29      40.214  76.868  -8.637  1.00  0.00
ATOM    228  C   PHE    29      41.265  77.164  -9.651  1.00  0.00
ATOM    229  O   PHE    29      40.962  77.583 -10.766  1.00  0.00
ATOM    230  CB  PHE    29      39.985  78.135  -7.804  1.00  0.00
ATOM    231  CG  PHE    29      39.564  79.157  -8.798  1.00  0.00
ATOM    232  CD1 PHE    29      38.292  79.124  -9.323  1.00  0.00
ATOM    233  CD2 PHE    29      40.437  80.134  -9.205  1.00  0.00
ATOM    234  CE1 PHE    29      37.897  80.060 -10.248  1.00  0.00
ATOM    235  CE2 PHE    29      40.047  81.075 -10.128  1.00  0.00
ATOM    236  CZ  PHE    29      38.777  81.036 -10.652  1.00  0.00
ATOM    237  N   THR    30      42.537  76.992  -9.255  1.00  0.00
ATOM    238  CA  THR    30      43.653  77.242 -10.115  1.00  0.00
ATOM    239  C   THR    30      43.615  76.265 -11.248  1.00  0.00
ATOM    240  O   THR    30      43.861  76.636 -12.394  1.00  0.00
ATOM    241  CB  THR    30      44.964  77.051  -9.409  1.00  0.00
ATOM    242  OG1 THR    30      45.046  77.915  -8.285  1.00  0.00
ATOM    243  CG2 THR    30      46.107  77.354 -10.392  1.00  0.00
ATOM    244  N   ARG    31      43.292  74.986 -10.962  1.00  0.00
ATOM    245  CA  ARG    31      43.326  74.011 -12.015  1.00  0.00
ATOM    246  C   ARG    31      42.042  74.057 -12.790  1.00  0.00
ATOM    247  O   ARG    31      41.491  73.017 -13.150  1.00  0.00
ATOM    248  CB  ARG    31      43.475  72.564 -11.510  1.00  0.00
ATOM    249  CG  ARG    31      44.830  72.224 -10.882  1.00  0.00
ATOM    250  CD  ARG    31      45.006  70.716 -10.677  1.00  0.00
ATOM    251  NE  ARG    31      46.238  70.491  -9.872  1.00  0.00
ATOM    252  CZ  ARG    31      46.422  69.287  -9.257  1.00  0.00
ATOM    253  NH1 ARG    31      45.514  68.284  -9.439  1.00  0.00
ATOM    254  NH2 ARG    31      47.505  69.087  -8.450  1.00  0.00
ATOM    255  N   GLN    32      41.583  75.275 -13.134  1.00  0.00
ATOM    256  CA  GLN    32      40.434  75.493 -13.970  1.00  0.00
ATOM    257  C   GLN    32      39.134  75.010 -13.378  1.00  0.00
ATOM    258  O   GLN    32      38.197  74.735 -14.127  1.00  0.00
ATOM    259  CB  GLN    32      40.595  74.807 -15.333  1.00  0.00
ATOM    260  CG  GLN    32      41.828  75.306 -16.080  1.00  0.00
ATOM    261  CD  GLN    32      41.589  76.775 -16.362  1.00  0.00
ATOM    262  OE1 GLN    32      41.114  77.136 -17.437  1.00  0.00
ATOM    263  NE2 GLN    32      41.908  77.647 -15.367  1.00  0.00
ATOM    264  N   SER    33      38.995  74.908 -12.040  1.00  0.00
ATOM    265  CA  SER    33      37.704  74.521 -11.522  1.00  0.00
ATOM    266  C   SER    33      36.835  75.734 -11.510  1.00  0.00
ATOM    267  O   SER    33      37.330  76.859 -11.434  1.00  0.00
ATOM    268  CB  SER    33      37.690  74.014 -10.068  1.00  0.00
ATOM    269  OG  SER    33      38.111  72.663  -9.992  1.00  0.00
ATOM    270  N   SER    34      35.502  75.509 -11.579  1.00  0.00
ATOM    271  CA  SER    34      34.546  76.582 -11.530  1.00  0.00
ATOM    272  C   SER    34      33.652  76.367 -10.342  1.00  0.00
ATOM    273  O   SER    34      33.340  75.235  -9.979  1.00  0.00
ATOM    274  CB  SER    34      33.621  76.638 -12.756  1.00  0.00
ATOM    275  OG  SER    34      32.795  75.484 -12.784  1.00  0.00
ATOM    276  N   LEU    35      33.226  77.489  -9.718  1.00  0.00
ATOM    277  CA  LEU    35      32.431  77.589  -8.525  1.00  0.00
ATOM    278  C   LEU    35      30.987  77.162  -8.697  1.00  0.00
ATOM    279  O   LEU    35      30.330  76.738  -7.758  1.00  0.00
ATOM    280  CB  LEU    35      32.472  78.994  -7.942  1.00  0.00
ATOM    281  CG  LEU    35      33.921  79.422  -7.688  1.00  0.00
ATOM    282  CD1 LEU    35      34.648  79.797  -8.983  1.00  0.00
ATOM    283  CD2 LEU    35      33.977  80.522  -6.654  1.00  0.00
ATOM    284  N   ASP    36      30.331  77.318  -9.841  1.00  0.00
ATOM    285  CA  ASP    36      29.029  76.696  -9.732  1.00  0.00
ATOM    286  C   ASP    36      29.246  75.191  -9.748  1.00  0.00
ATOM    287  O   ASP    36      29.392  74.624  -8.680  1.00  0.00
ATOM    288  CB  ASP    36      27.967  77.221 -10.710  1.00  0.00
ATOM    289  CG  ASP    36      27.459  78.486 -10.021  1.00  0.00
ATOM    290  OD1 ASP    36      27.864  78.694  -8.845  1.00  0.00
ATOM    291  OD2 ASP    36      26.668  79.250 -10.637  1.00  0.00
ATOM    292  N   PRO    37      29.323  74.376 -10.730  1.00  0.00
ATOM    293  CA  PRO    37      29.011  74.645 -12.085  1.00  0.00
ATOM    294  C   PRO    37      27.592  74.358 -12.447  1.00  0.00
ATOM    295  O   PRO    37      27.118  74.910 -13.435  1.00  0.00
ATOM    296  CB  PRO    37      29.952  73.765 -12.907  1.00  0.00
ATOM    297  CG  PRO    37      30.307  72.612 -11.959  1.00  0.00
ATOM    298  CD  PRO    37      30.257  73.275 -10.584  1.00  0.00
ATOM    299  N   ARG    38      26.900  73.499 -11.671  1.00  0.00
ATOM    300  CA  ARG    38      25.624  73.003 -12.105  1.00  0.00
ATOM    301  C   ARG    38      24.592  74.076 -12.159  1.00  0.00
ATOM    302  O   ARG    38      24.444  74.899 -11.260  1.00  0.00
ATOM    303  CB  ARG    38      25.118  71.801 -11.291  1.00  0.00
ATOM    304  CG  ARG    38      24.981  72.056  -9.795  1.00  0.00
ATOM    305  CD  ARG    38      25.117  70.760  -9.000  1.00  0.00
ATOM    306  NE  ARG    38      26.564  70.591  -8.674  1.00  0.00
ATOM    307  CZ  ARG    38      27.117  69.344  -8.611  1.00  0.00
ATOM    308  NH1 ARG    38      26.350  68.245  -8.867  1.00  0.00
ATOM    309  NH2 ARG    38      28.439  69.201  -8.298  1.00  0.00
ATOM    310  N   ARG    39      23.847  74.042 -13.277  1.00  0.00
ATOM    311  CA  ARG    39      22.804  74.934 -13.686  1.00  0.00
ATOM    312  C   ARG    39      21.604  74.778 -12.814  1.00  0.00
ATOM    313  O   ARG    39      20.756  75.667 -12.780  1.00  0.00
ATOM    314  CB  ARG    39      22.355  74.690 -15.135  1.00  0.00
ATOM    315  CG  ARG    39      23.449  75.006 -16.157  1.00  0.00
ATOM    316  CD  ARG    39      23.753  76.503 -16.251  1.00  0.00
ATOM    317  NE  ARG    39      24.763  76.710 -17.330  1.00  0.00
ATOM    318  CZ  ARG    39      26.006  77.198 -17.046  1.00  0.00
ATOM    319  NH1 ARG    39      26.376  77.443 -15.756  1.00  0.00
ATOM    320  NH2 ARG    39      26.878  77.458 -18.065  1.00  0.00
ATOM    321  N   THR    40      21.471  73.619 -12.138  1.00  0.00
ATOM    322  CA  THR    40      20.310  73.326 -11.345  1.00  0.00
ATOM    323  C   THR    40      20.298  74.212 -10.145  1.00  0.00
ATOM    324  O   THR    40      20.769  75.346 -10.200  1.00  0.00
ATOM    325  CB  THR    40      20.276  71.912 -10.854  1.00  0.00
ATOM    326  OG1 THR    40      21.371  71.672  -9.982  1.00  0.00
ATOM    327  CG2 THR    40      20.339  70.972 -12.070  1.00  0.00
ATOM    328  N   ASN    41      19.667  73.748  -9.045  1.00  0.00
ATOM    329  CA  ASN    41      19.643  74.577  -7.877  1.00  0.00
ATOM    330  C   ASN    41      19.934  73.732  -6.686  1.00  0.00
ATOM    331  O   ASN    41      19.043  73.102  -6.118  1.00  0.00
ATOM    332  CB  ASN    41      18.274  75.224  -7.670  1.00  0.00
ATOM    333  CG  ASN    41      18.004  76.000  -8.949  1.00  0.00
ATOM    334  OD1 ASN    41      18.644  77.013  -9.228  1.00  0.00
ATOM    335  ND2 ASN    41      17.048  75.493  -9.771  1.00  0.00
ATOM    336  N   MET    42      21.202  73.719  -6.254  1.00  0.00
ATOM    337  CA  MET    42      21.550  72.963  -5.096  1.00  0.00
ATOM    338  C   MET    42      22.520  73.760  -4.331  1.00  0.00
ATOM    339  O   MET    42      23.060  74.737  -4.843  1.00  0.00
ATOM    340  CB  MET    42      22.201  71.605  -5.389  1.00  0.00
ATOM    341  CG  MET    42      23.585  71.689  -6.027  1.00  0.00
ATOM    342  SD  MET    42      24.434  70.083  -6.087  1.00  0.00
ATOM    343  CE  MET    42      25.096  70.137  -4.396  1.00  0.00
ATOM    344  N   ARG    43      22.764  73.355  -3.075  1.00  0.00
ATOM    345  CA  ARG    43      23.660  74.143  -2.303  1.00  0.00
ATOM    346  C   ARG    43      24.995  74.093  -2.942  1.00  0.00
ATOM    347  O   ARG    43      25.491  73.035  -3.313  1.00  0.00
ATOM    348  CB  ARG    43      23.833  73.674  -0.853  1.00  0.00
ATOM    349  CG  ARG    43      22.560  73.805  -0.027  1.00  0.00
ATOM    350  CD  ARG    43      22.832  74.131   1.438  1.00  0.00
ATOM    351  NE  ARG    43      23.576  75.420   1.420  1.00  0.00
ATOM    352  CZ  ARG    43      22.888  76.587   1.262  1.00  0.00
ATOM    353  NH1 ARG    43      21.525  76.561   1.220  1.00  0.00
ATOM    354  NH2 ARG    43      23.548  77.773   1.115  1.00  0.00
ATOM    355  N   PHE    44      25.623  75.267  -3.080  1.00  0.00
ATOM    356  CA  PHE    44      26.923  75.292  -3.685  1.00  0.00
ATOM    357  C   PHE    44      27.899  75.429  -2.551  1.00  0.00
ATOM    358  O   PHE    44      27.498  75.450  -1.383  1.00  0.00
ATOM    359  CB  PHE    44      27.162  76.463  -4.660  1.00  0.00
ATOM    360  CG  PHE    44      26.460  76.162  -5.946  1.00  0.00
ATOM    361  CD1 PHE    44      25.094  76.256  -6.036  1.00  0.00
ATOM    362  CD2 PHE    44      27.169  75.793  -7.067  1.00  0.00
ATOM    363  CE1 PHE    44      24.437  75.989  -7.214  1.00  0.00
ATOM    364  CE2 PHE    44      26.522  75.523  -8.251  1.00  0.00
ATOM    365  CZ  PHE    44      25.154  75.620  -8.324  1.00  0.00
ATOM    366  N   SER    45      29.207  75.525  -2.887  1.00  0.00
ATOM    367  CA  SER    45      30.276  75.541  -1.910  1.00  0.00
ATOM    368  C   SER    45      30.060  76.688  -0.955  1.00  0.00
ATOM    369  O   SER    45      30.344  76.582   0.238  1.00  0.00
ATOM    370  CB  SER    45      31.701  75.890  -2.408  1.00  0.00
ATOM    371  OG  SER    45      32.236  74.945  -3.314  1.00  0.00
ATOM    372  N   PHE    46      29.590  77.856  -1.429  1.00  0.00
ATOM    373  CA  PHE    46      29.597  78.886  -0.439  1.00  0.00
ATOM    374  C   PHE    46      28.542  78.690   0.539  1.00  0.00
ATOM    375  O   PHE    46      28.672  79.211   1.639  1.00  0.00
ATOM    376  CB  PHE    46      29.531  80.337  -0.869  1.00  0.00
ATOM    377  CG  PHE    46      29.385  81.367   0.184  1.00  0.00
ATOM    378  CD1 PHE    46      30.470  81.921   0.802  1.00  0.00
ATOM    379  CD2 PHE    46      28.132  81.779   0.556  1.00  0.00
ATOM    380  CE1 PHE    46      30.280  82.869   1.780  1.00  0.00
ATOM    381  CE2 PHE    46      27.945  82.725   1.537  1.00  0.00
ATOM    382  CZ  PHE    46      29.029  83.286   2.156  1.00  0.00
ATOM    383  N   GLY    47      27.445  78.024   0.149  1.00  0.00
ATOM    384  CA  GLY    47      26.458  77.784   1.151  1.00  0.00
ATOM    385  C   GLY    47      27.151  77.052   2.238  1.00  0.00
ATOM    386  O   GLY    47      27.013  77.376   3.419  1.00  0.00
ATOM    387  N   ARG    48      27.983  76.082   1.837  1.00  0.00
ATOM    388  CA  ARG    48      28.718  75.366   2.833  1.00  0.00
ATOM    389  C   ARG    48      29.676  76.289   3.518  1.00  0.00
ATOM    390  O   ARG    48      29.943  76.150   4.710  1.00  0.00
ATOM    391  CB  ARG    48      29.464  74.109   2.363  1.00  0.00
ATOM    392  CG  ARG    48      30.167  73.414   3.538  1.00  0.00
ATOM    393  CD  ARG    48      29.244  73.085   4.723  1.00  0.00
ATOM    394  NE  ARG    48      28.744  71.689   4.576  1.00  0.00
ATOM    395  CZ  ARG    48      27.485  71.461   4.105  1.00  0.00
ATOM    396  NH1 ARG    48      26.669  72.515   3.809  1.00  0.00
ATOM    397  NH2 ARG    48      27.047  70.181   3.925  1.00  0.00
ATOM    398  N   GLN    49      30.251  77.251   2.778  1.00  0.00
ATOM    399  CA  GLN    49      31.247  78.092   3.386  1.00  0.00
ATOM    400  C   GLN    49      30.624  78.969   4.416  1.00  0.00
ATOM    401  O   GLN    49      31.142  79.086   5.523  1.00  0.00
ATOM    402  CB  GLN    49      31.807  79.100   2.409  1.00  0.00
ATOM    403  CG  GLN    49      32.112  78.511   1.053  1.00  0.00
ATOM    404  CD  GLN    49      32.932  79.582   0.422  1.00  0.00
ATOM    405  OE1 GLN    49      32.482  80.437  -0.337  1.00  0.00
ATOM    406  NE2 GLN    49      34.224  79.479   0.774  1.00  0.00
ATOM    407  N   SER    50      29.483  79.603   4.080  1.00  0.00
ATOM    408  CA  SER    50      28.956  80.589   4.975  1.00  0.00
ATOM    409  C   SER    50      28.659  79.940   6.291  1.00  0.00
ATOM    410  O   SER    50      29.075  80.427   7.341  1.00  0.00
ATOM    411  CB  SER    50      27.680  81.277   4.492  1.00  0.00
ATOM    412  OG  SER    50      27.334  82.340   5.364  1.00  0.00
ATOM    413  N   SER    51      27.985  78.779   6.266  1.00  0.00
ATOM    414  CA  SER    51      27.581  78.141   7.484  1.00  0.00
ATOM    415  C   SER    51      28.752  77.791   8.327  1.00  0.00
ATOM    416  O   SER    51      28.787  78.057   9.525  1.00  0.00
ATOM    417  CB  SER    51      26.787  76.854   7.190  1.00  0.00
ATOM    418  OG  SER    51      26.292  76.276   8.386  1.00  0.00
ATOM    419  N   LEU    52      29.776  77.195   7.726  1.00  0.00
ATOM    420  CA  LEU    52      30.896  76.792   8.504  1.00  0.00
ATOM    421  C   LEU    52      31.570  78.033   8.988  1.00  0.00
ATOM    422  O   LEU    52      32.361  78.007   9.929  1.00  0.00
ATOM    423  CB  LEU    52      31.819  75.841   7.726  1.00  0.00
ATOM    424  CG  LEU    52      30.985  74.701   7.076  1.00  0.00
ATOM    425  CD1 LEU    52      31.820  73.461   6.755  1.00  0.00
ATOM    426  CD2 LEU    52      29.692  74.376   7.843  1.00  0.00
ATOM    427  N   ASP    53      31.289  79.162   8.305  1.00  0.00
ATOM    428  CA  ASP    53      31.917  80.426   8.575  1.00  0.00
ATOM    429  C   ASP    53      33.337  80.471   8.061  1.00  0.00
ATOM    430  O   ASP    53      34.057  81.329   8.574  1.00  0.00
ATOM    431  CB  ASP    53      31.960  80.727  10.081  1.00  0.00
ATOM    432  CG  ASP    53      30.530  80.982  10.524  1.00  0.00
ATOM    433  OD1 ASP    53      29.798  79.996  10.802  1.00  0.00
ATOM    434  OD2 ASP    53      30.136  82.176  10.572  1.00  0.00
ATOM    435  N   PRO    54      33.876  79.693   7.121  1.00  0.00
ATOM    436  CA  PRO    54      35.220  80.007   6.739  1.00  0.00
ATOM    437  C   PRO    54      35.220  81.183   5.836  1.00  0.00
ATOM    438  O   PRO    54      34.913  81.025   4.653  1.00  0.00
ATOM    439  CB  PRO    54      35.844  78.746   6.140  1.00  0.00
ATOM    440  CG  PRO    54      34.645  77.855   5.803  1.00  0.00
ATOM    441  CD  PRO    54      33.596  78.290   6.830  1.00  0.00
ATOM    442  N   ILE    55      35.649  82.346   6.352  1.00  0.00
ATOM    443  CA  ILE    55      35.563  83.524   5.549  1.00  0.00
ATOM    444  C   ILE    55      36.499  83.463   4.398  1.00  0.00
ATOM    445  O   ILE    55      36.053  83.545   3.277  1.00  0.00
ATOM    446  CB  ILE    55      35.862  84.809   6.266  1.00  0.00
ATOM    447  CG1 ILE    55      34.819  85.100   7.357  1.00  0.00
ATOM    448  CG2 ILE    55      35.929  85.914   5.197  1.00  0.00
ATOM    449  CD1 ILE    55      34.925  84.200   8.585  1.00  0.00
ATOM    450  N   ARG    56      37.791  83.174   4.610  1.00  0.00
ATOM    451  CA  ARG    56      38.805  83.293   3.587  1.00  0.00
ATOM    452  C   ARG    56      38.405  82.498   2.394  1.00  0.00
ATOM    453  O   ARG    56      38.616  82.884   1.246  1.00  0.00
ATOM    454  CB  ARG    56      40.122  82.711   4.103  1.00  0.00
ATOM    455  CG  ARG    56      40.579  83.389   5.394  1.00  0.00
ATOM    456  CD  ARG    56      41.335  82.456   6.341  1.00  0.00
ATOM    457  NE  ARG    56      42.498  81.891   5.606  1.00  0.00
ATOM    458  CZ  ARG    56      43.608  81.521   6.307  1.00  0.00
ATOM    459  NH1 ARG    56      43.631  81.673   7.664  1.00  0.00
ATOM    460  NH2 ARG    56      44.694  81.012   5.656  1.00  0.00
ATOM    461  N   ARG    57      37.786  81.354   2.658  1.00  0.00
ATOM    462  CA  ARG    57      37.352  80.465   1.644  1.00  0.00
ATOM    463  C   ARG    57      36.409  81.200   0.744  1.00  0.00
ATOM    464  O   ARG    57      36.464  81.081  -0.480  1.00  0.00
ATOM    465  CB  ARG    57      36.607  79.350   2.376  1.00  0.00
ATOM    466  CG  ARG    57      37.564  78.377   3.051  1.00  0.00
ATOM    467  CD  ARG    57      38.201  77.346   2.125  1.00  0.00
ATOM    468  NE  ARG    57      38.697  78.017   0.886  1.00  0.00
ATOM    469  CZ  ARG    57      37.830  78.176  -0.148  1.00  0.00
ATOM    470  NH1 ARG    57      36.562  77.781   0.080  1.00  0.00
ATOM    471  NH2 ARG    57      38.203  78.718  -1.342  1.00  0.00
ATOM    472  N   SER    58      35.435  81.872   1.382  1.00  0.00
ATOM    473  CA  SER    58      34.363  82.663   0.857  1.00  0.00
ATOM    474  C   SER    58      34.941  83.846   0.112  1.00  0.00
ATOM    475  O   SER    58      34.657  84.003  -1.071  1.00  0.00
ATOM    476  CB  SER    58      33.527  83.082   2.079  1.00  0.00
ATOM    477  OG  SER    58      32.701  84.190   1.794  1.00  0.00
ATOM    478  N   PRO    59      35.756  84.686   0.709  1.00  0.00
ATOM    479  CA  PRO    59      36.420  85.612  -0.141  1.00  0.00
ATOM    480  C   PRO    59      37.221  85.070  -1.271  1.00  0.00
ATOM    481  O   PRO    59      37.582  85.866  -2.135  1.00  0.00
ATOM    482  CB  PRO    59      37.160  86.579   0.781  1.00  0.00
ATOM    483  CG  PRO    59      36.312  86.544   2.064  1.00  0.00
ATOM    484  CD  PRO    59      35.174  85.580   1.702  1.00  0.00
ATOM    485  N   ASP    60      37.615  83.788  -1.252  1.00  0.00
ATOM    486  CA  ASP    60      38.274  83.246  -2.411  1.00  0.00
ATOM    487  C   ASP    60      37.277  83.038  -3.505  1.00  0.00
ATOM    488  O   ASP    60      37.382  83.556  -4.615  1.00  0.00
ATOM    489  CB  ASP    60      38.889  81.862  -2.094  1.00  0.00
ATOM    490  CG  ASP    60      39.609  81.247  -3.298  1.00  0.00
ATOM    491  OD1 ASP    60      39.510  81.786  -4.434  1.00  0.00
ATOM    492  OD2 ASP    60      40.280  80.200  -3.088  1.00  0.00
ATOM    493  N   SER    61      36.237  82.274  -3.168  1.00  0.00
ATOM    494  CA  SER    61      35.250  81.859  -4.095  1.00  0.00
ATOM    495  C   SER    61      34.499  83.047  -4.609  1.00  0.00
ATOM    496  O   SER    61      33.995  83.053  -5.731  1.00  0.00
ATOM    497  CB  SER    61      34.447  80.806  -3.390  1.00  0.00
ATOM    498  OG  SER    61      34.390  81.088  -2.002  1.00  0.00
ATOM    499  N   SER    62      34.407  84.116  -3.818  1.00  0.00
ATOM    500  CA  SER    62      33.799  85.293  -4.368  1.00  0.00
ATOM    501  C   SER    62      34.696  85.797  -5.459  1.00  0.00
ATOM    502  O   SER    62      34.235  86.275  -6.494  1.00  0.00
ATOM    503  CB  SER    62      33.754  86.477  -3.388  1.00  0.00
ATOM    504  OG  SER    62      35.074  86.840  -3.013  1.00  0.00
ATOM    505  N   LYS    63      36.020  85.701  -5.234  1.00  0.00
ATOM    506  CA  LYS    63      37.001  86.228  -6.137  1.00  0.00
ATOM    507  C   LYS    63      36.848  85.548  -7.458  1.00  0.00
ATOM    508  O   LYS    63      36.833  86.201  -8.502  1.00  0.00
ATOM    509  CB  LYS    63      38.436  85.984  -5.615  1.00  0.00
ATOM    510  CG  LYS    63      39.579  86.522  -6.484  1.00  0.00
ATOM    511  CD  LYS    63      39.765  85.781  -7.810  1.00  0.00
ATOM    512  CE  LYS    63      40.374  84.387  -7.633  1.00  0.00
ATOM    513  NZ  LYS    63      40.518  83.712  -8.943  1.00  0.00
ATOM    514  N   SER    64      36.717  84.211  -7.447  1.00  0.00
ATOM    515  CA  SER    64      36.612  83.495  -8.679  1.00  0.00
ATOM    516  C   SER    64      35.391  83.952  -9.407  1.00  0.00
ATOM    517  O   SER    64      35.507  84.552 -10.473  1.00  0.00
ATOM    518  CB  SER    64      36.554  81.979  -8.464  1.00  0.00
ATOM    519  OG  SER    64      37.774  81.530  -7.896  1.00  0.00
ATOM    520  N   ASP    65      34.191  83.657  -8.861  1.00  0.00
ATOM    521  CA  ASP    65      32.961  84.198  -9.377  1.00  0.00
ATOM    522  C   ASP    65      31.833  83.347  -8.911  1.00  0.00
ATOM    523  O   ASP    65      30.870  83.116  -9.641  1.00  0.00
ATOM    524  CB  ASP    65      32.827  84.269 -10.909  1.00  0.00
ATOM    525  CG  ASP    65      31.675  85.233 -11.181  1.00  0.00
ATOM    526  OD1 ASP    65      31.534  86.202 -10.387  1.00  0.00
ATOM    527  OD2 ASP    65      30.911  85.009 -12.157  1.00  0.00
ATOM    528  N   ASP    66      31.884  82.830  -7.677  1.00  0.00
ATOM    529  CA  ASP    66      30.711  82.086  -7.373  1.00  0.00
ATOM    530  C   ASP    66      29.616  83.037  -7.031  1.00  0.00
ATOM    531  O   ASP    66      29.833  84.065  -6.396  1.00  0.00
ATOM    532  CB  ASP    66      30.932  80.965  -6.388  1.00  0.00
ATOM    533  CG  ASP    66      29.712  80.127  -6.021  1.00  0.00
ATOM    534  OD1 ASP    66      28.537  80.557  -6.127  1.00  0.00
ATOM    535  OD2 ASP    66      29.946  79.007  -5.510  1.00  0.00
ATOM    536  N   GLU    67      28.404  82.721  -7.511  1.00  0.00
ATOM    537  CA  GLU    67      27.251  83.555  -7.355  1.00  0.00
ATOM    538  C   GLU    67      26.770  83.515  -5.967  1.00  0.00
ATOM    539  O   GLU    67      26.724  82.429  -5.408  1.00  0.00
ATOM    540  CB  GLU    67      26.091  83.116  -8.266  1.00  0.00
ATOM    541  CG  GLU    67      24.949  84.127  -8.337  1.00  0.00
ATOM    542  CD  GLU    67      25.448  85.323  -9.137  1.00  0.00
ATOM    543  OE1 GLU    67      26.606  85.259  -9.632  1.00  0.00
ATOM    544  OE2 GLU    67      24.681  86.315  -9.263  1.00  0.00
ATOM    545  N   PRO    68      26.528  84.722  -5.455  1.00  0.00
ATOM    546  CA  PRO    68      26.034  85.039  -4.127  1.00  0.00
ATOM    547  C   PRO    68      24.581  84.878  -3.864  1.00  0.00
ATOM    548  O   PRO    68      24.216  84.772  -2.695  1.00  0.00
ATOM    549  CB  PRO    68      26.429  86.491  -3.846  1.00  0.00
ATOM    550  CG  PRO    68      27.584  86.768  -4.812  1.00  0.00
ATOM    551  CD  PRO    68      27.301  85.831  -5.993  1.00  0.00
ATOM    552  N   HIS    69      23.725  84.897  -4.893  1.00  0.00
ATOM    553  CA  HIS    69      22.348  84.663  -4.597  1.00  0.00
ATOM    554  C   HIS    69      22.061  83.319  -5.145  1.00  0.00
ATOM    555  O   HIS    69      20.961  83.069  -5.631  1.00  0.00
ATOM    556  CB  HIS    69      21.333  85.542  -5.352  1.00  0.00
ATOM    557  CG  HIS    69      21.266  86.979  -4.955  1.00  0.00
ATOM    558  ND1 HIS    69      20.863  87.423  -3.717  1.00  0.00
ATOM    559  CD2 HIS    69      21.501  88.095  -5.695  1.00  0.00
ATOM    560  CE1 HIS    69      20.870  88.777  -3.768  1.00  0.00
ATOM    561  NE2 HIS    69      21.248  89.232  -4.950  1.00  0.00
ATOM    562  N   MET    70      23.041  82.411  -5.060  1.00  0.00
ATOM    563  CA  MET    70      22.816  81.121  -5.620  1.00  0.00
ATOM    564  C   MET    70      21.809  80.466  -4.740  1.00  0.00
ATOM    565  O   MET    70      21.931  80.523  -3.518  1.00  0.00
ATOM    566  CB  MET    70      24.088  80.258  -5.690  1.00  0.00
ATOM    567  CG  MET    70      23.855  78.896  -6.332  1.00  0.00
ATOM    568  SD  MET    70      23.413  78.944  -8.093  1.00  0.00
ATOM    569  CE  MET    70      24.926  79.794  -8.608  1.00  0.00
ATOM    570  N   SER    71      20.787  79.829  -5.352  1.00  0.00
ATOM    571  CA  SER    71      19.700  79.258  -4.622  1.00  0.00
ATOM    572  C   SER    71      19.800  77.755  -4.551  1.00  0.00
ATOM    573  O   SER    71      20.317  77.093  -5.451  1.00  0.00
ATOM    574  CB  SER    71      18.330  79.625  -5.218  1.00  0.00
ATOM    575  OG  SER    71      18.284  79.238  -6.581  1.00  0.00
ATOM    576  N   VAL    72      19.271  77.202  -3.437  1.00  0.00
ATOM    577  CA  VAL    72      19.239  75.808  -3.051  1.00  0.00
ATOM    578  C   VAL    72      17.880  75.298  -3.416  1.00  0.00
ATOM    579  O   VAL    72      17.088  76.033  -3.999  1.00  0.00
ATOM    580  CB  VAL    72      19.379  75.747  -1.542  1.00  0.00
ATOM    581  CG1 VAL    72      18.058  76.201  -0.904  1.00  0.00
ATOM    582  CG2 VAL    72      19.862  74.383  -1.058  1.00  0.00
ATOM    583  N   PRO    73      17.586  74.045  -3.152  1.00  0.00
ATOM    584  CA  PRO    73      16.285  73.593  -3.514  1.00  0.00
ATOM    585  C   PRO    73      15.166  74.384  -2.913  1.00  0.00
ATOM    586  O   PRO    73      14.250  74.757  -3.640  1.00  0.00
ATOM    587  CB  PRO    73      16.268  72.078  -3.274  1.00  0.00
ATOM    588  CG  PRO    73      17.722  71.732  -2.882  1.00  0.00
ATOM    589  CD  PRO    73      18.531  72.959  -3.343  1.00  0.00
ATOM    590  N   GLU    74      15.255  74.702  -1.612  1.00  0.00
ATOM    591  CA  GLU    74      14.278  75.453  -0.875  1.00  0.00
ATOM    592  C   GLU    74      14.309  76.872  -1.369  1.00  0.00
ATOM    593  O   GLU    74      13.418  77.667  -1.075  1.00  0.00
ATOM    594  CB  GLU    74      14.568  75.466   0.627  1.00  0.00
ATOM    595  CG  GLU    74      13.397  75.955   1.475  1.00  0.00
ATOM    596  CD  GLU    74      13.786  75.779   2.935  1.00  0.00
ATOM    597  OE1 GLU    74      14.460  76.695   3.480  1.00  0.00
ATOM    598  OE2 GLU    74      13.422  74.728   3.525  1.00  0.00
ATOM    599  N   ASN    75      15.368  77.238  -2.113  1.00  0.00
ATOM    600  CA  ASN    75      15.547  78.580  -2.596  1.00  0.00
ATOM    601  C   ASN    75      16.074  79.458  -1.516  1.00  0.00
ATOM    602  O   ASN    75      16.019  80.683  -1.603  1.00  0.00
ATOM    603  CB  ASN    75      14.287  79.227  -3.196  1.00  0.00
ATOM    604  CG  ASN    75      14.156  78.783  -4.646  1.00  0.00
ATOM    605  OD1 ASN    75      15.020  78.093  -5.187  1.00  0.00
ATOM    606  ND2 ASN    75      13.053  79.225  -5.305  1.00  0.00
ATOM    607  N   LEU    76      16.640  78.850  -0.466  1.00  0.00
ATOM    608  CA  LEU    76      17.304  79.670   0.491  1.00  0.00
ATOM    609  C   LEU    76      18.749  79.572   0.137  1.00  0.00
ATOM    610  O   LEU    76      19.307  78.523  -0.170  1.00  0.00
ATOM    611  CB  LEU    76      17.094  79.232   1.952  1.00  0.00
ATOM    612  CG  LEU    76      15.739  79.637   2.560  1.00  0.00
ATOM    613  CD1 LEU    76      14.562  78.926   1.885  1.00  0.00
ATOM    614  CD2 LEU    76      15.742  79.484   4.089  1.00  0.00
ATOM    615  N   ASP    77      19.420  80.712   0.176  1.00  0.00
ATOM    616  CA  ASP    77      20.777  80.774  -0.206  1.00  0.00
ATOM    617  C   ASP    77      21.778  80.898   0.977  1.00  0.00
ATOM    618  O   ASP    77      21.548  81.001   2.163  1.00  0.00
ATOM    619  CB  ASP    77      20.879  81.819  -1.331  1.00  0.00
ATOM    620  CG  ASP    77      19.770  81.723  -2.364  1.00  0.00
ATOM    621  OD1 ASP    77      19.053  80.693  -2.393  1.00  0.00
ATOM    622  OD2 ASP    77      19.626  82.696  -3.153  1.00  0.00
ATOM    623  N   SER    78      23.034  81.052   0.718  1.00  0.00
ATOM    624  CA  SER    78      24.023  81.086   1.746  1.00  0.00
ATOM    625  C   SER    78      23.990  82.275   2.702  1.00  0.00
ATOM    626  O   SER    78      24.513  82.178   3.805  1.00  0.00
ATOM    627  CB  SER    78      25.440  80.831   1.235  1.00  0.00
ATOM    628  OG  SER    78      26.274  80.402   2.290  1.00  0.00
ATOM    629  N   THR    79      23.412  83.443   2.385  1.00  0.00
ATOM    630  CA  THR    79      23.542  84.524   3.318  1.00  0.00
ATOM    631  C   THR    79      22.716  84.246   4.489  1.00  0.00
ATOM    632  O   THR    79      23.074  84.556   5.620  1.00  0.00
ATOM    633  CB  THR    79      23.219  85.903   2.822  1.00  0.00
ATOM    634  OG1 THR    79      24.177  86.313   1.858  1.00  0.00
ATOM    635  CG2 THR    79      23.207  86.879   4.012  1.00  0.00
ATOM    636  N   MET    80      21.554  83.660   4.245  1.00  0.00
ATOM    637  CA  MET    80      20.708  83.451   5.348  1.00  0.00
ATOM    638  C   MET    80      21.150  82.304   6.192  1.00  0.00
ATOM    639  O   MET    80      20.611  82.175   7.287  1.00  0.00
ATOM    640  CB  MET    80      19.191  83.676   5.189  1.00  0.00
ATOM    641  CG  MET    80      18.720  85.086   4.865  1.00  0.00
ATOM    642  SD  MET    80      18.249  86.085   6.301  1.00  0.00
ATOM    643  CE  MET    80      16.762  86.734   5.480  1.00  0.00
ATOM    644  N   GLN    81      22.073  81.429   5.688  1.00  0.00
ATOM    645  CA  GLN    81      22.604  80.260   6.381  1.00  0.00
ATOM    646  C   GLN    81      22.613  80.496   7.875  1.00  0.00
ATOM    647  O   GLN    81      23.219  81.458   8.337  1.00  0.00
ATOM    648  CB  GLN    81      24.049  79.900   5.991  1.00  0.00
ATOM    649  CG  GLN    81      24.248  79.576   4.513  1.00  0.00
ATOM    650  CD  GLN    81      23.553  78.286   4.182  1.00  0.00
ATOM    651  OE1 GLN    81      24.141  77.215   4.313  1.00  0.00
ATOM    652  NE2 GLN    81      22.282  78.392   3.718  1.00  0.00
ATOM    653  N   LEU    82      21.966  79.602   8.671  1.00  0.00
ATOM    654  CA  LEU    82      21.702  79.879  10.062  1.00  0.00
ATOM    655  C   LEU    82      22.992  80.152  10.752  1.00  0.00
ATOM    656  O   LEU    82      23.055  81.000  11.641  1.00  0.00
ATOM    657  CB  LEU    82      20.934  78.782  10.820  1.00  0.00
ATOM    658  CG  LEU    82      20.587  79.205  12.263  1.00  0.00
ATOM    659  CD1 LEU    82      19.808  80.532  12.288  1.00  0.00
ATOM    660  CD2 LEU    82      19.821  78.096  13.001  1.00  0.00
ATOM    661  N   LEU    83      24.068  79.446  10.374  1.00  0.00
ATOM    662  CA  LEU    83      25.311  79.715  11.029  1.00  0.00
ATOM    663  C   LEU    83      25.742  81.126  10.709  1.00  0.00
ATOM    664  O   LEU    83      26.207  81.856  11.582  1.00  0.00
ATOM    665  CB  LEU    83      26.402  78.709  10.666  1.00  0.00
ATOM    666  CG  LEU    83      25.994  77.255  10.980  1.00  0.00
ATOM    667  CD1 LEU    83      27.213  76.322  11.006  1.00  0.00
ATOM    668  CD2 LEU    83      25.133  77.156  12.246  1.00  0.00
ATOM    669  N   PHE    84      25.566  81.565   9.449  1.00  0.00
ATOM    670  CA  PHE    84      25.893  82.913   9.069  1.00  0.00
ATOM    671  C   PHE    84      25.033  83.822   9.886  1.00  0.00
ATOM    672  O   PHE    84      25.479  84.875  10.341  1.00  0.00
ATOM    673  CB  PHE    84      25.550  83.247   7.608  1.00  0.00
ATOM    674  CG  PHE    84      25.756  84.714   7.397  1.00  0.00
ATOM    675  CD1 PHE    84      26.990  85.213   7.049  1.00  0.00
ATOM    676  CD2 PHE    84      24.713  85.602   7.550  1.00  0.00
ATOM    677  CE1 PHE    84      27.170  86.562   6.847  1.00  0.00
ATOM    678  CE2 PHE    84      24.883  86.952   7.349  1.00  0.00
ATOM    679  CZ  PHE    84      26.119  87.436   6.997  1.00  0.00
ATOM    680  N   MET    85      23.761  83.438  10.088  1.00  0.00
ATOM    681  CA  MET    85      22.870  84.292  10.812  1.00  0.00
ATOM    682  C   MET    85      23.429  84.476  12.185  1.00  0.00
ATOM    683  O   MET    85      23.371  85.568  12.740  1.00  0.00
ATOM    684  CB  MET    85      21.459  83.711  10.997  1.00  0.00
ATOM    685  CG  MET    85      20.708  83.521   9.682  1.00  0.00
ATOM    686  SD  MET    85      20.538  85.049   8.716  1.00  0.00
ATOM    687  CE  MET    85      19.452  85.890   9.903  1.00  0.00
ATOM    688  N   ALA    86      23.985  83.402  12.775  1.00  0.00
ATOM    689  CA  ALA    86      24.509  83.467  14.108  1.00  0.00
ATOM    690  C   ALA    86      25.647  84.435  14.140  1.00  0.00
ATOM    691  O   ALA    86      25.839  85.153  15.120  1.00  0.00
ATOM    692  CB  ALA    86      25.045  82.114  14.604  1.00  0.00
ATOM    693  N   SER    87      26.449  84.458  13.060  1.00  0.00
ATOM    694  CA  SER    87      27.596  85.315  12.996  1.00  0.00
ATOM    695  C   SER    87      27.161  86.739  13.184  1.00  0.00
ATOM    696  O   SER    87      27.596  87.408  14.120  1.00  0.00
ATOM    697  CB  SER    87      28.310  85.224  11.636  1.00  0.00
ATOM    698  OG  SER    87      29.431  86.094  11.614  1.00  0.00
ATOM    699  N   LYS    88      26.282  87.236  12.289  1.00  0.00
ATOM    700  CA  LYS    88      25.802  88.590  12.340  1.00  0.00
ATOM    701  C   LYS    88      24.941  88.762  13.555  1.00  0.00
ATOM    702  O   LYS    88      24.905  89.839  14.146  1.00  0.00
ATOM    703  CB  LYS    88      24.986  89.013  11.100  1.00  0.00
ATOM    704  CG  LYS    88      24.491  90.469  11.135  1.00  0.00
ATOM    705  CD  LYS    88      23.341  90.763  12.108  1.00  0.00
ATOM    706  CE  LYS    88      23.166  92.247  12.437  1.00  0.00
ATOM    707  NZ  LYS    88      21.979  92.435  13.302  1.00  0.00
ATOM    708  N   GLY    89      24.213  87.709  13.969  1.00  0.00
ATOM    709  CA  GLY    89      23.364  87.832  15.117  1.00  0.00
ATOM    710  C   GLY    89      22.073  88.492  14.748  1.00  0.00
ATOM    711  O   GLY    89      21.643  89.433  15.414  1.00  0.00
ATOM    712  N   ASP    90      21.439  88.022  13.655  1.00  0.00
ATOM    713  CA  ASP    90      20.172  88.540  13.220  1.00  0.00
ATOM    714  C   ASP    90      19.106  87.605  13.726  1.00  0.00
ATOM    715  O   ASP    90      18.752  86.630  13.066  1.00  0.00
ATOM    716  CB  ASP    90      20.098  88.614  11.681  1.00  0.00
ATOM    717  CG  ASP    90      18.773  89.217  11.246  1.00  0.00
ATOM    718  OD1 ASP    90      17.716  88.616  11.569  1.00  0.00
ATOM    719  OD2 ASP    90      18.804  90.288  10.584  1.00  0.00
ATOM    720  N   VAL    91      18.529  87.912  14.908  1.00  0.00
ATOM    721  CA  VAL    91      17.587  87.042  15.558  1.00  0.00
ATOM    722  C   VAL    91      16.360  86.827  14.727  1.00  0.00
ATOM    723  O   VAL    91      15.841  85.713  14.694  1.00  0.00
ATOM    724  CB  VAL    91      17.159  87.521  16.915  1.00  0.00
ATOM    725  CG1 VAL    91      16.020  86.615  17.414  1.00  0.00
ATOM    726  CG2 VAL    91      18.394  87.519  17.836  1.00  0.00
ATOM    727  N   ARG    92      15.845  87.863  14.034  1.00  0.00
ATOM    728  CA  ARG    92      14.617  87.645  13.321  1.00  0.00
ATOM    729  C   ARG    92      14.791  86.588  12.269  1.00  0.00
ATOM    730  O   ARG    92      13.966  85.681  12.170  1.00  0.00
ATOM    731  CB  ARG    92      14.004  88.923  12.707  1.00  0.00
ATOM    732  CG  ARG    92      14.890  89.685  11.725  1.00  0.00
ATOM    733  CD  ARG    92      14.236  90.965  11.193  1.00  0.00
ATOM    734  NE  ARG    92      13.155  90.588  10.234  1.00  0.00
ATOM    735  CZ  ARG    92      11.859  90.451  10.643  1.00  0.00
ATOM    736  NH1 ARG    92      11.536  90.604  11.959  1.00  0.00
ATOM    737  NH2 ARG    92      10.882  90.165   9.729  1.00  0.00
ATOM    738  N   GLY    93      15.879  86.641  11.474  1.00  0.00
ATOM    739  CA  GLY    93      16.091  85.649  10.449  1.00  0.00
ATOM    740  C   GLY    93      16.250  84.321  11.117  1.00  0.00
ATOM    741  O   GLY    93      15.747  83.304  10.644  1.00  0.00
ATOM    742  N   ILE    94      16.951  84.313  12.263  1.00  0.00
ATOM    743  CA  ILE    94      17.240  83.114  12.989  1.00  0.00
ATOM    744  C   ILE    94      15.945  82.473  13.396  1.00  0.00
ATOM    745  O   ILE    94      15.829  81.248  13.394  1.00  0.00
ATOM    746  CB  ILE    94      18.054  83.407  14.222  1.00  0.00
ATOM    747  CG1 ILE    94      19.386  84.063  13.819  1.00  0.00
ATOM    748  CG2 ILE    94      18.250  82.105  15.011  1.00  0.00
ATOM    749  CD1 ILE    94      20.153  84.673  14.990  1.00  0.00
ATOM    750  N   GLU    95      14.939  83.275  13.796  1.00  0.00
ATOM    751  CA  GLU    95      13.698  82.681  14.204  1.00  0.00
ATOM    752  C   GLU    95      13.032  82.052  13.016  1.00  0.00
ATOM    753  O   GLU    95      12.556  80.918  13.079  1.00  0.00
ATOM    754  CB  GLU    95      12.716  83.693  14.824  1.00  0.00
ATOM    755  CG  GLU    95      11.612  83.054  15.675  1.00  0.00
ATOM    756  CD  GLU    95      12.082  82.981  17.127  1.00  0.00
ATOM    757  OE1 GLU    95      13.186  83.511  17.426  1.00  0.00
ATOM    758  OE2 GLU    95      11.333  82.403  17.960  1.00  0.00
ATOM    759  N   GLU    96      13.046  82.763  11.875  1.00  0.00
ATOM    760  CA  GLU    96      12.374  82.360  10.672  1.00  0.00
ATOM    761  C   GLU    96      12.890  81.019  10.264  1.00  0.00
ATOM    762  O   GLU    96      12.119  80.126   9.919  1.00  0.00
ATOM    763  CB  GLU    96      12.671  83.374   9.554  1.00  0.00
ATOM    764  CG  GLU    96      12.010  83.135   8.199  1.00  0.00
ATOM    765  CD  GLU    96      12.463  84.296   7.315  1.00  0.00
ATOM    766  OE1 GLU    96      11.795  85.362   7.355  1.00  0.00
ATOM    767  OE2 GLU    96      13.494  84.139   6.609  1.00  0.00
ATOM    768  N   LEU    97      14.220  80.840  10.328  1.00  0.00
ATOM    769  CA  LEU    97      14.866  79.640   9.878  1.00  0.00
ATOM    770  C   LEU    97      14.423  78.478  10.719  1.00  0.00
ATOM    771  O   LEU    97      14.073  77.422  10.194  1.00  0.00
ATOM    772  CB  LEU    97      16.389  79.735  10.056  1.00  0.00
ATOM    773  CG  LEU    97      16.922  81.086   9.551  1.00  0.00
ATOM    774  CD1 LEU    97      18.456  81.136   9.479  1.00  0.00
ATOM    775  CD2 LEU    97      16.187  81.523   8.276  1.00  0.00
ATOM    776  N   LEU    98      14.422  78.657  12.057  1.00  0.00
ATOM    777  CA  LEU    98      14.095  77.613  12.992  1.00  0.00
ATOM    778  C   LEU    98      12.666  77.211  12.804  1.00  0.00
ATOM    779  O   LEU    98      12.332  76.026  12.839  1.00  0.00
ATOM    780  CB  LEU    98      14.276  78.062  14.449  1.00  0.00
ATOM    781  CG  LEU    98      15.726  78.486  14.744  1.00  0.00
ATOM    782  CD1 LEU    98      15.910  78.894  16.215  1.00  0.00
ATOM    783  CD2 LEU    98      16.727  77.418  14.276  1.00  0.00
ATOM    784  N   ASP    99      11.774  78.195  12.601  1.00  0.00
ATOM    785  CA  ASP    99      10.389  77.887  12.387  1.00  0.00
ATOM    786  C   ASP    99      10.257  77.113  11.100  1.00  0.00
ATOM    787  O   ASP    99       9.383  76.256  10.966  1.00  0.00
ATOM    788  CB  ASP    99       9.479  79.128  12.366  1.00  0.00
ATOM    789  CG  ASP    99       9.318  79.545  13.825  1.00  0.00
ATOM    790  OD1 ASP    99       9.118  78.625  14.663  1.00  0.00
ATOM    791  OD2 ASP    99       9.413  80.764  14.129  1.00  0.00
ATOM    792  N   GLU   100      11.151  77.389  10.129  1.00  0.00
ATOM    793  CA  GLU   100      11.206  76.719   8.855  1.00  0.00
ATOM    794  C   GLU   100      11.437  75.269   9.151  1.00  0.00
ATOM    795  O   GLU   100      10.991  74.400   8.402  1.00  0.00
ATOM    796  CB  GLU   100      12.399  77.171   7.989  1.00  0.00
ATOM    797  CG  GLU   100      12.267  78.576   7.391  1.00  0.00
ATOM    798  CD  GLU   100      11.857  78.459   5.925  1.00  0.00
ATOM    799  OE1 GLU   100      11.891  77.323   5.380  1.00  0.00
ATOM    800  OE2 GLU   100      11.520  79.513   5.324  1.00  0.00
ATOM    801  N   GLY   101      12.134  74.966  10.267  1.00  0.00
ATOM    802  CA  GLY   101      12.387  73.590  10.582  1.00  0.00
ATOM    803  C   GLY   101      13.801  73.227  10.275  1.00  0.00
ATOM    804  O   GLY   101      14.107  72.090   9.922  1.00  0.00
ATOM    805  N   ILE   102      14.707  74.204  10.391  1.00  0.00
ATOM    806  CA  ILE   102      16.093  73.941  10.167  1.00  0.00
ATOM    807  C   ILE   102      16.682  73.207  11.330  1.00  0.00
ATOM    808  O   ILE   102      16.153  73.255  12.436  1.00  0.00
ATOM    809  CB  ILE   102      16.929  75.166  10.013  1.00  0.00
ATOM    810  CG1 ILE   102      18.324  74.742   9.543  1.00  0.00
ATOM    811  CG2 ILE   102      16.926  75.928  11.348  1.00  0.00
ATOM    812  CD1 ILE   102      19.288  75.900   9.345  1.00  0.00
ATOM    813  N   ASP   103      17.764  72.438  11.079  1.00  0.00
ATOM    814  CA  ASP   103      18.484  71.778  12.135  1.00  0.00
ATOM    815  C   ASP   103      19.171  72.855  12.928  1.00  0.00
ATOM    816  O   ASP   103      19.934  73.655  12.386  1.00  0.00
ATOM    817  CB  ASP   103      19.556  70.810  11.587  1.00  0.00
ATOM    818  CG  ASP   103      20.047  69.874  12.684  1.00  0.00
ATOM    819  OD1 ASP   103      20.060  70.299  13.868  1.00  0.00
ATOM    820  OD2 ASP   103      20.415  68.716  12.348  1.00  0.00
ATOM    821  N   VAL   104      18.889  72.914  14.244  1.00  0.00
ATOM    822  CA  VAL   104      19.457  73.934  15.076  1.00  0.00
ATOM    823  C   VAL   104      20.923  73.712  15.217  1.00  0.00
ATOM    824  O   VAL   104      21.714  74.645  15.076  1.00  0.00
ATOM    825  CB  VAL   104      18.802  74.018  16.430  1.00  0.00
ATOM    826  CG1 VAL   104      19.229  72.840  17.319  1.00  0.00
ATOM    827  CG2 VAL   104      19.092  75.406  17.015  1.00  0.00
ATOM    828  N   ASN   105      21.327  72.454  15.477  1.00  0.00
ATOM    829  CA  ASN   105      22.719  72.207  15.658  1.00  0.00
ATOM    830  C   ASN   105      23.233  71.619  14.400  1.00  0.00
ATOM    831  O   ASN   105      23.854  70.555  14.420  1.00  0.00
ATOM    832  CB  ASN   105      23.020  71.184  16.756  1.00  0.00
ATOM    833  CG  ASN   105      22.519  71.771  18.058  1.00  0.00
ATOM    834  OD1 ASN   105      21.385  71.523  18.460  1.00  0.00
ATOM    835  ND2 ASN   105      23.380  72.576  18.736  1.00  0.00
ATOM    836  N   SER   106      23.005  72.320  13.275  1.00  0.00
ATOM    837  CA  SER   106      23.533  71.856  12.036  1.00  0.00
ATOM    838  C   SER   106      24.986  72.064  12.210  1.00  0.00
ATOM    839  O   SER   106      25.409  73.052  12.807  1.00  0.00
ATOM    840  CB  SER   106      23.090  72.681  10.819  1.00  0.00
ATOM    841  OG  SER   106      23.654  73.982  10.887  1.00  0.00
ATOM    842  N   ILE   107      25.801  71.140  11.693  1.00  0.00
ATOM    843  CA  ILE   107      27.184  71.287  11.984  1.00  0.00
ATOM    844  C   ILE   107      27.961  71.340  10.726  1.00  0.00
ATOM    845  O   ILE   107      27.548  70.836   9.684  1.00  0.00
ATOM    846  CB  ILE   107      27.731  70.141  12.783  1.00  0.00
ATOM    847  CG1 ILE   107      27.576  68.833  11.986  1.00  0.00
ATOM    848  CG2 ILE   107      27.041  70.128  14.157  1.00  0.00
ATOM    849  CD1 ILE   107      28.289  67.631  12.606  1.00  0.00
ATOM    850  N   ASP   108      29.130  71.993  10.819  1.00  0.00
ATOM    851  CA  ASP   108      30.031  72.083   9.716  1.00  0.00
ATOM    852  C   ASP   108      30.591  70.691   9.647  1.00  0.00
ATOM    853  O   ASP   108      30.283  69.857  10.493  1.00  0.00
ATOM    854  CB  ASP   108      31.285  72.928  10.017  1.00  0.00
ATOM    855  CG  ASP   108      30.927  74.326  10.507  1.00  0.00
ATOM    856  OD1 ASP   108      29.711  74.642  10.584  1.00  0.00
ATOM    857  OD2 ASP   108      31.875  75.100  10.806  1.00  0.00
ATOM    858  N   LEU   109      31.401  70.358   8.627  1.00  0.00
ATOM    859  CA  LEU   109      31.998  69.053   8.709  1.00  0.00
ATOM    860  C   LEU   109      32.960  69.081   9.857  1.00  0.00
ATOM    861  O   LEU   109      33.201  68.060  10.500  1.00  0.00
ATOM    862  CB  LEU   109      32.773  68.584   7.470  1.00  0.00
ATOM    863  CG  LEU   109      31.869  68.173   6.297  1.00  0.00
ATOM    864  CD1 LEU   109      31.148  69.378   5.673  1.00  0.00
ATOM    865  CD2 LEU   109      32.656  67.331   5.283  1.00  0.00
ATOM    866  N   ASP   110      33.553  70.268  10.104  1.00  0.00
ATOM    867  CA  ASP   110      34.497  70.533  11.159  1.00  0.00
ATOM    868  C   ASP   110      33.793  70.340  12.464  1.00  0.00
ATOM    869  O   ASP   110      34.409  69.952  13.454  1.00  0.00
ATOM    870  CB  ASP   110      35.023  71.975  11.099  1.00  0.00
ATOM    871  CG  ASP   110      35.686  72.117   9.739  1.00  0.00
ATOM    872  OD1 ASP   110      36.201  71.081   9.240  1.00  0.00
ATOM    873  OD2 ASP   110      35.664  73.240   9.167  1.00  0.00
ATOM    874  N   GLY   111      32.471  70.600  12.510  1.00  0.00
ATOM    875  CA  GLY   111      31.776  70.342  13.738  1.00  0.00
ATOM    876  C   GLY   111      31.419  71.596  14.484  1.00  0.00
ATOM    877  O   GLY   111      31.203  71.542  15.691  1.00  0.00
ATOM    878  N   ARG   112      31.353  72.766  13.815  1.00  0.00
ATOM    879  CA  ARG   112      30.953  73.952  14.529  1.00  0.00
ATOM    880  C   ARG   112      29.483  74.155  14.305  1.00  0.00
ATOM    881  O   ARG   112      28.992  74.065  13.181  1.00  0.00
ATOM    882  CB  ARG   112      31.688  75.215  14.048  1.00  0.00
ATOM    883  CG  ARG   112      33.158  75.260  14.476  1.00  0.00
ATOM    884  CD  ARG   112      34.001  76.285  13.712  1.00  0.00
ATOM    885  NE  ARG   112      35.285  76.437  14.454  1.00  0.00
ATOM    886  CZ  ARG   112      35.458  77.503  15.291  1.00  0.00
ATOM    887  NH1 ARG   112      34.539  78.512  15.314  1.00  0.00
ATOM    888  NH2 ARG   112      36.549  77.562  16.109  1.00  0.00
ATOM    889  N   THR   113      28.740  74.425  15.399  1.00  0.00
ATOM    890  CA  THR   113      27.314  74.590  15.361  1.00  0.00
ATOM    891  C   THR   113      27.013  76.056  15.309  1.00  0.00
ATOM    892  O   THR   113      27.897  76.902  15.422  1.00  0.00
ATOM    893  CB  THR   113      26.648  74.098  16.608  1.00  0.00
ATOM    894  OG1 THR   113      27.001  74.934  17.700  1.00  0.00
ATOM    895  CG2 THR   113      27.135  72.669  16.891  1.00  0.00
ATOM    896  N   ALA   114      25.718  76.381  15.160  1.00  0.00
ATOM    897  CA  ALA   114      25.250  77.732  15.134  1.00  0.00
ATOM    898  C   ALA   114      25.570  78.351  16.459  1.00  0.00
ATOM    899  O   ALA   114      25.764  79.562  16.556  1.00  0.00
ATOM    900  CB  ALA   114      23.725  77.829  14.939  1.00  0.00
ATOM    901  N   LEU   115      25.541  77.545  17.539  1.00  0.00
ATOM    902  CA  LEU   115      25.836  78.090  18.835  1.00  0.00
ATOM    903  C   LEU   115      27.284  78.460  18.928  1.00  0.00
ATOM    904  O   LEU   115      27.602  79.536  19.433  1.00  0.00
ATOM    905  CB  LEU   115      25.503  77.179  20.026  1.00  0.00
ATOM    906  CG  LEU   115      25.753  77.896  21.371  1.00  0.00
ATOM    907  CD1 LEU   115      24.883  79.159  21.508  1.00  0.00
ATOM    908  CD2 LEU   115      25.580  76.942  22.561  1.00  0.00
ATOM    909  N   HIS   116      28.196  77.605  18.406  1.00  0.00
ATOM    910  CA  HIS   116      29.608  77.868  18.516  1.00  0.00
ATOM    911  C   HIS   116      29.848  79.222  17.932  1.00  0.00
ATOM    912  O   HIS   116      30.496  80.075  18.538  1.00  0.00
ATOM    913  CB  HIS   116      30.487  76.924  17.677  1.00  0.00
ATOM    914  CG  HIS   116      30.669  75.549  18.238  1.00  0.00
ATOM    915  ND1 HIS   116      31.009  74.457  17.472  1.00  0.00
ATOM    916  CD2 HIS   116      30.605  75.099  19.521  1.00  0.00
ATOM    917  CE1 HIS   116      31.136  73.408  18.323  1.00  0.00
ATOM    918  NE2 HIS   116      30.901  73.748  19.576  1.00  0.00
ATOM    919  N   ILE   117      29.274  79.453  16.742  1.00  0.00
ATOM    920  CA  ILE   117      29.438  80.690  16.040  1.00  0.00
ATOM    921  C   ILE   117      28.838  81.823  16.821  1.00  0.00
ATOM    922  O   ILE   117      29.465  82.867  16.983  1.00  0.00
ATOM    923  CB  ILE   117      28.725  80.692  14.717  1.00  0.00
ATOM    924  CG1 ILE   117      29.322  79.647  13.760  1.00  0.00
ATOM    925  CG2 ILE   117      28.762  82.127  14.166  1.00  0.00
ATOM    926  CD1 ILE   117      30.771  79.930  13.364  1.00  0.00
ATOM    927  N   ALA   118      27.610  81.643  17.343  1.00  0.00
ATOM    928  CA  ALA   118      26.911  82.709  18.010  1.00  0.00
ATOM    929  C   ALA   118      27.695  83.149  19.209  1.00  0.00
ATOM    930  O   ALA   118      27.711  84.333  19.541  1.00  0.00
ATOM    931  CB  ALA   118      25.524  82.277  18.518  1.00  0.00
ATOM    932  N   ALA   119      28.296  82.188  19.938  1.00  0.00
ATOM    933  CA  ALA   119      29.085  82.478  21.103  1.00  0.00
ATOM    934  C   ALA   119      30.378  83.166  20.744  1.00  0.00
ATOM    935  O   ALA   119      30.792  84.115  21.405  1.00  0.00
ATOM    936  CB  ALA   119      29.412  81.220  21.922  1.00  0.00
ATOM    937  N   CYS   120      31.037  82.712  19.661  1.00  0.00
ATOM    938  CA  CYS   120      32.319  83.211  19.234  1.00  0.00
ATOM    939  C   CYS   120      32.232  84.687  19.018  1.00  0.00
ATOM    940  O   CYS   120      33.043  85.450  19.543  1.00  0.00
ATOM    941  CB  CYS   120      32.707  82.581  17.882  1.00  0.00
ATOM    942  SG  CYS   120      34.072  83.419  17.031  1.00  0.00
ATOM    943  N   GLU   121      31.226  85.109  18.235  1.00  0.00
ATOM    944  CA  GLU   121      30.944  86.477  17.905  1.00  0.00
ATOM    945  C   GLU   121      30.173  87.053  19.046  1.00  0.00
ATOM    946  O   GLU   121      29.912  86.370  20.032  1.00  0.00
ATOM    947  CB  GLU   121      30.099  86.629  16.625  1.00  0.00
ATOM    948  CG  GLU   121      30.908  86.574  15.324  1.00  0.00
ATOM    949  CD  GLU   121      31.723  85.289  15.264  1.00  0.00
ATOM    950  OE1 GLU   121      31.215  84.228  15.716  1.00  0.00
ATOM    951  OE2 GLU   121      32.878  85.358  14.764  1.00  0.00
ATOM    952  N   GLY   122      29.852  88.358  18.971  1.00  0.00
ATOM    953  CA  GLY   122      29.257  89.015  20.100  1.00  0.00
ATOM    954  C   GLY   122      27.873  88.589  20.523  1.00  0.00
ATOM    955  O   GLY   122      27.720  88.008  21.591  1.00  0.00
ATOM    956  N   HIS   123      26.849  88.741  19.661  1.00  0.00
ATOM    957  CA  HIS   123      25.460  88.690  20.078  1.00  0.00
ATOM    958  C   HIS   123      25.110  87.522  20.968  1.00  0.00
ATOM    959  O   HIS   123      25.089  86.368  20.543  1.00  0.00
ATOM    960  CB  HIS   123      24.503  88.688  18.875  1.00  0.00
ATOM    961  CG  HIS   123      23.092  89.004  19.254  1.00  0.00
ATOM    962  ND1 HIS   123      22.026  88.961  18.386  1.00  0.00
ATOM    963  CD2 HIS   123      22.578  89.381  20.455  1.00  0.00
ATOM    964  CE1 HIS   123      20.925  89.303  19.101  1.00  0.00
ATOM    965  NE2 HIS   123      21.211  89.565  20.364  1.00  0.00
ATOM    966  N   LEU   124      24.853  87.828  22.264  1.00  0.00
ATOM    967  CA  LEU   124      24.443  86.899  23.288  1.00  0.00
ATOM    968  C   LEU   124      22.982  86.584  23.108  1.00  0.00
ATOM    969  O   LEU   124      22.529  85.472  23.371  1.00  0.00
ATOM    970  CB  LEU   124      24.741  87.426  24.708  1.00  0.00
ATOM    971  CG  LEU   124      24.689  86.369  25.835  1.00  0.00
ATOM    972  CD1 LEU   124      25.165  86.968  27.163  1.00  0.00
ATOM    973  CD2 LEU   124      23.311  85.715  25.980  1.00  0.00
ATOM    974  N   GLY   125      22.203  87.568  22.621  1.00  0.00
ATOM    975  CA  GLY   125      20.779  87.435  22.481  1.00  0.00
ATOM    976  C   GLY   125      20.470  86.258  21.610  1.00  0.00
ATOM    977  O   GLY   125      19.539  85.506  21.894  1.00  0.00
ATOM    978  N   VAL   126      21.232  86.068  20.517  1.00  0.00
ATOM    979  CA  VAL   126      21.001  84.959  19.634  1.00  0.00
ATOM    980  C   VAL   126      21.301  83.688  20.364  1.00  0.00
ATOM    981  O   VAL   126      20.677  82.661  20.109  1.00  0.00
ATOM    982  CB  VAL   126      21.849  84.967  18.393  1.00  0.00
ATOM    983  CG1 VAL   126      21.504  86.219  17.583  1.00  0.00
ATOM    984  CG2 VAL   126      23.333  84.857  18.768  1.00  0.00
ATOM    985  N   VAL   127      22.289  83.729  21.279  1.00  0.00
ATOM    986  CA  VAL   127      22.700  82.576  22.026  1.00  0.00
ATOM    987  C   VAL   127      21.534  82.077  22.823  1.00  0.00
ATOM    988  O   VAL   127      21.375  80.870  22.994  1.00  0.00
ATOM    989  CB  VAL   127      23.803  82.873  23.008  1.00  0.00
ATOM    990  CG1 VAL   127      24.101  81.601  23.821  1.00  0.00
ATOM    991  CG2 VAL   127      25.023  83.413  22.244  1.00  0.00
ATOM    992  N   LYS   128      20.710  82.982  23.385  1.00  0.00
ATOM    993  CA  LYS   128      19.582  82.494  24.135  1.00  0.00
ATOM    994  C   LYS   128      18.619  81.795  23.228  1.00  0.00
ATOM    995  O   LYS   128      18.143  80.706  23.542  1.00  0.00
ATOM    996  CB  LYS   128      18.734  83.566  24.828  1.00  0.00
ATOM    997  CG  LYS   128      19.252  84.007  26.190  1.00  0.00
ATOM    998  CD  LYS   128      18.524  85.242  26.716  1.00  0.00
ATOM    999  CE  LYS   128      18.913  85.604  28.148  1.00  0.00
ATOM   1000  NZ  LYS   128      18.317  86.905  28.521  1.00  0.00
ATOM   1001  N   ALA   129      18.327  82.397  22.060  1.00  0.00
ATOM   1002  CA  ALA   129      17.315  81.866  21.191  1.00  0.00
ATOM   1003  C   ALA   129      17.699  80.480  20.798  1.00  0.00
ATOM   1004  O   ALA   129      16.858  79.582  20.775  1.00  0.00
ATOM   1005  CB  ALA   129      17.151  82.687  19.901  1.00  0.00
ATOM   1006  N   LEU   130      18.989  80.267  20.484  1.00  0.00
ATOM   1007  CA  LEU   130      19.441  78.969  20.081  1.00  0.00
ATOM   1008  C   LEU   130      19.280  78.007  21.222  1.00  0.00
ATOM   1009  O   LEU   130      18.866  76.866  21.022  1.00  0.00
ATOM   1010  CB  LEU   130      20.910  78.985  19.621  1.00  0.00
ATOM   1011  CG  LEU   130      21.107  79.719  18.277  1.00  0.00
ATOM   1012  CD1 LEU   130      22.586  79.768  17.864  1.00  0.00
ATOM   1013  CD2 LEU   130      20.230  79.089  17.180  1.00  0.00
ATOM   1014  N   LEU   131      19.605  78.438  22.457  1.00  0.00
ATOM   1015  CA  LEU   131      19.477  77.561  23.589  1.00  0.00
ATOM   1016  C   LEU   131      18.031  77.254  23.797  1.00  0.00
ATOM   1017  O   LEU   131      17.662  76.113  24.071  1.00  0.00
ATOM   1018  CB  LEU   131      20.013  78.181  24.892  1.00  0.00
ATOM   1019  CG  LEU   131      21.534  78.425  24.870  1.00  0.00
ATOM   1020  CD1 LEU   131      22.017  79.042  26.189  1.00  0.00
ATOM   1021  CD2 LEU   131      22.305  77.145  24.505  1.00  0.00
ATOM   1022  N   SER   132      17.170  78.274  23.650  1.00  0.00
ATOM   1023  CA  SER   132      15.767  78.095  23.863  1.00  0.00
ATOM   1024  C   SER   132      15.295  77.025  22.938  1.00  0.00
ATOM   1025  O   SER   132      14.559  76.130  23.349  1.00  0.00
ATOM   1026  CB  SER   132      14.963  79.368  23.549  1.00  0.00
ATOM   1027  OG  SER   132      13.573  79.101  23.640  1.00  0.00
ATOM   1028  N   ARG   133      15.716  77.066  21.659  1.00  0.00
ATOM   1029  CA  ARG   133      15.216  76.028  20.814  1.00  0.00
ATOM   1030  C   ARG   133      16.182  74.884  20.767  1.00  0.00
ATOM   1031  O   ARG   133      16.673  74.503  19.708  1.00  0.00
ATOM   1032  CB  ARG   133      14.858  76.483  19.388  1.00  0.00
ATOM   1033  CG  ARG   133      13.525  77.241  19.355  1.00  0.00
ATOM   1034  CD  ARG   133      12.302  76.318  19.469  1.00  0.00
ATOM   1035  NE  ARG   133      11.082  77.158  19.661  1.00  0.00
ATOM   1036  CZ  ARG   133       9.841  76.666  19.367  1.00  0.00
ATOM   1037  NH1 ARG   133       9.697  75.427  18.812  1.00  0.00
ATOM   1038  NH2 ARG   133       8.735  77.423  19.627  1.00  0.00
ATOM   1039  N   ARG   134      16.439  74.299  21.953  1.00  0.00
ATOM   1040  CA  ARG   134      17.144  73.060  22.158  1.00  0.00
ATOM   1041  C   ARG   134      18.511  72.949  21.543  1.00  0.00
ATOM   1042  O   ARG   134      18.839  71.883  21.025  1.00  0.00
ATOM   1043  CB  ARG   134      16.345  71.848  21.641  1.00  0.00
ATOM   1044  CG  ARG   134      14.985  71.640  22.314  1.00  0.00
ATOM   1045  CD  ARG   134      14.262  70.373  21.843  1.00  0.00
ATOM   1046  NE  ARG   134      12.952  70.307  22.553  1.00  0.00
ATOM   1047  CZ  ARG   134      11.857  70.918  22.013  1.00  0.00
ATOM   1048  NH1 ARG   134      11.946  71.526  20.795  1.00  0.00
ATOM   1049  NH2 ARG   134      10.669  70.930  22.686  1.00  0.00
ATOM   1050  N   ALA   135      19.369  73.987  21.591  1.00  0.00
ATOM   1051  CA  ALA   135      20.700  73.801  21.072  1.00  0.00
ATOM   1052  C   ALA   135      21.469  73.037  22.109  1.00  0.00
ATOM   1053  O   ALA   135      21.096  73.031  23.281  1.00  0.00
ATOM   1054  CB  ALA   135      21.455  75.118  20.824  1.00  0.00
ATOM   1055  N   ASN   136      22.564  72.356  21.707  1.00  0.00
ATOM   1056  CA  ASN   136      23.322  71.590  22.660  1.00  0.00
ATOM   1057  C   ASN   136      24.486  72.425  23.095  1.00  0.00
ATOM   1058  O   ASN   136      25.388  72.730  22.318  1.00  0.00
ATOM   1059  CB  ASN   136      23.881  70.281  22.077  1.00  0.00
ATOM   1060  CG  ASN   136      22.691  69.415  21.693  1.00  0.00
ATOM   1061  OD1 ASN   136      21.680  69.384  22.393  1.00  0.00
ATOM   1062  ND2 ASN   136      22.804  68.701  20.541  1.00  0.00
ATOM   1063  N   ILE   137      24.488  72.801  24.384  1.00  0.00
ATOM   1064  CA  ILE   137      25.477  73.651  24.975  1.00  0.00
ATOM   1065  C   ILE   137      26.819  72.985  25.019  1.00  0.00
ATOM   1066  O   ILE   137      27.850  73.657  25.032  1.00  0.00
ATOM   1067  CB  ILE   137      25.091  74.127  26.345  1.00  0.00
ATOM   1068  CG1 ILE   137      25.923  75.355  26.735  1.00  0.00
ATOM   1069  CG2 ILE   137      25.203  72.956  27.332  1.00  0.00
ATOM   1070  CD1 ILE   137      25.315  76.112  27.909  1.00  0.00
ATOM   1071  N   ASP   138      26.857  71.647  25.136  1.00  0.00
ATOM   1072  CA  ASP   138      28.136  71.000  25.224  1.00  0.00
ATOM   1073  C   ASP   138      28.530  70.433  23.892  1.00  0.00
ATOM   1074  O   ASP   138      29.356  69.522  23.824  1.00  0.00
ATOM   1075  CB  ASP   138      28.118  69.865  26.268  1.00  0.00
ATOM   1076  CG  ASP   138      27.035  68.840  25.922  1.00  0.00
ATOM   1077  OD1 ASP   138      26.458  68.900  24.804  1.00  0.00
ATOM   1078  OD2 ASP   138      26.760  67.983  26.803  1.00  0.00
ATOM   1079  N   ALA   139      27.989  70.976  22.784  1.00  0.00
ATOM   1080  CA  ALA   139      28.342  70.417  21.512  1.00  0.00
ATOM   1081  C   ALA   139      29.805  70.653  21.300  1.00  0.00
ATOM   1082  O   ALA   139      30.280  71.784  21.387  1.00  0.00
ATOM   1083  CB  ALA   139      27.576  71.051  20.338  1.00  0.00
ATOM   1084  N   ARG   140      30.556  69.574  20.988  1.00  0.00
ATOM   1085  CA  ARG   140      31.979  69.676  20.814  1.00  0.00
ATOM   1086  C   ARG   140      32.283  69.703  19.354  1.00  0.00
ATOM   1087  O   ARG   140      31.558  69.116  18.552  1.00  0.00
ATOM   1088  CB  ARG   140      32.771  68.463  21.338  1.00  0.00
ATOM   1089  CG  ARG   140      32.778  68.219  22.849  1.00  0.00
ATOM   1090  CD  ARG   140      33.743  67.083  23.219  1.00  0.00
ATOM   1091  NE  ARG   140      33.740  66.892  24.698  1.00  0.00
ATOM   1092  CZ  ARG   140      34.127  65.691  25.225  1.00  0.00
ATOM   1093  NH1 ARG   140      34.498  64.672  24.396  1.00  0.00
ATOM   1094  NH2 ARG   140      34.136  65.503  26.576  1.00  0.00
ATOM   1095  N   ASP   141      33.364  70.410  18.958  1.00  0.00
ATOM   1096  CA  ASP   141      33.692  70.345  17.565  1.00  0.00
ATOM   1097  C   ASP   141      34.746  69.295  17.374  1.00  0.00
ATOM   1098  O   ASP   141      35.000  68.484  18.261  1.00  0.00
ATOM   1099  CB  ASP   141      34.083  71.679  16.880  1.00  0.00
ATOM   1100  CG  ASP   141      35.369  72.225  17.451  1.00  0.00
ATOM   1101  OD1 ASP   141      35.898  71.577  18.388  1.00  0.00
ATOM   1102  OD2 ASP   141      35.840  73.288  16.964  1.00  0.00
ATOM   1103  N   ARG   142      35.359  69.260  16.177  1.00  0.00
ATOM   1104  CA  ARG   142      36.359  68.289  15.822  1.00  0.00
ATOM   1105  C   ARG   142      37.549  68.447  16.722  1.00  0.00
ATOM   1106  O   ARG   142      38.165  67.466  17.135  1.00  0.00
ATOM   1107  CB  ARG   142      36.837  68.490  14.373  1.00  0.00
ATOM   1108  CG  ARG   142      37.958  67.560  13.907  1.00  0.00
ATOM   1109  CD  ARG   142      38.375  67.824  12.456  1.00  0.00
ATOM   1110  NE  ARG   142      38.817  69.245  12.376  1.00  0.00
ATOM   1111  CZ  ARG   142      39.198  69.795  11.185  1.00  0.00
ATOM   1112  NH1 ARG   142      39.172  69.049  10.042  1.00  0.00
ATOM   1113  NH2 ARG   142      39.607  71.097  11.137  1.00  0.00
ATOM   1114  N   TRP   143      37.921  69.708  17.002  1.00  0.00
ATOM   1115  CA  TRP   143      39.041  70.071  17.822  1.00  0.00
ATOM   1116  C   TRP   143      38.747  69.808  19.271  1.00  0.00
ATOM   1117  O   TRP   143      39.662  69.602  20.066  1.00  0.00
ATOM   1118  CB  TRP   143      39.444  71.540  17.651  1.00  0.00
ATOM   1119  CG  TRP   143      39.962  71.811  16.264  1.00  0.00
ATOM   1120  CD1 TRP   143      40.584  70.965  15.392  1.00  0.00
ATOM   1121  CD2 TRP   143      39.821  73.067  15.589  1.00  0.00
ATOM   1122  NE1 TRP   143      40.839  71.618  14.210  1.00  0.00
ATOM   1123  CE2 TRP   143      40.372  72.913  14.317  1.00  0.00
ATOM   1124  CE3 TRP   143      39.265  74.246  15.994  1.00  0.00
ATOM   1125  CZ2 TRP   143      40.374  73.944  13.423  1.00  0.00
ATOM   1126  CZ3 TRP   143      39.281  75.289  15.096  1.00  0.00
ATOM   1127  CH2 TRP   143      39.824  75.139  13.837  1.00  0.00
ATOM   1128  N   GLY   144      37.466  69.838  19.677  1.00  0.00
ATOM   1129  CA  GLY   144      37.153  69.626  21.061  1.00  0.00
ATOM   1130  C   GLY   144      36.644  70.913  21.627  1.00  0.00
ATOM   1131  O   GLY   144      36.202  70.958  22.775  1.00  0.00
ATOM   1132  N   SER   145      36.691  72.003  20.837  1.00  0.00
ATOM   1133  CA  SER   145      36.203  73.239  21.368  1.00  0.00
ATOM   1134  C   SER   145      34.711  73.212  21.451  1.00  0.00
ATOM   1135  O   SER   145      34.011  72.685  20.584  1.00  0.00
ATOM   1136  CB  SER   145      36.618  74.519  20.610  1.00  0.00
ATOM   1137  OG  SER   145      35.815  74.719  19.459  1.00  0.00
ATOM   1138  N   THR   146      34.194  73.814  22.536  1.00  0.00
ATOM   1139  CA  THR   146      32.786  73.880  22.781  1.00  0.00
ATOM   1140  C   THR   146      32.400  75.328  22.733  1.00  0.00
ATOM   1141  O   THR   146      33.241  76.208  22.561  1.00  0.00
ATOM   1142  CB  THR   146      32.387  73.348  24.128  1.00  0.00
ATOM   1143  OG1 THR   146      32.994  74.112  25.159  1.00  0.00
ATOM   1144  CG2 THR   146      32.816  71.873  24.230  1.00  0.00
ATOM   1145  N   ALA   147      31.098  75.613  22.917  1.00  0.00
ATOM   1146  CA  ALA   147      30.595  76.954  22.857  1.00  0.00
ATOM   1147  C   ALA   147      31.312  77.770  23.885  1.00  0.00
ATOM   1148  O   ALA   147      31.486  78.976  23.717  1.00  0.00
ATOM   1149  CB  ALA   147      29.092  77.037  23.169  1.00  0.00
ATOM   1150  N   ALA   148      31.678  77.148  25.018  1.00  0.00
ATOM   1151  CA  ALA   148      32.369  77.868  26.054  1.00  0.00
ATOM   1152  C   ALA   148      33.723  78.322  25.591  1.00  0.00
ATOM   1153  O   ALA   148      34.055  79.500  25.725  1.00  0.00
ATOM   1154  CB  ALA   148      32.577  77.026  27.326  1.00  0.00
ATOM   1155  N   ALA   149      34.505  77.425  24.951  1.00  0.00
ATOM   1156  CA  ALA   149      35.872  77.724  24.618  1.00  0.00
ATOM   1157  C   ALA   149      35.893  78.958  23.776  1.00  0.00
ATOM   1158  O   ALA   149      36.720  79.848  23.976  1.00  0.00
ATOM   1159  CB  ALA   149      36.542  76.598  23.814  1.00  0.00
ATOM   1160  N   ASP   150      34.971  79.060  22.809  1.00  0.00
ATOM   1161  CA  ASP   150      34.971  80.246  22.011  1.00  0.00
ATOM   1162  C   ASP   150      34.574  81.458  22.813  1.00  0.00
ATOM   1163  O   ASP   150      35.169  82.525  22.658  1.00  0.00
ATOM   1164  CB  ASP   150      34.200  80.111  20.680  1.00  0.00
ATOM   1165  CG  ASP   150      32.803  79.573  20.909  1.00  0.00
ATOM   1166  OD1 ASP   150      32.627  78.326  20.883  1.00  0.00
ATOM   1167  OD2 ASP   150      31.884  80.409  21.080  1.00  0.00
ATOM   1168  N   ALA   151      33.598  81.334  23.734  1.00  0.00
ATOM   1169  CA  ALA   151      33.163  82.479  24.489  1.00  0.00
ATOM   1170  C   ALA   151      34.324  82.997  25.285  1.00  0.00
ATOM   1171  O   ALA   151      34.486  84.208  25.444  1.00  0.00
ATOM   1172  CB  ALA   151      32.028  82.155  25.478  1.00  0.00
ATOM   1173  N   LYS   152      35.146  82.088  25.844  1.00  0.00
ATOM   1174  CA  LYS   152      36.267  82.535  26.619  1.00  0.00
ATOM   1175  C   LYS   152      37.249  83.250  25.746  1.00  0.00
ATOM   1176  O   LYS   152      37.611  84.394  26.011  1.00  0.00
ATOM   1177  CB  LYS   152      37.013  81.388  27.313  1.00  0.00
ATOM   1178  CG  LYS   152      36.231  80.740  28.457  1.00  0.00
ATOM   1179  CD  LYS   152      35.960  81.655  29.650  1.00  0.00
ATOM   1180  CE  LYS   152      35.601  80.874  30.913  1.00  0.00
ATOM   1181  NZ  LYS   152      35.280  81.803  32.017  1.00  0.00
ATOM   1182  N   TYR   153      37.605  82.638  24.606  1.00  0.00
ATOM   1183  CA  TYR   153      38.642  83.115  23.729  1.00  0.00
ATOM   1184  C   TYR   153      38.361  84.549  23.375  1.00  0.00
ATOM   1185  O   TYR   153      39.273  85.369  23.269  1.00  0.00
ATOM   1186  CB  TYR   153      38.641  82.297  22.425  1.00  0.00
ATOM   1187  CG  TYR   153      39.734  82.756  21.529  1.00  0.00
ATOM   1188  CD1 TYR   153      40.999  82.245  21.688  1.00  0.00
ATOM   1189  CD2 TYR   153      39.498  83.674  20.531  1.00  0.00
ATOM   1190  CE1 TYR   153      42.021  82.650  20.866  1.00  0.00
ATOM   1191  CE2 TYR   153      40.519  84.083  19.705  1.00  0.00
ATOM   1192  CZ  TYR   153      41.783  83.572  19.875  1.00  0.00
ATOM   1193  OH  TYR   153      42.832  83.990  19.030  1.00  0.00
ATOM   1194  N   TYR   154      37.088  84.868  23.105  1.00  0.00
ATOM   1195  CA  TYR   154      36.633  86.198  22.788  1.00  0.00
ATOM   1196  C   TYR   154      36.540  87.091  23.981  1.00  0.00
ATOM   1197  O   TYR   154      36.531  88.310  23.826  1.00  0.00
ATOM   1198  CB  TYR   154      35.318  86.240  22.006  1.00  0.00
ATOM   1199  CG  TYR   154      35.766  85.723  20.694  1.00  0.00
ATOM   1200  CD1 TYR   154      36.280  86.584  19.756  1.00  0.00
ATOM   1201  CD2 TYR   154      35.716  84.376  20.431  1.00  0.00
ATOM   1202  CE1 TYR   154      36.718  86.109  18.545  1.00  0.00
ATOM   1203  CE2 TYR   154      36.153  83.897  19.222  1.00  0.00
ATOM   1204  CZ  TYR   154      36.650  84.762  18.277  1.00  0.00
ATOM   1205  OH  TYR   154      37.100  84.270  17.034  1.00  0.00
ATOM   1206  N   GLY   155      36.354  86.534  25.191  1.00  0.00
ATOM   1207  CA  GLY   155      36.275  87.406  26.326  1.00  0.00
ATOM   1208  C   GLY   155      34.888  87.952  26.432  1.00  0.00
ATOM   1209  O   GLY   155      34.702  89.114  26.788  1.00  0.00
ATOM   1210  N   ASN   156      33.875  87.133  26.085  1.00  0.00
ATOM   1211  CA  ASN   156      32.519  87.578  26.237  1.00  0.00
ATOM   1212  C   ASN   156      32.040  87.026  27.545  1.00  0.00
ATOM   1213  O   ASN   156      31.463  85.946  27.613  1.00  0.00
ATOM   1214  CB  ASN   156      31.581  87.063  25.135  1.00  0.00
ATOM   1215  CG  ASN   156      31.949  87.786  23.849  1.00  0.00
ATOM   1216  OD1 ASN   156      32.140  89.001  23.842  1.00  0.00
ATOM   1217  ND2 ASN   156      32.062  87.023  22.729  1.00  0.00
ATOM   1218  N   LEU   157      32.213  87.795  28.629  1.00  0.00
ATOM   1219  CA  LEU   157      31.910  87.315  29.946  1.00  0.00
ATOM   1220  C   LEU   157      30.450  86.980  30.052  1.00  0.00
ATOM   1221  O   LEU   157      30.091  85.956  30.631  1.00  0.00
ATOM   1222  CB  LEU   157      32.280  88.355  31.028  1.00  0.00
ATOM   1223  CG  LEU   157      32.177  87.916  32.508  1.00  0.00
ATOM   1224  CD1 LEU   157      32.682  89.042  33.420  1.00  0.00
ATOM   1225  CD2 LEU   157      30.765  87.490  32.927  1.00  0.00
ATOM   1226  N   ASP   158      29.563  87.811  29.474  1.00  0.00
ATOM   1227  CA  ASP   158      28.153  87.581  29.625  1.00  0.00
ATOM   1228  C   ASP   158      27.795  86.229  29.098  1.00  0.00
ATOM   1229  O   ASP   158      26.981  85.535  29.705  1.00  0.00
ATOM   1230  CB  ASP   158      27.270  88.589  28.868  1.00  0.00
ATOM   1231  CG  ASP   158      27.209  89.885  29.664  1.00  0.00
ATOM   1232  OD1 ASP   158      27.722  89.898  30.814  1.00  0.00
ATOM   1233  OD2 ASP   158      26.633  90.873  29.136  1.00  0.00
ATOM   1234  N   VAL   159      28.356  85.824  27.941  1.00  0.00
ATOM   1235  CA  VAL   159      28.028  84.531  27.404  1.00  0.00
ATOM   1236  C   VAL   159      28.592  83.446  28.265  1.00  0.00
ATOM   1237  O   VAL   159      27.995  82.384  28.402  1.00  0.00
ATOM   1238  CB  VAL   159      28.444  84.288  25.976  1.00  0.00
ATOM   1239  CG1 VAL   159      27.591  85.174  25.059  1.00  0.00
ATOM   1240  CG2 VAL   159      29.948  84.529  25.827  1.00  0.00
ATOM   1241  N   TYR   160      29.769  83.662  28.870  1.00  0.00
ATOM   1242  CA  TYR   160      30.329  82.625  29.683  1.00  0.00
ATOM   1243  C   TYR   160      29.379  82.350  30.801  1.00  0.00
ATOM   1244  O   TYR   160      29.157  81.198  31.163  1.00  0.00
ATOM   1245  CB  TYR   160      31.691  83.012  30.283  1.00  0.00
ATOM   1246  CG  TYR   160      32.162  81.857  31.096  1.00  0.00
ATOM   1247  CD1 TYR   160      32.523  80.684  30.479  1.00  0.00
ATOM   1248  CD2 TYR   160      32.256  81.952  32.467  1.00  0.00
ATOM   1249  CE1 TYR   160      32.967  79.610  31.213  1.00  0.00
ATOM   1250  CE2 TYR   160      32.701  80.883  33.207  1.00  0.00
ATOM   1251  CZ  TYR   160      33.055  79.713  32.580  1.00  0.00
ATOM   1252  OH  TYR   160      33.512  78.621  33.346  1.00  0.00
ATOM   1253  N   ASN   161      28.794  83.395  31.411  1.00  0.00
ATOM   1254  CA  ASN   161      27.879  83.107  32.479  1.00  0.00
ATOM   1255  C   ASN   161      26.638  82.436  31.969  1.00  0.00
ATOM   1256  O   ASN   161      26.144  81.498  32.591  1.00  0.00
ATOM   1257  CB  ASN   161      27.459  84.312  33.308  1.00  0.00
ATOM   1258  CG  ASN   161      26.794  85.350  32.430  1.00  0.00
ATOM   1259  OD1 ASN   161      25.655  85.191  31.995  1.00  0.00
ATOM   1260  ND2 ASN   161      27.523  86.469  32.179  1.00  0.00
ATOM   1261  N   LEU   162      26.103  82.892  30.820  1.00  0.00
ATOM   1262  CA  LEU   162      24.879  82.373  30.278  1.00  0.00
ATOM   1263  C   LEU   162      25.098  80.925  29.964  1.00  0.00
ATOM   1264  O   LEU   162      24.258  80.087  30.286  1.00  0.00
ATOM   1265  CB  LEU   162      24.500  83.107  28.973  1.00  0.00
ATOM   1266  CG  LEU   162      23.197  82.670  28.265  1.00  0.00
ATOM   1267  CD1 LEU   162      23.278  81.253  27.680  1.00  0.00
ATOM   1268  CD2 LEU   162      21.972  82.891  29.161  1.00  0.00
ATOM   1269  N   LEU   163      26.246  80.594  29.340  1.00  0.00
ATOM   1270  CA  LEU   163      26.554  79.236  28.983  1.00  0.00
ATOM   1271  C   LEU   163      26.608  78.395  30.220  1.00  0.00
ATOM   1272  O   LEU   163      26.019  77.317  30.264  1.00  0.00
ATOM   1273  CB  LEU   163      27.943  79.091  28.321  1.00  0.00
ATOM   1274  CG  LEU   163      28.031  79.404  26.814  1.00  0.00
ATOM   1275  CD1 LEU   163      27.623  78.188  25.970  1.00  0.00
ATOM   1276  CD2 LEU   163      27.199  80.636  26.443  1.00  0.00
ATOM   1277  N   LYS   164      27.307  78.861  31.270  1.00  0.00
ATOM   1278  CA  LYS   164      27.438  78.046  32.443  1.00  0.00
ATOM   1279  C   LYS   164      26.096  77.849  33.073  1.00  0.00
ATOM   1280  O   LYS   164      25.769  76.748  33.513  1.00  0.00
ATOM   1281  CB  LYS   164      28.393  78.607  33.512  1.00  0.00
ATOM   1282  CG  LYS   164      28.727  77.556  34.577  1.00  0.00
ATOM   1283  CD  LYS   164      29.951  77.869  35.442  1.00  0.00
ATOM   1284  CE  LYS   164      30.292  76.751  36.432  1.00  0.00
ATOM   1285  NZ  LYS   164      31.311  77.216  37.400  1.00  0.00
ATOM   1286  N   ALA   165      25.271  78.913  33.101  1.00  0.00
ATOM   1287  CA  ALA   165      23.981  78.858  33.730  1.00  0.00
ATOM   1288  C   ALA   165      23.184  77.804  33.036  1.00  0.00
ATOM   1289  O   ALA   165      22.447  77.042  33.660  1.00  0.00
ATOM   1290  CB  ALA   165      23.204  80.177  33.605  1.00  0.00
ATOM   1291  N   ARG   166      23.326  77.747  31.705  1.00  0.00
ATOM   1292  CA  ARG   166      22.649  76.816  30.858  1.00  0.00
ATOM   1293  C   ARG   166      23.184  75.426  31.080  1.00  0.00
ATOM   1294  O   ARG   166      22.571  74.459  30.633  1.00  0.00
ATOM   1295  CB  ARG   166      22.721  77.180  29.370  1.00  0.00
ATOM   1296  CG  ARG   166      21.938  78.461  29.077  1.00  0.00
ATOM   1297  CD  ARG   166      20.540  78.477  29.703  1.00  0.00
ATOM   1298  NE  ARG   166      19.749  77.391  29.063  1.00  0.00
ATOM   1299  CZ  ARG   166      18.992  77.661  27.961  1.00  0.00
ATOM   1300  NH1 ARG   166      18.950  78.928  27.455  1.00  0.00
ATOM   1301  NH2 ARG   166      18.279  76.662  27.361  1.00  0.00
ATOM   1302  N   GLY   167      24.369  75.271  31.711  1.00  0.00
ATOM   1303  CA  GLY   167      24.826  73.930  31.969  1.00  0.00
ATOM   1304  C   GLY   167      26.040  73.570  31.162  1.00  0.00
ATOM   1305  O   GLY   167      26.398  72.395  31.088  1.00  0.00
ATOM   1306  N   ALA   168      26.712  74.549  30.526  1.00  0.00
ATOM   1307  CA  ALA   168      27.891  74.212  29.771  1.00  0.00
ATOM   1308  C   ALA   168      28.966  73.735  30.712  1.00  0.00
ATOM   1309  O   ALA   168      29.179  74.310  31.778  1.00  0.00
ATOM   1310  CB  ALA   168      28.463  75.390  28.963  1.00  0.00
ATOM   1311  N   LYS   169      29.686  72.662  30.315  1.00  0.00
ATOM   1312  CA  LYS   169      30.714  72.053  31.120  1.00  0.00
ATOM   1313  C   LYS   169      31.988  72.834  30.957  1.00  0.00
ATOM   1314  O   LYS   169      32.482  73.003  29.846  1.00  0.00
ATOM   1315  CB  LYS   169      31.057  70.627  30.648  1.00  0.00
ATOM   1316  CG  LYS   169      29.870  69.662  30.590  1.00  0.00
ATOM   1317  CD  LYS   169      29.236  69.361  31.947  1.00  0.00
ATOM   1318  CE  LYS   169      27.965  68.512  31.852  1.00  0.00
ATOM   1319  NZ  LYS   169      28.300  67.126  31.456  1.00  0.00
ATOM   1320  N   VAL   170      32.521  73.362  32.071  1.00  0.00
ATOM   1321  CA  VAL   170      33.791  74.050  32.110  1.00  0.00
ATOM   1322  C   VAL   170      34.952  73.081  32.073  1.00  0.00
ATOM   1323  O   VAL   170      36.021  73.418  31.571  1.00  0.00
ATOM   1324  CB  VAL   170      33.942  74.905  33.327  1.00  0.00
ATOM   1325  CG1 VAL   170      35.316  75.589  33.285  1.00  0.00
ATOM   1326  CG2 VAL   170      32.767  75.890  33.363  1.00  0.00
ATOM   1327  N   PRO   171      34.823  71.927  32.661  1.00  0.00
ATOM   1328  CA  PRO   171      35.918  70.986  32.640  1.00  0.00
ATOM   1329  C   PRO   171      36.161  70.191  31.386  1.00  0.00
ATOM   1330  O   PRO   171      37.086  69.383  31.427  1.00  0.00
ATOM   1331  CB  PRO   171      35.733  70.073  33.850  1.00  0.00
ATOM   1332  CG  PRO   171      34.950  70.939  34.843  1.00  0.00
ATOM   1333  CD  PRO   171      34.133  71.875  33.949  1.00  0.00
ATOM   1334  N   LYS   172      35.379  70.311  30.295  1.00  0.00
ATOM   1335  CA  LYS   172      35.714  69.347  29.277  1.00  0.00
ATOM   1336  C   LYS   172      36.279  69.901  27.999  1.00  0.00
ATOM   1337  O   LYS   172      35.886  69.477  26.915  1.00  0.00
ATOM   1338  CB  LYS   172      34.547  68.412  28.907  1.00  0.00
ATOM   1339  CG  LYS   172      33.345  69.084  28.239  1.00  0.00
ATOM   1340  CD  LYS   172      32.283  68.077  27.785  1.00  0.00
ATOM   1341  CE  LYS   172      31.021  68.713  27.197  1.00  0.00
ATOM   1342  NZ  LYS   172      31.161  68.855  25.732  1.00  0.00
ATOM   1343  N   THR   173      37.258  70.817  28.079  1.00  0.00
ATOM   1344  CA  THR   173      37.958  71.251  26.903  1.00  0.00
ATOM   1345  C   THR   173      39.416  71.218  27.219  1.00  0.00
ATOM   1346  O   THR   173      39.826  71.626  28.306  1.00  0.00
ATOM   1347  CB  THR   173      37.606  72.613  26.407  1.00  0.00
ATOM   1348  OG1 THR   173      37.660  73.537  27.472  1.00  0.00
ATOM   1349  CG2 THR   173      36.216  72.576  25.772  1.00  0.00
ATOM   1350  N   ARG   174      40.218  70.718  26.251  1.00  0.00
ATOM   1351  CA  ARG   174      41.642  70.553  26.366  1.00  0.00
ATOM   1352  C   ARG   174      42.255  71.879  26.550  1.00  0.00
ATOM   1353  O   ARG   174      42.977  72.072  27.515  1.00  0.00
ATOM   1354  CB  ARG   174      42.242  69.872  25.122  1.00  0.00
ATOM   1355  CG  ARG   174      42.029  70.609  23.793  1.00  0.00
ATOM   1356  CD  ARG   174      43.144  71.576  23.382  1.00  0.00
ATOM   1357  NE  ARG   174      43.975  70.872  22.367  1.00  0.00
ATOM   1358  CZ  ARG   174      44.236  71.484  21.176  1.00  0.00
ATOM   1359  NH1 ARG   174      43.809  72.763  20.964  1.00  0.00
ATOM   1360  NH2 ARG   174      44.904  70.813  20.193  1.00  0.00
ATOM   1361  N   LYS   175      42.034  72.838  25.640  1.00  0.00
ATOM   1362  CA  LYS   175      42.338  74.141  26.122  1.00  0.00
ATOM   1363  C   LYS   175      41.140  74.244  27.010  1.00  0.00
ATOM   1364  O   LYS   175      40.070  73.799  26.618  1.00  0.00
ATOM   1365  CB  LYS   175      42.239  75.273  25.088  1.00  0.00
ATOM   1366  CG  LYS   175      43.360  75.257  24.049  1.00  0.00
ATOM   1367  CD  LYS   175      43.143  76.249  22.906  1.00  0.00
ATOM   1368  CE  LYS   175      43.654  77.656  23.225  1.00  0.00
ATOM   1369  NZ  LYS   175      43.579  78.510  22.019  1.00  0.00
ATOM   1370  N   THR   176      41.283  74.847  28.195  1.00  0.00
ATOM   1371  CA  THR   176      40.400  74.690  29.320  1.00  0.00
ATOM   1372  C   THR   176      38.962  75.194  29.330  1.00  0.00
ATOM   1373  O   THR   176      38.279  74.479  30.023  1.00  0.00
ATOM   1374  CB  THR   176      41.072  75.157  30.579  1.00  0.00
ATOM   1375  OG1 THR   176      42.406  74.678  30.608  1.00  0.00
ATOM   1376  CG2 THR   176      40.363  74.492  31.770  1.00  0.00
ATOM   1377  N   PRO   177      38.195  76.167  28.920  1.00  0.00
ATOM   1378  CA  PRO   177      38.485  77.401  28.285  1.00  0.00
ATOM   1379  C   PRO   177      39.082  78.315  29.304  1.00  0.00
ATOM   1380  O   PRO   177      39.372  79.455  28.949  1.00  0.00
ATOM   1381  CB  PRO   177      37.158  77.951  27.764  1.00  0.00
ATOM   1382  CG  PRO   177      36.226  76.740  27.714  1.00  0.00
ATOM   1383  CD  PRO   177      36.771  75.864  28.842  1.00  0.00
ATOM   1384  N   MET   178      39.207  77.889  30.580  1.00  0.00
ATOM   1385  CA  MET   178      39.817  78.792  31.511  1.00  0.00
ATOM   1386  C   MET   178      41.211  79.013  31.029  1.00  0.00
ATOM   1387  O   MET   178      41.708  80.138  31.058  1.00  0.00
ATOM   1388  CB  MET   178      39.831  78.321  32.980  1.00  0.00
ATOM   1389  CG  MET   178      40.569  77.017  33.258  1.00  0.00
ATOM   1390  SD  MET   178      40.886  76.700  35.021  1.00  0.00
ATOM   1391  CE  MET   178      39.154  76.569  35.550  1.00  0.00
ATOM   1392  N   THR   179      41.860  77.954  30.507  1.00  0.00
ATOM   1393  CA  THR   179      43.212  78.122  30.069  1.00  0.00
ATOM   1394  C   THR   179      43.229  79.155  28.997  1.00  0.00
ATOM   1395  O   THR   179      44.141  79.959  28.969  1.00  0.00
ATOM   1396  CB  THR   179      43.872  76.883  29.519  1.00  0.00
ATOM   1397  OG1 THR   179      45.277  77.061  29.543  1.00  0.00
ATOM   1398  CG2 THR   179      43.445  76.649  28.062  1.00  0.00
ATOM   1399  N   VAL   180      42.249  79.195  28.079  1.00  0.00
ATOM   1400  CA  VAL   180      42.320  80.175  27.027  1.00  0.00
ATOM   1401  C   VAL   180      42.192  81.547  27.594  1.00  0.00
ATOM   1402  O   VAL   180      42.919  82.459  27.197  1.00  0.00
ATOM   1403  CB  VAL   180      41.222  80.033  26.018  1.00  0.00
ATOM   1404  CG1 VAL   180      41.321  81.198  25.017  1.00  0.00
ATOM   1405  CG2 VAL   180      41.328  78.641  25.376  1.00  0.00
ATOM   1406  N   SER   181      41.271  81.721  28.560  1.00  0.00
ATOM   1407  CA  SER   181      41.010  83.043  29.044  1.00  0.00
ATOM   1408  C   SER   181      42.282  83.606  29.596  1.00  0.00
ATOM   1409  O   SER   181      42.513  84.809  29.489  1.00  0.00
ATOM   1410  CB  SER   181      39.950  83.116  30.160  1.00  0.00
ATOM   1411  OG  SER   181      40.482  82.652  31.392  1.00  0.00
ATOM   1412  N   ASN   182      43.147  82.763  30.199  1.00  0.00
ATOM   1413  CA  ASN   182      44.333  83.361  30.751  1.00  0.00
ATOM   1414  C   ASN   182      45.291  83.910  29.711  1.00  0.00
ATOM   1415  O   ASN   182      45.717  85.043  29.910  1.00  0.00
ATOM   1416  CB  ASN   182      45.055  82.567  31.876  1.00  0.00
ATOM   1417  CG  ASN   182      45.483  81.150  31.513  1.00  0.00
ATOM   1418  OD1 ASN   182      46.648  80.895  31.214  1.00  0.00
ATOM   1419  ND2 ASN   182      44.525  80.189  31.590  1.00  0.00
ATOM   1420  N   PRO   183      45.676  83.282  28.617  1.00  0.00
ATOM   1421  CA  PRO   183      46.598  83.977  27.766  1.00  0.00
ATOM   1422  C   PRO   183      46.063  85.223  27.162  1.00  0.00
ATOM   1423  O   PRO   183      46.849  86.087  26.782  1.00  0.00
ATOM   1424  CB  PRO   183      47.104  82.966  26.747  1.00  0.00
ATOM   1425  CG  PRO   183      47.139  81.675  27.569  1.00  0.00
ATOM   1426  CD  PRO   183      46.065  81.892  28.645  1.00  0.00
ATOM   1427  N   ARG   184      44.741  85.317  27.031  1.00  0.00
ATOM   1428  CA  ARG   184      44.107  86.465  26.455  1.00  0.00
ATOM   1429  C   ARG   184      44.173  87.649  27.360  1.00  0.00
ATOM   1430  O   ARG   184      43.932  88.765  26.905  1.00  0.00
ATOM   1431  CB  ARG   184      42.658  86.218  26.005  1.00  0.00
ATOM   1432  CG  ARG   184      42.604  85.861  24.518  1.00  0.00
ATOM   1433  CD  ARG   184      43.538  84.719  24.117  1.00  0.00
ATOM   1434  NE  ARG   184      43.761  84.832  22.646  1.00  0.00
ATOM   1435  CZ  ARG   184      45.031  84.885  22.146  1.00  0.00
ATOM   1436  NH1 ARG   184      46.099  84.851  22.994  1.00  0.00
ATOM   1437  NH2 ARG   184      45.241  84.980  20.799  1.00  0.00
ATOM   1438  N   GLU   185      44.475  87.445  28.659  1.00  0.00
ATOM   1439  CA  GLU   185      44.484  88.529  29.602  1.00  0.00
ATOM   1440  C   GLU   185      43.070  88.962  29.834  1.00  0.00
ATOM   1441  O   GLU   185      42.828  90.161  29.947  1.00  0.00
ATOM   1442  CB  GLU   185      45.120  89.848  29.108  1.00  0.00
ATOM   1443  CG  GLU   185      46.576  89.831  28.654  1.00  0.00
ATOM   1444  CD  GLU   185      46.759  91.139  27.885  1.00  0.00
ATOM   1445  OE1 GLU   185      45.723  91.805  27.613  1.00  0.00
ATOM   1446  OE2 GLU   185      47.924  91.488  27.555  1.00  0.00
ATOM   1447  N   VAL   186      42.109  88.019  29.860  1.00  0.00
ATOM   1448  CA  VAL   186      40.758  88.385  30.197  1.00  0.00
ATOM   1449  C   VAL   186      40.577  87.915  31.608  1.00  0.00
ATOM   1450  O   VAL   186      40.302  86.736  31.839  1.00  0.00
ATOM   1451  CB  VAL   186      39.732  87.655  29.380  1.00  0.00
ATOM   1452  CG1 VAL   186      38.338  88.029  29.905  1.00  0.00
ATOM   1453  CG2 VAL   186      39.960  87.973  27.893  1.00  0.00
ATOM   1454  N   PRO   187      40.732  88.793  32.569  1.00  0.00
ATOM   1455  CA  PRO   187      40.583  88.438  33.953  1.00  0.00
ATOM   1456  C   PRO   187      39.227  88.149  34.487  1.00  0.00
ATOM   1457  O   PRO   187      39.162  87.338  35.407  1.00  0.00
ATOM   1458  CB  PRO   187      41.301  89.533  34.753  1.00  0.00
ATOM   1459  CG  PRO   187      41.416  90.710  33.775  1.00  0.00
ATOM   1460  CD  PRO   187      41.475  90.023  32.402  1.00  0.00
ATOM   1461  N   GLU   188      38.165  88.752  33.907  1.00  0.00
ATOM   1462  CA  GLU   188      36.811  88.768  34.409  1.00  0.00
ATOM   1463  C   GLU   188      36.456  87.483  35.087  1.00  0.00
ATOM   1464  O   GLU   188      35.881  86.579  34.483  1.00  0.00
ATOM   1465  CB  GLU   188      35.772  88.982  33.293  1.00  0.00
ATOM   1466  CG  GLU   188      35.958  90.272  32.487  1.00  0.00
ATOM   1467  CD  GLU   188      35.598  91.473  33.349  1.00  0.00
ATOM   1468  OE1 GLU   188      35.286  91.279  34.554  1.00  0.00
ATOM   1469  OE2 GLU   188      35.630  92.608  32.804  1.00  0.00
ATOM   1470  N   TYR   189      36.758  87.403  36.398  1.00  0.00
ATOM   1471  CA  TYR   189      36.426  86.265  37.195  1.00  0.00
ATOM   1472  C   TYR   189      34.955  86.366  37.201  1.00  0.00
ATOM   1473  O   TYR   189      34.457  87.486  37.292  1.00  0.00
ATOM   1474  CB  TYR   189      37.011  86.299  38.623  1.00  0.00
ATOM   1475  CG  TYR   189      38.500  86.156  38.502  1.00  0.00
ATOM   1476  CD1 TYR   189      39.290  87.236  38.174  1.00  0.00
ATOM   1477  CD2 TYR   189      39.116  84.943  38.720  1.00  0.00
ATOM   1478  CE1 TYR   189      40.658  87.110  38.063  1.00  0.00
ATOM   1479  CE2 TYR   189      40.483  84.810  38.611  1.00  0.00
ATOM   1480  CZ  TYR   189      41.259  85.894  38.280  1.00  0.00
ATOM   1481  OH  TYR   189      42.660  85.757  38.168  1.00  0.00
ATOM   1482  N   GLU   190      34.265  85.209  37.052  1.00  0.00
ATOM   1483  CA  GLU   190      32.844  85.084  36.844  1.00  0.00
ATOM   1484  C   GLU   190      32.119  86.169  37.567  1.00  0.00
ATOM   1485  O   GLU   190      31.786  86.041  38.744  1.00  0.00
ATOM   1486  CB  GLU   190      32.297  83.718  37.296  1.00  0.00
ATOM   1487  CG  GLU   190      32.800  82.556  36.433  1.00  0.00
ATOM   1488  CD  GLU   190      32.405  81.257  37.118  1.00  0.00
ATOM   1489  OE1 GLU   190      32.770  81.091  38.312  1.00  0.00
ATOM   1490  OE2 GLU   190      31.730  80.418  36.463  1.00  0.00
ATOM   1491  N   LEU   191      31.892  87.297  36.852  1.00  0.00
ATOM   1492  CA  LEU   191      31.254  88.424  37.459  1.00  0.00
ATOM   1493  C   LEU   191      30.285  89.022  36.479  1.00  0.00
ATOM   1494  O   LEU   191      30.652  89.859  35.656  1.00  0.00
ATOM   1495  CB  LEU   191      32.268  89.517  37.893  1.00  0.00
ATOM   1496  CG  LEU   191      31.721  90.785  38.603  1.00  0.00
ATOM   1497  CD1 LEU   191      32.884  91.644  39.121  1.00  0.00
ATOM   1498  CD2 LEU   191      30.797  91.639  37.720  1.00  0.00
ATOM   1499  N   ASN   192      29.030  88.533  36.484  1.00  0.00
ATOM   1500  CA  ASN   192      27.950  89.190  35.779  1.00  0.00
ATOM   1501  C   ASN   192      27.601  90.403  36.586  1.00  0.00
ATOM   1502  O   ASN   192      27.611  91.511  36.053  1.00  0.00
ATOM   1503  CB  ASN   192      26.608  88.422  35.657  1.00  0.00
ATOM   1504  CG  ASN   192      26.762  87.047  35.049  1.00  0.00
ATOM   1505  OD1 ASN   192      25.767  86.392  34.740  1.00  0.00
ATOM   1506  ND2 ASN   192      28.028  86.578  34.908  1.00  0.00
ATOM   1507  N   PRO   193      27.310  90.264  37.873  1.00  0.00
ATOM   1508  CA  PRO   193      27.155  88.966  38.507  1.00  0.00
ATOM   1509  C   PRO   193      25.800  88.454  38.528  1.00  0.00
ATOM   1510  O   PRO   193      24.869  89.240  38.387  1.00  0.00
ATOM   1511  CB  PRO   193      27.706  89.090  39.924  1.00  0.00
ATOM   1512  CG  PRO   193      28.626  90.315  39.859  1.00  0.00
ATOM   1513  CD  PRO   193      27.990  91.187  38.768  1.00  0.00
ATOM   1514  N   LEU   194      25.714  87.127  38.684  1.00  0.00
ATOM   1515  CA  LEU   194      24.492  86.485  38.982  1.00  0.00
ATOM   1516  C   LEU   194      24.615  85.015  38.966  1.00  0.00
ATOM   1517  O   LEU   194      25.258  84.436  38.091  1.00  0.00
ATOM   1518  CB  LEU   194      23.242  86.810  38.123  1.00  0.00
ATOM   1519  CG  LEU   194      22.436  88.056  38.558  1.00  0.00
ATOM   1520  CD1 LEU   194      21.069  88.126  37.856  1.00  0.00
ATOM   1521  CD2 LEU   194      22.345  88.165  40.090  1.00  0.00
ATOM   1522  N   GLU   195      23.997  84.369  39.974  1.00  0.00
ATOM   1523  CA  GLU   195      23.833  82.962  39.844  1.00  0.00
ATOM   1524  C   GLU   195      22.655  82.971  38.929  1.00  0.00
ATOM   1525  O   GLU   195      21.515  82.783  39.354  1.00  0.00
ATOM   1526  CB  GLU   195      23.420  82.256  41.150  1.00  0.00
ATOM   1527  CG  GLU   195      23.484  80.725  41.087  1.00  0.00
ATOM   1528  CD  GLU   195      24.858  80.269  41.564  1.00  0.00
ATOM   1529  OE1 GLU   195      25.845  81.024  41.355  1.00  0.00
ATOM   1530  OE2 GLU   195      24.936  79.158  42.156  1.00  0.00
ATOM   1531  N   VAL   196      22.918  83.206  37.627  1.00  0.00
ATOM   1532  CA  VAL   196      21.840  83.467  36.727  1.00  0.00
ATOM   1533  C   VAL   196      21.023  82.244  36.544  1.00  0.00
ATOM   1534  O   VAL   196      21.507  81.189  36.136  1.00  0.00
ATOM   1535  CB  VAL   196      22.259  83.963  35.376  1.00  0.00
ATOM   1536  CG1 VAL   196      22.924  85.339  35.547  1.00  0.00
ATOM   1537  CG2 VAL   196      23.157  82.905  34.721  1.00  0.00
ATOM   1538  N   GLN   197      19.730  82.380  36.876  1.00  0.00
ATOM   1539  CA  GLN   197      18.795  81.327  36.676  1.00  0.00
ATOM   1540  C   GLN   197      17.693  81.972  35.906  1.00  0.00
ATOM   1541  O   GLN   197      16.891  82.724  36.459  1.00  0.00
ATOM   1542  CB  GLN   197      18.242  80.773  38.000  1.00  0.00
ATOM   1543  CG  GLN   197      19.334  80.081  38.822  1.00  0.00
ATOM   1544  CD  GLN   197      18.793  79.760  40.206  1.00  0.00
ATOM   1545  OE1 GLN   197      18.223  80.619  40.876  1.00  0.00
ATOM   1546  NE2 GLN   197      18.981  78.488  40.651  1.00  0.00
ATOM   1547  N   VAL   198      17.641  81.694  34.589  1.00  0.00
ATOM   1548  CA  VAL   198      16.683  82.346  33.751  1.00  0.00
ATOM   1549  C   VAL   198      15.534  81.401  33.427  1.00  0.00
ATOM   1550  O   VAL   198      14.501  81.461  34.147  1.00  0.00
ATOM   1551  CB  VAL   198      17.276  82.821  32.456  1.00  0.00
ATOM   1552  CG1 VAL   198      16.159  83.408  31.576  1.00  0.00
ATOM   1553  CG2 VAL   198      18.397  83.822  32.787  1.00  0.00
ATOM   1554  OXT VAL   198      15.663  80.622  32.445  1.00  0.00
TER    1555      VAL   198                                        
SPDBVT        1.0000000000         0.0000000052        -0.0000000013 
SPDBVT       -0.0000000052         1.0000000000         0.0000000003 
SPDBVT        0.0000000013        -0.0000000003         1.0000000000 
SPDBVT       26.3748340607        81.7266082764        13.2931108475 
SPDBVT       26.3748340607        81.7266082764        13.2931108475 
SPDBVV default;
SPDBVV     10.952739847499    2591.775791565293      20.000000000000
SPDBVV       -0.8571665391        -0.4075029289         0.3149712481 
SPDBVV        0.3149430230         0.0691746442         0.9465863726 
SPDBVV       -0.4075247433         0.9105801620         0.0690460140 
SPDBVV       26.6707019806        79.2119674683        15.9899358749 
SPDBVV        1.8594634475         1.0884664083         0.0000000000 
SPDBVf  1  1  1  1  1  1  1  1  1  1  1  1  1  1  1  1  1  1  1  1
SPDBVf  1  1  1  1  1  1  1  1  1  1  1  1  1  1  1  1  1  1  1  1
SPDBVf  1  1  1  1  1  1  1  1  1  1  1  1  1  1  1  1  1  1  1  1
SPDBVf  1  1  1  1  1  1  1  1 17 17 17  1  1  1  1  1  1  1  1 17
SPDBVf  1  1  1  1  1  1  1  1  1  1  1  1  1  1  1  1  1  1  1  1
SPDBVf  1  1 17 17 17 17  1  1  1  1  1  1 17 17 17 17  1  1 17  1
SPDBVf  1 17 17  1  1  1  1  1  1  1  1  1  1  1  1  1 17 17  1  1
SPDBVf  1  1  1  1  1  1  1  1  1  1 17  1  1  1 17 17 17 17 17  1
SPDBVf  1  1  1  1  1 17 17  1  1  1  1  1  1  1  1  1  1  1  1  1
SPDBVf  1  1  1  1  1  1  1  1  1  1  1  1  1  1  1  1  1  1  1
SPDBVc 0.63 0.63 0.63 0.63 0.63 0.63 0.63 0.63 0.63 0.00 0.00 1.00 
SPDBVc 0.00 0.00 1.00 0.00 0.00 1.00 0.63 0.63 0.63 0.63 0.63 0.63 
SPDBVc 0.63 0.63 0.63 0.63 0.63 0.63 0.63 0.63 0.63 0.63 0.63 0.63 
SPDBVc 0.00 0.40 1.00 0.00 0.40 1.00 0.00 0.40 1.00 0.00 0.40 1.00 
SPDBVc 0.63 0.63 0.63 0.63 0.63 0.63 0.63 0.63 0.63 0.63 0.63 0.63 
SPDBVc 0.63 0.63 0.63 0.63 0.63 0.63 0.00 0.60 1.00 0.00 0.60 1.00 
SPDBVc 0.00 0.60 1.00 0.00 0.60 1.00 0.00 0.60 1.00 0.00 0.60 1.00 
SPDBVc 0.00 0.60 1.00 0.00 0.60 1.00 0.63 0.63 0.63 0.63 0.63 0.63 
SPDBVc 0.63 0.63 0.63 0.63 0.63 0.63 0.63 0.63 0.63 0.63 0.63 0.63 
SPDBVc 0.63 0.63 0.63 0.63 0.63 0.63 0.63 0.63 0.63 0.63 0.63 0.63 
SPDBVc 0.63 0.63 0.63 0.63 0.63 0.63 0.63 0.63 0.63 0.63 0.63 0.63 
SPDBVc 0.00 1.00 1.00 0.00 1.00 1.00 0.00 1.00 1.00 0.00 1.00 1.00 
SPDBVc 0.00 1.00 1.00 0.00 1.00 1.00 0.00 1.00 1.00 0.00 1.00 1.00 
SPDBVc 0.63 0.63 0.63 0.63 0.63 0.63 0.63 0.63 0.63 0.00 1.00 0.60 
SPDBVc 0.00 1.00 0.60 0.00 1.00 0.60 0.00 1.00 0.60 0.00 1.00 0.60 
SPDBVc 0.00 1.00 0.60 0.00 1.00 0.60 0.00 1.00 0.60 0.00 1.00 0.60 
SPDBVc 0.63 0.63 0.63 0.63 0.63 0.63 0.63 0.63 0.63 0.63 0.63 0.63 
SPDBVc 0.63 0.63 0.63 0.63 0.63 0.63 0.63 0.63 0.63 0.63 0.63 0.63 
SPDBVc 0.63 0.63 0.63 0.63 0.63 0.63 0.63 0.63 0.63 0.63 0.63 0.63 
SPDBVc 0.00 1.00 0.40 0.00 1.00 0.40 0.00 1.00 0.40 0.63 0.63 0.63 
SPDBVc 0.63 0.63 0.63 0.00 1.00 0.00 0.00 1.00 0.00 0.00 1.00 0.00 
SPDBVc 0.00 1.00 0.00 0.00 1.00 0.00 0.00 1.00 0.00 0.63 0.63 0.63 
SPDBVc 0.63 0.63 0.63 0.63 0.63 0.63 0.40 1.00 0.00 0.40 1.00 0.00 
SPDBVc 0.40 1.00 0.00 0.40 1.00 0.00 0.40 1.00 0.00 0.40 1.00 0.00 
SPDBVc 0.40 1.00 0.00 0.40 1.00 0.00 0.40 1.00 0.00 0.40 1.00 0.00 
SPDBVc 0.63 0.63 0.63 0.63 0.63 0.63 0.63 0.63 0.63 0.63 0.63 0.63 
SPDBVc 0.63 0.63 0.63 0.63 0.63 0.63 0.63 0.63 0.63 0.63 0.63 0.63 
SPDBVc 0.63 0.63 0.63 0.63 0.63 0.63 0.63 0.63 0.63 0.63 0.63 0.63 
SPDBVc 0.63 0.63 0.63 0.60 1.00 0.00 0.60 1.00 0.00 0.60 1.00 0.00 
SPDBVc 0.60 1.00 0.00 0.60 1.00 0.00 0.60 1.00 0.00 0.60 1.00 0.00 
SPDBVc 0.63 0.63 0.63 0.63 0.63 0.63 0.63 0.63 0.63 0.63 0.63 0.63 
SPDBVc 1.00 1.00 0.00 1.00 1.00 0.00 1.00 1.00 0.00 1.00 1.00 0.00 
SPDBVc 1.00 1.00 0.00 1.00 1.00 0.00 1.00 1.00 0.00 1.00 1.00 0.00 
SPDBVc 0.63 0.63 0.63 0.63 0.63 0.63 0.63 0.63 0.63 0.63 0.63 0.63 
SPDBVc 0.63 0.63 0.63 0.63 0.63 0.63 0.63 0.63 0.63 0.63 0.63 0.63 
SPDBVc 0.63 0.63 0.63 0.63 0.63 0.63 0.63 0.63 0.63 0.63 0.63 0.63 
SPDBVc 0.63 0.63 0.63 0.63 0.63 0.63 1.00 0.60 0.00 1.00 0.60 0.00 
SPDBVc 1.00 0.60 0.00 1.00 0.60 0.00 1.00 0.60 0.00 1.00 0.60 0.00 
SPDBVc 1.00 0.60 0.00 0.63 0.63 0.63 0.63 0.63 0.63 0.63 0.63 0.63 
SPDBVc 1.00 0.40 0.00 1.00 0.40 0.00 1.00 0.40 0.00 1.00 0.40 0.00 
SPDBVc 1.00 0.40 0.00 1.00 0.40 0.00 1.00 0.40 0.00 1.00 0.40 0.00 
SPDBVc 1.00 0.40 0.00 1.00 0.40 0.00 0.63 0.63 0.63 0.63 0.63 0.63 
SPDBVc 0.63 0.63 0.63 0.63 0.63 0.63 0.63 0.63 0.63 0.63 0.63 0.63 
SPDBVc 0.63 0.63 0.63 0.63 0.63 0.63 0.63 0.63 0.63 0.63 0.63 0.63 
SPDBVc 1.00 0.00 0.00 1.00 0.00 0.00 1.00 0.00 0.00 1.00 0.00 0.00 
SPDBVc 1.00 0.00 0.00 1.00 0.00 0.00 1.00 0.00 0.00 0.63 0.63 0.63 
SPDBVc 0.63 0.63 0.63 0.63 0.63 0.63 0.63 0.63 0.63 0.63 0.63 0.63 
SPDBVc 0.63 0.63 0.63 0.63 0.63 0.63 0.63 0.63 0.63 0.63 0.63 0.63 
SPDBVc 0.63 0.63 0.63 0.63 0.63 0.63 0.63 0.63 0.63 0.63 0.63 0.63 
SPDBVc 0.63 0.63 0.63 0.63 0.63 0.63 0.63 0.63 0.63 
SPDBVC 0.63 0.63 0.63 0.63 0.63 0.63 0.63 0.63 0.63 0.00 0.00 1.00 
SPDBVC 0.00 0.00 1.00 0.00 0.00 1.00 0.63 0.63 0.63 0.63 0.63 0.63 
SPDBVC 0.63 0.63 0.63 0.63 0.63 0.63 0.63 0.63 0.63 0.63 0.63 0.63 
SPDBVC 0.00 0.40 1.00 0.00 0.40 1.00 0.00 0.40 1.00 0.00 0.40 1.00 
SPDBVC 0.63 0.63 0.63 0.63 0.63 0.63 0.63 0.63 0.63 0.63 0.63 0.63 
SPDBVC 0.63 0.63 0.63 0.63 0.63 0.63 0.00 0.60 1.00 0.00 0.60 1.00 
SPDBVC 0.00 0.60 1.00 0.00 0.60 1.00 0.00 0.60 1.00 0.00 0.60 1.00 
SPDBVC 0.00 0.60 1.00 0.00 0.60 1.00 0.63 0.63 0.63 0.63 0.63 0.63 
SPDBVC 0.63 0.63 0.63 0.63 0.63 0.63 0.63 0.63 0.63 0.63 0.63 0.63 
SPDBVC 0.63 0.63 0.63 0.63 0.63 0.63 0.63 0.63 0.63 0.63 0.63 0.63 
SPDBVC 0.63 0.63 0.63 0.63 0.63 0.63 0.63 0.63 0.63 0.63 0.63 0.63 
SPDBVC 0.00 1.00 1.00 0.00 1.00 1.00 0.00 1.00 1.00 0.00 1.00 1.00 
SPDBVC 0.00 1.00 1.00 0.00 1.00 1.00 0.00 1.00 1.00 0.00 1.00 1.00 
SPDBVC 0.63 0.63 0.63 0.63 0.63 0.63 0.63 0.63 0.63 0.00 1.00 0.60 
SPDBVC 0.00 1.00 0.60 0.00 1.00 0.60 0.00 1.00 0.60 0.00 1.00 0.60 
SPDBVC 0.00 1.00 0.60 0.00 1.00 0.60 0.00 1.00 0.60 0.00 1.00 0.60 
SPDBVC 0.63 0.63 0.63 0.63 0.63 0.63 0.63 0.63 0.63 0.63 0.63 0.63 
SPDBVC 0.63 0.63 0.63 0.63 0.63 0.63 0.63 0.63 0.63 0.63 0.63 0.63 
SPDBVC 0.63 0.63 0.63 0.63 0.63 0.63 0.63 0.63 0.63 0.63 0.63 0.63 
SPDBVC 0.00 1.00 0.40 0.00 1.00 0.40 0.00 1.00 0.40 0.63 0.63 0.63 
SPDBVC 0.63 0.63 0.63 0.00 1.00 0.00 0.00 1.00 0.00 0.00 1.00 0.00 
SPDBVC 0.00 1.00 0.00 0.00 1.00 0.00 0.00 1.00 0.00 0.63 0.63 0.63 
SPDBVC 0.63 0.63 0.63 0.63 0.63 0.63 0.40 1.00 0.00 0.40 1.00 0.00 
SPDBVC 0.40 1.00 0.00 0.40 1.00 0.00 0.40 1.00 0.00 0.40 1.00 0.00 
SPDBVC 0.40 1.00 0.00 0.40 1.00 0.00 0.40 1.00 0.00 0.40 1.00 0.00 
SPDBVC 0.63 0.63 0.63 0.63 0.63 0.63 0.63 0.63 0.63 0.63 0.63 0.63 
SPDBVC 0.63 0.63 0.63 0.63 0.63 0.63 0.63 0.63 0.63 0.63 0.63 0.63 
SPDBVC 0.63 0.63 0.63 0.63 0.63 0.63 0.63 0.63 0.63 0.63 0.63 0.63 
SPDBVC 0.63 0.63 0.63 0.60 1.00 0.00 0.60 1.00 0.00 0.60 1.00 0.00 
SPDBVC 0.60 1.00 0.00 0.60 1.00 0.00 0.60 1.00 0.00 0.60 1.00 0.00 
SPDBVC 0.63 0.63 0.63 0.63 0.63 0.63 0.63 0.63 0.63 0.63 0.63 0.63 
SPDBVC 1.00 1.00 0.00 1.00 1.00 0.00 1.00 1.00 0.00 1.00 1.00 0.00 
SPDBVC 1.00 1.00 0.00 1.00 1.00 0.00 1.00 1.00 0.00 1.00 1.00 0.00 
SPDBVC 0.63 0.63 0.63 0.63 0.63 0.63 0.63 0.63 0.63 0.63 0.63 0.63 
SPDBVC 0.63 0.63 0.63 0.63 0.63 0.63 0.63 0.63 0.63 0.63 0.63 0.63 
SPDBVC 0.63 0.63 0.63 0.63 0.63 0.63 0.63 0.63 0.63 0.63 0.63 0.63 
SPDBVC 0.63 0.63 0.63 0.63 0.63 0.63 1.00 0.60 0.00 1.00 0.60 0.00 
SPDBVC 1.00 0.60 0.00 1.00 0.60 0.00 1.00 0.60 0.00 1.00 0.60 0.00 
SPDBVC 1.00 0.60 0.00 0.63 0.63 0.63 0.63 0.63 0.63 0.63 0.63 0.63 
SPDBVC 1.00 0.40 0.00 1.00 0.40 0.00 1.00 0.40 0.00 1.00 0.40 0.00 
SPDBVC 1.00 0.40 0.00 1.00 0.40 0.00 1.00 0.40 0.00 1.00 0.40 0.00 
SPDBVC 1.00 0.40 0.00 1.00 0.40 0.00 0.63 0.63 0.63 0.63 0.63 0.63 
SPDBVC 0.63 0.63 0.63 0.63 0.63 0.63 0.63 0.63 0.63 0.63 0.63 0.63 
SPDBVC 0.63 0.63 0.63 0.63 0.63 0.63 0.63 0.63 0.63 0.63 0.63 0.63 
SPDBVC 1.00 0.00 0.00 1.00 0.00 0.00 1.00 0.00 0.00 1.00 0.00 0.00 
SPDBVC 1.00 0.00 0.00 1.00 0.00 0.00 1.00 0.00 0.00 0.63 0.63 0.63 
SPDBVC 0.63 0.63 0.63 0.63 0.63 0.63 0.63 0.63 0.63 0.63 0.63 0.63 
SPDBVC 0.63 0.63 0.63 0.63 0.63 0.63 0.63 0.63 0.63 0.63 0.63 0.63 
SPDBVC 0.63 0.63 0.63 0.63 0.63 0.63 0.63 0.63 0.63 0.63 0.63 0.63 
SPDBVC 0.63 0.63 0.63 0.63 0.63 0.63 0.63 0.63 0.63 
SPDBVb 1.00 1.00 1.00
SPDBVa     0     1     2     3     4     5     6     7     8     9
SPDBVa    10    11    12    13    14    15    16    17    18    19
SPDBVa    20    21    22    23    24    25    26    27    28    29
SPDBVa    30    31    32    33    34    35    36    37    38    39
SPDBVa    40    41    42    43    44    45    46    47    48    49
SPDBVa    50    62    63    64    65    66    67    68    69    70
SPDBVa    71    72    73    74    75    76    77    78    79    80
SPDBVa    81    82    83    84    85   112   113   114   115   116
SPDBVa   117   118   119   120   121   122   123   124   125   126
SPDBVa   127   128   129   130   131   132   133   134   135   136
SPDBVa   137   138   139   140   141   142   143   144   145   146
SPDBVa   147   148   149   150   151   152   153   154   155   156
SPDBVa   158   159   160   161   162   163   164   165   166   167
SPDBVa   169   170   171   172   173   174   175   176   177   178
SPDBVa   179   180   181   182   183   184   185   186   187   188
SPDBVa   189   190   191   192   193   194   195   196   197   198
SPDBVa   199   200   203   204   205   206   207   208   209   210
SPDBVa   211   212   213   214   215   216   217   218   219   220
SPDBVa   221   222   223   224   225   226   227   228   229   230
SPDBVa   231   232   233   234   235   236   237   238   239   240
SPDBVa     0
SPDBVg    64    64    64    64    64    64    64    64    64    64
SPDBVg    64    64    64    64    64    64    64    64    64    64
SPDBVg    64    64    64    64    64    64    64    64    64    64
SPDBVg    64    64    64    64    64    64    64    64    64    64
SPDBVg    64    64    64    64    64    64    64    64    64    64
SPDBVg    64    64    64    64    64    64    64    64    64    64
SPDBVg    64    64    64    64    64    64    64    64    64    64
SPDBVg    64    64    64    64    64    64    64    64    64    64
SPDBVg    64    64    64    64    64    64    64    64    64    64
SPDBVg    64    64    64    64    64    64    64    64    64    64
SPDBVg    64    64    64    64    64    64    64    64    64    64
SPDBVg    64    64    64    64    64    64    64    64    64    64
SPDBVg    64    64    64    64    64    64    64    64    64    64
SPDBVg    64    64    64    64    64    64    64    64    64    64
SPDBVg    64    64    64    64    64    64    64    64    64    64
SPDBVg    64    64    64    64    64    64    64    64    64    64
SPDBVg    64    64    64    64    64    64    64    64    64    64
SPDBVg    64    64    64    64    64    64    64    64    64    64
SPDBVg    64    64    64    64    64    64    64    64    64    64
SPDBVg    64    64    64    64    64    64    64    64    64
SPDBVi        1 1 0 0 1 0 1 1 0 1 0 1 1 0  0
SPDBVp        0
SPDBVn    ILK1_final.casp (3)
SPDBVE
REMARK    File generated by Swiss-PdbViewer  4.00b0
REMARK    http://www.expasy.org/spdbv/
REMARK    File generated by Swiss-PdbViewer  4.00b0
REMARK    http://www.expasy.org/spdbv/
REMARK  99  Chain ID : 1
REMARK  99  Residues : 196
REMARK  99  Atoms    : 1541
REMARK  99  File     : final.sc.pdb
ATOM      1  N   MET     1      42.266  87.469  -2.105  1.00  0.00
ATOM      2  CA  MET     1      43.048  86.355  -2.633  1.00  0.00
ATOM      3  C   MET     1      43.744  85.471  -1.451  1.00  0.00
ATOM      4  O   MET     1      43.676  84.247  -1.297  1.00  0.00
ATOM      5  CB  MET     1      43.983  86.923  -3.716  1.00  0.00
ATOM      6  CG  MET     1      43.212  87.413  -4.931  1.00  0.00
ATOM      7  SD  MET     1      44.178  87.984  -6.345  1.00  0.00
ATOM      8  CE  MET     1      44.711  86.344  -6.953  1.00  0.00
ATOM      9  N   ASP     2      44.385  86.262  -0.604  1.00  0.00
ATOM     10  CA  ASP     2      45.049  85.587   0.505  1.00  0.00
ATOM     11  C   ASP     2      44.117  84.829   1.512  1.00  0.00
ATOM     12  O   ASP     2      44.319  83.766   2.097  1.00  0.00
ATOM     13  CB  ASP     2      46.214  86.484   0.934  1.00  0.00
ATOM     14  CG  ASP     2      47.270  86.598  -0.146  1.00  0.00
ATOM     15  OD1 ASP     2      47.144  85.960  -1.211  1.00  0.00
ATOM     16  OD2 ASP     2      48.212  87.382   0.071  1.00  0.00
ATOM     17  N   ASN     3      43.052  85.596   1.754  1.00  0.00
ATOM     18  CA  ASN     3      42.186  85.010   2.938  1.00  0.00
ATOM     19  C   ASN     3      41.374  83.739   2.473  1.00  0.00
ATOM     20  O   ASN     3      40.810  82.945   3.214  1.00  0.00
ATOM     21  CB  ASN     3      41.097  86.044   3.144  1.00  0.00
ATOM     22  CG  ASN     3      41.558  87.146   4.100  1.00  0.00
ATOM     23  OD1 ASN     3      40.837  88.137   4.275  1.00  0.00
ATOM     24  ND2 ASN     3      42.700  86.964   4.746  1.00  0.00
ATOM     25  N   ILE     4      41.306  83.655   1.145  1.00  0.00
ATOM     26  CA  ILE     4      40.515  82.498   0.628  1.00  0.00
ATOM     27  C   ILE     4      41.338  81.243   0.083  1.00  0.00
ATOM     28  O   ILE     4      40.917  80.095   0.165  1.00  0.00
ATOM     29  CB  ILE     4      39.668  82.915  -0.599  1.00  0.00
ATOM     30  CG1 ILE     4      38.611  83.936  -0.159  1.00  0.00
ATOM     31  CG2 ILE     4      39.006  81.691  -1.227  1.00  0.00
ATOM     32  CD1 ILE     4      37.877  84.610  -1.301  1.00  0.00
ATOM     33  N   ALA     5      42.463  81.566  -0.556  1.00  0.00
ATOM     34  CA  ALA     5      43.185  80.500  -1.193  1.00  0.00
ATOM     35  C   ALA     5      43.711  79.133  -1.598  1.00  0.00
ATOM     36  O   ALA     5      44.227  78.801  -2.672  1.00  0.00
ATOM     37  CB  ALA     5      44.289  81.231  -1.970  1.00  0.00
ATOM     38  N   ALA     6      43.605  78.271  -0.588  1.00  0.00
ATOM     39  CA  ALA     6      44.282  76.883  -0.792  1.00  0.00
ATOM     40  C   ALA     6      43.624  76.047  -1.829  1.00  0.00
ATOM     41  O   ALA     6      42.634  75.400  -1.482  1.00  0.00
ATOM     42  CB  ALA     6      44.153  76.437   0.651  1.00  0.00
ATOM     43  N   GLN     7      44.092  76.049  -3.075  1.00  0.00
ATOM     44  CA  GLN     7      43.517  75.323  -4.172  1.00  0.00
ATOM     45  C   GLN     7      42.566  76.568  -4.465  1.00  0.00
ATOM     46  O   GLN     7      42.967  77.742  -4.473  1.00  0.00
ATOM     47  CB  GLN     7      42.775  74.050  -3.732  1.00  0.00
ATOM     48  CG  GLN     7      43.613  72.772  -3.771  1.00  0.00
ATOM     49  CD  GLN     7      44.315  72.549  -5.109  1.00  0.00
ATOM     50  OE1 GLN     7      44.859  73.489  -5.709  1.00  0.00
ATOM     51  NE2 GLN     7      44.309  71.303  -5.582  1.00  0.00
ATOM     52  N   LEU     8      41.309  76.222  -4.659  1.00  0.00
ATOM     53  CA  LEU     8      40.237  77.104  -4.887  1.00  0.00
ATOM     54  C   LEU     8      39.744  76.910  -6.308  1.00  0.00
ATOM     55  O   LEU     8      39.893  77.841  -7.091  1.00  0.00
ATOM     56  CB  LEU     8      40.255  78.630  -4.944  1.00  0.00
ATOM     57  CG  LEU     8      41.133  79.331  -3.906  1.00  0.00
ATOM     58  CD1 LEU     8      41.338  80.787  -4.295  1.00  0.00
ATOM     59  CD2 LEU     8      40.495  79.232  -2.532  1.00  0.00
ATOM     60  N   LYS     9      39.261  75.728  -6.670  1.00  0.00
ATOM     61  CA  LYS     9      38.952  75.700  -8.176  1.00  0.00
ATOM     62  C   LYS     9      37.804  75.735  -9.087  1.00  0.00
ATOM     63  O   LYS     9      37.936  75.637 -10.334  1.00  0.00
ATOM     64  CB  LYS     9      39.825  74.554  -8.683  1.00  0.00
ATOM     65  CG  LYS     9      39.806  74.347 -10.189  1.00  0.00
ATOM     66  CD  LYS     9      40.852  73.336 -10.583  1.00  0.00
ATOM     67  CE  LYS     9      40.658  72.045  -9.810  1.00  0.00
ATOM     68  NZ  LYS     9      41.810  71.123  -9.990  1.00  0.00
ATOM     69  N   ARG    10      36.635  76.017  -8.527  1.00  0.00
ATOM     70  CA  ARG    10      35.362  76.119  -9.354  1.00  0.00
ATOM     71  C   ARG    10      35.650  77.330 -10.386  1.00  0.00
ATOM     72  O   ARG    10      36.770  77.848 -10.507  1.00  0.00
ATOM     73  CB  ARG    10      34.138  75.915  -8.492  1.00  0.00
ATOM     74  CG  ARG    10      33.961  74.513  -7.952  1.00  0.00
ATOM     75  CD  ARG    10      33.570  73.491  -9.013  1.00  0.00
ATOM     76  NE  ARG    10      33.134  72.243  -8.409  1.00  0.00
ATOM     77  CZ  ARG    10      33.927  71.321  -7.813  1.00  0.00
ATOM     78  NH1 ARG    10      35.254  71.377  -7.692  1.00  0.00
ATOM     79  NH2 ARG    10      33.361  70.287  -7.232  1.00  0.00
ATOM     80  N   GLY    11      34.572  77.766 -11.009  1.00  0.00
ATOM     81  CA  GLY    11      34.772  78.924 -11.847  1.00  0.00
ATOM     82  C   GLY    11      33.789  79.811 -10.876  1.00  0.00
ATOM     83  O   GLY    11      34.001  80.930 -10.414  1.00  0.00
ATOM     84  N   ILE    12      32.670  79.073 -10.669  1.00  0.00
ATOM     85  CA  ILE    12      31.625  79.652  -9.844  1.00  0.00
ATOM     86  C   ILE    12      32.210  79.827  -8.495  1.00  0.00
ATOM     87  O   ILE    12      31.947  80.794  -7.765  1.00  0.00
ATOM     88  CB  ILE    12      30.329  78.847  -9.694  1.00  0.00
ATOM     89  CG1 ILE    12      29.647  78.754 -11.056  1.00  0.00
ATOM     90  CG2 ILE    12      29.436  79.481  -8.626  1.00  0.00
ATOM     91  CD1 ILE    12      28.343  77.979 -11.057  1.00  0.00
ATOM     92  N   SER    13      33.062  78.874  -8.167  1.00  0.00
ATOM     93  CA  SER    13      33.731  78.935  -6.763  1.00  0.00
ATOM     94  C   SER    13      34.926  79.937  -6.554  1.00  0.00
ATOM     95  O   SER    13      35.650  79.889  -5.559  1.00  0.00
ATOM     96  CB  SER    13      34.474  77.620  -6.514  1.00  0.00
ATOM     97  OG  SER    13      35.676  77.469  -7.244  1.00  0.00
ATOM     98  N   ARG    14      35.153  80.753  -7.574  1.00  0.00
ATOM     99  CA  ARG    14      36.338  81.621  -7.427  1.00  0.00
ATOM    100  C   ARG    14      35.384  82.953  -7.558  1.00  0.00
ATOM    101  O   ARG    14      34.239  83.059  -7.980  1.00  0.00
ATOM    102  CB  ARG    14      37.433  81.582  -8.509  1.00  0.00
ATOM    103  CG  ARG    14      38.230  80.301  -8.504  1.00  0.00
ATOM    104  CD  ARG    14      39.324  80.348  -9.563  1.00  0.00
ATOM    105  NE  ARG    14      39.714  78.984  -9.914  1.00  0.00
ATOM    106  CZ  ARG    14      40.720  78.783 -10.759  1.00  0.00
ATOM    107  NH1 ARG    14      41.390  79.846 -11.235  1.00  0.00
ATOM    108  NH2 ARG    14      41.077  77.554 -11.126  1.00  0.00
ATOM    109  N   GLN    15      35.996  83.912  -6.869  1.00  0.00
ATOM    110  CA  GLN    15      35.659  85.282  -6.675  1.00  0.00
ATOM    111  C   GLN    15      35.528  86.153  -7.859  1.00  0.00
ATOM    112  O   GLN    15      36.612  86.530  -8.302  1.00  0.00
ATOM    113  CB  GLN    15      36.369  86.173  -5.635  1.00  0.00
ATOM    114  CG  GLN    15      35.964  85.840  -4.210  1.00  0.00
ATOM    115  CD  GLN    15      36.547  86.757  -3.144  1.00  0.00
ATOM    116  OE1 GLN    15      37.216  87.748  -3.421  1.00  0.00
ATOM    117  NE2 GLN    15      36.293  86.416  -1.898  1.00  0.00
ATOM    118  N   PHE    16      34.369  86.483  -8.436  1.00  0.00
ATOM    119  CA  PHE    16      34.774  87.372  -9.722  1.00  0.00
ATOM    120  C   PHE    16      34.495  88.829  -9.484  1.00  0.00
ATOM    121  O   PHE    16      33.757  89.124  -8.535  1.00  0.00
ATOM    122  CB  PHE    16      33.812  86.838 -10.763  1.00  0.00
ATOM    123  CG  PHE    16      34.114  85.491 -11.385  1.00  0.00
ATOM    124  CD1 PHE    16      33.803  84.301 -10.750  1.00  0.00
ATOM    125  CD2 PHE    16      34.699  85.393 -12.637  1.00  0.00
ATOM    126  CE1 PHE    16      34.057  83.070 -11.321  1.00  0.00
ATOM    127  CE2 PHE    16      34.963  84.158 -13.236  1.00  0.00
ATOM    128  CZ  PHE    16      34.632  82.985 -12.588  1.00  0.00
ATOM    129  N   SER    17      34.931  89.705 -10.379  1.00  0.00
ATOM    130  CA  SER    17      34.663  91.140 -10.204  1.00  0.00
ATOM    131  C   SER    17      33.375  91.656  -9.440  1.00  0.00
ATOM    132  O   SER    17      33.404  92.184  -8.330  1.00  0.00
ATOM    133  CB  SER    17      35.312  91.866 -11.423  1.00  0.00
ATOM    134  OG  SER    17      34.517  91.513 -12.555  1.00  0.00
ATOM    135  N   THR    18      32.254  91.496 -10.138  1.00  0.00
ATOM    136  CA  THR    18      30.998  91.876  -9.526  1.00  0.00
ATOM    137  C   THR    18      29.887  90.841  -9.708  1.00  0.00
ATOM    138  O   THR    18      30.063  89.884 -10.468  1.00  0.00
ATOM    139  CB  THR    18      30.533  93.227 -10.149  1.00  0.00
ATOM    140  OG1 THR    18      30.434  93.075 -11.584  1.00  0.00
ATOM    141  CG2 THR    18      31.503  94.386  -9.806  1.00  0.00
ATOM    142  N   GLY    19      28.808  90.954  -8.954  1.00  0.00
ATOM    143  CA  GLY    19      27.643  90.117  -9.217  1.00  0.00
ATOM    144  C   GLY    19      27.227  89.611 -10.629  1.00  0.00
ATOM    145  O   GLY    19      26.857  88.477 -10.924  1.00  0.00
ATOM    146  N   SER    20      27.239  90.616 -11.503  1.00  0.00
ATOM    147  CA  SER    20      26.658  90.240 -12.885  1.00  0.00
ATOM    148  C   SER    20      27.619  89.254 -13.621  1.00  0.00
ATOM    149  O   SER    20      27.197  88.399 -14.393  1.00  0.00
ATOM    150  CB  SER    20      26.368  91.535 -13.631  1.00  0.00
ATOM    151  OG  SER    20      27.588  92.219 -13.784  1.00  0.00
ATOM    152  N   MET    21      28.914  89.372 -13.337  1.00  0.00
ATOM    153  CA  MET    21      29.852  88.475 -13.940  1.00  0.00
ATOM    154  C   MET    21      29.552  87.082 -13.343  1.00  0.00
ATOM    155  O   MET    21      29.282  86.087 -14.030  1.00  0.00
ATOM    156  CB  MET    21      31.276  88.970 -13.675  1.00  0.00
ATOM    157  CG  MET    21      31.607  90.174 -14.521  1.00  0.00
ATOM    158  SD  MET    21      33.129  91.015 -14.109  1.00  0.00
ATOM    159  CE  MET    21      34.335  89.924 -14.909  1.00  0.00
ATOM    160  N   ARG    22      29.584  87.057 -12.012  1.00  0.00
ATOM    161  CA  ARG    22      29.307  85.763 -11.334  1.00  0.00
ATOM    162  C   ARG    22      27.988  85.170 -11.785  1.00  0.00
ATOM    163  O   ARG    22      27.978  84.015 -12.199  1.00  0.00
ATOM    164  CB  ARG    22      29.504  85.906  -9.865  1.00  0.00
ATOM    165  CG  ARG    22      30.885  86.387  -9.547  1.00  0.00
ATOM    166  CD  ARG    22      31.051  86.340  -8.047  1.00  0.00
ATOM    167  NE  ARG    22      30.266  87.358  -7.384  1.00  0.00
ATOM    168  CZ  ARG    22      30.772  88.567  -7.158  1.00  0.00
ATOM    169  NH1 ARG    22      32.000  88.886  -7.540  1.00  0.00
ATOM    170  NH2 ARG    22      30.033  89.471  -6.536  1.00  0.00
ATOM    171  N   ARG    23      26.900  85.938 -11.809  1.00  0.00
ATOM    172  CA  ARG    23      25.645  85.500 -12.314  1.00  0.00
ATOM    173  C   ARG    23      25.611  85.019 -13.729  1.00  0.00
ATOM    174  O   ARG    23      24.704  84.247 -14.083  1.00  0.00
ATOM    175  CB  ARG    23      24.594  86.600 -12.165  1.00  0.00
ATOM    176  CG  ARG    23      24.251  86.866 -10.708  1.00  0.00
ATOM    177  CD  ARG    23      22.918  87.559 -10.550  1.00  0.00
ATOM    178  NE  ARG    23      23.037  89.015 -10.516  1.00  0.00
ATOM    179  CZ  ARG    23      22.104  89.847 -10.971  1.00  0.00
ATOM    180  NH1 ARG    23      20.988  89.367 -11.507  1.00  0.00
ATOM    181  NH2 ARG    23      22.255  91.157 -10.828  1.00  0.00
ATOM    182  N   THR    24      26.627  85.367 -14.518  1.00  0.00
ATOM    183  CA  THR    24      26.801  84.940 -15.891  1.00  0.00
ATOM    184  C   THR    24      27.034  83.366 -15.897  1.00  0.00
ATOM    185  O   THR    24      26.568  82.677 -16.800  1.00  0.00
ATOM    186  CB  THR    24      27.928  85.816 -16.580  1.00  0.00
ATOM    187  OG1 THR    24      29.118  85.553 -15.788  1.00  0.00
ATOM    188  CG2 THR    24      27.582  87.310 -16.554  1.00  0.00
ATOM    189  N   LEU    25      27.742  82.838 -14.902  1.00  0.00
ATOM    190  CA  LEU    25      27.949  81.482 -14.814  1.00  0.00
ATOM    191  C   LEU    25      26.685  80.712 -14.361  1.00  0.00
ATOM    192  O   LEU    25      26.464  79.579 -14.773  1.00  0.00
ATOM    193  CB  LEU    25      29.104  81.199 -13.862  1.00  0.00
ATOM    194  CG  LEU    25      30.521  81.548 -14.326  1.00  0.00
ATOM    195  CD1 LEU    25      31.520  81.326 -13.200  1.00  0.00
ATOM    196  CD2 LEU    25      30.850  80.693 -15.541  1.00  0.00
ATOM    197  N   SER    26      25.833  81.353 -13.563  1.00  0.00
ATOM    198  CA  SER    26      24.607  80.744 -13.162  1.00  0.00
ATOM    199  C   SER    26      23.677  80.660 -14.355  1.00  0.00
ATOM    200  O   SER    26      23.162  79.577 -14.607  1.00  0.00
ATOM    201  CB  SER    26      23.960  81.576 -12.058  1.00  0.00
ATOM    202  OG  SER    26      24.809  81.659 -10.930  1.00  0.00
ATOM    203  N   ARG    27      23.522  81.719 -15.148  1.00  0.00
ATOM    204  CA  ARG    27      22.775  81.702 -16.352  1.00  0.00
ATOM    205  C   ARG    27      23.152  80.544 -17.258  1.00  0.00
ATOM    206  O   ARG    27      22.220  79.841 -17.633  1.00  0.00
ATOM    207  CB  ARG    27      22.778  83.080 -17.008  1.00  0.00
ATOM    208  CG  ARG    27      22.018  84.106 -16.183  1.00  0.00
ATOM    209  CD  ARG    27      21.593  85.303 -17.004  1.00  0.00
ATOM    210  NE  ARG    27      22.570  86.387 -16.973  1.00  0.00
ATOM    211  CZ  ARG    27      22.774  87.231 -17.979  1.00  0.00
ATOM    212  NH1 ARG    27      22.081  87.108 -19.104  1.00  0.00
ATOM    213  NH2 ARG    27      23.624  88.241 -17.838  1.00  0.00
ATOM    214  N   GLN    28      24.419  80.238 -17.527  1.00  0.00
ATOM    215  CA  GLN    28      24.886  79.119 -18.173  1.00  0.00
ATOM    216  C   GLN    28      24.551  77.773 -17.549  1.00  0.00
ATOM    217  O   GLN    28      25.074  76.770 -18.026  1.00  0.00
ATOM    218  CB  GLN    28      26.345  79.330 -18.610  1.00  0.00
ATOM    219  CG  GLN    28      27.356  79.465 -17.489  1.00  0.00
ATOM    220  CD  GLN    28      28.701  80.002 -17.966  1.00  0.00
ATOM    221  OE1 GLN    28      29.755  79.601 -17.467  1.00  0.00
ATOM    222  NE2 GLN    28      28.667  80.926 -18.926  1.00  0.00
ATOM    223  N   PHE    29      23.730  77.663 -16.509  1.00  0.00
ATOM    224  CA  PHE    29      23.412  76.486 -15.863  1.00  0.00
ATOM    225  C   PHE    29      24.293  76.119 -14.773  1.00  0.00
ATOM    226  O   PHE    29      24.479  74.905 -14.661  1.00  0.00
ATOM    227  CB  PHE    29      22.991  75.382 -16.873  1.00  0.00
ATOM    228  CG  PHE    29      21.847  75.816 -17.825  1.00  0.00
ATOM    229  CD1 PHE    29      20.509  75.695 -17.446  1.00  0.00
ATOM    230  CD2 PHE    29      22.124  76.352 -19.082  1.00  0.00
ATOM    231  CE1 PHE    29      19.474  76.089 -18.310  1.00  0.00
ATOM    232  CE2 PHE    29      21.101  76.754 -19.947  1.00  0.00
ATOM    233  CZ  PHE    29      19.769  76.628 -19.560  1.00  0.00
ATOM    234  N   THR    30      24.975  77.062 -14.131  1.00  0.00
ATOM    235  CA  THR    30      26.372  76.375 -13.482  1.00  0.00
ATOM    236  C   THR    30      25.832  75.787 -12.205  1.00  0.00
ATOM    237  O   THR    30      25.048  76.433 -11.500  1.00  0.00
ATOM    238  CB  THR    30      27.104  77.706 -13.131  1.00  0.00
ATOM    239  OG1 THR    30      27.613  78.349 -14.286  1.00  0.00
ATOM    240  CG2 THR    30      28.233  77.627 -12.092  1.00  0.00
ATOM    241  N   ARG    31      26.223  74.548 -11.914  1.00  0.00
ATOM    242  CA  ARG    31      25.809  73.804 -10.743  1.00  0.00
ATOM    243  C   ARG    31      25.988  74.345  -9.460  1.00  0.00
ATOM    244  O   ARG    31      27.191  74.200  -9.317  1.00  0.00
ATOM    245  CB  ARG    31      26.189  72.327 -10.881  1.00  0.00
ATOM    246  CG  ARG    31      25.157  71.487 -11.612  1.00  0.00
ATOM    247  CD  ARG    31      24.641  72.164 -12.878  1.00  0.00
ATOM    248  NE  ARG    31      23.778  71.225 -13.593  1.00  0.00
ATOM    249  CZ  ARG    31      23.252  71.353 -14.798  1.00  0.00
ATOM    250  NH1 ARG    31      23.475  72.413 -15.539  1.00  0.00
ATOM    251  NH2 ARG    31      22.478  70.374 -15.278  1.00  0.00
ATOM    252  N   GLN    32      25.208  74.810  -8.492  1.00  0.00
ATOM    253  CA  GLN    32      26.028  75.295  -7.253  1.00  0.00
ATOM    254  C   GLN    32      26.162  74.179  -6.213  1.00  0.00
ATOM    255  O   GLN    32      26.927  74.282  -5.264  1.00  0.00
ATOM    256  CB  GLN    32      25.175  76.476  -6.770  1.00  0.00
ATOM    257  CG  GLN    32      23.689  76.173  -6.527  1.00  0.00
ATOM    258  CD  GLN    32      22.851  77.443  -6.473  1.00  0.00
ATOM    259  OE1 GLN    32      22.534  77.950  -5.401  1.00  0.00
ATOM    260  NE2 GLN    32      22.517  77.975  -7.633  1.00  0.00
ATOM    261  N   ASN    33      25.382  73.120  -6.400  1.00  0.00
ATOM    262  CA  ASN    33      25.406  71.983  -5.496  1.00  0.00
ATOM    263  C   ASN    33      26.523  70.983  -5.579  1.00  0.00
ATOM    264  O   ASN    33      26.589  70.076  -4.756  1.00  0.00
ATOM    265  CB  ASN    33      24.041  71.275  -5.505  1.00  0.00
ATOM    266  CG  ASN    33      23.664  70.726  -6.865  1.00  0.00
ATOM    267  OD1 ASN    33      24.274  71.057  -7.880  1.00  0.00
ATOM    268  ND2 ASN    33      22.630  69.895  -6.895  1.00  0.00
ATOM    269  N   SER    34      27.443  71.173  -6.516  1.00  0.00
ATOM    270  CA  SER    34      28.617  70.320  -6.664  1.00  0.00
ATOM    271  C   SER    34      29.557  70.525  -5.628  1.00  0.00
ATOM    272  O   SER    34      29.833  71.659  -5.259  1.00  0.00
ATOM    273  CB  SER    34      29.263  70.556  -8.025  1.00  0.00
ATOM    274  OG  SER    34      30.218  69.559  -8.336  1.00  0.00
ATOM    275  N   LEU    35      30.040  69.435  -5.049  1.00  0.00
ATOM    276  CA  LEU    35      30.980  69.470  -3.810  1.00  0.00
ATOM    277  C   LEU    35      31.855  68.324  -4.497  1.00  0.00
ATOM    278  O   LEU    35      31.416  67.179  -4.630  1.00  0.00
ATOM    279  CB  LEU    35      30.421  69.117  -2.427  1.00  0.00
ATOM    280  CG  LEU    35      29.147  69.765  -1.862  1.00  0.00
ATOM    281  CD1 LEU    35      29.378  70.093  -0.403  1.00  0.00
ATOM    282  CD2 LEU    35      28.761  71.014  -2.635  1.00  0.00
ATOM    283  N   ASP    36      33.060  68.688  -4.902  1.00  0.00
ATOM    284  CA  ASP    36      33.954  67.864  -5.551  1.00  0.00
ATOM    285  C   ASP    36      35.299  68.125  -4.889  1.00  0.00
ATOM    286  O   ASP    36      36.001  69.097  -5.190  1.00  0.00
ATOM    287  CB  ASP    36      33.978  68.193  -7.045  1.00  0.00
ATOM    288  CG  ASP    36      34.740  67.167  -7.861  1.00  0.00
ATOM    289  OD1 ASP    36      35.662  66.511  -7.331  1.00  0.00
ATOM    290  OD2 ASP    36      34.418  67.019  -9.055  1.00  0.00
ATOM    291  N   PRO    37      35.645  67.200  -3.996  1.00  0.00
ATOM    292  CA  PRO    37      37.000  67.411  -3.330  1.00  0.00
ATOM    293  C   PRO    37      36.856  68.769  -2.614  1.00  0.00
ATOM    294  O   PRO    37      37.521  68.943  -1.594  1.00  0.00
ATOM    295  CB  PRO    37      38.369  66.758  -3.251  1.00  0.00
ATOM    296  CG  PRO    37      39.223  67.762  -3.935  1.00  0.00
ATOM    297  CD  PRO    37      38.397  68.146  -5.154  1.00  0.00
ATOM    298  N   ARG    38      35.813  69.515  -2.969  1.00  0.00
ATOM    299  CA  ARG    38      35.690  70.793  -2.201  1.00  0.00
ATOM    300  C   ARG    38      34.486  71.474  -3.058  1.00  0.00
ATOM    301  O   ARG    38      33.695  72.241  -2.521  1.00  0.00
ATOM    302  CB  ARG    38      36.749  71.572  -2.986  1.00  0.00
ATOM    303  CG  ARG    38      37.236  72.830  -2.283  1.00  0.00
ATOM    304  CD  ARG    38      38.008  73.742  -3.226  1.00  0.00
ATOM    305  NE  ARG    38      38.842  74.696  -2.505  1.00  0.00
ATOM    306  CZ  ARG    38      39.573  75.663  -3.045  1.00  0.00
ATOM    307  NH1 ARG    38      39.601  75.853  -4.359  1.00  0.00
ATOM    308  NH2 ARG    38      40.287  76.460  -2.254  1.00  0.00
ATOM    309  N   ARG    39      34.497  71.270  -4.364  1.00  0.00
ATOM    310  CA  ARG    39      33.493  71.796  -5.131  1.00  0.00
ATOM    311  C   ARG    39      31.902  71.045  -4.178  1.00  0.00
ATOM    312  O   ARG    39      32.081  69.919  -3.718  1.00  0.00
ATOM    313  CB  ARG    39      33.658  71.243  -6.552  1.00  0.00
ATOM    314  CG  ARG    39      33.433  69.745  -6.657  1.00  0.00
ATOM    315  CD  ARG    39      33.918  69.148  -7.975  1.00  0.00
ATOM    316  NE  ARG    39      33.337  69.827  -9.131  1.00  0.00
ATOM    317  CZ  ARG    39      34.029  70.643  -9.930  1.00  0.00
ATOM    318  NH1 ARG    39      35.321  70.865  -9.695  1.00  0.00
ATOM    319  NH2 ARG    39      33.426  71.260 -10.946  1.00  0.00
ATOM    320  N   ASN    40      30.676  71.641  -4.167  1.00  0.00
ATOM    321  CA  ASN    40      29.875  72.883  -4.625  1.00  0.00
ATOM    322  C   ASN    40      30.061  73.960  -3.656  1.00  0.00
ATOM    323  O   ASN    40      29.235  74.868  -3.612  1.00  0.00
ATOM    324  CB  ASN    40      29.042  71.610  -4.483  1.00  0.00
ATOM    325  CG  ASN    40      28.870  70.866  -5.788  1.00  0.00
ATOM    326  OD1 ASN    40      28.451  71.474  -6.779  1.00  0.00
ATOM    327  ND2 ASN    40      29.215  69.586  -5.762  1.00  0.00
ATOM    328  N   ASN    41      31.181  73.960  -2.937  1.00  0.00
ATOM    329  CA  ASN    41      31.635  75.067  -2.060  1.00  0.00
ATOM    330  C   ASN    41      31.289  76.563  -2.227  1.00  0.00
ATOM    331  O   ASN    41      31.129  77.266  -1.256  1.00  0.00
ATOM    332  CB  ASN    41      33.149  75.050  -1.721  1.00  0.00
ATOM    333  CG  ASN    41      34.021  75.902  -2.672  1.00  0.00
ATOM    334  OD1 ASN    41      33.531  76.707  -3.463  1.00  0.00
ATOM    335  ND2 ASN    41      35.334  75.733  -2.559  1.00  0.00
ATOM    336  N   MET    42      31.151  77.029  -3.436  1.00  0.00
ATOM    337  CA  MET    42      30.706  78.349  -3.734  1.00  0.00
ATOM    338  C   MET    42      29.869  79.002  -2.594  1.00  0.00
ATOM    339  O   MET    42      30.095  80.126  -2.184  1.00  0.00
ATOM    340  CB  MET    42      30.144  78.540  -5.151  1.00  0.00
ATOM    341  CG  MET    42      31.180  78.223  -6.211  1.00  0.00
ATOM    342  SD  MET    42      32.610  79.337  -6.173  1.00  0.00
ATOM    343  CE  MET    42      31.800  80.949  -5.990  1.00  0.00
ATOM    344  N   ARG    43      28.911  78.243  -2.083  1.00  0.00
ATOM    345  CA  ARG    43      28.120  78.730  -0.977  1.00  0.00
ATOM    346  C   ARG    43      28.870  78.858   0.314  1.00  0.00
ATOM    347  O   ARG    43      28.564  79.725   1.123  1.00  0.00
ATOM    348  CB  ARG    43      27.002  77.696  -0.681  1.00  0.00
ATOM    349  CG  ARG    43      25.916  77.923  -1.745  1.00  0.00
ATOM    350  CD  ARG    43      24.778  76.896  -1.567  1.00  0.00
ATOM    351  NE  ARG    43      23.697  77.381  -2.423  1.00  0.00
ATOM    352  CZ  ARG    43      23.185  76.688  -3.447  1.00  0.00
ATOM    353  NH1 ARG    43      23.564  75.441  -3.791  1.00  0.00
ATOM    354  NH2 ARG    43      22.211  77.272  -4.134  1.00  0.00
ATOM    355  N   PHE    44      29.827  77.961   0.526  1.00  0.00
ATOM    356  CA  PHE    44      30.678  77.963   1.727  1.00  0.00
ATOM    357  C   PHE    44      31.681  79.203   1.724  1.00  0.00
ATOM    358  O   PHE    44      31.989  79.888   2.687  1.00  0.00
ATOM    359  CB  PHE    44      31.504  76.655   1.861  1.00  0.00
ATOM    360  CG  PHE    44      32.602  76.704   2.922  1.00  0.00
ATOM    361  CD1 PHE    44      32.316  77.034   4.252  1.00  0.00
ATOM    362  CD2 PHE    44      33.920  76.393   2.587  1.00  0.00
ATOM    363  CE1 PHE    44      33.305  77.049   5.227  1.00  0.00
ATOM    364  CE2 PHE    44      34.926  76.402   3.562  1.00  0.00
ATOM    365  CZ  PHE    44      34.615  76.735   4.885  1.00  0.00
ATOM    366  N   SER    45      32.245  79.342   0.524  1.00  0.00
ATOM    367  CA  SER    45      33.253  80.430   0.415  1.00  0.00
ATOM    368  C   SER    45      32.542  81.718   0.544  1.00  0.00
ATOM    369  O   SER    45      32.999  82.564   1.303  1.00  0.00
ATOM    370  CB  SER    45      33.954  80.372  -0.942  1.00  0.00
ATOM    371  OG  SER    45      34.759  79.214  -1.053  1.00  0.00
ATOM    372  N   PHE    46      31.445  81.902  -0.183  1.00  0.00
ATOM    373  CA  PHE    46      30.578  83.071  -0.126  1.00  0.00
ATOM    374  C   PHE    46      30.308  83.457   1.327  1.00  0.00
ATOM    375  O   PHE    46      30.710  84.511   1.820  1.00  0.00
ATOM    376  CB  PHE    46      29.288  82.912  -0.974  1.00  0.00
ATOM    377  CG  PHE    46      28.290  84.062  -0.838  1.00  0.00
ATOM    378  CD1 PHE    46      28.670  85.387  -1.082  1.00  0.00
ATOM    379  CD2 PHE    46      26.965  83.806  -0.483  1.00  0.00
ATOM    380  CE1 PHE    46      27.759  86.432  -0.988  1.00  0.00
ATOM    381  CE2 PHE    46      26.037  84.853  -0.387  1.00  0.00
ATOM    382  CZ  PHE    46      26.439  86.170  -0.638  1.00  0.00
ATOM    383  N   GLY    47      29.610  82.549   2.020  1.00  0.00
ATOM    384  CA  GLY    47      29.273  82.830   3.436  1.00  0.00
ATOM    385  C   GLY    47      30.459  83.157   4.266  1.00  0.00
ATOM    386  O   GLY    47      30.397  84.181   4.955  1.00  0.00
ATOM    387  N   ARG    48      31.529  82.361   4.246  1.00  0.00
ATOM    388  CA  ARG    48      32.763  82.604   4.922  1.00  0.00
ATOM    389  C   ARG    48      33.149  84.124   4.780  1.00  0.00
ATOM    390  O   ARG    48      33.258  84.913   5.728  1.00  0.00
ATOM    391  CB  ARG    48      33.858  81.674   4.384  1.00  0.00
ATOM    392  CG  ARG    48      35.109  81.534   5.269  1.00  0.00
ATOM    393  CD  ARG    48      36.076  80.575   4.567  1.00  0.00
ATOM    394  NE  ARG    48      37.431  80.586   5.123  1.00  0.00
ATOM    395  CZ  ARG    48      37.776  79.710   6.070  1.00  0.00
ATOM    396  NH1 ARG    48      36.863  78.859   6.520  1.00  0.00
ATOM    397  NH2 ARG    48      38.989  79.673   6.589  1.00  0.00
ATOM    398  N   GLN    49      33.350  84.483   3.512  1.00  0.00
ATOM    399  CA  GLN    49      33.734  85.889   3.273  1.00  0.00
ATOM    400  C   GLN    49      32.642  86.962   3.398  1.00  0.00
ATOM    401  O   GLN    49      32.808  88.121   3.013  1.00  0.00
ATOM    402  CB  GLN    49      33.956  86.071   1.770  1.00  0.00
ATOM    403  CG  GLN    49      34.993  85.090   1.209  1.00  0.00
ATOM    404  CD  GLN    49      35.202  85.213  -0.287  1.00  0.00
ATOM    405  OE1 GLN    49      35.635  86.255  -0.786  1.00  0.00
ATOM    406  NE2 GLN    49      34.897  84.144  -1.017  1.00  0.00
ATOM    407  N   SER    50      31.534  86.559   4.008  1.00  0.00
ATOM    408  CA  SER    50      30.433  87.520   4.215  1.00  0.00
ATOM    409  C   SER    50      29.898  88.297   2.990  1.00  0.00
ATOM    410  O   SER    50      29.729  89.524   3.058  1.00  0.00
ATOM    411  CB  SER    50      30.877  88.452   5.354  1.00  0.00
ATOM    412  OG  SER    50      31.327  87.706   6.478  1.00  0.00
ATOM    413  N   SER    51      29.710  87.592   1.876  1.00  0.00
ATOM    414  CA  SER    51      29.234  88.223   0.679  1.00  0.00
ATOM    415  C   SER    51      27.802  87.840   0.614  1.00  0.00
ATOM    416  O   SER    51      27.343  86.936  -0.085  1.00  0.00
ATOM    417  CB  SER    51      29.778  87.384  -0.503  1.00  0.00
ATOM    418  OG  SER    51      29.490  86.026  -0.308  1.00  0.00
ATOM    419  N   LEU    52      27.044  88.637   1.363  1.00  0.00
ATOM    420  CA  LEU    52      25.543  88.566   1.517  1.00  0.00
ATOM    421  C   LEU    52      24.777  88.499   0.220  1.00  0.00
ATOM    422  O   LEU    52      24.000  87.560   0.026  1.00  0.00
ATOM    423  CB  LEU    52      25.102  89.341   2.763  1.00  0.00
ATOM    424  CG  LEU    52      25.263  90.856   2.705  1.00  0.00
ATOM    425  CD1 LEU    52      24.797  91.464   4.028  1.00  0.00
ATOM    426  CD2 LEU    52      26.724  91.214   2.410  1.00  0.00
ATOM    427  N   ASP    53      25.047  89.407  -0.708  1.00  0.00
ATOM    428  CA  ASP    53      24.434  89.422  -2.014  1.00  0.00
ATOM    429  C   ASP    53      24.649  88.053  -2.782  1.00  0.00
ATOM    430  O   ASP    53      23.775  87.405  -3.339  1.00  0.00
ATOM    431  CB  ASP    53      24.560  90.832  -2.603  1.00  0.00
ATOM    432  CG  ASP    53      23.783  91.853  -1.799  1.00  0.00
ATOM    433  OD1 ASP    53      23.107  91.489  -0.815  1.00  0.00
ATOM    434  OD2 ASP    53      23.899  93.044  -2.141  1.00  0.00
ATOM    435  N   PRO    54      25.941  87.729  -2.842  1.00  0.00
ATOM    436  CA  PRO    54      26.276  86.494  -3.588  1.00  0.00
ATOM    437  C   PRO    54      25.596  85.299  -2.934  1.00  0.00
ATOM    438  O   PRO    54      24.948  84.522  -3.636  1.00  0.00
ATOM    439  CB  PRO    54      27.783  86.448  -3.412  1.00  0.00
ATOM    440  CG  PRO    54      28.146  87.876  -3.442  1.00  0.00
ATOM    441  CD  PRO    54      27.124  88.478  -2.528  1.00  0.00
ATOM    442  N   ILE    55      25.671  85.194  -1.612  1.00  0.00
ATOM    443  CA  ILE    55      24.998  84.176  -0.860  1.00  0.00
ATOM    444  C   ILE    55      23.493  84.094  -1.342  1.00  0.00
ATOM    445  O   ILE    55      23.026  83.048  -1.784  1.00  0.00
ATOM    446  CB  ILE    55      25.157  84.379   0.664  1.00  0.00
ATOM    447  CG1 ILE    55      26.638  84.327   1.071  1.00  0.00
ATOM    448  CG2 ILE    55      24.324  83.321   1.365  1.00  0.00
ATOM    449  CD1 ILE    55      26.952  84.615   2.518  1.00  0.00
ATOM    450  N   ARG    56      22.769  85.208  -1.251  1.00  0.00
ATOM    451  CA  ARG    56      21.440  85.219  -1.692  1.00  0.00
ATOM    452  C   ARG    56      21.279  84.609  -3.056  1.00  0.00
ATOM    453  O   ARG    56      20.461  83.715  -3.239  1.00  0.00
ATOM    454  CB  ARG    56      20.837  86.591  -1.395  1.00  0.00
ATOM    455  CG  ARG    56      20.688  86.838   0.098  1.00  0.00
ATOM    456  CD  ARG    56      19.681  87.924   0.402  1.00  0.00
ATOM    457  NE  ARG    56      20.292  89.246   0.511  1.00  0.00
ATOM    458  CZ  ARG    56      19.674  90.377   0.181  1.00  0.00
ATOM    459  NH1 ARG    56      18.434  90.346  -0.290  1.00  0.00
ATOM    460  NH2 ARG    56      20.271  91.545   0.386  1.00  0.00
ATOM    461  N   ARG    57      22.024  85.131  -4.024  1.00  0.00
ATOM    462  CA  ARG    57      22.007  84.634  -5.403  1.00  0.00
ATOM    463  C   ARG    57      22.153  83.123  -5.477  1.00  0.00
ATOM    464  O   ARG    57      21.312  82.428  -6.055  1.00  0.00
ATOM    465  CB  ARG    57      22.718  85.679  -6.272  1.00  0.00
ATOM    466  CG  ARG    57      22.277  87.095  -5.935  1.00  0.00
ATOM    467  CD  ARG    57      22.940  88.163  -6.786  1.00  0.00
ATOM    468  NE  ARG    57      22.520  88.121  -8.185  1.00  0.00
ATOM    469  CZ  ARG    57      22.895  89.008  -9.103  1.00  0.00
ATOM    470  NH1 ARG    57      23.701  90.010  -8.773  1.00  0.00
ATOM    471  NH2 ARG    57      22.461  88.900 -10.352  1.00  0.00
ATOM    472  N   SER    58      23.260  82.618  -4.933  1.00  0.00
ATOM    473  CA  SER    58      23.522  81.177  -4.961  1.00  0.00
ATOM    474  C   SER    58      22.401  80.334  -4.418  1.00  0.00
ATOM    475  O   SER    58      22.005  79.339  -5.018  1.00  0.00
ATOM    476  CB  SER    58      24.872  80.969  -4.195  1.00  0.00
ATOM    477  OG  SER    58      24.579  81.079  -2.785  1.00  0.00
ATOM    478  N   PRO    59      21.830  80.783  -3.308  1.00  0.00
ATOM    479  CA  PRO    59      20.709  80.092  -2.649  1.00  0.00
ATOM    480  C   PRO    59      19.438  80.135  -3.520  1.00  0.00
ATOM    481  O   PRO    59      18.792  79.097  -3.665  1.00  0.00
ATOM    482  CB  PRO    59      20.743  80.556  -1.196  1.00  0.00
ATOM    483  CG  PRO    59      21.107  81.999  -1.342  1.00  0.00
ATOM    484  CD  PRO    59      22.202  81.980  -2.395  1.00  0.00
ATOM    485  N   GLU    60      19.089  81.285  -4.091  1.00  0.00
ATOM    486  CA  GLU    60      18.011  81.435  -4.962  1.00  0.00
ATOM    487  C   GLU    60      17.956  80.395  -6.145  1.00  0.00
ATOM    488  O   GLU    60      17.035  79.656  -6.471  1.00  0.00
ATOM    489  CB  GLU    60      17.736  82.929  -5.142  1.00  0.00
ATOM    490  CG  GLU    60      17.530  83.706  -3.836  1.00  0.00
ATOM    491  CD  GLU    60      16.843  85.050  -4.058  1.00  0.00
ATOM    492  OE1 GLU    60      17.518  86.022  -4.478  1.00  0.00
ATOM    493  OE2 GLU    60      15.617  85.136  -3.821  1.00  0.00
ATOM    494  N   SER    61      19.047  80.588  -6.887  1.00  0.00
ATOM    495  CA  SER    61      19.120  79.628  -8.115  1.00  0.00
ATOM    496  C   SER    61      20.349  78.951  -7.531  1.00  0.00
ATOM    497  O   SER    61      20.595  79.101  -6.333  1.00  0.00
ATOM    498  CB  SER    61      19.380  80.441  -9.383  1.00  0.00
ATOM    499  OG  SER    61      20.419  81.383  -9.200  1.00  0.00
ATOM    500  N   LEU    62      21.076  78.139  -8.283  1.00  0.00
ATOM    501  CA  LEU    62      22.183  77.452  -7.572  1.00  0.00
ATOM    502  C   LEU    62      21.626  76.173  -6.861  1.00  0.00
ATOM    503  O   LEU    62      22.368  75.220  -6.619  1.00  0.00
ATOM    504  CB  LEU    62      23.411  77.648  -6.684  1.00  0.00
ATOM    505  CG  LEU    62      24.503  78.511  -7.314  1.00  0.00
ATOM    506  CD1 LEU    62      25.440  78.983  -6.173  1.00  0.00
ATOM    507  CD2 LEU    62      25.261  77.768  -8.349  1.00  0.00
ATOM    508  N   SER    63      20.340  76.198  -6.586  1.00  0.00
ATOM    509  CA  SER    63      19.683  75.091  -5.967  1.00  0.00
ATOM    510  C   SER    63      20.551  74.306  -4.949  1.00  0.00
ATOM    511  O   SER    63      20.319  73.167  -4.562  1.00  0.00
ATOM    512  CB  SER    63      19.282  74.277  -7.197  1.00  0.00
ATOM    513  OG  SER    63      18.574  73.082  -6.869  1.00  0.00
ATOM    514  N   CYS    64      21.537  75.100  -4.498  1.00  0.00
ATOM    515  CA  CYS    64      22.390  75.207  -3.314  1.00  0.00
ATOM    516  C   CYS    64      21.894  75.174  -1.825  1.00  0.00
ATOM    517  O   CYS    64      21.699  76.121  -1.063  1.00  0.00
ATOM    518  CB  CYS    64      23.210  76.494  -3.500  1.00  0.00
ATOM    519  SG  CYS    64      24.945  76.280  -3.005  1.00  0.00
ATOM    520  N   GLU    65      21.678  73.900  -1.454  1.00  0.00
ATOM    521  CA  GLU    65      21.448  73.444  -0.092  1.00  0.00
ATOM    522  C   GLU    65      21.293  73.996   1.269  1.00  0.00
ATOM    523  O   GLU    65      20.329  73.687   1.949  1.00  0.00
ATOM    524  CB  GLU    65      21.516  71.931   0.154  1.00  0.00
ATOM    525  CG  GLU    65      21.145  71.557   1.593  1.00  0.00
ATOM    526  CD  GLU    65      20.937  70.077   1.815  1.00  0.00
ATOM    527  OE1 GLU    65      21.147  69.268   0.873  1.00  0.00
ATOM    528  OE2 GLU    65      20.561  69.676   2.958  1.00  0.00
ATOM    529  N   PRO    66      22.179  74.921   1.636  1.00  0.00
ATOM    530  CA  PRO    66      22.008  75.541   3.025  1.00  0.00
ATOM    531  C   PRO    66      22.737  74.520   3.837  1.00  0.00
ATOM    532  O   PRO    66      23.811  74.833   4.346  1.00  0.00
ATOM    533  CB  PRO    66      20.692  76.033   3.641  1.00  0.00
ATOM    534  CG  PRO    66      19.571  75.305   2.843  1.00  0.00
ATOM    535  CD  PRO    66      20.131  75.126   1.488  1.00  0.00
ATOM    536  N   HIS    67      22.218  73.298   3.930  1.00  0.00
ATOM    537  CA  HIS    67      22.914  72.231   4.658  1.00  0.00
ATOM    538  C   HIS    67      23.847  71.252   4.136  1.00  0.00
ATOM    539  O   HIS    67      24.066  70.174   4.674  1.00  0.00
ATOM    540  CB  HIS    67      21.745  71.551   5.389  1.00  0.00
ATOM    541  CG  HIS    67      21.330  72.289   6.627  1.00  0.00
ATOM    542  ND1 HIS    67      22.116  72.397   7.758  1.00  0.00
ATOM    543  CD2 HIS    67      20.242  73.065   6.863  1.00  0.00
ATOM    544  CE1 HIS    67      21.516  73.224   8.613  1.00  0.00
ATOM    545  NE2 HIS    67      20.377  73.652   8.113  1.00  0.00
ATOM    546  N   MET    68      24.458  71.626   3.024  1.00  0.00
ATOM    547  CA  MET    68      25.341  70.590   2.237  1.00  0.00
ATOM    548  C   MET    68      26.647  70.673   3.038  1.00  0.00
ATOM    549  O   MET    68      26.959  71.758   3.573  1.00  0.00
ATOM    550  CB  MET    68      25.577  70.975   0.778  1.00  0.00
ATOM    551  CG  MET    68      26.322  69.905  -0.009  1.00  0.00
ATOM    552  SD  MET    68      26.455  70.263  -1.769  1.00  0.00
ATOM    553  CE  MET    68      24.792  69.847  -2.330  1.00  0.00
ATOM    554  N   SER    69      27.397  69.572   3.129  1.00  0.00
ATOM    555  CA  SER    69      28.380  69.375   4.163  1.00  0.00
ATOM    556  C   SER    69      29.854  69.692   3.696  1.00  0.00
ATOM    557  O   SER    69      29.994  69.581   2.479  1.00  0.00
ATOM    558  CB  SER    69      28.213  68.275   5.207  1.00  0.00
ATOM    559  OG  SER    69      27.069  68.497   6.007  1.00  0.00
ATOM    560  N   VAL    70      30.879  69.738   4.538  1.00  0.00
ATOM    561  CA  VAL    70      32.147  69.604   3.703  1.00  0.00
ATOM    562  C   VAL    70      32.893  68.626   4.490  1.00  0.00
ATOM    563  O   VAL    70      32.707  68.649   5.699  1.00  0.00
ATOM    564  CB  VAL    70      32.812  70.979   3.700  1.00  0.00
ATOM    565  CG1 VAL    70      34.162  70.932   2.994  1.00  0.00
ATOM    566  CG2 VAL    70      31.936  71.971   2.885  1.00  0.00
ATOM    567  N   PRO    71      33.802  67.861   3.884  1.00  0.00
ATOM    568  CA  PRO    71      34.655  66.889   4.574  1.00  0.00
ATOM    569  C   PRO    71      34.584  66.267   5.973  1.00  0.00
ATOM    570  O   PRO    71      35.529  66.195   6.770  1.00  0.00
ATOM    571  CB  PRO    71      35.501  68.130   4.866  1.00  0.00
ATOM    572  CG  PRO    71      34.675  68.902   5.826  1.00  0.00
ATOM    573  CD  PRO    71      33.290  68.748   5.290  1.00  0.00
ATOM    574  N   GLU    72      33.375  65.782   6.247  1.00  0.00
ATOM    575  CA  GLU    72      33.126  65.121   7.571  1.00  0.00
ATOM    576  C   GLU    72      33.427  65.903   8.756  1.00  0.00
ATOM    577  O   GLU    72      33.843  65.353   9.776  1.00  0.00
ATOM    578  CB  GLU    72      33.921  63.816   7.605  1.00  0.00
ATOM    579  CG  GLU    72      33.240  62.670   6.855  1.00  0.00
ATOM    580  CD  GLU    72      34.238  61.797   6.102  1.00  0.00
ATOM    581  OE1 GLU    72      35.030  62.374   5.307  1.00  0.00
ATOM    582  OE2 GLU    72      34.229  60.542   6.289  1.00  0.00
ATOM    583  N   ASN    73      33.317  67.225   8.640  1.00  0.00
ATOM    584  CA  ASN    73      33.637  68.150   9.788  1.00  0.00
ATOM    585  C   ASN    73      35.143  68.272   9.576  1.00  0.00
ATOM    586  O   ASN    73      35.876  68.098  10.557  1.00  0.00
ATOM    587  CB  ASN    73      33.205  67.689  11.179  1.00  0.00
ATOM    588  CG  ASN    73      33.076  68.813  12.188  1.00  0.00
ATOM    589  OD1 ASN    73      33.397  68.615  13.375  1.00  0.00
ATOM    590  ND2 ASN    73      32.635  69.993  11.730  1.00  0.00
ATOM    591  N   LEU    74      35.597  68.414   8.333  1.00  0.00
ATOM    592  CA  LEU    74      36.995  68.594   8.068  1.00  0.00
ATOM    593  C   LEU    74      37.094  70.102   8.467  1.00  0.00
ATOM    594  O   LEU    74      37.818  70.868   7.829  1.00  0.00
ATOM    595  CB  LEU    74      37.264  68.980   6.624  1.00  0.00
ATOM    596  CG  LEU    74      36.490  68.188   5.573  1.00  0.00
ATOM    597  CD1 LEU    74      36.800  68.746   4.202  1.00  0.00
ATOM    598  CD2 LEU    74      36.817  66.723   5.634  1.00  0.00
ATOM    599  N   ASP    75      36.815  70.312   9.762  1.00  0.00
ATOM    600  CA  ASP    75      36.833  71.629  10.306  1.00  0.00
ATOM    601  C   ASP    75      36.277  72.447   9.083  1.00  0.00
ATOM    602  O   ASP    75      36.895  73.315   8.476  1.00  0.00
ATOM    603  CB  ASP    75      38.211  72.278  10.493  1.00  0.00
ATOM    604  CG  ASP    75      38.143  73.543  11.335  1.00  0.00
ATOM    605  OD1 ASP    75      37.433  73.530  12.362  1.00  0.00
ATOM    606  OD2 ASP    75      38.743  74.604  11.045  1.00  0.00
ATOM    607  N   SER    76      35.101  71.992   8.687  1.00  0.00
ATOM    608  CA  SER    76      34.260  72.350   7.620  1.00  0.00
ATOM    609  C   SER    76      32.826  72.132   7.927  1.00  0.00
ATOM    610  O   SER    76      32.285  71.023   7.859  1.00  0.00
ATOM    611  CB  SER    76      34.342  71.167   6.633  1.00  0.00
ATOM    612  OG  SER    76      33.470  70.158   7.128  1.00  0.00
ATOM    613  N   THR    77      32.251  73.170   8.529  1.00  0.00
ATOM    614  CA  THR    77      30.821  73.134   8.969  1.00  0.00
ATOM    615  C   THR    77      30.003  73.815   8.019  1.00  0.00
ATOM    616  O   THR    77      30.524  74.720   7.381  1.00  0.00
ATOM    617  CB  THR    77      30.906  73.858  10.343  1.00  0.00
ATOM    618  OG1 THR    77      31.807  73.041  11.146  1.00  0.00
ATOM    619  CG2 THR    77      29.604  73.913  11.090  1.00  0.00
ATOM    620  N   MET    78      28.767  73.391   7.774  1.00  0.00
ATOM    621  CA  MET    78      27.841  74.056   6.799  1.00  0.00
ATOM    622  C   MET    78      27.335  75.511   6.594  1.00  0.00
ATOM    623  O   MET    78      26.166  75.887   6.748  1.00  0.00
ATOM    624  CB  MET    78      26.479  73.463   7.111  1.00  0.00
ATOM    625  CG  MET    78      25.398  73.695   6.071  1.00  0.00
ATOM    626  SD  MET    78      23.984  72.596   6.397  1.00  0.00
ATOM    627  CE  MET    78      23.257  73.416   7.782  1.00  0.00
ATOM    628  N   GLN    79      28.293  76.303   6.115  1.00  0.00
ATOM    629  CA  GLN    79      27.891  77.687   5.699  1.00  0.00
ATOM    630  C   GLN    79      27.277  78.463   6.914  1.00  0.00
ATOM    631  O   GLN    79      27.434  79.689   7.091  1.00  0.00
ATOM    632  CB  GLN    79      27.254  77.678   4.307  1.00  0.00
ATOM    633  CG  GLN    79      28.001  76.917   3.245  1.00  0.00
ATOM    634  CD  GLN    79      27.140  76.669   2.018  1.00  0.00
ATOM    635  OE1 GLN    79      26.061  76.067   2.108  1.00  0.00
ATOM    636  NE2 GLN    79      27.607  77.133   0.862  1.00  0.00
ATOM    637  N   LEU    80      26.484  77.741   7.744  1.00  0.00
ATOM    638  CA  LEU    80      26.085  78.346   8.975  1.00  0.00
ATOM    639  C   LEU    80      27.353  78.389   9.918  1.00  0.00
ATOM    640  O   LEU    80      27.698  79.432  10.461  1.00  0.00
ATOM    641  CB  LEU    80      24.856  77.559   9.431  1.00  0.00
ATOM    642  CG  LEU    80      23.519  77.928   8.819  1.00  0.00
ATOM    643  CD1 LEU    80      22.451  76.958   9.265  1.00  0.00
ATOM    644  CD2 LEU    80      23.176  79.322   9.278  1.00  0.00
ATOM    645  N   LEU    81      28.026  77.251  10.082  1.00  0.00
ATOM    646  CA  LEU    81      29.183  77.218  10.863  1.00  0.00
ATOM    647  C   LEU    81      30.152  78.421  10.475  1.00  0.00
ATOM    648  O   LEU    81      30.529  79.274  11.272  1.00  0.00
ATOM    649  CB  LEU    81      29.721  75.794  10.891  1.00  0.00
ATOM    650  CG  LEU    81      28.881  74.719  11.591  1.00  0.00
ATOM    651  CD1 LEU    81      29.506  73.348  11.400  1.00  0.00
ATOM    652  CD2 LEU    81      28.770  75.084  13.063  1.00  0.00
ATOM    653  N   PHE    82      30.537  78.428   9.200  1.00  0.00
ATOM    654  CA  PHE    82      31.421  79.484   8.791  1.00  0.00
ATOM    655  C   PHE    82      30.942  80.890   8.949  1.00  0.00
ATOM    656  O   PHE    82      31.700  81.842   9.128  1.00  0.00
ATOM    657  CB  PHE    82      31.702  79.315   7.287  1.00  0.00
ATOM    658  CG  PHE    82      33.082  79.761   6.864  1.00  0.00
ATOM    659  CD1 PHE    82      33.465  81.089   6.972  1.00  0.00
ATOM    660  CD2 PHE    82      34.012  78.842   6.391  1.00  0.00
ATOM    661  CE1 PHE    82      34.754  81.495   6.621  1.00  0.00
ATOM    662  CE2 PHE    82      35.294  79.241   6.038  1.00  0.00
ATOM    663  CZ  PHE    82      35.667  80.570   6.156  1.00  0.00
ATOM    664  N   MET    83      29.616  81.013   8.934  1.00  0.00
ATOM    665  CA  MET    83      29.021  82.415   9.095  1.00  0.00
ATOM    666  C   MET    83      29.358  82.809  10.575  1.00  0.00
ATOM    667  O   MET    83      29.921  83.865  10.845  1.00  0.00
ATOM    668  CB  MET    83      27.554  82.442   8.653  1.00  0.00
ATOM    669  CG  MET    83      26.875  83.796   8.818  1.00  0.00
ATOM    670  SD  MET    83      27.654  85.127   7.880  1.00  0.00
ATOM    671  CE  MET    83      26.718  85.066   6.314  1.00  0.00
ATOM    672  N   ALA    84      29.013  81.919  11.497  1.00  0.00
ATOM    673  CA  ALA    84      29.253  82.120  12.877  1.00  0.00
ATOM    674  C   ALA    84      30.747  82.506  13.175  1.00  0.00
ATOM    675  O   ALA    84      31.147  83.439  13.870  1.00  0.00
ATOM    676  CB  ALA    84      28.466  80.984  13.547  1.00  0.00
ATOM    677  N   SER    85      31.567  81.595  12.652  1.00  0.00
ATOM    678  CA  SER    85      33.032  81.786  13.086  1.00  0.00
ATOM    679  C   SER    85      33.437  83.291  12.741  1.00  0.00
ATOM    680  O   SER    85      33.944  84.082  13.529  1.00  0.00
ATOM    681  CB  SER    85      33.792  80.573  12.571  1.00  0.00
ATOM    682  OG  SER    85      33.728  80.598  11.163  1.00  0.00
ATOM    683  N   LYS    86      33.192  83.617  11.473  1.00  0.00
ATOM    684  CA  LYS    86      33.590  84.972  11.090  1.00  0.00
ATOM    685  C   LYS    86      32.618  86.083  11.499  1.00  0.00
ATOM    686  O   LYS    86      32.695  87.221  11.032  1.00  0.00
ATOM    687  CB  LYS    86      33.504  85.182   9.587  1.00  0.00
ATOM    688  CG  LYS    86      34.494  84.282   8.838  1.00  0.00
ATOM    689  CD  LYS    86      34.555  84.643   7.377  1.00  0.00
ATOM    690  CE  LYS    86      35.460  83.751   6.538  1.00  0.00
ATOM    691  NZ  LYS    86      34.809  83.426   5.231  1.00  0.00
ATOM    692  N   GLY    87      31.738  85.750  12.434  1.00  0.00
ATOM    693  CA  GLY    87      30.796  86.772  12.934  1.00  0.00
ATOM    694  C   GLY    87      29.770  87.482  12.146  1.00  0.00
ATOM    695  O   GLY    87      29.486  88.666  12.333  1.00  0.00
ATOM    696  N   ASP    88      29.186  86.754  11.190  1.00  0.00
ATOM    697  CA  ASP    88      28.588  87.384   9.902  1.00  0.00
ATOM    698  C   ASP    88      27.102  87.345  10.262  1.00  0.00
ATOM    699  O   ASP    88      26.423  86.503   9.675  1.00  0.00
ATOM    700  CB  ASP    88      28.215  85.894   9.361  1.00  0.00
ATOM    701  CG  ASP    88      28.594  85.902   7.902  1.00  0.00
ATOM    702  OD1 ASP    88      29.608  86.579   7.651  1.00  0.00
ATOM    703  OD2 ASP    88      27.914  85.278   7.065  1.00  0.00
ATOM    704  N   VAL    89      26.557  88.232  11.103  1.00  0.00
ATOM    705  CA  VAL    89      25.245  88.077  11.569  1.00  0.00
ATOM    706  C   VAL    89      24.256  88.119  10.437  1.00  0.00
ATOM    707  O   VAL    89      23.330  87.302  10.413  1.00  0.00
ATOM    708  CB  VAL    89      25.195  88.884  12.920  1.00  0.00
ATOM    709  CG1 VAL    89      26.183  88.205  13.892  1.00  0.00
ATOM    710  CG2 VAL    89      25.519  90.370  12.722  1.00  0.00
ATOM    711  N   ASN    90      24.412  89.065   9.508  1.00  0.00
ATOM    712  CA  ASN    90      23.548  89.190   8.355  1.00  0.00
ATOM    713  C   ASN    90      23.446  87.976   7.470  1.00  0.00
ATOM    714  O   ASN    90      22.381  87.663   6.947  1.00  0.00
ATOM    715  CB  ASN    90      23.906  90.385   7.486  1.00  0.00
ATOM    716  CG  ASN    90      23.887  91.681   8.261  1.00  0.00
ATOM    717  OD1 ASN    90      24.921  92.321   8.434  1.00  0.00
ATOM    718  ND2 ASN    90      22.716  92.060   8.764  1.00  0.00
ATOM    719  N   GLY    91      24.545  87.241   7.365  1.00  0.00
ATOM    720  CA  GLY    91      24.619  86.016   6.561  1.00  0.00
ATOM    721  C   GLY    91      23.809  84.977   7.325  1.00  0.00
ATOM    722  O   GLY    91      22.902  84.359   6.756  1.00  0.00
ATOM    723  N   VAL    92      24.165  84.740   8.587  1.00  0.00
ATOM    724  CA  VAL    92      23.481  83.772   9.409  1.00  0.00
ATOM    725  C   VAL    92      21.984  83.959   9.356  1.00  0.00
ATOM    726  O   VAL    92      21.191  83.052   9.105  1.00  0.00
ATOM    727  CB  VAL    92      24.001  83.781  10.846  1.00  0.00
ATOM    728  CG1 VAL    92      23.031  83.174  11.843  1.00  0.00
ATOM    729  CG2 VAL    92      25.381  83.114  10.932  1.00  0.00
ATOM    730  N   GLU    93      21.599  85.213   9.583  1.00  0.00
ATOM    731  CA  GLU    93      20.099  85.496   9.581  1.00  0.00
ATOM    732  C   GLU    93      19.396  85.065   8.288  1.00  0.00
ATOM    733  O   GLU    93      18.257  84.607   8.311  1.00  0.00
ATOM    734  CB  GLU    93      19.912  87.008   9.633  1.00  0.00
ATOM    735  CG  GLU    93      20.356  87.678  10.953  1.00  0.00
ATOM    736  CD  GLU    93      19.287  87.394  11.997  1.00  0.00
ATOM    737  OE1 GLU    93      18.133  87.853  11.811  1.00  0.00
ATOM    738  OE2 GLU    93      19.597  86.668  12.966  1.00  0.00
ATOM    739  N   GLU    94      20.106  85.179   7.173  1.00  0.00
ATOM    740  CA  GLU    94      19.598  84.819   5.876  1.00  0.00
ATOM    741  C   GLU    94      19.536  83.328   5.824  1.00  0.00
ATOM    742  O   GLU    94      18.462  82.786   5.541  1.00  0.00
ATOM    743  CB  GLU    94      20.571  85.214   4.729  1.00  0.00
ATOM    744  CG  GLU    94      20.640  86.724   4.556  1.00  0.00
ATOM    745  CD  GLU    94      21.687  87.149   3.541  1.00  0.00
ATOM    746  OE1 GLU    94      22.593  86.356   3.184  1.00  0.00
ATOM    747  OE2 GLU    94      21.565  88.309   3.100  1.00  0.00
ATOM    748  N   LEU    95      20.651  82.641   6.071  1.00  0.00
ATOM    749  CA  LEU    95      20.715  81.192   6.093  1.00  0.00
ATOM    750  C   LEU    95      19.518  80.558   6.888  1.00  0.00
ATOM    751  O   LEU    95      18.798  79.705   6.379  1.00  0.00
ATOM    752  CB  LEU    95      22.097  80.707   6.565  1.00  0.00
ATOM    753  CG  LEU    95      23.248  80.832   5.552  1.00  0.00
ATOM    754  CD1 LEU    95      24.610  80.653   6.217  1.00  0.00
ATOM    755  CD2 LEU    95      23.050  79.803   4.438  1.00  0.00
ATOM    756  N   LEU    96      19.312  81.011   8.123  1.00  0.00
ATOM    757  CA  LEU    96      18.224  80.526   8.884  1.00  0.00
ATOM    758  C   LEU    96      16.863  80.733   8.326  1.00  0.00
ATOM    759  O   LEU    96      15.931  79.963   8.556  1.00  0.00
ATOM    760  CB  LEU    96      18.297  81.120  10.285  1.00  0.00
ATOM    761  CG  LEU    96      19.454  80.687  11.191  1.00  0.00
ATOM    762  CD1 LEU    96      19.438  81.480  12.489  1.00  0.00
ATOM    763  CD2 LEU    96      19.326  79.193  11.449  1.00  0.00
ATOM    764  N   ASN    97      16.750  81.782   7.513  1.00  0.00
ATOM    765  CA  ASN    97      15.395  82.081   6.881  1.00  0.00
ATOM    766  C   ASN    97      15.183  81.021   5.742  1.00  0.00
ATOM    767  O   ASN    97      14.052  80.624   5.484  1.00  0.00
ATOM    768  CB  ASN    97      15.497  83.452   6.188  1.00  0.00
ATOM    769  CG  ASN    97      14.226  83.851   5.474  1.00  0.00
ATOM    770  OD1 ASN    97      13.787  83.178   4.549  1.00  0.00
ATOM    771  ND2 ASN    97      13.651  84.975   5.874  1.00  0.00
ATOM    772  N   GLU    98      16.255  80.566   5.097  1.00  0.00
ATOM    773  CA  GLU    98      16.157  79.593   4.112  1.00  0.00
ATOM    774  C   GLU    98      15.880  78.216   4.728  1.00  0.00
ATOM    775  O   GLU    98      15.387  77.339   4.001  1.00  0.00
ATOM    776  CB  GLU    98      17.486  79.503   3.354  1.00  0.00
ATOM    777  CG  GLU    98      17.866  80.813   2.676  1.00  0.00
ATOM    778  CD  GLU    98      19.220  80.797   1.959  1.00  0.00
ATOM    779  OE1 GLU    98      20.108  79.983   2.315  1.00  0.00
ATOM    780  OE2 GLU    98      19.404  81.639   1.044  1.00  0.00
ATOM    781  N   GLY    99      16.397  77.906   5.922  1.00  0.00
ATOM    782  CA  GLY    99      16.090  76.740   6.620  1.00  0.00
ATOM    783  C   GLY    99      17.538  76.075   6.489  1.00  0.00
ATOM    784  O   GLY    99      17.921  75.510   5.465  1.00  0.00
ATOM    785  N   ILE   100      18.302  76.229   7.566  1.00  0.00
ATOM    786  CA  ILE   100      19.608  75.765   7.672  1.00  0.00
ATOM    787  C   ILE   100      19.502  75.160   8.967  1.00  0.00
ATOM    788  O   ILE   100      18.886  75.818   9.812  1.00  0.00
ATOM    789  CB  ILE   100      20.428  76.899   8.298  1.00  0.00
ATOM    790  CG1 ILE   100      20.301  78.138   7.395  1.00  0.00
ATOM    791  CG2 ILE   100      21.876  76.490   8.473  1.00  0.00
ATOM    792  CD1 ILE   100      20.923  79.377   7.930  1.00  0.00
ATOM    793  N   ASP   101      19.956  73.931   9.097  1.00  0.00
ATOM    794  CA  ASP   101      19.764  73.115  10.392  1.00  0.00
ATOM    795  C   ASP   101      20.709  73.755  11.373  1.00  0.00
ATOM    796  O   ASP   101      21.962  73.677  11.201  1.00  0.00
ATOM    797  CB  ASP   101      20.200  71.656  10.179  1.00  0.00
ATOM    798  CG  ASP   101      20.011  70.776  11.417  1.00  0.00
ATOM    799  OD1 ASP   101      19.974  71.282  12.556  1.00  0.00
ATOM    800  OD2 ASP   101      19.926  69.544  11.241  1.00  0.00
ATOM    801  N   VAL   102      20.123  74.424  12.303  1.00  0.00
ATOM    802  CA  VAL   102      20.759  75.242  13.379  1.00  0.00
ATOM    803  C   VAL   102      21.513  74.303  14.360  1.00  0.00
ATOM    804  O   VAL   102      22.360  74.785  15.114  1.00  0.00
ATOM    805  CB  VAL   102      19.857  76.120  14.271  1.00  0.00
ATOM    806  CG1 VAL   102      19.153  77.237  13.497  1.00  0.00
ATOM    807  CG2 VAL   102      18.744  75.329  14.959  1.00  0.00
ATOM    808  N   ASN   103      21.228  73.004  14.371  1.00  0.00
ATOM    809  CA  ASN   103      21.879  72.081  15.165  1.00  0.00
ATOM    810  C   ASN   103      22.841  71.095  14.583  1.00  0.00
ATOM    811  O   ASN   103      23.215  70.099  15.191  1.00  0.00
ATOM    812  CB  ASN   103      20.818  71.365  16.010  1.00  0.00
ATOM    813  CG  ASN   103      19.855  70.549  15.165  1.00  0.00
ATOM    814  OD1 ASN   103      20.138  70.234  14.012  1.00  0.00
ATOM    815  ND2 ASN   103      18.710  70.205  15.735  1.00  0.00
ATOM    816  N   SER   104      23.285  71.394  13.373  1.00  0.00
ATOM    817  CA  SER   104      24.222  70.472  12.640  1.00  0.00
ATOM    818  C   SER   104      25.532  70.464  13.240  1.00  0.00
ATOM    819  O   SER   104      26.123  71.532  13.394  1.00  0.00
ATOM    820  CB  SER   104      24.522  71.029  11.246  1.00  0.00
ATOM    821  OG  SER   104      25.259  70.110  10.459  1.00  0.00
ATOM    822  N   ILE   105      26.046  69.288  13.593  1.00  0.00
ATOM    823  CA  ILE   105      27.363  69.127  14.300  1.00  0.00
ATOM    824  C   ILE   105      28.461  68.484  13.179  1.00  0.00
ATOM    825  O   ILE   105      28.346  67.655  12.276  1.00  0.00
ATOM    826  CB  ILE   105      27.121  68.013  15.361  1.00  0.00
ATOM    827  CG1 ILE   105      25.736  68.108  16.013  1.00  0.00
ATOM    828  CG2 ILE   105      28.215  68.052  16.410  1.00  0.00
ATOM    829  CD1 ILE   105      25.659  69.207  17.054  1.00  0.00
ATOM    830  N   ASP   106      29.567  69.200  13.357  1.00  0.00
ATOM    831  CA  ASP   106      30.828  69.114  12.735  1.00  0.00
ATOM    832  C   ASP   106      31.320  67.753  13.253  1.00  0.00
ATOM    833  O   ASP   106      30.758  67.187  14.160  1.00  0.00
ATOM    834  CB  ASP   106      31.539  70.494  12.685  1.00  0.00
ATOM    835  CG  ASP   106      32.597  70.503  11.536  1.00  0.00
ATOM    836  OD1 ASP   106      33.762  70.112  11.739  1.00  0.00
ATOM    837  OD2 ASP   106      32.142  70.953  10.439  1.00  0.00
ATOM    838  N   LEU   107      32.422  67.258  12.712  1.00  0.00
ATOM    839  CA  LEU   107      32.965  66.002  13.161  1.00  0.00
ATOM    840  C   LEU   107      33.293  65.999  14.647  1.00  0.00
ATOM    841  O   LEU   107      32.985  65.028  15.329  1.00  0.00
ATOM    842  CB  LEU   107      33.980  65.505  12.135  1.00  0.00
ATOM    843  CG  LEU   107      33.370  65.181  10.773  1.00  0.00
ATOM    844  CD1 LEU   107      34.444  64.608   9.852  1.00  0.00
ATOM    845  CD2 LEU   107      32.234  64.191  10.944  1.00  0.00
ATOM    846  N   ASP   108      33.845  67.090  15.176  1.00  0.00
ATOM    847  CA  ASP   108      34.121  67.199  16.577  1.00  0.00
ATOM    848  C   ASP   108      32.858  67.519  17.425  1.00  0.00
ATOM    849  O   ASP   108      32.995  67.837  18.604  1.00  0.00
ATOM    850  CB  ASP   108      34.873  68.494  16.871  1.00  0.00
ATOM    851  CG  ASP   108      36.236  68.633  16.234  1.00  0.00
ATOM    852  OD1 ASP   108      36.803  67.630  15.753  1.00  0.00
ATOM    853  OD2 ASP   108      36.754  69.773  16.232  1.00  0.00
ATOM    854  N   GLY   109      31.673  67.431  16.827  1.00  0.00
ATOM    855  CA  GLY   109      30.461  67.686  17.479  1.00  0.00
ATOM    856  C   GLY   109      30.394  69.082  18.008  1.00  0.00
ATOM    857  O   GLY   109      30.045  69.279  19.173  1.00  0.00
ATOM    858  N   ARG   110      30.738  70.071  17.185  1.00  0.00
ATOM    859  CA  ARG   110      30.704  71.468  17.741  1.00  0.00
ATOM    860  C   ARG   110      29.603  72.072  16.997  1.00  0.00
ATOM    861  O   ARG   110      29.697  72.014  15.772  1.00  0.00
ATOM    862  CB  ARG   110      31.925  72.304  17.552  1.00  0.00
ATOM    863  CG  ARG   110      31.588  73.738  17.897  1.00  0.00
ATOM    864  CD  ARG   110      32.898  74.484  17.716  1.00  0.00
ATOM    865  NE  ARG   110      33.124  75.597  18.609  1.00  0.00
ATOM    866  CZ  ARG   110      33.950  76.615  18.285  1.00  0.00
ATOM    867  NH1 ARG   110      34.588  76.666  17.101  1.00  0.00
ATOM    868  NH2 ARG   110      34.142  77.622  19.154  1.00  0.00
ATOM    869  N   THR   111      28.567  72.664  17.603  1.00  0.00
ATOM    870  CA  THR   111      27.497  73.176  16.632  1.00  0.00
ATOM    871  C   THR   111      27.726  74.648  16.457  1.00  0.00
ATOM    872  O   THR   111      28.521  75.228  17.198  1.00  0.00
ATOM    873  CB  THR   111      26.167  72.800  17.291  1.00  0.00
ATOM    874  OG1 THR   111      26.206  73.223  18.653  1.00  0.00
ATOM    875  CG2 THR   111      25.951  71.284  17.233  1.00  0.00
ATOM    876  N   ALA   112      27.050  75.275  15.504  1.00  0.00
ATOM    877  CA  ALA   112      27.244  76.706  15.247  1.00  0.00
ATOM    878  C   ALA   112      27.236  77.601  16.448  1.00  0.00
ATOM    879  O   ALA   112      28.004  78.558  16.540  1.00  0.00
ATOM    880  CB  ALA   112      26.182  77.145  14.253  1.00  0.00
ATOM    881  N   LEU   113      26.399  77.252  17.422  1.00  0.00
ATOM    882  CA  LEU   113      26.346  78.037  18.691  1.00  0.00
ATOM    883  C   LEU   113      27.669  77.962  19.499  1.00  0.00
ATOM    884  O   LEU   113      28.019  78.937  20.157  1.00  0.00
ATOM    885  CB  LEU   113      25.228  77.580  19.636  1.00  0.00
ATOM    886  CG  LEU   113      23.796  77.824  19.156  1.00  0.00
ATOM    887  CD1 LEU   113      22.824  77.780  20.324  1.00  0.00
ATOM    888  CD2 LEU   113      23.696  79.151  18.421  1.00  0.00
ATOM    889  N   HIS   114      28.418  76.865  19.411  1.00  0.00
ATOM    890  CA  HIS   114      29.666  76.748  20.015  1.00  0.00
ATOM    891  C   HIS   114      30.731  77.682  19.317  1.00  0.00
ATOM    892  O   HIS   114      31.612  78.249  19.953  1.00  0.00
ATOM    893  CB  HIS   114      30.152  75.312  19.692  1.00  0.00
ATOM    894  CG  HIS   114      31.492  74.929  20.247  1.00  0.00
ATOM    895  ND1 HIS   114      31.987  73.627  20.159  1.00  0.00
ATOM    896  CD2 HIS   114      32.459  75.620  20.875  1.00  0.00
ATOM    897  CE1 HIS   114      33.173  73.557  20.706  1.00  0.00
ATOM    898  NE2 HIS   114      33.477  74.747  21.148  1.00  0.00
ATOM    899  N   ILE   115      30.609  77.821  17.998  1.00  0.00
ATOM    900  CA  ILE   115      31.527  78.658  17.308  1.00  0.00
ATOM    901  C   ILE   115      31.216  80.094  17.697  1.00  0.00
ATOM    902  O   ILE   115      32.075  80.906  18.033  1.00  0.00
ATOM    903  CB  ILE   115      31.406  78.428  15.784  1.00  0.00
ATOM    904  CG1 ILE   115      31.893  77.021  15.405  1.00  0.00
ATOM    905  CG2 ILE   115      32.186  79.522  15.083  1.00  0.00
ATOM    906  CD1 ILE   115      31.737  76.616  13.960  1.00  0.00
ATOM    907  N   ALA   116      29.917  80.389  17.662  1.00  0.00
ATOM    908  CA  ALA   116      29.507  81.800  18.015  1.00  0.00
ATOM    909  C   ALA   116      30.204  82.186  19.398  1.00  0.00
ATOM    910  O   ALA   116      30.928  83.169  19.521  1.00  0.00
ATOM    911  CB  ALA   116      28.004  82.013  17.871  1.00  0.00
ATOM    912  N   SER   117      29.937  81.372  20.417  1.00  0.00
ATOM    913  CA  SER   117      30.526  81.663  21.673  1.00  0.00
ATOM    914  C   SER   117      32.067  81.779  21.741  1.00  0.00
ATOM    915  O   SER   117      32.696  82.447  22.581  1.00  0.00
ATOM    916  CB  SER   117      30.151  80.553  22.652  1.00  0.00
ATOM    917  OG  SER   117      28.744  80.412  22.733  1.00  0.00
ATOM    918  N   CYS   118      32.653  81.066  20.781  1.00  0.00
ATOM    919  CA  CYS   118      34.164  80.998  20.798  1.00  0.00
ATOM    920  C   CYS   118      34.739  82.412  20.382  1.00  0.00
ATOM    921  O   CYS   118      35.756  82.906  20.858  1.00  0.00
ATOM    922  CB  CYS   118      34.696  79.961  19.776  1.00  0.00
ATOM    923  SG  CYS   118      34.038  78.302  20.017  1.00  0.00
ATOM    924  N   GLU   119      34.004  83.019  19.460  1.00  0.00
ATOM    925  CA  GLU   119      34.422  84.312  18.958  1.00  0.00
ATOM    926  C   GLU   119      34.212  85.539  19.915  1.00  0.00
ATOM    927  O   GLU   119      34.965  86.515  20.007  1.00  0.00
ATOM    928  CB  GLU   119      33.562  84.746  17.735  1.00  0.00
ATOM    929  CG  GLU   119      33.843  83.874  16.523  1.00  0.00
ATOM    930  CD  GLU   119      32.919  84.177  15.356  1.00  0.00
ATOM    931  OE1 GLU   119      31.854  84.818  15.532  1.00  0.00
ATOM    932  OE2 GLU   119      33.304  83.761  14.245  1.00  0.00
ATOM    933  N   GLY   120      33.067  85.457  20.601  1.00  0.00
ATOM    934  CA  GLY   120      32.518  86.454  21.452  1.00  0.00
ATOM    935  C   GLY   120      31.269  87.179  20.912  1.00  0.00
ATOM    936  O   GLY   120      31.144  88.373  21.191  1.00  0.00
ATOM    937  N   HIS   121      30.426  86.551  20.088  1.00  0.00
ATOM    938  CA  HIS   121      29.677  87.401  19.112  1.00  0.00
ATOM    939  C   HIS   121      28.455  87.812  19.647  1.00  0.00
ATOM    940  O   HIS   121      28.120  88.894  19.186  1.00  0.00
ATOM    941  CB  HIS   121      29.612  86.909  17.660  1.00  0.00
ATOM    942  CG  HIS   121      28.838  87.806  16.742  1.00  0.00
ATOM    943  ND1 HIS   121      29.468  88.726  15.937  1.00  0.00
ATOM    944  CD2 HIS   121      27.502  87.879  16.537  1.00  0.00
ATOM    945  CE1 HIS   121      28.504  89.339  15.263  1.00  0.00
ATOM    946  NE2 HIS   121      27.306  88.867  15.587  1.00  0.00
ATOM    947  N   TYR   122      27.796  87.213  20.634  1.00  0.00
ATOM    948  CA  TYR   122      26.644  88.075  21.302  1.00  0.00
ATOM    949  C   TYR   122      25.396  87.961  20.382  1.00  0.00
ATOM    950  O   TYR   122      24.578  87.042  20.429  1.00  0.00
ATOM    951  CB  TYR   122      26.918  88.841  22.603  1.00  0.00
ATOM    952  CG  TYR   122      27.192  90.308  22.469  1.00  0.00
ATOM    953  CD1 TYR   122      26.220  91.280  22.252  1.00  0.00
ATOM    954  CD2 TYR   122      28.519  90.739  22.520  1.00  0.00
ATOM    955  CE1 TYR   122      26.527  92.623  22.106  1.00  0.00
ATOM    956  CE2 TYR   122      28.836  92.077  22.378  1.00  0.00
ATOM    957  CZ  TYR   122      27.849  93.005  22.170  1.00  0.00
ATOM    958  OH  TYR   122      28.250  94.327  22.032  1.00  0.00
ATOM    959  N   ASP   123      25.281  88.973  19.529  1.00  0.00
ATOM    960  CA  ASP   123      24.071  89.043  18.678  1.00  0.00
ATOM    961  C   ASP   123      23.869  87.674  17.986  1.00  0.00
ATOM    962  O   ASP   123      22.797  87.086  18.088  1.00  0.00
ATOM    963  CB  ASP   123      24.132  90.261  17.765  1.00  0.00
ATOM    964  CG  ASP   123      23.499  91.492  18.401  1.00  0.00
ATOM    965  OD1 ASP   123      23.311  91.530  19.644  1.00  0.00
ATOM    966  OD2 ASP   123      23.167  92.426  17.643  1.00  0.00
ATOM    967  N   VAL   124      24.903  87.150  17.332  1.00  0.00
ATOM    968  CA  VAL   124      24.819  85.873  16.721  1.00  0.00
ATOM    969  C   VAL   124      24.365  84.737  17.679  1.00  0.00
ATOM    970  O   VAL   124      23.643  83.835  17.267  1.00  0.00
ATOM    971  CB  VAL   124      26.065  85.417  15.955  1.00  0.00
ATOM    972  CG1 VAL   124      25.968  83.964  15.441  1.00  0.00
ATOM    973  CG2 VAL   124      26.320  86.325  14.779  1.00  0.00
ATOM    974  N   VAL   125      24.758  84.802  18.950  1.00  0.00
ATOM    975  CA  VAL   125      24.351  83.833  19.892  1.00  0.00
ATOM    976  C   VAL   125      22.897  84.014  20.110  1.00  0.00
ATOM    977  O   VAL   125      22.189  83.015  20.071  1.00  0.00
ATOM    978  CB  VAL   125      25.178  83.744  21.180  1.00  0.00
ATOM    979  CG1 VAL   125      24.509  82.889  22.278  1.00  0.00
ATOM    980  CG2 VAL   125      26.541  83.171  20.890  1.00  0.00
ATOM    981  N   LYS   126      22.430  85.233  20.357  1.00  0.00
ATOM    982  CA  LYS   126      21.049  85.606  20.516  1.00  0.00
ATOM    983  C   LYS   126      20.153  84.974  19.407  1.00  0.00
ATOM    984  O   LYS   126      19.236  84.200  19.693  1.00  0.00
ATOM    985  CB  LYS   126      20.994  87.082  20.799  1.00  0.00
ATOM    986  CG  LYS   126      19.731  87.681  21.384  1.00  0.00
ATOM    987  CD  LYS   126      19.874  89.217  21.437  1.00  0.00
ATOM    988  CE  LYS   126      20.987  89.695  22.353  1.00  0.00
ATOM    989  NZ  LYS   126      21.605  90.961  21.892  1.00  0.00
ATOM    990  N   VAL   127      20.460  85.290  18.157  1.00  0.00
ATOM    991  CA  VAL   127      19.703  84.783  17.058  1.00  0.00
ATOM    992  C   VAL   127      19.639  83.289  17.046  1.00  0.00
ATOM    993  O   VAL   127      18.542  82.722  17.011  1.00  0.00
ATOM    994  CB  VAL   127      20.188  85.391  15.715  1.00  0.00
ATOM    995  CG1 VAL   127      19.607  84.671  14.515  1.00  0.00
ATOM    996  CG2 VAL   127      19.898  86.883  15.599  1.00  0.00
ATOM    997  N   LEU   128      20.796  82.630  17.054  1.00  0.00
ATOM    998  CA  LEU   128      20.868  81.165  17.068  1.00  0.00
ATOM    999  C   LEU   128      19.891  80.596  18.150  1.00  0.00
ATOM   1000  O   LEU   128      19.000  79.800  17.870  1.00  0.00
ATOM   1001  CB  LEU   128      22.331  80.696  17.171  1.00  0.00
ATOM   1002  CG  LEU   128      23.173  80.797  15.888  1.00  0.00
ATOM   1003  CD1 LEU   128      24.665  80.640  16.173  1.00  0.00
ATOM   1004  CD2 LEU   128      22.698  79.740  14.890  1.00  0.00
ATOM   1005  N   LEU   129      20.076  81.039  19.392  1.00  0.00
ATOM   1006  CA  LEU   129      19.210  80.560  20.433  1.00  0.00
ATOM   1007  C   LEU   129      17.768  80.771  20.095  1.00  0.00
ATOM   1008  O   LEU   129      16.939  79.870  20.216  1.00  0.00
ATOM   1009  CB  LEU   129      19.679  81.133  21.765  1.00  0.00
ATOM   1010  CG  LEU   129      21.012  80.635  22.334  1.00  0.00
ATOM   1011  CD1 LEU   129      21.377  81.412  23.588  1.00  0.00
ATOM   1012  CD2 LEU   129      20.883  79.146  22.615  1.00  0.00
ATOM   1013  N   SER   130      17.465  81.971  19.605  1.00  0.00
ATOM   1014  CA  SER   130      16.050  82.281  19.211  1.00  0.00
ATOM   1015  C   SER   130      15.489  81.178  18.319  1.00  0.00
ATOM   1016  O   SER   130      14.396  80.711  18.615  1.00  0.00
ATOM   1017  CB  SER   130      15.924  83.719  18.673  1.00  0.00
ATOM   1018  OG  SER   130      16.516  83.844  17.388  1.00  0.00
ATOM   1019  N   ARG   131      16.175  80.812  17.243  1.00  0.00
ATOM   1020  CA  ARG   131      15.871  79.752  16.381  1.00  0.00
ATOM   1021  C   ARG   131      15.840  78.303  16.801  1.00  0.00
ATOM   1022  O   ARG   131      15.616  77.424  15.959  1.00  0.00
ATOM   1023  CB  ARG   131      16.824  79.859  15.183  1.00  0.00
ATOM   1024  CG  ARG   131      17.027  81.301  14.743  1.00  0.00
ATOM   1025  CD  ARG   131      17.947  81.455  13.546  1.00  0.00
ATOM   1026  NE  ARG   131      17.373  80.919  12.313  1.00  0.00
ATOM   1027  CZ  ARG   131      17.950  81.017  11.118  1.00  0.00
ATOM   1028  NH1 ARG   131      19.123  81.629  10.991  1.00  0.00
ATOM   1029  NH2 ARG   131      17.359  80.509  10.047  1.00  0.00
ATOM   1030  N   ARG   132      16.060  78.037  18.091  1.00  0.00
ATOM   1031  CA  ARG   132      15.930  76.614  18.523  1.00  0.00
ATOM   1032  C   ARG   132      17.460  76.243  18.612  1.00  0.00
ATOM   1033  O   ARG   132      17.864  75.627  17.632  1.00  0.00
ATOM   1034  CB  ARG   132      14.999  75.410  18.320  1.00  0.00
ATOM   1035  CG  ARG   132      14.960  74.424  19.476  1.00  0.00
ATOM   1036  CD  ARG   132      13.740  73.507  19.350  1.00  0.00
ATOM   1037  NE  ARG   132      12.492  74.260  19.479  1.00  0.00
ATOM   1038  CZ  ARG   132      11.827  74.425  20.621  1.00  0.00
ATOM   1039  NH1 ARG   132      12.276  73.877  21.743  1.00  0.00
ATOM   1040  NH2 ARG   132      10.729  75.172  20.651  1.00  0.00
ATOM   1041  N   ALA   133      18.246  76.546  19.654  1.00  0.00
ATOM   1042  CA  ALA   133      19.492  76.075  19.728  1.00  0.00
ATOM   1043  C   ALA   133      19.290  75.896  21.278  1.00  0.00
ATOM   1044  O   ALA   133      18.833  76.675  22.114  1.00  0.00
ATOM   1045  CB  ALA   133      20.696  76.992  19.536  1.00  0.00
ATOM   1046  N   ASN   134      19.658  74.653  21.609  1.00  0.00
ATOM   1047  CA  ASN   134      19.717  73.966  22.881  1.00  0.00
ATOM   1048  C   ASN   134      21.072  74.436  23.460  1.00  0.00
ATOM   1049  O   ASN   134      22.197  74.045  23.028  1.00  0.00
ATOM   1050  CB  ASN   134      19.638  72.424  22.848  1.00  0.00
ATOM   1051  CG  ASN   134      19.171  71.846  24.185  1.00  0.00
ATOM   1052  OD1 ASN   134      18.494  72.506  24.962  1.00  0.00
ATOM   1053  ND2 ASN   134      19.576  70.576  24.472  1.00  0.00
ATOM   1054  N   ILE   135      20.888  75.346  24.353  1.00  0.00
ATOM   1055  CA  ILE   135      21.875  76.128  25.141  1.00  0.00
ATOM   1056  C   ILE   135      22.797  75.108  25.806  1.00  0.00
ATOM   1057  O   ILE   135      24.019  75.206  25.696  1.00  0.00
ATOM   1058  CB  ILE   135      21.356  77.133  26.192  1.00  0.00
ATOM   1059  CG1 ILE   135      20.505  78.210  25.526  1.00  0.00
ATOM   1060  CG2 ILE   135      22.534  77.680  27.004  1.00  0.00
ATOM   1061  CD1 ILE   135      19.949  79.267  26.482  1.00  0.00
ATOM   1062  N   ASP   136      22.200  74.154  26.525  1.00  0.00
ATOM   1063  CA  ASP   136      22.936  73.059  27.116  1.00  0.00
ATOM   1064  C   ASP   136      23.745  72.287  26.217  1.00  0.00
ATOM   1065  O   ASP   136      24.853  71.868  26.533  1.00  0.00
ATOM   1066  CB  ASP   136      22.025  71.990  27.746  1.00  0.00
ATOM   1067  CG  ASP   136      21.289  72.486  28.983  1.00  0.00
ATOM   1068  OD1 ASP   136      21.763  73.439  29.634  1.00  0.00
ATOM   1069  OD2 ASP   136      20.232  71.917  29.305  1.00  0.00
ATOM   1070  N   ALA   137      23.215  72.132  25.022  1.00  0.00
ATOM   1071  CA  ALA   137      23.856  71.555  23.748  1.00  0.00
ATOM   1072  C   ALA   137      25.298  71.144  24.031  1.00  0.00
ATOM   1073  O   ALA   137      26.017  71.941  24.672  1.00  0.00
ATOM   1074  CB  ALA   137      23.435  72.256  22.466  1.00  0.00
ATOM   1075  N   ARG   138      25.739  69.969  23.576  1.00  0.00
ATOM   1076  CA  ARG   138      27.011  69.492  24.215  1.00  0.00
ATOM   1077  C   ARG   138      27.785  68.779  23.158  1.00  0.00
ATOM   1078  O   ARG   138      27.285  67.891  22.456  1.00  0.00
ATOM   1079  CB  ARG   138      27.005  68.351  25.205  1.00  0.00
ATOM   1080  CG  ARG   138      26.317  68.747  26.451  1.00  0.00
ATOM   1081  CD  ARG   138      26.193  67.574  27.357  1.00  0.00
ATOM   1082  NE  ARG   138      25.476  67.926  28.568  1.00  0.00
ATOM   1083  CZ  ARG   138      25.336  67.121  29.617  1.00  0.00
ATOM   1084  NH1 ARG   138      25.872  65.902  29.607  1.00  0.00
ATOM   1085  NH2 ARG   138      24.614  67.515  30.656  1.00  0.00
ATOM   1086  N   ASP   139      29.064  69.159  23.048  1.00  0.00
ATOM   1087  CA  ASP   139      30.083  68.615  22.152  1.00  0.00
ATOM   1088  C   ASP   139      30.744  67.203  22.492  1.00  0.00
ATOM   1089  O   ASP   139      30.505  66.573  23.528  1.00  0.00
ATOM   1090  CB  ASP   139      30.858  69.887  21.774  1.00  0.00
ATOM   1091  CG  ASP   139      31.954  70.142  22.791  1.00  0.00
ATOM   1092  OD1 ASP   139      31.644  70.653  23.866  1.00  0.00
ATOM   1093  OD2 ASP   139      33.105  69.830  22.497  1.00  0.00
ATOM   1094  N   ARG   140      31.516  66.722  21.536  1.00  0.00
ATOM   1095  CA  ARG   140      32.305  65.551  21.820  1.00  0.00
ATOM   1096  C   ARG   140      33.035  65.420  23.210  1.00  0.00
ATOM   1097  O   ARG   140      32.952  64.509  24.021  1.00  0.00
ATOM   1098  CB  ARG   140      33.152  65.161  20.599  1.00  0.00
ATOM   1099  CG  ARG   140      32.327  64.836  19.386  1.00  0.00
ATOM   1100  CD  ARG   140      33.184  64.389  18.213  1.00  0.00
ATOM   1101  NE  ARG   140      32.346  63.929  17.108  1.00  0.00
ATOM   1102  CZ  ARG   140      32.797  63.565  15.911  1.00  0.00
ATOM   1103  NH1 ARG   140      34.093  63.602  15.663  1.00  0.00
ATOM   1104  NH2 ARG   140      31.958  63.156  14.962  1.00  0.00
ATOM   1105  N   TRP   141      33.873  66.447  23.355  1.00  0.00
ATOM   1106  CA  TRP   141      34.713  66.385  24.640  1.00  0.00
ATOM   1107  C   TRP   141      33.934  66.956  25.812  1.00  0.00
ATOM   1108  O   TRP   141      34.382  67.308  26.909  1.00  0.00
ATOM   1109  CB  TRP   141      36.097  67.059  24.468  1.00  0.00
ATOM   1110  CG  TRP   141      36.853  66.322  23.398  1.00  0.00
ATOM   1111  CD1 TRP   141      37.159  66.784  22.145  1.00  0.00
ATOM   1112  CD2 TRP   141      37.290  64.949  23.381  1.00  0.00
ATOM   1113  NE1 TRP   141      37.780  65.828  21.374  1.00  0.00
ATOM   1114  CE2 TRP   141      37.879  64.666  22.116  1.00  0.00
ATOM   1115  CE3 TRP   141      37.272  63.951  24.355  1.00  0.00
ATOM   1116  CZ2 TRP   141      38.425  63.409  21.848  1.00  0.00
ATOM   1117  CZ3 TRP   141      37.852  62.704  24.082  1.00  0.00
ATOM   1118  CH2 TRP   141      38.404  62.461  22.832  1.00  0.00
ATOM   1119  N   GLY   142      32.643  67.064  25.566  1.00  0.00
ATOM   1120  CA  GLY   142      31.801  67.514  26.804  1.00  0.00
ATOM   1121  C   GLY   142      31.948  68.979  26.989  1.00  0.00
ATOM   1122  O   GLY   142      32.040  69.439  28.115  1.00  0.00
ATOM   1123  N   SER   143      31.917  69.776  25.911  1.00  0.00
ATOM   1124  CA  SER   143      32.129  71.231  26.086  1.00  0.00
ATOM   1125  C   SER   143      30.937  71.809  25.680  1.00  0.00
ATOM   1126  O   SER   143      30.390  71.405  24.657  1.00  0.00
ATOM   1127  CB  SER   143      33.073  71.905  25.086  1.00  0.00
ATOM   1128  OG  SER   143      34.424  71.635  25.410  1.00  0.00
ATOM   1129  N   THR   144      30.425  72.776  26.421  1.00  0.00
ATOM   1130  CA  THR   144      28.972  73.345  26.096  1.00  0.00
ATOM   1131  C   THR   144      29.278  74.742  25.825  1.00  0.00
ATOM   1132  O   THR   144      30.349  75.213  26.214  1.00  0.00
ATOM   1133  CB  THR   144      27.941  73.345  27.249  1.00  0.00
ATOM   1134  OG1 THR   144      28.512  74.007  28.404  1.00  0.00
ATOM   1135  CG2 THR   144      27.620  71.911  27.652  1.00  0.00
ATOM   1136  N   ALA   145      28.377  75.460  25.166  1.00  0.00
ATOM   1137  CA  ALA   145      28.579  76.889  24.781  1.00  0.00
ATOM   1138  C   ALA   145      29.170  77.697  25.879  1.00  0.00
ATOM   1139  O   ALA   145      30.034  78.506  25.558  1.00  0.00
ATOM   1140  CB  ALA   145      27.268  77.468  24.271  1.00  0.00
ATOM   1141  N   ALA   146      28.743  77.538  27.126  1.00  0.00
ATOM   1142  CA  ALA   146      29.249  78.146  28.304  1.00  0.00
ATOM   1143  C   ALA   146      30.641  77.858  28.634  1.00  0.00
ATOM   1144  O   ALA   146      31.300  78.800  29.093  1.00  0.00
ATOM   1145  CB  ALA   146      28.500  77.792  29.587  1.00  0.00
ATOM   1146  N   VAL   147      31.159  76.650  28.418  1.00  0.00
ATOM   1147  CA  VAL   147      32.536  76.262  28.600  1.00  0.00
ATOM   1148  C   VAL   147      33.492  77.120  27.675  1.00  0.00
ATOM   1149  O   VAL   147      34.586  77.534  28.051  1.00  0.00
ATOM   1150  CB  VAL   147      32.779  74.776  28.337  1.00  0.00
ATOM   1151  CG1 VAL   147      34.221  74.452  27.993  1.00  0.00
ATOM   1152  CG2 VAL   147      32.282  73.924  29.515  1.00  0.00
ATOM   1153  N   ASP   148      33.014  77.348  26.459  1.00  0.00
ATOM   1154  CA  ASP   148      33.776  78.078  25.503  1.00  0.00
ATOM   1155  C   ASP   148      33.763  79.476  25.818  1.00  0.00
ATOM   1156  O   ASP   148      34.849  80.049  25.961  1.00  0.00
ATOM   1157  CB  ASP   148      33.482  77.748  24.058  1.00  0.00
ATOM   1158  CG  ASP   148      33.999  76.375  23.628  1.00  0.00
ATOM   1159  OD1 ASP   148      34.889  75.839  24.298  1.00  0.00
ATOM   1160  OD2 ASP   148      33.374  75.799  22.725  1.00  0.00
ATOM   1161  N   ALA   149      32.592  80.088  25.998  1.00  0.00
ATOM   1162  CA  ALA   149      32.436  81.517  26.408  1.00  0.00
ATOM   1163  C   ALA   149      33.468  81.847  27.498  1.00  0.00
ATOM   1164  O   ALA   149      34.273  82.754  27.303  1.00  0.00
ATOM   1165  CB  ALA   149      30.966  81.859  26.614  1.00  0.00
ATOM   1166  N   LYS   150      33.476  81.097  28.591  1.00  0.00
ATOM   1167  CA  LYS   150      34.368  81.233  29.668  1.00  0.00
ATOM   1168  C   LYS   150      35.928  81.029  29.402  1.00  0.00
ATOM   1169  O   LYS   150      36.780  81.172  30.289  1.00  0.00
ATOM   1170  CB  LYS   150      34.132  80.187  30.757  1.00  0.00
ATOM   1171  CG  LYS   150      32.744  80.107  31.381  1.00  0.00
ATOM   1172  CD  LYS   150      32.726  79.083  32.539  1.00  0.00
ATOM   1173  CE  LYS   150      33.731  79.552  33.614  1.00  0.00
ATOM   1174  NZ  LYS   150      33.690  78.568  34.716  1.00  0.00
ATOM   1175  N   TYR   151      36.206  80.515  28.205  1.00  0.00
ATOM   1176  CA  TYR   151      37.622  80.189  28.005  1.00  0.00
ATOM   1177  C   TYR   151      38.351  81.299  27.259  1.00  0.00
ATOM   1178  O   TYR   151      39.430  81.832  27.518  1.00  0.00
ATOM   1179  CB  TYR   151      37.764  78.717  27.669  1.00  0.00
ATOM   1180  CG  TYR   151      37.615  77.778  28.841  1.00  0.00
ATOM   1181  CD1 TYR   151      36.396  77.401  29.352  1.00  0.00
ATOM   1182  CD2 TYR   151      38.761  77.255  29.404  1.00  0.00
ATOM   1183  CE1 TYR   151      36.285  76.541  30.442  1.00  0.00
ATOM   1184  CE2 TYR   151      38.680  76.365  30.471  1.00  0.00
ATOM   1185  CZ  TYR   151      37.445  76.039  30.994  1.00  0.00
ATOM   1186  OH  TYR   151      37.435  75.171  32.063  1.00  0.00
ATOM   1187  N   TYR   152      37.616  81.639  26.200  1.00  0.00
ATOM   1188  CA  TYR   152      38.328  82.744  25.282  1.00  0.00
ATOM   1189  C   TYR   152      37.532  84.088  25.574  1.00  0.00
ATOM   1190  O   TYR   152      37.636  85.054  24.763  1.00  0.00
ATOM   1191  CB  TYR   152      37.795  82.396  23.863  1.00  0.00
ATOM   1192  CG  TYR   152      38.340  81.079  23.407  1.00  0.00
ATOM   1193  CD1 TYR   152      39.624  81.092  22.859  1.00  0.00
ATOM   1194  CD2 TYR   152      37.682  79.893  23.534  1.00  0.00
ATOM   1195  CE1 TYR   152      40.179  79.914  22.432  1.00  0.00
ATOM   1196  CE2 TYR   152      38.255  78.699  23.105  1.00  0.00
ATOM   1197  CZ  TYR   152      39.527  78.717  22.565  1.00  0.00
ATOM   1198  OH  TYR   152      40.171  77.590  22.089  1.00  0.00
ATOM   1199  N   GLY   153      36.790  84.126  26.665  1.00  0.00
ATOM   1200  CA  GLY   153      36.523  85.519  27.149  1.00  0.00
ATOM   1201  C   GLY   153      35.470  86.447  26.505  1.00  0.00
ATOM   1202  O   GLY   153      35.775  87.275  25.661  1.00  0.00
ATOM   1203  N   ASN   154      34.234  86.256  26.942  1.00  0.00
ATOM   1204  CA  ASN   154      33.091  87.019  26.517  1.00  0.00
ATOM   1205  C   ASN   154      31.896  86.789  27.718  1.00  0.00
ATOM   1206  O   ASN   154      30.760  86.317  27.718  1.00  0.00
ATOM   1207  CB  ASN   154      32.432  86.274  25.348  1.00  0.00
ATOM   1208  CG  ASN   154      31.128  86.964  24.914  1.00  0.00
ATOM   1209  OD1 ASN   154      30.874  88.103  25.264  1.00  0.00
ATOM   1210  ND2 ASN   154      30.286  86.305  24.128  1.00  0.00
ATOM   1211  N   VAL   155      32.289  87.707  28.622  1.00  0.00
ATOM   1212  CA  VAL   155      31.506  88.340  29.707  1.00  0.00
ATOM   1213  C   VAL   155      30.001  88.519  29.254  1.00  0.00
ATOM   1214  O   VAL   155      29.102  87.946  29.861  1.00  0.00
ATOM   1215  CB  VAL   155      31.925  89.459  30.720  1.00  0.00
ATOM   1216  CG1 VAL   155      33.385  89.212  31.077  1.00  0.00
ATOM   1217  CG2 VAL   155      31.676  90.870  30.187  1.00  0.00
ATOM   1218  N   GLU   156      29.761  89.287  28.193  1.00  0.00
ATOM   1219  CA  GLU   156      28.480  89.439  27.690  1.00  0.00
ATOM   1220  C   GLU   156      27.802  88.137  27.203  1.00  0.00
ATOM   1221  O   GLU   156      26.598  87.895  27.248  1.00  0.00
ATOM   1222  CB  GLU   156      28.519  90.451  26.542  1.00  0.00
ATOM   1223  CG  GLU   156      29.118  91.789  26.959  1.00  0.00
ATOM   1224  CD  GLU   156      29.244  92.817  25.829  1.00  0.00
ATOM   1225  OE1 GLU   156      29.315  92.430  24.636  1.00  0.00
ATOM   1226  OE2 GLU   156      29.303  94.030  26.151  1.00  0.00
ATOM   1227  N   VAL   157      28.692  87.287  26.691  1.00  0.00
ATOM   1228  CA  VAL   157      28.096  86.004  26.112  1.00  0.00
ATOM   1229  C   VAL   157      27.676  85.145  27.340  1.00  0.00
ATOM   1230  O   VAL   157      26.572  84.614  27.408  1.00  0.00
ATOM   1231  CB  VAL   157      29.082  85.317  25.167  1.00  0.00
ATOM   1232  CG1 VAL   157      28.635  83.928  24.735  1.00  0.00
ATOM   1233  CG2 VAL   157      29.303  86.246  23.953  1.00  0.00
ATOM   1234  N   TYR   158      28.568  85.046  28.322  1.00  0.00
ATOM   1235  CA  TYR   158      28.238  84.294  29.501  1.00  0.00
ATOM   1236  C   TYR   158      26.903  84.847  30.136  1.00  0.00
ATOM   1237  O   TYR   158      25.963  84.094  30.366  1.00  0.00
ATOM   1238  CB  TYR   158      29.399  84.433  30.502  1.00  0.00
ATOM   1239  CG  TYR   158      29.083  83.835  31.876  1.00  0.00
ATOM   1240  CD1 TYR   158      28.439  84.567  32.869  1.00  0.00
ATOM   1241  CD2 TYR   158      29.461  82.536  32.140  1.00  0.00
ATOM   1242  CE1 TYR   158      28.154  83.992  34.093  1.00  0.00
ATOM   1243  CE2 TYR   158      29.198  81.940  33.347  1.00  0.00
ATOM   1244  CZ  TYR   158      28.548  82.681  34.327  1.00  0.00
ATOM   1245  OH  TYR   158      28.288  82.061  35.530  1.00  0.00
ATOM   1246  N   ASN   159      26.838  86.154  30.377  1.00  0.00
ATOM   1247  CA  ASN   159      25.665  86.734  30.869  1.00  0.00
ATOM   1248  C   ASN   159      24.414  86.278  30.162  1.00  0.00
ATOM   1249  O   ASN   159      23.496  85.723  30.760  1.00  0.00
ATOM   1250  CB  ASN   159      25.821  88.252  30.957  1.00  0.00
ATOM   1251  CG  ASN   159      26.961  88.680  31.880  1.00  0.00
ATOM   1252  OD1 ASN   159      27.578  87.861  32.563  1.00  0.00
ATOM   1253  ND2 ASN   159      27.251  89.972  31.890  1.00  0.00
ATOM   1254  N   LEU   160      24.417  86.455  28.847  1.00  0.00
ATOM   1255  CA  LEU   160      23.269  86.063  27.999  1.00  0.00
ATOM   1256  C   LEU   160      22.928  84.602  28.214  1.00  0.00
ATOM   1257  O   LEU   160      21.767  84.291  28.501  1.00  0.00
ATOM   1258  CB  LEU   160      23.555  86.487  26.569  1.00  0.00
ATOM   1259  CG  LEU   160      23.534  87.893  26.108  1.00  0.00
ATOM   1260  CD1 LEU   160      23.596  87.952  24.554  1.00  0.00
ATOM   1261  CD2 LEU   160      22.233  88.530  26.604  1.00  0.00
ATOM   1262  N   LEU   161      23.898  83.705  28.040  1.00  0.00
ATOM   1263  CA  LEU   161      23.707  82.296  28.234  1.00  0.00
ATOM   1264  C   LEU   161      23.043  81.986  29.565  1.00  0.00
ATOM   1265  O   LEU   161      22.020  81.306  29.608  1.00  0.00
ATOM   1266  CB  LEU   161      25.030  81.537  28.023  1.00  0.00
ATOM   1267  CG  LEU   161      25.484  81.349  26.567  1.00  0.00
ATOM   1268  CD1 LEU   161      26.943  80.902  26.482  1.00  0.00
ATOM   1269  CD2 LEU   161      24.567  80.336  25.879  1.00  0.00
ATOM   1270  N   LYS   162      23.575  82.530  30.657  1.00  0.00
ATOM   1271  CA  LYS   162      22.970  82.317  31.961  1.00  0.00
ATOM   1272  C   LYS   162      21.539  82.867  32.026  1.00  0.00
ATOM   1273  O   LYS   162      20.741  82.273  32.745  1.00  0.00
ATOM   1274  CB  LYS   162      23.793  82.869  33.115  1.00  0.00
ATOM   1275  CG  LYS   162      25.148  82.160  33.227  1.00  0.00
ATOM   1276  CD  LYS   162      25.866  82.559  34.489  1.00  0.00
ATOM   1277  CE  LYS   162      27.257  81.957  34.648  1.00  0.00
ATOM   1278  NZ  LYS   162      28.214  82.984  35.167  1.00  0.00
ATOM   1279  N   ALA   163      21.174  83.901  31.272  1.00  0.00
ATOM   1280  CA  ALA   163      19.889  84.397  31.178  1.00  0.00
ATOM   1281  C   ALA   163      19.024  83.312  30.555  1.00  0.00
ATOM   1282  O   ALA   163      18.005  82.960  31.143  1.00  0.00
ATOM   1283  CB  ALA   163      19.864  85.692  30.395  1.00  0.00
ATOM   1284  N   ARG   164      19.446  82.741  29.434  1.00  0.00
ATOM   1285  CA  ARG   164      18.811  81.684  28.748  1.00  0.00
ATOM   1286  C   ARG   164      18.785  80.302  29.465  1.00  0.00
ATOM   1287  O   ARG   164      18.036  79.440  29.022  1.00  0.00
ATOM   1288  CB  ARG   164      19.634  81.257  27.534  1.00  0.00
ATOM   1289  CG  ARG   164      18.801  80.840  26.350  1.00  0.00
ATOM   1290  CD  ARG   164      19.647  80.764  25.095  1.00  0.00
ATOM   1291  NE  ARG   164      18.887  81.160  23.910  1.00  0.00
ATOM   1292  CZ  ARG   164      18.663  82.423  23.554  1.00  0.00
ATOM   1293  NH1 ARG   164      19.146  83.418  24.290  1.00  0.00
ATOM   1294  NH2 ARG   164      17.943  82.693  22.470  1.00  0.00
ATOM   1295  N   GLY   165      19.466  80.146  30.593  1.00  0.00
ATOM   1296  CA  GLY   165      19.219  78.869  31.268  1.00  0.00
ATOM   1297  C   GLY   165      20.241  77.867  30.556  1.00  0.00
ATOM   1298  O   GLY   165      19.952  77.030  29.696  1.00  0.00
ATOM   1299  N   ALA   166      21.473  78.052  30.999  1.00  0.00
ATOM   1300  CA  ALA   166      22.680  77.476  30.541  1.00  0.00
ATOM   1301  C   ALA   166      23.255  76.841  31.774  1.00  0.00
ATOM   1302  O   ALA   166      23.741  77.561  32.659  1.00  0.00
ATOM   1303  CB  ALA   166      23.857  78.275  30.031  1.00  0.00
ATOM   1304  N   LYS   167      23.128  75.527  31.869  1.00  0.00
ATOM   1305  CA  LYS   167      23.621  74.767  33.034  1.00  0.00
ATOM   1306  C   LYS   167      25.229  75.082  33.143  1.00  0.00
ATOM   1307  O   LYS   167      26.083  75.187  32.271  1.00  0.00
ATOM   1308  CB  LYS   167      23.534  73.300  32.676  1.00  0.00
ATOM   1309  CG  LYS   167      24.196  72.413  33.678  1.00  0.00
ATOM   1310  CD  LYS   167      23.422  72.477  34.966  1.00  0.00
ATOM   1311  CE  LYS   167      23.649  71.220  35.787  1.00  0.00
ATOM   1312  NZ  LYS   167      23.027  69.936  35.495  1.00  0.00
ATOM   1313  N   ALA   168      25.456  75.359  34.418  1.00  0.00
ATOM   1314  CA  ALA   168      26.569  75.905  35.142  1.00  0.00
ATOM   1315  C   ALA   168      27.597  74.916  35.498  1.00  0.00
ATOM   1316  O   ALA   168      28.771  75.028  35.238  1.00  0.00
ATOM   1317  CB  ALA   168      26.346  76.817  36.355  1.00  0.00
ATOM   1318  N   PRO   169      27.203  73.793  36.096  1.00  0.00
ATOM   1319  CA  PRO   169      28.138  72.729  36.520  1.00  0.00
ATOM   1320  C   PRO   169      27.925  71.729  35.190  1.00  0.00
ATOM   1321  O   PRO   169      26.891  71.742  34.511  1.00  0.00
ATOM   1322  CB  PRO   169      27.475  71.922  37.644  1.00  0.00
ATOM   1323  CG  PRO   169      26.585  72.899  38.317  1.00  0.00
ATOM   1324  CD  PRO   169      26.004  73.660  37.156  1.00  0.00
ATOM   1325  N   LYS   170      28.869  71.409  34.383  1.00  0.00
ATOM   1326  CA  LYS   170      29.866  70.479  33.995  1.00  0.00
ATOM   1327  C   LYS   170      30.447  69.517  34.975  1.00  0.00
ATOM   1328  O   LYS   170      30.453  68.293  34.765  1.00  0.00
ATOM   1329  CB  LYS   170      31.327  70.831  33.655  1.00  0.00
ATOM   1330  CG  LYS   170      32.273  69.644  33.344  1.00  0.00
ATOM   1331  CD  LYS   170      32.533  68.706  34.503  1.00  0.00
ATOM   1332  CE  LYS   170      33.674  67.760  34.213  1.00  0.00
ATOM   1333  NZ  LYS   170      33.795  66.751  35.299  1.00  0.00
ATOM   1334  N   THR   171      30.941  70.113  36.067  1.00  0.00
ATOM   1335  CA  THR   171      31.500  69.253  37.194  1.00  0.00
ATOM   1336  C   THR   171      33.112  68.950  37.097  1.00  0.00
ATOM   1337  O   THR   171      33.706  68.163  36.359  1.00  0.00
ATOM   1338  CB  THR   171      30.924  68.037  37.947  1.00  0.00
ATOM   1339  OG1 THR   171      29.538  68.279  38.216  1.00  0.00
ATOM   1340  CG2 THR   171      31.602  67.747  39.273  1.00  0.00
ATOM   1341  N   ARG   172      33.757  69.725  37.971  1.00  0.00
ATOM   1342  CA  ARG   172      35.201  69.529  38.030  1.00  0.00
ATOM   1343  C   ARG   172      35.858  70.284  36.932  1.00  0.00
ATOM   1344  O   ARG   172      36.444  71.348  37.116  1.00  0.00
ATOM   1345  CB  ARG   172      35.487  68.269  38.856  1.00  0.00
ATOM   1346  CG  ARG   172      34.815  68.303  40.242  1.00  0.00
ATOM   1347  CD  ARG   172      35.130  67.071  41.083  1.00  0.00
ATOM   1348  NE  ARG   172      36.561  66.947  41.358  1.00  0.00
ATOM   1349  CZ  ARG   172      37.183  67.479  42.409  1.00  0.00
ATOM   1350  NH1 ARG   172      36.508  68.175  43.314  1.00  0.00
ATOM   1351  NH2 ARG   172      38.500  67.343  42.536  1.00  0.00
ATOM   1352  N   LYS   173      35.707  69.748  35.718  1.00  0.00
ATOM   1353  CA  LYS   173      36.346  70.460  34.529  1.00  0.00
ATOM   1354  C   LYS   173      35.019  71.160  34.097  1.00  0.00
ATOM   1355  O   LYS   173      34.411  70.784  33.093  1.00  0.00
ATOM   1356  CB  LYS   173      36.214  69.584  33.289  1.00  0.00
ATOM   1357  CG  LYS   173      36.928  68.257  33.450  1.00  0.00
ATOM   1358  CD  LYS   173      36.659  67.310  32.298  1.00  0.00
ATOM   1359  CE  LYS   173      37.435  67.625  31.045  1.00  0.00
ATOM   1360  NZ  LYS   173      37.277  66.629  29.961  1.00  0.00
ATOM   1361  N   THR   174      34.597  72.128  34.907  1.00  0.00
ATOM   1362  CA  THR   174      33.576  73.048  34.783  1.00  0.00
ATOM   1363  C   THR   174      33.929  74.314  34.244  1.00  0.00
ATOM   1364  O   THR   174      35.129  74.593  34.241  1.00  0.00
ATOM   1365  CB  THR   174      32.629  72.953  36.026  1.00  0.00
ATOM   1366  OG1 THR   174      32.343  71.567  36.283  1.00  0.00
ATOM   1367  CG2 THR   174      31.309  73.806  35.826  1.00  0.00
ATOM   1368  N   PRO   175      33.000  75.140  33.782  1.00  0.00
ATOM   1369  CA  PRO   175      33.295  76.481  33.177  1.00  0.00
ATOM   1370  C   PRO   175      34.173  77.311  34.132  1.00  0.00
ATOM   1371  O   PRO   175      35.156  77.903  33.657  1.00  0.00
ATOM   1372  CB  PRO   175      31.934  77.051  32.728  1.00  0.00
ATOM   1373  CG  PRO   175      31.106  75.823  32.736  1.00  0.00
ATOM   1374  CD  PRO   175      31.631  74.871  33.821  1.00  0.00
ATOM   1375  N   MET   176      33.866  77.324  35.432  1.00  0.00
ATOM   1376  CA  MET   176      34.578  77.990  36.420  1.00  0.00
ATOM   1377  C   MET   176      36.020  77.637  36.529  1.00  0.00
ATOM   1378  O   MET   176      36.820  78.500  36.864  1.00  0.00
ATOM   1379  CB  MET   176      33.927  77.845  37.799  1.00  0.00
ATOM   1380  CG  MET   176      34.592  78.670  38.896  1.00  0.00
ATOM   1381  SD  MET   176      34.591  80.447  38.580  1.00  0.00
ATOM   1382  CE  MET   176      33.046  80.964  39.399  1.00  0.00
ATOM   1383  N   THR   177      36.361  76.377  36.278  1.00  0.00
ATOM   1384  CA  THR   177      37.730  75.871  36.278  1.00  0.00
ATOM   1385  C   THR   177      38.589  76.441  35.069  1.00  0.00
ATOM   1386  O   THR   177      39.764  76.770  35.129  1.00  0.00
ATOM   1387  CB  THR   177      37.782  74.333  36.144  1.00  0.00
ATOM   1388  OG1 THR   177      37.038  73.761  37.225  1.00  0.00
ATOM   1389  CG2 THR   177      39.213  73.780  36.147  1.00  0.00
ATOM   1390  N   VAL   178      37.895  76.428  33.931  1.00  0.00
ATOM   1391  CA  VAL   178      38.600  76.897  32.724  1.00  0.00
ATOM   1392  C   VAL   178      38.843  78.430  32.907  1.00  0.00
ATOM   1393  O   VAL   178      39.958  78.916  32.756  1.00  0.00
ATOM   1394  CB  VAL   178      37.817  76.538  31.439  1.00  0.00
ATOM   1395  CG1 VAL   178      38.453  77.160  30.194  1.00  0.00
ATOM   1396  CG2 VAL   178      37.644  75.040  31.250  1.00  0.00
ATOM   1397  N   GLY   179      37.795  79.167  33.268  1.00  0.00
ATOM   1398  CA  GLY   179      37.946  80.556  33.515  1.00  0.00
ATOM   1399  C   GLY   179      39.135  80.853  34.417  1.00  0.00
ATOM   1400  O   GLY   179      40.055  81.584  34.059  1.00  0.00
ATOM   1401  N   ASN   180      39.130  80.220  35.584  1.00  0.00
ATOM   1402  CA  ASN   180      40.199  80.398  36.571  1.00  0.00
ATOM   1403  C   ASN   180      41.520  80.055  36.087  1.00  0.00
ATOM   1404  O   ASN   180      42.422  80.864  36.335  1.00  0.00
ATOM   1405  CB  ASN   180      39.741  79.843  37.918  1.00  0.00
ATOM   1406  CG  ASN   180      38.708  80.716  38.576  1.00  0.00
ATOM   1407  OD1 ASN   180      39.037  81.739  39.156  1.00  0.00
ATOM   1408  ND2 ASN   180      37.450  80.326  38.470  1.00  0.00
ATOM   1409  N   PRO   181      41.721  78.942  35.381  1.00  0.00
ATOM   1410  CA  PRO   181      42.967  78.531  34.757  1.00  0.00
ATOM   1411  C   PRO   181      43.512  79.750  33.926  1.00  0.00
ATOM   1412  O   PRO   181      44.662  80.164  34.089  1.00  0.00
ATOM   1413  CB  PRO   181      42.636  77.257  33.990  1.00  0.00
ATOM   1414  CG  PRO   181      41.614  76.619  34.874  1.00  0.00
ATOM   1415  CD  PRO   181      40.707  77.795  35.188  1.00  0.00
ATOM   1416  N   LYS   182      42.674  80.293  33.043  1.00  0.00
ATOM   1417  CA  LYS   182      43.070  81.375  32.240  1.00  0.00
ATOM   1418  C   LYS   182      43.186  82.729  32.944  1.00  0.00
ATOM   1419  O   LYS   182      43.903  83.593  32.447  1.00  0.00
ATOM   1420  CB  LYS   182      41.965  81.716  31.241  1.00  0.00
ATOM   1421  CG  LYS   182      41.521  80.629  30.268  1.00  0.00
ATOM   1422  CD  LYS   182      40.488  81.189  29.264  1.00  0.00
ATOM   1423  CE  LYS   182      41.161  82.329  28.467  1.00  0.00
ATOM   1424  NZ  LYS   182      40.163  82.841  27.504  1.00  0.00
ATOM   1425  N   GLU   183      42.604  82.868  34.127  1.00  0.00
ATOM   1426  CA  GLU   183      42.927  84.176  34.804  1.00  0.00
ATOM   1427  C   GLU   183      41.945  85.301  34.678  1.00  0.00
ATOM   1428  O   GLU   183      42.281  86.486  34.686  1.00  0.00
ATOM   1429  CB  GLU   183      44.361  84.711  34.803  1.00  0.00
ATOM   1430  CG  GLU   183      45.290  83.949  35.744  1.00  0.00
ATOM   1431  CD  GLU   183      46.756  84.238  35.491  1.00  0.00
ATOM   1432  OE1 GLU   183      47.081  85.295  34.903  1.00  0.00
ATOM   1433  OE2 GLU   183      47.594  83.391  35.869  1.00  0.00
ATOM   1434  N   VAL   184      40.681  84.922  34.474  1.00  0.00
ATOM   1435  CA  VAL   184      39.669  85.816  33.733  1.00  0.00
ATOM   1436  C   VAL   184      39.367  87.198  34.392  1.00  0.00
ATOM   1437  O   VAL   184      39.038  88.239  33.832  1.00  0.00
ATOM   1438  CB  VAL   184      38.702  85.251  32.652  1.00  0.00
ATOM   1439  CG1 VAL   184      37.773  86.356  32.159  1.00  0.00
ATOM   1440  CG2 VAL   184      39.493  84.668  31.476  1.00  0.00
ATOM   1441  N   PRO   185      39.237  87.009  35.710  1.00  0.00
ATOM   1442  CA  PRO   185      38.608  87.836  36.772  1.00  0.00
ATOM   1443  C   PRO   185      37.184  88.385  36.751  1.00  0.00
ATOM   1444  O   PRO   185      36.538  88.450  37.801  1.00  0.00
ATOM   1445  CB  PRO   185      39.450  88.871  37.521  1.00  0.00
ATOM   1446  CG  PRO   185      40.657  89.106  36.677  1.00  0.00
ATOM   1447  CD  PRO   185      40.562  88.159  35.499  1.00  0.00
ATOM   1448  N   GLU   186      36.688  88.768  35.576  1.00  0.00
ATOM   1449  CA  GLU   186      35.349  89.286  35.461  1.00  0.00
ATOM   1450  C   GLU   186      34.325  88.347  36.181  1.00  0.00
ATOM   1451  O   GLU   186      33.423  88.845  36.845  1.00  0.00
ATOM   1452  CB  GLU   186      35.035  89.753  34.015  1.00  0.00
ATOM   1453  CG  GLU   186      33.527  89.960  33.712  1.00  0.00
ATOM   1454  CD  GLU   186      33.291  90.658  32.400  1.00  0.00
ATOM   1455  OE1 GLU   186      32.364  91.421  32.171  1.00  0.00
ATOM   1456  OE2 GLU   186      34.239  90.407  31.559  1.00  0.00
ATOM   1457  N   TYR   187      34.429  87.042  35.948  1.00  0.00
ATOM   1458  CA  TYR   187      33.638  86.074  36.554  1.00  0.00
ATOM   1459  C   TYR   187      33.991  85.655  37.865  1.00  0.00
ATOM   1460  O   TYR   187      34.213  84.451  37.985  1.00  0.00
ATOM   1461  CB  TYR   187      34.012  84.686  35.969  1.00  0.00
ATOM   1462  CG  TYR   187      33.251  83.597  36.702  1.00  0.00
ATOM   1463  CD1 TYR   187      31.928  83.385  36.292  1.00  0.00
ATOM   1464  CD2 TYR   187      33.776  82.885  37.750  1.00  0.00
ATOM   1465  CE1 TYR   187      31.160  82.436  36.949  1.00  0.00
ATOM   1466  CE2 TYR   187      32.998  81.920  38.412  1.00  0.00
ATOM   1467  CZ  TYR   187      31.707  81.719  37.986  1.00  0.00
ATOM   1468  OH  TYR   187      30.877  80.786  38.599  1.00  0.00
ATOM   1469  N   GLU   188      34.205  86.534  38.840  1.00  0.00
ATOM   1470  CA  GLU   188      34.898  85.896  40.134  1.00  0.00
ATOM   1471  C   GLU   188      33.763  85.500  41.092  1.00  0.00
ATOM   1472  O   GLU   188      33.449  86.116  42.108  1.00  0.00
ATOM   1473  CB  GLU   188      34.997  87.094  41.082  1.00  0.00
ATOM   1474  CG  GLU   188      35.951  88.195  40.622  1.00  0.00
ATOM   1475  CD  GLU   188      35.300  89.242  39.725  1.00  0.00
ATOM   1476  OE1 GLU   188      34.455  88.907  38.873  1.00  0.00
ATOM   1477  OE2 GLU   188      35.649  90.425  39.859  1.00  0.00
ATOM   1478  N   LEU   189      33.205  84.350  40.736  1.00  0.00
ATOM   1479  CA  LEU   189      32.131  83.766  41.633  1.00  0.00
ATOM   1480  C   LEU   189      30.898  84.644  41.544  1.00  0.00
ATOM   1481  O   LEU   189      30.447  85.020  42.623  1.00  0.00
ATOM   1482  CB  LEU   189      32.635  83.466  43.049  1.00  0.00
ATOM   1483  CG  LEU   189      33.833  82.505  43.127  1.00  0.00
ATOM   1484  CD1 LEU   189      34.299  82.335  44.562  1.00  0.00
ATOM   1485  CD2 LEU   189      33.463  81.150  42.521  1.00  0.00
ATOM   1486  N   ASN   190      30.394  84.987  40.363  1.00  0.00
ATOM   1487  CA  ASN   190      29.171  85.847  40.473  1.00  0.00
ATOM   1488  C   ASN   190      28.353  85.211  39.318  1.00  0.00
ATOM   1489  O   ASN   190      28.791  84.920  38.203  1.00  0.00
ATOM   1490  CB  ASN   190      29.421  87.294  40.030  1.00  0.00
ATOM   1491  CG  ASN   190      30.087  88.137  41.105  1.00  0.00
ATOM   1492  OD1 ASN   190      29.515  88.384  42.163  1.00  0.00
ATOM   1493  ND2 ASN   190      31.301  88.588  40.830  1.00  0.00
ATOM   1494  N   PRO   191      27.105  84.945  39.696  1.00  0.00
ATOM   1495  CA  PRO   191      26.180  84.331  38.684  1.00  0.00
ATOM   1496  C   PRO   191      26.306  82.835  38.817  1.00  0.00
ATOM   1497  O   PRO   191      25.334  82.132  39.097  1.00  0.00
ATOM   1498  CB  PRO   191      25.458  85.132  37.596  1.00  0.00
ATOM   1499  CG  PRO   191      26.569  85.837  36.908  1.00  0.00
ATOM   1500  CD  PRO   191      27.486  86.269  38.025  1.00  0.00
ATOM   1501  N   LEU   192      27.540  82.364  38.665  1.00  0.00
ATOM   1502  CA  LEU   192      27.961  80.978  38.847  1.00  0.00
ATOM   1503  C   LEU   192      27.443  80.435  40.198  1.00  0.00
ATOM   1504  O   LEU   192      26.936  79.317  40.219  1.00  0.00
ATOM   1505  CB  LEU   192      29.360  80.653  38.270  1.00  0.00
ATOM   1506  CG  LEU   192      29.510  80.880  36.751  1.00  0.00
ATOM   1507  CD1 LEU   192      30.913  80.523  36.339  1.00  0.00
ATOM   1508  CD2 LEU   192      28.546  80.000  35.995  1.00  0.00
ATOM   1509  N   GLU   193      27.541  81.206  41.274  1.00  0.00
ATOM   1510  CA  GLU   193      27.113  80.863  42.550  1.00  0.00
ATOM   1511  C   GLU   193      25.683  81.594  42.603  1.00  0.00
ATOM   1512  O   GLU   193      25.517  82.786  42.838  1.00  0.00
ATOM   1513  CB  GLU   193      27.803  81.780  43.576  1.00  0.00
ATOM   1514  CG  GLU   193      29.212  81.286  43.903  1.00  0.00
ATOM   1515  CD  GLU   193      29.833  82.059  45.049  1.00  0.00
ATOM   1516  OE1 GLU   193      29.081  82.551  45.916  1.00  0.00
ATOM   1517  OE2 GLU   193      31.076  82.175  45.084  1.00  0.00
ATOM   1518  N   LEU   194      24.687  80.763  42.316  1.00  0.00
ATOM   1519  CA  LEU   194      23.329  81.121  42.296  1.00  0.00
ATOM   1520  C   LEU   194      22.751  81.994  43.451  1.00  0.00
ATOM   1521  O   LEU   194      21.974  82.942  43.352  1.00  0.00
ATOM   1522  CB  LEU   194      22.506  80.008  41.627  1.00  0.00
ATOM   1523  CG  LEU   194      23.066  79.518  40.291  1.00  0.00
ATOM   1524  CD1 LEU   194      22.286  78.321  39.792  1.00  0.00
ATOM   1525  CD2 LEU   194      23.072  80.641  39.275  1.00  0.00
ATOM   1526  N   GLN   195      23.084  81.474  44.638  1.00  0.00
ATOM   1527  CA  GLN   195      22.567  82.312  45.824  1.00  0.00
ATOM   1528  C   GLN   195      23.683  81.488  46.761  1.00  0.00
ATOM   1529  O   GLN   195      23.371  80.388  47.190  1.00  0.00
ATOM   1530  CB  GLN   195      21.150  81.874  46.219  1.00  0.00
ATOM   1531  CG  GLN   195      20.109  82.003  45.114  1.00  0.00
ATOM   1532  CD  GLN   195      18.744  81.462  45.511  1.00  0.00
ATOM   1533  OE1 GLN   195      18.525  81.053  46.650  1.00  0.00
ATOM   1534  NE2 GLN   195      17.818  81.456  44.560  1.00  0.00
ATOM   1535  N   VAL   196      24.799  82.103  47.134  1.00  0.00
ATOM   1536  CA  VAL   196      25.530  81.356  48.003  1.00  0.00
ATOM   1537  C   VAL   196      25.230  82.034  49.426  1.00  0.00
ATOM   1538  O   VAL   196      25.552  83.042  50.052  1.00  0.00
ATOM   1539  CB  VAL   196      26.938  81.989  47.876  1.00  0.00
ATOM   1540  CG1 VAL   196      27.413  82.002  46.411  1.00  0.00
ATOM   1541  CG2 VAL   196      27.012  83.385  48.442  1.00  0.00
SPDBVT        0.9996680617        -0.0238880366         0.0096495356 
SPDBVT        0.0239866693         0.9996598363        -0.0102386149 
SPDBVT       -0.0094016725         0.0104666762         0.9999009967 
SPDBVT       26.3449993134        81.6737213135        13.4152774811 
SPDBVT       26.3748340607        81.7266082764        13.2931108475 
SPDBVV default;
SPDBVV     10.952739847499    2591.775791565293      20.000000000000
SPDBVV       -0.8571665391        -0.4075029289         0.3149712481 
SPDBVV        0.3149430230         0.0691746442         0.9465863726 
SPDBVV       -0.4075247433         0.9105801620         0.0690460140 
SPDBVV       26.6707019806        79.2119674683        15.9899358749 
SPDBVV        1.8594634475         1.0884664083         0.0000000000 
SPDBVf  1  1  1  1  1  1  1  1  1  1  1  1  1  1  1  1  1  1  1  1
SPDBVf  1  1  1  1  1  1  1  1  1  1  1  1  1  1  1  1  1  1  1  1
SPDBVf  1  1  1  1  1  1  1  1  1  1  1  1  1  1  1  1 17 17 17  1
SPDBVf  1  1  1  1  1  1  1  1  1  1  1  1  1  1  1  1  1  1  1  1
SPDBVf  1  1  1  1  1  1  1  1  1  1  1  1  1 17  1  1  1  1  1  1
SPDBVf 17 17 17 17  1  1  1  1  1  1 17 17 17 17  1  1 17  1  1  1
SPDBVf 17 17  1  1  1  1  1  1  1  1  1  1  1  1  1  1 17 17  1  1
SPDBVf  1  1  1  1  1  1  1  1 17  1  1  1 17 17 17 17 17  1  1  1
SPDBVf  1  1  1  1  1 17 17  1  1  1  1  1  1  1  1  1  1  1  1  1
SPDBVf  1  1  1  1  1  1  1  1  1  1  1  1  1  1  1  1
SPDBVc 0.63 0.63 0.63 0.63 0.63 0.63 0.63 0.63 0.63 0.63 0.63 0.63 
SPDBVc 0.63 0.63 0.63 0.63 0.63 0.63 0.63 0.63 0.63 0.63 0.63 0.63 
SPDBVc 0.63 0.63 0.63 0.63 0.63 0.63 0.63 0.63 0.63 0.63 0.63 0.63 
SPDBVc 0.63 0.63 0.63 0.63 0.63 0.63 0.63 0.63 0.63 0.63 0.63 0.63 
SPDBVc 0.63 0.63 0.63 0.63 0.63 0.63 0.00 0.00 1.00 0.00 0.00 1.00 
SPDBVc 0.00 0.00 1.00 0.00 0.00 1.00 0.00 0.00 1.00 0.00 0.00 1.00 
SPDBVc 0.00 0.00 1.00 0.00 0.00 1.00 0.00 0.00 1.00 0.63 0.63 0.63 
SPDBVc 0.63 0.63 0.63 0.63 0.63 0.63 0.63 0.63 0.63 0.63 0.63 0.63 
SPDBVc 0.63 0.63 0.63 0.00 0.40 1.00 0.00 0.40 1.00 0.00 0.40 1.00 
SPDBVc 0.63 0.63 0.63 0.00 0.80 1.00 0.00 0.80 1.00 0.00 0.80 1.00 
SPDBVc 0.63 0.63 0.63 0.00 1.00 1.00 0.00 1.00 1.00 0.00 1.00 1.00 
SPDBVc 0.00 1.00 1.00 0.00 1.00 1.00 0.00 1.00 1.00 0.63 0.63 0.63 
SPDBVc 0.63 0.63 0.63 0.63 0.63 0.63 0.00 1.00 0.60 0.00 1.00 0.60 
SPDBVc 0.00 1.00 0.60 0.00 1.00 0.60 0.00 1.00 0.60 0.00 1.00 0.60 
SPDBVc 0.00 1.00 0.60 0.00 1.00 0.60 0.00 1.00 0.60 0.00 1.00 0.60 
SPDBVc 0.63 0.63 0.63 0.63 0.63 0.63 0.63 0.63 0.63 0.63 0.63 0.63 
SPDBVc 0.63 0.63 0.63 0.63 0.63 0.63 0.63 0.63 0.63 0.63 0.63 0.63 
SPDBVc 0.63 0.63 0.63 0.63 0.63 0.63 0.63 0.63 0.63 0.63 0.63 0.63 
SPDBVc 0.63 0.63 0.63 0.63 0.63 0.63 0.63 0.63 0.63 0.63 0.63 0.63 
SPDBVc 0.63 0.63 0.63 0.63 0.63 0.63 0.63 0.63 0.63 0.00 1.00 0.20 
SPDBVc 0.00 1.00 0.20 0.00 1.00 0.20 0.00 1.00 0.20 0.00 1.00 0.20 
SPDBVc 0.00 1.00 0.20 0.63 0.63 0.63 0.63 0.63 0.63 0.63 0.63 0.63 
SPDBVc 0.20 1.00 0.00 0.20 1.00 0.00 0.20 1.00 0.00 0.20 1.00 0.00 
SPDBVc 0.20 1.00 0.00 0.20 1.00 0.00 0.20 1.00 0.00 0.20 1.00 0.00 
SPDBVc 0.20 1.00 0.00 0.20 1.00 0.00 0.63 0.63 0.63 0.63 0.63 0.63 
SPDBVc 0.63 0.63 0.63 0.63 0.63 0.63 0.63 0.63 0.63 0.63 0.63 0.63 
SPDBVc 0.63 0.63 0.63 0.63 0.63 0.63 0.63 0.63 0.63 0.63 0.63 0.63 
SPDBVc 0.63 0.63 0.63 0.63 0.63 0.63 0.63 0.63 0.63 0.63 0.63 0.63 
SPDBVc 0.60 1.00 0.00 0.60 1.00 0.00 0.60 1.00 0.00 0.60 1.00 0.00 
SPDBVc 0.60 1.00 0.00 0.60 1.00 0.00 0.60 1.00 0.00 0.63 0.63 0.63 
SPDBVc 0.63 0.63 0.63 0.63 0.63 0.63 1.00 1.00 0.00 1.00 1.00 0.00 
SPDBVc 1.00 1.00 0.00 1.00 1.00 0.00 1.00 1.00 0.00 1.00 1.00 0.00 
SPDBVc 1.00 1.00 0.00 1.00 1.00 0.00 0.63 0.63 0.63 0.63 0.63 0.63 
SPDBVc 0.63 0.63 0.63 0.63 0.63 0.63 0.63 0.63 0.63 0.63 0.63 0.63 
SPDBVc 0.63 0.63 0.63 0.63 0.63 0.63 0.63 0.63 0.63 0.63 0.63 0.63 
SPDBVc 0.63 0.63 0.63 0.63 0.63 0.63 0.63 0.63 0.63 0.63 0.63 0.63 
SPDBVc 0.63 0.63 0.63 1.00 0.80 0.00 1.00 0.80 0.00 1.00 0.80 0.00 
SPDBVc 1.00 0.80 0.00 1.00 0.80 0.00 1.00 0.80 0.00 0.63 0.63 0.63 
SPDBVc 0.63 0.63 0.63 0.63 0.63 0.63 1.00 0.40 0.00 1.00 0.40 0.00 
SPDBVc 1.00 0.40 0.00 1.00 0.40 0.00 1.00 0.40 0.00 1.00 0.40 0.00 
SPDBVc 1.00 0.40 0.00 1.00 0.40 0.00 1.00 0.40 0.00 1.00 0.40 0.00 
SPDBVc 0.63 0.63 0.63 0.63 0.63 0.63 0.63 0.63 0.63 0.63 0.63 0.63 
SPDBVc 0.63 0.63 0.63 0.63 0.63 0.63 0.63 0.63 0.63 0.63 0.63 0.63 
SPDBVc 0.63 0.63 0.63 0.63 0.63 0.63 1.00 0.00 0.00 1.00 0.00 0.00 
SPDBVc 1.00 0.00 0.00 1.00 0.00 0.00 1.00 0.00 0.00 1.00 0.00 0.00 
SPDBVc 1.00 0.00 0.00 1.00 0.00 0.00 0.63 0.63 0.63 0.63 0.63 0.63 
SPDBVc 0.63 0.63 0.63 0.63 0.63 0.63 0.63 0.63 0.63 0.63 0.63 0.63 
SPDBVc 0.63 0.63 0.63 0.63 0.63 0.63 0.63 0.63 0.63 0.63 0.63 0.63 
SPDBVc 0.63 0.63 0.63 0.63 0.63 0.63 0.63 0.63 0.63 0.63 0.63 0.63 
SPDBVC 0.63 0.63 0.63 0.63 0.63 0.63 0.63 0.63 0.63 0.63 0.63 0.63 
SPDBVC 0.63 0.63 0.63 0.63 0.63 0.63 0.63 0.63 0.63 0.63 0.63 0.63 
SPDBVC 0.63 0.63 0.63 0.63 0.63 0.63 0.63 0.63 0.63 0.63 0.63 0.63 
SPDBVC 0.63 0.63 0.63 0.63 0.63 0.63 0.63 0.63 0.63 0.63 0.63 0.63 
SPDBVC 0.63 0.63 0.63 0.63 0.63 0.63 0.00 0.00 1.00 0.00 0.00 1.00 
SPDBVC 0.00 0.00 1.00 0.00 0.00 1.00 0.00 0.00 1.00 0.00 0.00 1.00 
SPDBVC 0.00 0.00 1.00 0.00 0.00 1.00 0.00 0.00 1.00 0.63 0.63 0.63 
SPDBVC 0.63 0.63 0.63 0.63 0.63 0.63 0.63 0.63 0.63 0.63 0.63 0.63 
SPDBVC 0.63 0.63 0.63 0.00 0.40 1.00 0.00 0.40 1.00 0.00 0.40 1.00 
SPDBVC 0.63 0.63 0.63 0.00 0.80 1.00 0.00 0.80 1.00 0.00 0.80 1.00 
SPDBVC 0.63 0.63 0.63 0.00 1.00 1.00 0.00 1.00 1.00 0.00 1.00 1.00 
SPDBVC 0.00 1.00 1.00 0.00 1.00 1.00 0.00 1.00 1.00 0.63 0.63 0.63 
SPDBVC 0.63 0.63 0.63 0.63 0.63 0.63 0.00 1.00 0.60 0.00 1.00 0.60 
SPDBVC 0.00 1.00 0.60 0.00 1.00 0.60 0.00 1.00 0.60 0.00 1.00 0.60 
SPDBVC 0.00 1.00 0.60 0.00 1.00 0.60 0.00 1.00 0.60 0.00 1.00 0.60 
SPDBVC 0.63 0.63 0.63 0.63 0.63 0.63 0.63 0.63 0.63 0.63 0.63 0.63 
SPDBVC 0.63 0.63 0.63 0.63 0.63 0.63 0.63 0.63 0.63 0.63 0.63 0.63 
SPDBVC 0.63 0.63 0.63 0.63 0.63 0.63 0.63 0.63 0.63 0.63 0.63 0.63 
SPDBVC 0.63 0.63 0.63 0.63 0.63 0.63 0.63 0.63 0.63 0.63 0.63 0.63 
SPDBVC 0.63 0.63 0.63 0.63 0.63 0.63 0.63 0.63 0.63 0.00 1.00 0.20 
SPDBVC 0.00 1.00 0.20 0.00 1.00 0.20 0.00 1.00 0.20 0.00 1.00 0.20 
SPDBVC 0.00 1.00 0.20 0.63 0.63 0.63 0.63 0.63 0.63 0.63 0.63 0.63 
SPDBVC 0.20 1.00 0.00 0.20 1.00 0.00 0.20 1.00 0.00 0.20 1.00 0.00 
SPDBVC 0.20 1.00 0.00 0.20 1.00 0.00 0.20 1.00 0.00 0.20 1.00 0.00 
SPDBVC 0.20 1.00 0.00 0.20 1.00 0.00 0.63 0.63 0.63 0.63 0.63 0.63 
SPDBVC 0.63 0.63 0.63 0.63 0.63 0.63 0.63 0.63 0.63 0.63 0.63 0.63 
SPDBVC 0.63 0.63 0.63 0.63 0.63 0.63 0.63 0.63 0.63 0.63 0.63 0.63 
SPDBVC 0.63 0.63 0.63 0.63 0.63 0.63 0.63 0.63 0.63 0.63 0.63 0.63 
SPDBVC 0.60 1.00 0.00 0.60 1.00 0.00 0.60 1.00 0.00 0.60 1.00 0.00 
SPDBVC 0.60 1.00 0.00 0.60 1.00 0.00 0.60 1.00 0.00 0.63 0.63 0.63 
SPDBVC 0.63 0.63 0.63 0.63 0.63 0.63 1.00 1.00 0.00 1.00 1.00 0.00 
SPDBVC 1.00 1.00 0.00 1.00 1.00 0.00 1.00 1.00 0.00 1.00 1.00 0.00 
SPDBVC 1.00 1.00 0.00 1.00 1.00 0.00 0.63 0.63 0.63 0.63 0.63 0.63 
SPDBVC 0.63 0.63 0.63 0.63 0.63 0.63 0.63 0.63 0.63 0.63 0.63 0.63 
SPDBVC 0.63 0.63 0.63 0.63 0.63 0.63 0.63 0.63 0.63 0.63 0.63 0.63 
SPDBVC 0.63 0.63 0.63 0.63 0.63 0.63 0.63 0.63 0.63 0.63 0.63 0.63 
SPDBVC 0.63 0.63 0.63 1.00 0.80 0.00 1.00 0.80 0.00 1.00 0.80 0.00 
SPDBVC 1.00 0.80 0.00 1.00 0.80 0.00 1.00 0.80 0.00 0.63 0.63 0.63 
SPDBVC 0.63 0.63 0.63 0.63 0.63 0.63 1.00 0.40 0.00 1.00 0.40 0.00 
SPDBVC 1.00 0.40 0.00 1.00 0.40 0.00 1.00 0.40 0.00 1.00 0.40 0.00 
SPDBVC 1.00 0.40 0.00 1.00 0.40 0.00 1.00 0.40 0.00 1.00 0.40 0.00 
SPDBVC 0.63 0.63 0.63 0.63 0.63 0.63 0.63 0.63 0.63 0.63 0.63 0.63 
SPDBVC 0.63 0.63 0.63 0.63 0.63 0.63 0.63 0.63 0.63 0.63 0.63 0.63 
SPDBVC 0.63 0.63 0.63 0.63 0.63 0.63 1.00 0.00 0.00 1.00 0.00 0.00 
SPDBVC 1.00 0.00 0.00 1.00 0.00 0.00 1.00 0.00 0.00 1.00 0.00 0.00 
SPDBVC 1.00 0.00 0.00 1.00 0.00 0.00 0.63 0.63 0.63 0.63 0.63 0.63 
SPDBVC 0.63 0.63 0.63 0.63 0.63 0.63 0.63 0.63 0.63 0.63 0.63 0.63 
SPDBVC 0.63 0.63 0.63 0.63 0.63 0.63 0.63 0.63 0.63 0.63 0.63 0.63 
SPDBVC 0.63 0.63 0.63 0.63 0.63 0.63 0.63 0.63 0.63 0.63 0.63 0.63 
SPDBVb 1.00 1.00 1.00
SPDBVa    23    24    25    26    27    28    29    30    31    32
SPDBVa    33    34    35    36    37    38    39    40    41    42
SPDBVa    43    44    45    46    47    48    49    50    51    52
SPDBVa    53    54    55    56    57    58    59    60    61    62
SPDBVa    63    64    65    66    67    68    69    70    71    72
SPDBVa    73    74    75    76    77    78    79    80    81    82
SPDBVa    83    84    85    86    87    88    89    90    91    92
SPDBVa    93    94    95    96    97    98    99   100   101   102
SPDBVa   103   104   105   106   107   108   109   110   111   112
SPDBVa   113   114   115   116   117   118   119   120   137   138
SPDBVa   139   140   141   142   143   144   145   146   147   148
SPDBVa   149   150   151   152   153   154   155   156   157   158
SPDBVa   159   160   161   162   163   164   165   166   167   168
SPDBVa   169   170   171   172   173   174   175   176   177   178
SPDBVa   179   180   181   182   183   184   187   188   189   190
SPDBVa   191   192   193   194   195   196   197   198   199   200
SPDBVa   201   202   203   204   205   206   207   208   209   210
SPDBVa   211   212   213   214   215   216   217   218   219   220
SPDBVa   221   222   223   224   225   226   227   228   229   230
SPDBVa   231   232   233   234   235   236   237     1
SPDBVg    64    64    64    64    64    64    64    64    64    64
SPDBVg    64    64    64    64    64    64    64    64    64    64
SPDBVg    64    64    64    64    64    64    64    64    64    64
SPDBVg    64    64    64    64    64    64    64    64    64    64
SPDBVg    64    64    64    64    64    64    64    64    64    64
SPDBVg    64    64    64    64    64    64    64    64    64    64
SPDBVg    64    64    64    64    64    64    64    64    64    64
SPDBVg    64    64    64    64    64    64    64    64    64    64
SPDBVg    64    64    64    64    64    64    64    64    64    64
SPDBVg    64    64    64    64    64    64    64    64    64    64
SPDBVg    64    64    64    64    64    64    64    64    64    64
SPDBVg    64    64    64    64    64    64    64    64    64    64
SPDBVg    64    64    64    64    64    64    64    64    64    64
SPDBVg    64    64    64    64    64    64    64    64    64    64
SPDBVg    64    64    64    64    64    64    64    64    64    64
SPDBVg    64    64    64    64    64    64    64    64    64    64
SPDBVg    64    64    64    64    64    64    64    64    64    64
SPDBVg    64    64    64    64    64    64    64    64    64    64
SPDBVg    64    64    64    64    64    64    64    64    64    64
SPDBVg    64    64    64    64    64    64
SPDBVi        2 1 1 0 1 0 1 1 0 1 0 1 1 0  0
SPDBVp        0
SPDBVn    ILK2_final.casp (3)
SPDBVE
REMARK    File generated by Swiss-PdbViewer  4.00b0
REMARK    http://www.expasy.org/spdbv/
REMARK    File generated by Swiss-PdbViewer  4.00b0
REMARK    http://www.expasy.org/spdbv/
REMARK  99  Chain ID : 1
REMARK  99  Residues : 198
REMARK  99  Atoms    : 1542
REMARK  99  File     : final.sc.pdb
ATOM      1  N   MET     1      49.033  70.568 -15.953  1.00  0.00
ATOM      2  CA  MET     1      48.025  70.986 -17.018  1.00  0.00
ATOM      3  C   MET     1      46.744  71.706 -16.401  1.00  0.00
ATOM      4  O   MET     1      46.195  72.593 -17.044  1.00  0.00
ATOM      5  CB  MET     1      47.899  69.936 -18.146  1.00  0.00
ATOM      6  CG  MET     1      49.182  69.253 -18.471  1.00  0.00
ATOM      7  SD  MET     1      50.249  70.560 -19.276  1.00  0.00
ATOM      8  CE  MET     1      51.798  69.914 -18.656  1.00  0.00
ATOM      9  N   ALA     2      46.309  71.156 -15.282  1.00  0.00
ATOM     10  CA  ALA     2      45.082  71.643 -14.706  1.00  0.00
ATOM     11  C   ALA     2      45.683  71.881 -13.350  1.00  0.00
ATOM     12  O   ALA     2      46.392  71.003 -12.846  1.00  0.00
ATOM     13  CB  ALA     2      44.188  70.431 -14.442  1.00  0.00
ATOM     14  N   ASN     3      45.456  73.071 -12.801  1.00  0.00
ATOM     15  CA  ASN     3      46.019  73.377 -11.458  1.00  0.00
ATOM     16  C   ASN     3      44.617  73.531 -10.703  1.00  0.00
ATOM     17  O   ASN     3      44.208  72.723  -9.872  1.00  0.00
ATOM     18  CB  ASN     3      47.300  74.217 -11.405  1.00  0.00
ATOM     19  CG  ASN     3      48.470  73.563 -12.108  1.00  0.00
ATOM     20  OD1 ASN     3      48.993  72.540 -11.666  1.00  0.00
ATOM     21  ND2 ASN     3      48.898  74.167 -13.209  1.00  0.00
ATOM     22  N   VAL     4      43.946  74.626 -11.026  1.00  0.00
ATOM     23  CA  VAL     4      42.689  74.862 -10.384  1.00  0.00
ATOM     24  C   VAL     4      41.649  73.703 -10.315  1.00  0.00
ATOM     25  O   VAL     4      40.900  73.402  -9.386  1.00  0.00
ATOM     26  CB  VAL     4      42.331  76.311 -10.809  1.00  0.00
ATOM     27  CG1 VAL     4      41.036  76.767 -10.193  1.00  0.00
ATOM     28  CG2 VAL     4      43.449  77.249 -10.383  1.00  0.00
ATOM     29  N   VAL     5      41.594  73.108 -11.507  1.00  0.00
ATOM     30  CA  VAL     5      40.391  72.086 -11.591  1.00  0.00
ATOM     31  C   VAL     5      40.686  70.823 -10.824  1.00  0.00
ATOM     32  O   VAL     5      39.792  70.038 -10.465  1.00  0.00
ATOM     33  CB  VAL     5      40.158  71.704 -13.053  1.00  0.00
ATOM     34  CG1 VAL     5      39.279  70.479 -13.138  1.00  0.00
ATOM     35  CG2 VAL     5      39.517  72.873 -13.779  1.00  0.00
ATOM     36  N   GLY     6      41.972  70.665 -10.514  1.00  0.00
ATOM     37  CA  GLY     6      42.435  69.457  -9.760  1.00  0.00
ATOM     38  C   GLY     6      41.950  69.554  -8.313  1.00  0.00
ATOM     39  O   GLY     6      41.657  68.520  -7.723  1.00  0.00
ATOM     40  N   GLN     7      41.798  70.753  -7.757  1.00  0.00
ATOM     41  CA  GLN     7      41.285  70.938  -6.456  1.00  0.00
ATOM     42  C   GLN     7      39.727  71.020  -6.473  1.00  0.00
ATOM     43  O   GLN     7      39.137  71.437  -5.480  1.00  0.00
ATOM     44  CB  GLN     7      41.973  72.109  -5.731  1.00  0.00
ATOM     45  CG  GLN     7      41.907  73.449  -6.433  1.00  0.00
ATOM     46  CD  GLN     7      42.876  74.472  -5.850  1.00  0.00
ATOM     47  OE1 GLN     7      42.571  75.664  -5.780  1.00  0.00
ATOM     48  NE2 GLN     7      44.058  74.009  -5.443  1.00  0.00
ATOM     49  N   LEU     8      39.103  70.625  -7.580  1.00  0.00
ATOM     50  CA  LEU     8      37.719  70.647  -7.735  1.00  0.00
ATOM     51  C   LEU     8      37.040  72.005  -7.633  1.00  0.00
ATOM     52  O   LEU     8      35.886  72.083  -7.211  1.00  0.00
ATOM     53  CB  LEU     8      37.108  69.645  -6.755  1.00  0.00
ATOM     54  CG  LEU     8      37.815  68.292  -6.626  1.00  0.00
ATOM     55  CD1 LEU     8      37.017  67.387  -5.705  1.00  0.00
ATOM     56  CD2 LEU     8      37.950  67.656  -8.004  1.00  0.00
ATOM     57  N   LYS     9      37.751  73.077  -7.979  1.00  0.00
ATOM     58  CA  LYS     9      37.097  74.393  -7.866  1.00  0.00
ATOM     59  C   LYS     9      36.442  74.870  -9.005  1.00  0.00
ATOM     60  O   LYS     9      37.227  75.064  -9.934  1.00  0.00
ATOM     61  CB  LYS     9      38.143  75.495  -7.596  1.00  0.00
ATOM     62  CG  LYS     9      37.414  76.865  -7.551  1.00  0.00
ATOM     63  CD  LYS     9      38.408  78.000  -7.406  1.00  0.00
ATOM     64  CE  LYS     9      37.660  79.296  -7.033  1.00  0.00
ATOM     65  NZ  LYS     9      38.673  80.363  -6.750  1.00  0.00
ATOM     66  N   ARG    10      35.129  75.079  -9.130  1.00  0.00
ATOM     67  CA  ARG    10      34.756  75.488 -10.652  1.00  0.00
ATOM     68  C   ARG    10      34.775  76.959 -10.683  1.00  0.00
ATOM     69  O   ARG    10      35.028  77.587  -9.653  1.00  0.00
ATOM     70  CB  ARG    10      33.410  74.773 -10.844  1.00  0.00
ATOM     71  CG  ARG    10      33.039  73.840  -9.705  1.00  0.00
ATOM     72  CD  ARG    10      31.934  72.864 -10.084  1.00  0.00
ATOM     73  NE  ARG    10      32.418  71.831 -10.998  1.00  0.00
ATOM     74  CZ  ARG    10      32.335  70.525 -10.764  1.00  0.00
ATOM     75  NH1 ARG    10      31.770  70.086  -9.649  1.00  0.00
ATOM     76  NH2 ARG    10      32.811  69.658 -11.652  1.00  0.00
ATOM     77  N   GLY    11      34.466  77.556 -11.826  1.00  0.00
ATOM     78  CA  GLY    11      34.478  79.040 -11.977  1.00  0.00
ATOM     79  C   GLY    11      33.539  79.677 -10.919  1.00  0.00
ATOM     80  O   GLY    11      33.828  80.738 -10.371  1.00  0.00
ATOM     81  N   ILE    12      32.423  79.004 -10.646  1.00  0.00
ATOM     82  CA  ILE    12      31.502  79.475  -9.655  1.00  0.00
ATOM     83  C   ILE    12      32.044  79.592  -8.229  1.00  0.00
ATOM     84  O   ILE    12      31.662  80.419  -7.404  1.00  0.00
ATOM     85  CB  ILE    12      30.319  78.527  -9.554  1.00  0.00
ATOM     86  CG1 ILE    12      29.541  78.316 -10.851  1.00  0.00
ATOM     87  CG2 ILE    12      29.340  78.938  -8.455  1.00  0.00
ATOM     88  CD1 ILE    12      29.017  79.564 -11.495  1.00  0.00
ATOM     89  N   SER    13      32.998  78.699  -7.969  1.00  0.00
ATOM     90  CA  SER    13      33.584  78.718  -6.567  1.00  0.00
ATOM     91  C   SER    13      34.500  79.947  -6.402  1.00  0.00
ATOM     92  O   SER    13      34.590  80.605  -5.357  1.00  0.00
ATOM     93  CB  SER    13      34.319  77.401  -6.262  1.00  0.00
ATOM     94  OG  SER    13      35.472  77.252  -7.076  1.00  0.00
ATOM     95  N   ARG    14      35.168  80.255  -7.512  1.00  0.00
ATOM     96  CA  ARG    14      36.091  81.431  -7.460  1.00  0.00
ATOM     97  C   ARG    14      35.212  82.641  -7.385  1.00  0.00
ATOM     98  O   ARG    14      35.464  83.496  -6.546  1.00  0.00
ATOM     99  CB  ARG    14      37.121  81.356  -8.533  1.00  0.00
ATOM    100  CG  ARG    14      37.998  80.156  -8.363  1.00  0.00
ATOM    101  CD  ARG    14      39.108  80.253  -9.381  1.00  0.00
ATOM    102  NE  ARG    14      38.628  80.027 -10.727  1.00  0.00
ATOM    103  CZ  ARG    14      38.592  78.802 -11.240  1.00  0.00
ATOM    104  NH1 ARG    14      38.979  77.745 -10.539  1.00  0.00
ATOM    105  NH2 ARG    14      38.160  78.633 -12.479  1.00  0.00
ATOM    106  N   GLN    15      34.220  82.744  -8.264  1.00  0.00
ATOM    107  CA  GLN    15      33.247  83.808  -8.297  1.00  0.00
ATOM    108  C   GLN    15      32.635  84.121  -6.927  1.00  0.00
ATOM    109  O   GLN    15      32.791  85.240  -6.428  1.00  0.00
ATOM    110  CB  GLN    15      32.152  83.532  -9.319  1.00  0.00
ATOM    111  CG  GLN    15      32.664  83.275 -10.731  1.00  0.00
ATOM    112  CD  GLN    15      31.536  83.005 -11.700  1.00  0.00
ATOM    113  OE1 GLN    15      30.733  82.091 -11.502  1.00  0.00
ATOM    114  NE2 GLN    15      31.468  83.798 -12.754  1.00  0.00
ATOM    115  N   PHE    16      32.015  83.136  -6.293  1.00  0.00
ATOM    116  CA  PHE    16      31.440  83.285  -4.995  1.00  0.00
ATOM    117  C   PHE    16      32.331  83.798  -3.942  1.00  0.00
ATOM    118  O   PHE    16      31.988  84.774  -3.291  1.00  0.00
ATOM    119  CB  PHE    16      30.568  82.060  -4.712  1.00  0.00
ATOM    120  CG  PHE    16      29.343  82.029  -5.643  1.00  0.00
ATOM    121  CD1 PHE    16      28.198  82.721  -5.284  1.00  0.00
ATOM    122  CD2 PHE    16      29.372  81.342  -6.840  1.00  0.00
ATOM    123  CE1 PHE    16      27.081  82.721  -6.124  1.00  0.00
ATOM    124  CE2 PHE    16      28.263  81.349  -7.679  1.00  0.00
ATOM    125  CZ  PHE    16      27.103  82.028  -7.312  1.00  0.00
ATOM    126  N   SER    17      33.525  83.232  -3.782  1.00  0.00
ATOM    127  CA  SER    17      34.527  83.780  -2.832  1.00  0.00
ATOM    128  C   SER    17      34.760  85.284  -3.270  1.00  0.00
ATOM    129  O   SER    17      34.676  86.183  -2.443  1.00  0.00
ATOM    130  CB  SER    17      35.742  82.848  -2.717  1.00  0.00
ATOM    131  OG  SER    17      36.400  82.687  -3.956  1.00  0.00
ATOM    132  N   THR    18      35.167  85.472  -4.521  1.00  0.00
ATOM    133  CA  THR    18      35.400  86.737  -5.055  1.00  0.00
ATOM    134  C   THR    18      34.357  87.844  -4.994  1.00  0.00
ATOM    135  O   THR    18      34.674  89.026  -4.913  1.00  0.00
ATOM    136  CB  THR    18      35.663  86.662  -6.575  1.00  0.00
ATOM    137  OG1 THR    18      36.678  85.680  -6.809  1.00  0.00
ATOM    138  CG2 THR    18      36.092  88.006  -7.177  1.00  0.00
ATOM    139  N   GLY    19      33.103  87.452  -5.153  1.00  0.00
ATOM    140  CA  GLY    19      32.014  88.458  -5.130  1.00  0.00
ATOM    141  C   GLY    19      30.885  88.043  -6.057  1.00  0.00
ATOM    142  O   GLY    19      31.108  87.185  -6.909  1.00  0.00
ATOM    143  N   SER    20      29.649  88.401  -5.708  1.00  0.00
ATOM    144  CA  SER    20      28.469  88.049  -6.440  1.00  0.00
ATOM    145  C   SER    20      28.339  87.890  -7.891  1.00  0.00
ATOM    146  O   SER    20      28.260  88.991  -8.434  1.00  0.00
ATOM    147  CB  SER    20      27.352  88.946  -5.822  1.00  0.00
ATOM    148  OG  SER    20      26.182  88.684  -6.635  1.00  0.00
ATOM    149  N   LEU    21      28.338  86.750  -8.590  1.00  0.00
ATOM    150  CA  LEU    21      28.262  87.367 -10.171  1.00  0.00
ATOM    151  C   LEU    21      26.867  86.848 -10.793  1.00  0.00
ATOM    152  O   LEU    21      26.208  85.961 -10.251  1.00  0.00
ATOM    153  CB  LEU    21      29.480  86.761 -10.887  1.00  0.00
ATOM    154  CG  LEU    21      30.877  87.104 -10.355  1.00  0.00
ATOM    155  CD1 LEU    21      31.919  86.511 -11.275  1.00  0.00
ATOM    156  CD2 LEU    21      31.072  88.606 -10.237  1.00  0.00
ATOM    157  N   ARG    22      26.468  87.438 -11.916  1.00  0.00
ATOM    158  CA  ARG    22      25.255  87.070 -12.477  1.00  0.00
ATOM    159  C   ARG    22      25.096  85.983 -13.437  1.00  0.00
ATOM    160  O   ARG    22      24.239  85.114 -13.230  1.00  0.00
ATOM    161  CB  ARG    22      24.133  88.101 -12.551  1.00  0.00
ATOM    162  CG  ARG    22      22.815  87.513 -13.076  1.00  0.00
ATOM    163  CD  ARG    22      21.590  88.235 -12.530  1.00  0.00
ATOM    164  NE  ARG    22      21.551  89.637 -12.933  1.00  0.00
ATOM    165  CZ  ARG    22      20.549  90.467 -12.672  1.00  0.00
ATOM    166  NH1 ARG    22      19.484  90.052 -12.005  1.00  0.00
ATOM    167  NH2 ARG    22      20.630  91.728 -13.068  1.00  0.00
ATOM    168  N   ARG    23      25.937  85.943 -14.464  1.00  0.00
ATOM    169  CA  ARG    23      25.988  84.853 -15.474  1.00  0.00
ATOM    170  C   ARG    23      26.645  83.623 -14.676  1.00  0.00
ATOM    171  O   ARG    23      26.902  83.655 -13.469  1.00  0.00
ATOM    172  CB  ARG    23      26.498  85.308 -16.818  1.00  0.00
ATOM    173  CG  ARG    23      25.542  86.135 -17.629  1.00  0.00
ATOM    174  CD  ARG    23      26.225  86.381 -18.947  1.00  0.00
ATOM    175  NE  ARG    23      25.309  86.737 -20.018  1.00  0.00
ATOM    176  CZ  ARG    23      25.487  86.355 -21.279  1.00  0.00
ATOM    177  NH1 ARG    23      26.551  85.610 -21.602  1.00  0.00
ATOM    178  NH2 ARG    23      24.601  86.708 -22.217  1.00  0.00
ATOM    179  N   THR    24      26.820  82.535 -15.407  1.00  0.00
ATOM    180  CA  THR    24      27.346  81.399 -14.655  1.00  0.00
ATOM    181  C   THR    24      26.143  80.628 -14.178  1.00  0.00
ATOM    182  O   THR    24      25.972  79.504 -14.642  1.00  0.00
ATOM    183  CB  THR    24      28.499  81.067 -13.695  1.00  0.00
ATOM    184  OG1 THR    24      29.661  81.805 -14.092  1.00  0.00
ATOM    185  CG2 THR    24      28.825  79.576 -13.743  1.00  0.00
ATOM    186  N   LEU    25      25.275  81.210 -13.360  1.00  0.00
ATOM    187  CA  LEU    25      24.061  80.694 -12.880  1.00  0.00
ATOM    188  C   LEU    25      23.134  80.508 -14.171  1.00  0.00
ATOM    189  O   LEU    25      22.647  79.455 -14.553  1.00  0.00
ATOM    190  CB  LEU    25      23.577  81.505 -11.692  1.00  0.00
ATOM    191  CG  LEU    25      24.192  81.440 -10.346  1.00  0.00
ATOM    192  CD1 LEU    25      23.294  82.177  -9.308  1.00  0.00
ATOM    193  CD2 LEU    25      24.329  79.965  -9.964  1.00  0.00
ATOM    194  N   SER    26      22.852  81.684 -14.734  1.00  0.00
ATOM    195  CA  SER    26      21.957  81.646 -15.899  1.00  0.00
ATOM    196  C   SER    26      22.429  80.916 -17.131  1.00  0.00
ATOM    197  O   SER    26      21.712  80.728 -18.116  1.00  0.00
ATOM    198  CB  SER    26      21.897  83.021 -16.563  1.00  0.00
ATOM    199  OG  SER    26      21.378  83.995 -15.678  1.00  0.00
ATOM    200  N   ARG    27      23.659  80.430 -17.046  1.00  0.00
ATOM    201  CA  ARG    27      24.223  79.682 -18.231  1.00  0.00
ATOM    202  C   ARG    27      24.192  78.179 -18.012  1.00  0.00
ATOM    203  O   ARG    27      24.856  77.409 -18.676  1.00  0.00
ATOM    204  CB  ARG    27      25.631  80.182 -18.567  1.00  0.00
ATOM    205  CG  ARG    27      25.736  81.674 -18.829  1.00  0.00
ATOM    206  CD  ARG    27      27.189  82.124 -18.756  1.00  0.00
ATOM    207  NE  ARG    27      27.851  81.606 -17.558  1.00  0.00
ATOM    208  CZ  ARG    27      29.095  81.141 -17.528  1.00  0.00
ATOM    209  NH1 ARG    27      29.832  81.127 -18.632  1.00  0.00
ATOM    210  NH2 ARG    27      29.604  80.685 -16.391  1.00  0.00
ATOM    211  N   GLN    28      23.446  77.755 -17.030  1.00  0.00
ATOM    212  CA  GLN    28      23.398  76.324 -16.656  1.00  0.00
ATOM    213  C   GLN    28      24.182  75.746 -15.481  1.00  0.00
ATOM    214  O   GLN    28      24.308  74.529 -15.299  1.00  0.00
ATOM    215  CB  GLN    28      23.550  75.408 -17.887  1.00  0.00
ATOM    216  CG  GLN    28      22.524  75.682 -18.986  1.00  0.00
ATOM    217  CD  GLN    28      22.632  74.743 -20.172  1.00  0.00
ATOM    218  OE1 GLN    28      23.713  74.259 -20.506  1.00  0.00
ATOM    219  NE2 GLN    28      21.509  74.491 -20.823  1.00  0.00
ATOM    220  N   PHE    29      24.733  76.665 -14.671  1.00  0.00
ATOM    221  CA  PHE    29      25.422  76.371 -13.440  1.00  0.00
ATOM    222  C   PHE    29      24.638  75.821 -12.179  1.00  0.00
ATOM    223  O   PHE    29      23.541  76.194 -11.765  1.00  0.00
ATOM    224  CB  PHE    29      25.991  77.649 -12.810  1.00  0.00
ATOM    225  CG  PHE    29      27.030  78.389 -13.634  1.00  0.00
ATOM    226  CD1 PHE    29      27.690  77.835 -14.713  1.00  0.00
ATOM    227  CD2 PHE    29      27.345  79.694 -13.272  1.00  0.00
ATOM    228  CE1 PHE    29      28.652  78.526 -15.417  1.00  0.00
ATOM    229  CE2 PHE    29      28.290  80.410 -13.970  1.00  0.00
ATOM    230  CZ  PHE    29      28.933  79.827 -15.044  1.00  0.00
ATOM    231  N   THR    30      25.296  74.797 -11.644  1.00  0.00
ATOM    232  CA  THR    30      24.898  74.060 -10.470  1.00  0.00
ATOM    233  C   THR    30      25.932  74.510  -9.136  1.00  0.00
ATOM    234  O   THR    30      27.120  74.194  -9.004  1.00  0.00
ATOM    235  CB  THR    30      24.803  72.521 -10.590  1.00  0.00
ATOM    236  OG1 THR    30      23.931  72.173 -11.672  1.00  0.00
ATOM    237  CG2 THR    30      24.267  71.905  -9.278  1.00  0.00
ATOM    238  N   ARG    31      25.247  75.156  -8.200  1.00  0.00
ATOM    239  CA  ARG    31      25.817  75.475  -7.065  1.00  0.00
ATOM    240  C   ARG    31      26.319  74.298  -6.252  1.00  0.00
ATOM    241  O   ARG    31      27.422  74.351  -5.715  1.00  0.00
ATOM    242  CB  ARG    31      24.985  76.562  -6.388  1.00  0.00
ATOM    243  CG  ARG    31      24.774  77.790  -7.249  1.00  0.00
ATOM    244  CD  ARG    31      23.933  78.819  -6.520  1.00  0.00
ATOM    245  NE  ARG    31      22.516  78.711  -6.851  1.00  0.00
ATOM    246  CZ  ARG    31      21.531  79.150  -6.073  1.00  0.00
ATOM    247  NH1 ARG    31      21.782  79.505  -4.817  1.00  0.00
ATOM    248  NH2 ARG    31      20.280  79.145  -6.524  1.00  0.00
ATOM    249  N   GLN    32      25.543  73.223  -6.212  1.00  0.00
ATOM    250  CA  GLN    32      25.895  72.017  -5.491  1.00  0.00
ATOM    251  C   GLN    32      26.478  71.046  -6.404  1.00  0.00
ATOM    252  O   GLN    32      25.894  70.017  -6.733  1.00  0.00
ATOM    253  CB  GLN    32      24.687  71.039  -5.494  1.00  0.00
ATOM    254  CG  GLN    32      23.440  71.770  -4.883  1.00  0.00
ATOM    255  CD  GLN    32      22.357  70.731  -4.675  1.00  0.00
ATOM    256  OE1 GLN    32      21.650  70.359  -5.596  1.00  0.00
ATOM    257  NE2 GLN    32      22.296  70.149  -3.453  1.00  0.00
ATOM    258  N   ALA    33      27.714  71.357  -6.784  1.00  0.00
ATOM    259  CA  ALA    33      28.509  70.461  -7.766  1.00  0.00
ATOM    260  C   ALA    33      29.519  69.864  -6.782  1.00  0.00
ATOM    261  O   ALA    33      30.074  70.603  -5.947  1.00  0.00
ATOM    262  CB  ALA    33      29.231  71.150  -8.924  1.00  0.00
ATOM    263  N   SER    34      29.835  68.581  -6.910  1.00  0.00
ATOM    264  CA  SER    34      30.870  68.024  -6.055  1.00  0.00
ATOM    265  C   SER    34      29.791  67.197  -5.468  1.00  0.00
ATOM    266  O   SER    34      29.206  67.789  -4.559  1.00  0.00
ATOM    267  CB  SER    34      31.730  68.302  -4.813  1.00  0.00
ATOM    268  OG  SER    34      30.971  68.046  -3.628  1.00  0.00
ATOM    269  N   HIS    35      29.346  66.057  -5.972  1.00  0.00
ATOM    270  CA  HIS    35      28.256  65.423  -5.139  1.00  0.00
ATOM    271  C   HIS    35      29.011  64.848  -3.852  1.00  0.00
ATOM    272  O   HIS    35      28.576  64.798  -2.710  1.00  0.00
ATOM    273  CB  HIS    35      27.574  64.996  -6.445  1.00  0.00
ATOM    274  CG  HIS    35      26.750  66.081  -7.054  1.00  0.00
ATOM    275  ND1 HIS    35      27.231  66.947  -8.005  1.00  0.00
ATOM    276  CD2 HIS    35      25.490  66.502  -6.765  1.00  0.00
ATOM    277  CE1 HIS    35      26.294  67.828  -8.317  1.00  0.00
ATOM    278  NE2 HIS    35      25.233  67.584  -7.572  1.00  0.00
ATOM    279  N   ASP    36      30.175  64.300  -4.243  1.00  0.00
ATOM    280  CA  ASP    36      30.918  63.698  -3.050  1.00  0.00
ATOM    281  C   ASP    36      32.534  64.568  -4.309  1.00  0.00
ATOM    282  O   ASP    36      32.392  64.564  -5.535  1.00  0.00
ATOM    283  CB  ASP    36      30.698  62.204  -2.934  1.00  0.00
ATOM    284  CG  ASP    36      31.498  61.532  -1.840  1.00  0.00
ATOM    285  OD1 ASP    36      32.225  62.195  -1.063  1.00  0.00
ATOM    286  OD2 ASP    36      31.474  60.265  -1.838  1.00  0.00
ATOM    287  N   PRO    37      33.705  64.927  -3.728  1.00  0.00
ATOM    288  CA  PRO    37      34.232  65.467  -2.476  1.00  0.00
ATOM    289  C   PRO    37      34.377  65.637  -0.901  1.00  0.00
ATOM    290  O   PRO    37      35.337  66.124  -0.316  1.00  0.00
ATOM    291  CB  PRO    37      34.562  66.569  -3.471  1.00  0.00
ATOM    292  CG  PRO    37      35.957  66.961  -3.142  1.00  0.00
ATOM    293  CD  PRO    37      36.095  66.809  -1.669  1.00  0.00
ATOM    294  N   ARG    38      33.168  65.418  -0.340  1.00  0.00
ATOM    295  CA  ARG    38      32.367  66.507   0.666  1.00  0.00
ATOM    296  C   ARG    38      33.560  67.521   0.236  1.00  0.00
ATOM    297  O   ARG    38      34.734  67.312   0.553  1.00  0.00
ATOM    298  CB  ARG    38      33.447  66.442   1.752  1.00  0.00
ATOM    299  CG  ARG    38      33.313  65.243   2.671  1.00  0.00
ATOM    300  CD  ARG    38      34.061  64.044   2.149  1.00  0.00
ATOM    301  NE  ARG    38      35.329  63.879   2.855  1.00  0.00
ATOM    302  CZ  ARG    38      36.509  63.705   2.265  1.00  0.00
ATOM    303  NH1 ARG    38      36.603  63.671   0.941  1.00  0.00
ATOM    304  NH2 ARG    38      37.600  63.565   3.007  1.00  0.00
ATOM    305  N   ARG    39      33.123  68.709  -0.144  1.00  0.00
ATOM    306  CA  ARG    39      34.291  69.699  -0.068  1.00  0.00
ATOM    307  C   ARG    39      33.407  71.022  -0.008  1.00  0.00
ATOM    308  O   ARG    39      32.185  71.001   0.132  1.00  0.00
ATOM    309  CB  ARG    39      35.350  69.565  -1.181  1.00  0.00
ATOM    310  CG  ARG    39      36.339  68.441  -1.021  1.00  0.00
ATOM    311  CD  ARG    39      37.418  68.509  -2.087  1.00  0.00
ATOM    312  NE  ARG    39      38.387  69.557  -1.779  1.00  0.00
ATOM    313  CZ  ARG    39      39.453  69.820  -2.520  1.00  0.00
ATOM    314  NH1 ARG    39      39.692  69.095  -3.594  1.00  0.00
ATOM    315  NH2 ARG    39      40.291  70.776  -2.172  1.00  0.00
ATOM    316  N   ASN    40      34.118  72.147   0.084  1.00  0.00
ATOM    317  CA  ASN    40      33.483  73.403   0.181  1.00  0.00
ATOM    318  C   ASN    40      32.850  73.831  -1.206  1.00  0.00
ATOM    319  O   ASN    40      33.443  73.844  -2.282  1.00  0.00
ATOM    320  CB  ASN    40      34.574  74.446   0.473  1.00  0.00
ATOM    321  CG  ASN    40      34.017  75.842   0.711  1.00  0.00
ATOM    322  OD1 ASN    40      34.055  76.690  -0.173  1.00  0.00
ATOM    323  ND2 ASN    40      33.524  76.096   1.921  1.00  0.00
ATOM    324  N   ASN    41      31.545  74.059  -1.097  1.00  0.00
ATOM    325  CA  ASN    41      30.640  74.522  -2.076  1.00  0.00
ATOM    326  C   ASN    41      30.893  76.051  -2.116  1.00  0.00
ATOM    327  O   ASN    41      31.468  76.669  -1.228  1.00  0.00
ATOM    328  CB  ASN    41      29.294  73.803  -1.969  1.00  0.00
ATOM    329  CG  ASN    41      29.403  72.323  -2.262  1.00  0.00
ATOM    330  OD1 ASN    41      30.243  71.902  -3.047  1.00  0.00
ATOM    331  ND2 ASN    41      28.553  71.528  -1.627  1.00  0.00
ATOM    332  N   MET    42      30.323  76.612  -3.203  1.00  0.00
ATOM    333  CA  MET    42      30.460  78.023  -3.541  1.00  0.00
ATOM    334  C   MET    42      29.642  78.816  -2.510  1.00  0.00
ATOM    335  O   MET    42      29.879  80.002  -2.266  1.00  0.00
ATOM    336  CB  MET    42      30.613  78.341  -5.029  1.00  0.00
ATOM    337  CG  MET    42      31.943  77.855  -5.606  1.00  0.00
ATOM    338  SD  MET    42      33.402  78.561  -4.776  1.00  0.00
ATOM    339  CE  MET    42      33.767  77.290  -3.530  1.00  0.00
ATOM    340  N   ARG    43      28.692  78.119  -1.893  1.00  0.00
ATOM    341  CA  ARG    43      27.846  78.630  -0.850  1.00  0.00
ATOM    342  C   ARG    43      28.739  78.801   0.459  1.00  0.00
ATOM    343  O   ARG    43      28.583  79.748   1.222  1.00  0.00
ATOM    344  CB  ARG    43      26.459  77.983  -0.941  1.00  0.00
ATOM    345  CG  ARG    43      25.880  77.943  -2.358  1.00  0.00
ATOM    346  CD  ARG    43      24.527  77.243  -2.411  1.00  0.00
ATOM    347  NE  ARG    43      23.447  78.088  -1.898  1.00  0.00
ATOM    348  CZ  ARG    43      22.825  77.907  -0.732  1.00  0.00
ATOM    349  NH1 ARG    43      23.161  76.897   0.065  1.00  0.00
ATOM    350  NH2 ARG    43      21.894  78.765  -0.338  1.00  0.00
ATOM    351  N   PHE    44      29.656  77.861   0.679  1.00  0.00
ATOM    352  CA  PHE    44      30.489  77.958   1.795  1.00  0.00
ATOM    353  C   PHE    44      31.407  79.127   1.591  1.00  0.00
ATOM    354  O   PHE    44      31.486  80.057   2.407  1.00  0.00
ATOM    355  CB  PHE    44      31.214  76.615   2.002  1.00  0.00
ATOM    356  CG  PHE    44      31.589  76.332   3.439  1.00  0.00
ATOM    357  CD1 PHE    44      32.501  77.135   4.108  1.00  0.00
ATOM    358  CD2 PHE    44      31.000  75.282   4.132  1.00  0.00
ATOM    359  CE1 PHE    44      32.816  76.901   5.447  1.00  0.00
ATOM    360  CE2 PHE    44      31.313  75.042   5.465  1.00  0.00
ATOM    361  CZ  PHE    44      32.220  75.855   6.125  1.00  0.00
ATOM    362  N   SER    45      32.065  79.121   0.433  1.00  0.00
ATOM    363  CA  SER    45      32.990  80.266   0.103  1.00  0.00
ATOM    364  C   SER    45      32.194  81.613   0.280  1.00  0.00
ATOM    365  O   SER    45      32.662  82.488   1.003  1.00  0.00
ATOM    366  CB  SER    45      33.449  80.146  -1.366  1.00  0.00
ATOM    367  OG  SER    45      34.160  78.947  -1.563  1.00  0.00
ATOM    368  N   PHE    46      31.020  81.757  -0.334  1.00  0.00
ATOM    369  CA  PHE    46      30.220  82.852  -0.164  1.00  0.00
ATOM    370  C   PHE    46      29.975  83.325   1.287  1.00  0.00
ATOM    371  O   PHE    46      29.894  84.511   1.579  1.00  0.00
ATOM    372  CB  PHE    46      28.872  82.641  -0.879  1.00  0.00
ATOM    373  CG  PHE    46      28.300  83.895  -1.498  1.00  0.00
ATOM    374  CD1 PHE    46      27.919  84.969  -0.708  1.00  0.00
ATOM    375  CD2 PHE    46      28.177  84.014  -2.876  1.00  0.00
ATOM    376  CE1 PHE    46      27.430  86.144  -1.281  1.00  0.00
ATOM    377  CE2 PHE    46      27.688  85.179  -3.453  1.00  0.00
ATOM    378  CZ  PHE    46      27.316  86.247  -2.653  1.00  0.00
ATOM    379  N   GLY    47      29.763  82.340   2.153  1.00  0.00
ATOM    380  CA  GLY    47      29.504  82.631   3.562  1.00  0.00
ATOM    381  C   GLY    47      30.822  83.195   4.205  1.00  0.00
ATOM    382  O   GLY    47      30.933  84.180   4.933  1.00  0.00
ATOM    383  N   ARG    48      31.838  82.371   3.947  1.00  0.00
ATOM    384  CA  ARG    48      33.115  82.736   4.738  1.00  0.00
ATOM    385  C   ARG    48      33.520  84.222   4.417  1.00  0.00
ATOM    386  O   ARG    48      33.822  85.023   5.296  1.00  0.00
ATOM    387  CB  ARG    48      34.144  81.593   4.733  1.00  0.00
ATOM    388  CG  ARG    48      34.613  81.104   3.394  1.00  0.00
ATOM    389  CD  ARG    48      35.548  79.900   3.556  1.00  0.00
ATOM    390  NE  ARG    48      36.753  80.228   4.321  1.00  0.00
ATOM    391  CZ  ARG    48      37.778  79.395   4.522  1.00  0.00
ATOM    392  NH1 ARG    48      37.762  78.167   4.020  1.00  0.00
ATOM    393  NH2 ARG    48      38.828  79.799   5.228  1.00  0.00
ATOM    394  N   GLN    49      33.492  84.563   3.130  1.00  0.00
ATOM    395  CA  GLN    49      33.816  85.909   2.768  1.00  0.00
ATOM    396  C   GLN    49      32.791  86.954   3.079  1.00  0.00
ATOM    397  O   GLN    49      33.043  88.134   2.766  1.00  0.00
ATOM    398  CB  GLN    49      34.338  85.905   1.320  1.00  0.00
ATOM    399  CG  GLN    49      33.372  85.394   0.271  1.00  0.00
ATOM    400  CD  GLN    49      34.050  85.098  -1.063  1.00  0.00
ATOM    401  OE1 GLN    49      33.467  85.314  -2.129  1.00  0.00
ATOM    402  NE2 GLN    49      35.279  84.589  -1.008  1.00  0.00
ATOM    403  N   SER    50      31.706  86.548   3.737  1.00  0.00
ATOM    404  CA  SER    50      30.691  87.594   4.124  1.00  0.00
ATOM    405  C   SER    50      30.083  88.378   2.939  1.00  0.00
ATOM    406  O   SER    50      29.568  89.492   2.964  1.00  0.00
ATOM    407  CB  SER    50      31.285  88.702   5.005  1.00  0.00
ATOM    408  OG  SER    50      31.759  88.180   6.233  1.00  0.00
ATOM    409  N   SER    51      30.058  87.631   1.844  1.00  0.00
ATOM    410  CA  SER    51      29.191  87.966   0.653  1.00  0.00
ATOM    411  C   SER    51      27.612  87.284   0.650  1.00  0.00
ATOM    412  O   SER    51      27.151  86.286   0.081  1.00  0.00
ATOM    413  CB  SER    51      29.579  86.883  -0.368  1.00  0.00
ATOM    414  OG  SER    51      28.861  85.700  -0.063  1.00  0.00
ATOM    415  N   LEU    52      26.826  88.165   1.272  1.00  0.00
ATOM    416  CA  LEU    52      25.495  88.254   1.487  1.00  0.00
ATOM    417  C   LEU    52      24.594  88.207   0.204  1.00  0.00
ATOM    418  O   LEU    52      23.636  87.454   0.119  1.00  0.00
ATOM    419  CB  LEU    52      25.152  88.942   2.815  1.00  0.00
ATOM    420  CG  LEU    52      26.107  88.635   3.989  1.00  0.00
ATOM    421  CD1 LEU    52      25.663  89.390   5.226  1.00  0.00
ATOM    422  CD2 LEU    52      26.156  87.120   4.251  1.00  0.00
ATOM    423  N   ASP    53      24.863  89.097  -0.746  1.00  0.00
ATOM    424  CA  ASP    53      24.126  89.076  -1.961  1.00  0.00
ATOM    425  C   ASP    53      24.459  87.835  -2.784  1.00  0.00
ATOM    426  O   ASP    53      23.557  87.224  -3.346  1.00  0.00
ATOM    427  CB  ASP    53      24.364  90.441  -2.624  1.00  0.00
ATOM    428  CG  ASP    53      23.558  90.633  -3.896  1.00  0.00
ATOM    429  OD1 ASP    53      24.038  90.227  -4.979  1.00  0.00
ATOM    430  OD2 ASP    53      22.445  91.197  -3.814  1.00  0.00
ATOM    431  N   PRO    54      25.721  87.410  -2.809  1.00  0.00
ATOM    432  CA  PRO    54      26.107  86.216  -3.491  1.00  0.00
ATOM    433  C   PRO    54      25.369  85.021  -2.872  1.00  0.00
ATOM    434  O   PRO    54      24.806  84.204  -3.585  1.00  0.00
ATOM    435  CB  PRO    54      27.578  86.074  -3.276  1.00  0.00
ATOM    436  CG  PRO    54      28.115  87.447  -3.242  1.00  0.00
ATOM    437  CD  PRO    54      27.009  88.138  -2.487  1.00  0.00
ATOM    438  N   ILE    55      25.344  84.949  -1.559  1.00  0.00
ATOM    439  CA  ILE    55      24.594  83.916  -0.871  1.00  0.00
ATOM    440  C   ILE    55      23.126  83.992  -1.152  1.00  0.00
ATOM    441  O   ILE    55      22.566  82.975  -1.548  1.00  0.00
ATOM    442  CB  ILE    55      24.840  84.028   0.646  1.00  0.00
ATOM    443  CG1 ILE    55      26.303  83.671   0.947  1.00  0.00
ATOM    444  CG2 ILE    55      23.879  83.122   1.419  1.00  0.00
ATOM    445  CD1 ILE    55      26.698  83.883   2.389  1.00  0.00
ATOM    446  N   ARG    56      22.497  85.164  -1.085  1.00  0.00
ATOM    447  CA  ARG    56      21.132  85.365  -1.464  1.00  0.00
ATOM    448  C   ARG    56      20.918  84.563  -2.855  1.00  0.00
ATOM    449  O   ARG    56      20.098  83.658  -2.973  1.00  0.00
ATOM    450  CB  ARG    56      20.711  86.815  -1.241  1.00  0.00
ATOM    451  CG  ARG    56      20.666  87.176   0.234  1.00  0.00
ATOM    452  CD  ARG    56      19.812  88.394   0.502  1.00  0.00
ATOM    453  NE  ARG    56      20.578  89.638   0.489  1.00  0.00
ATOM    454  CZ  ARG    56      20.082  90.811   0.106  1.00  0.00
ATOM    455  NH1 ARG    56      18.825  90.899  -0.309  1.00  0.00
ATOM    456  NH2 ARG    56      20.822  91.909   0.202  1.00  0.00
ATOM    457  N   ARG    57      21.675  84.986  -3.859  1.00  0.00
ATOM    458  CA  ARG    57      21.587  84.409  -5.113  1.00  0.00
ATOM    459  C   ARG    57      21.729  82.978  -5.186  1.00  0.00
ATOM    460  O   ARG    57      20.817  82.282  -5.648  1.00  0.00
ATOM    461  CB  ARG    57      22.571  85.124  -6.037  1.00  0.00
ATOM    462  CG  ARG    57      22.077  85.277  -7.452  1.00  0.00
ATOM    463  CD  ARG    57      22.923  86.275  -8.215  1.00  0.00
ATOM    464  NE  ARG    57      22.125  87.037  -9.173  1.00  0.00
ATOM    465  CZ  ARG    57      21.370  88.085  -8.852  1.00  0.00
ATOM    466  NH1 ARG    57      21.314  88.504  -7.593  1.00  0.00
ATOM    467  NH2 ARG    57      20.659  88.707  -9.786  1.00  0.00
ATOM    468  N   SER    58      22.855  82.463  -4.695  1.00  0.00
ATOM    469  CA  SER    58      23.117  80.958  -4.669  1.00  0.00
ATOM    470  C   SER    58      21.882  80.197  -4.107  1.00  0.00
ATOM    471  O   SER    58      21.409  79.214  -4.695  1.00  0.00
ATOM    472  CB  SER    58      24.451  80.733  -3.882  1.00  0.00
ATOM    473  OG  SER    58      24.141  80.873  -2.477  1.00  0.00
ATOM    474  N   PRO    59      21.365  80.687  -2.982  1.00  0.00
ATOM    475  CA  PRO    59      20.199  80.090  -2.395  1.00  0.00
ATOM    476  C   PRO    59      18.971  80.183  -3.218  1.00  0.00
ATOM    477  O   PRO    59      18.183  79.224  -3.186  1.00  0.00
ATOM    478  CB  PRO    59      19.976  80.801  -1.065  1.00  0.00
ATOM    479  CG  PRO    59      21.374  81.170  -0.606  1.00  0.00
ATOM    480  CD  PRO    59      22.100  81.550  -1.875  1.00  0.00
ATOM    481  N   ASP    60      18.816  81.234  -4.026  1.00  0.00
ATOM    482  CA  ASP    60      17.712  81.444  -4.928  1.00  0.00
ATOM    483  C   ASP    60      17.788  80.288  -5.918  1.00  0.00
ATOM    484  O   ASP    60      16.775  79.604  -6.040  1.00  0.00
ATOM    485  CB  ASP    60      17.767  82.837  -5.567  1.00  0.00
ATOM    486  CG  ASP    60      17.386  83.948  -4.608  1.00  0.00
ATOM    487  OD1 ASP    60      16.836  83.662  -3.522  1.00  0.00
ATOM    488  OD2 ASP    60      17.635  85.124  -4.956  1.00  0.00
ATOM    489  N   GLY    61      18.931  80.010  -6.553  1.00  0.00
ATOM    490  CA  GLY    61      19.112  78.960  -7.440  1.00  0.00
ATOM    491  C   GLY    61      19.629  77.712  -6.727  1.00  0.00
ATOM    492  O   GLY    61      20.840  77.474  -6.703  1.00  0.00
ATOM    493  N   SER    62      18.731  76.938  -6.132  1.00  0.00
ATOM    494  CA  SER    62      19.100  75.751  -5.406  1.00  0.00
ATOM    495  C   SER    62      20.501  75.506  -4.924  1.00  0.00
ATOM    496  O   SER    62      21.287  74.874  -5.636  1.00  0.00
ATOM    497  CB  SER    62      18.656  74.656  -6.383  1.00  0.00
ATOM    498  OG  SER    62      17.334  74.890  -6.838  1.00  0.00
ATOM    499  N   ASN    63      20.833  76.004  -3.746  1.00  0.00
ATOM    500  CA  ASN    63      22.212  75.827  -3.226  1.00  0.00
ATOM    501  C   ASN    63      21.736  75.362  -1.889  1.00  0.00
ATOM    502  O   ASN    63      20.956  76.022  -1.195  1.00  0.00
ATOM    503  CB  ASN    63      23.013  77.133  -3.260  1.00  0.00
ATOM    504  CG  ASN    63      24.408  76.979  -2.671  1.00  0.00
ATOM    505  OD1 ASN    63      24.863  75.863  -2.417  1.00  0.00
ATOM    506  ND2 ASN    63      25.094  78.097  -2.462  1.00  0.00
ATOM    507  N   GLY    64      22.197  74.165  -1.532  1.00  0.00
ATOM    508  CA  GLY    64      21.968  73.419  -0.296  1.00  0.00
ATOM    509  C   GLY    64      22.416  74.169   0.915  1.00  0.00
ATOM    510  O   GLY    64      23.624  74.267   1.065  1.00  0.00
ATOM    511  N   PRO    65      21.552  74.571   1.839  1.00  0.00
ATOM    512  CA  PRO    65      22.084  75.294   3.007  1.00  0.00
ATOM    513  C   PRO    65      22.944  74.347   3.858  1.00  0.00
ATOM    514  O   PRO    65      24.112  74.669   4.155  1.00  0.00
ATOM    515  CB  PRO    65      20.741  75.798   3.620  1.00  0.00
ATOM    516  CG  PRO    65      19.876  75.957   2.439  1.00  0.00
ATOM    517  CD  PRO    65      20.299  74.888   1.428  1.00  0.00
ATOM    518  N   GLN    66      22.415  73.212   4.263  1.00  0.00
ATOM    519  CA  GLN    66      23.092  72.241   5.032  1.00  0.00
ATOM    520  C   GLN    66      23.993  71.399   4.293  1.00  0.00
ATOM    521  O   GLN    66      23.856  70.176   4.340  1.00  0.00
ATOM    522  CB  GLN    66      22.169  71.024   5.273  1.00  0.00
ATOM    523  CG  GLN    66      22.563  70.091   6.425  1.00  0.00
ATOM    524  CD  GLN    66      21.680  68.824   6.508  1.00  0.00
ATOM    525  OE1 GLN    66      21.272  68.275   5.483  1.00  0.00
ATOM    526  NE2 GLN    66      21.412  68.347   7.733  1.00  0.00
ATOM    527  N   LEU    67      24.915  71.990   3.537  1.00  0.00
ATOM    528  CA  LEU    67      25.760  70.923   2.667  1.00  0.00
ATOM    529  C   LEU    67      27.055  71.013   3.563  1.00  0.00
ATOM    530  O   LEU    67      27.525  72.091   3.928  1.00  0.00
ATOM    531  CB  LEU    67      26.139  71.494   1.305  1.00  0.00
ATOM    532  CG  LEU    67      27.575  71.543   0.804  1.00  0.00
ATOM    533  CD1 LEU    67      28.035  70.149   0.392  1.00  0.00
ATOM    534  CD2 LEU    67      27.722  72.463  -0.395  1.00  0.00
ATOM    535  N   ALA    68      27.587  69.837   3.884  1.00  0.00
ATOM    536  CA  ALA    68      28.757  69.684   4.649  1.00  0.00
ATOM    537  C   ALA    68      30.227  69.564   4.045  1.00  0.00
ATOM    538  O   ALA    68      30.430  68.753   3.141  1.00  0.00
ATOM    539  CB  ALA    68      28.403  68.483   5.522  1.00  0.00
ATOM    540  N   VAL    69      31.183  70.342   4.539  1.00  0.00
ATOM    541  CA  VAL    69      32.486  70.069   4.026  1.00  0.00
ATOM    542  C   VAL    69      33.256  68.758   4.406  1.00  0.00
ATOM    543  O   VAL    69      32.687  67.731   4.768  1.00  0.00
ATOM    544  CB  VAL    69      33.040  71.510   3.909  1.00  0.00
ATOM    545  CG1 VAL    69      34.436  71.496   3.325  1.00  0.00
ATOM    546  CG2 VAL    69      32.131  72.352   3.043  1.00  0.00
ATOM    547  N   PRO    70      34.575  68.863   4.418  1.00  0.00
ATOM    548  CA  PRO    70      35.296  67.640   4.834  1.00  0.00
ATOM    549  C   PRO    70      35.042  67.430   6.427  1.00  0.00
ATOM    550  O   PRO    70      34.668  66.381   6.963  1.00  0.00
ATOM    551  CB  PRO    70      36.710  67.929   4.339  1.00  0.00
ATOM    552  CG  PRO    70      36.716  69.329   3.833  1.00  0.00
ATOM    553  CD  PRO    70      35.307  69.777   3.629  1.00  0.00
ATOM    554  N   ASP    71      35.352  68.522   7.120  1.00  0.00
ATOM    555  CA  ASP    71      35.236  68.423   8.553  1.00  0.00
ATOM    556  C   ASP    71      33.796  68.364   9.041  1.00  0.00
ATOM    557  O   ASP    71      33.540  68.278  10.238  1.00  0.00
ATOM    558  CB  ASP    71      35.683  69.749   9.172  1.00  0.00
ATOM    559  CG  ASP    71      37.188  70.001   9.018  1.00  0.00
ATOM    560  OD1 ASP    71      37.947  69.051   8.715  1.00  0.00
ATOM    561  OD2 ASP    71      37.616  71.164   9.211  1.00  0.00
ATOM    562  N   ASN    72      32.858  68.411   8.100  1.00  0.00
ATOM    563  CA  ASN    72      31.438  68.346   8.495  1.00  0.00
ATOM    564  C   ASN    72      30.808  69.673   8.793  1.00  0.00
ATOM    565  O   ASN    72      29.599  69.688   9.110  1.00  0.00
ATOM    566  CB  ASN    72      31.173  67.218   9.483  1.00  0.00
ATOM    567  CG  ASN    72      29.794  66.631   9.340  1.00  0.00
ATOM    568  OD1 ASN    72      29.174  66.708   8.282  1.00  0.00
ATOM    569  ND2 ASN    72      29.292  65.978  10.371  1.00  0.00
ATOM    570  N   LEU    73      31.586  70.693   8.695  1.00  0.00
ATOM    571  CA  LEU    73      31.237  72.135   8.663  1.00  0.00
ATOM    572  C   LEU    73      29.806  72.870   8.655  1.00  0.00
ATOM    573  O   LEU    73      28.996  73.166   9.545  1.00  0.00
ATOM    574  CB  LEU    73      32.492  73.031   8.591  1.00  0.00
ATOM    575  CG  LEU    73      33.628  72.708   9.572  1.00  0.00
ATOM    576  CD1 LEU    73      34.824  73.591   9.323  1.00  0.00
ATOM    577  CD2 LEU    73      33.109  72.857  11.001  1.00  0.00
ATOM    578  N   ASP    74      29.613  73.178   7.377  1.00  0.00
ATOM    579  CA  ASP    74      28.135  73.700   7.120  1.00  0.00
ATOM    580  C   ASP    74      28.073  74.484   5.786  1.00  0.00
ATOM    581  O   ASP    74      28.704  75.531   5.606  1.00  0.00
ATOM    582  CB  ASP    74      27.563  74.744   8.116  1.00  0.00
ATOM    583  CG  ASP    74      28.296  76.123   8.098  1.00  0.00
ATOM    584  OD1 ASP    74      28.710  76.596   7.011  1.00  0.00
ATOM    585  OD2 ASP    74      28.458  76.836   9.141  1.00  0.00
ATOM    586  N   ALA    75      27.268  73.950   4.858  1.00  0.00
ATOM    587  CA  ALA    75      26.946  74.595   3.624  1.00  0.00
ATOM    588  C   ALA    75      25.893  75.811   3.480  1.00  0.00
ATOM    589  O   ALA    75      25.500  76.531   4.404  1.00  0.00
ATOM    590  CB  ALA    75      26.913  73.337   2.781  1.00  0.00
ATOM    591  N   THR    76      25.762  76.095   2.183  1.00  0.00
ATOM    592  CA  THR    76      24.836  77.190   1.821  1.00  0.00
ATOM    593  C   THR    76      25.373  78.586   2.056  1.00  0.00
ATOM    594  O   THR    76      25.597  79.307   1.089  1.00  0.00
ATOM    595  CB  THR    76      23.307  77.194   1.573  1.00  0.00
ATOM    596  OG1 THR    76      22.609  77.342   2.812  1.00  0.00
ATOM    597  CG2 THR    76      22.877  75.882   0.920  1.00  0.00
ATOM    598  N   MET    77      25.539  78.882   3.362  1.00  0.00
ATOM    599  CA  MET    77      26.116  80.108   3.891  1.00  0.00
ATOM    600  C   MET    77      27.306  79.457   4.553  1.00  0.00
ATOM    601  O   MET    77      28.324  80.099   4.817  1.00  0.00
ATOM    602  CB  MET    77      24.888  80.939   4.381  1.00  0.00
ATOM    603  CG  MET    77      24.413  81.875   3.242  1.00  0.00
ATOM    604  SD  MET    77      23.051  82.923   3.882  1.00  0.00
ATOM    605  CE  MET    77      22.768  83.941   2.432  1.00  0.00
ATOM    606  N   GLN    78      27.124  78.190   4.916  1.00  0.00
ATOM    607  CA  GLN    78      28.115  77.378   5.622  1.00  0.00
ATOM    608  C   GLN    78      27.248  77.160   6.973  1.00  0.00
ATOM    609  O   GLN    78      27.045  76.031   7.411  1.00  0.00
ATOM    610  CB  GLN    78      29.576  77.476   5.167  1.00  0.00
ATOM    611  CG  GLN    78      29.802  76.765   3.826  1.00  0.00
ATOM    612  CD  GLN    78      31.266  76.494   3.517  1.00  0.00
ATOM    613  OE1 GLN    78      31.631  75.387   3.098  1.00  0.00
ATOM    614  NE2 GLN    78      32.108  77.498   3.709  1.00  0.00
ATOM    615  N   LEU    79      26.864  78.257   7.614  1.00  0.00
ATOM    616  CA  LEU    79      26.303  78.326   8.826  1.00  0.00
ATOM    617  C   LEU    79      27.295  78.227   9.898  1.00  0.00
ATOM    618  O   LEU    79      27.345  79.065  10.798  1.00  0.00
ATOM    619  CB  LEU    79      24.958  77.578   8.794  1.00  0.00
ATOM    620  CG  LEU    79      24.876  76.098   8.408  1.00  0.00
ATOM    621  CD1 LEU    79      25.333  75.229   9.572  1.00  0.00
ATOM    622  CD2 LEU    79      23.441  75.753   8.034  1.00  0.00
ATOM    623  N   LEU    80      28.214  77.271   9.761  1.00  0.00
ATOM    624  CA  LEU    80      29.405  77.101  10.647  1.00  0.00
ATOM    625  C   LEU    80      30.339  78.296  10.340  1.00  0.00
ATOM    626  O   LEU    80      30.640  79.142  11.186  1.00  0.00
ATOM    627  CB  LEU    80      29.853  75.635  10.613  1.00  0.00
ATOM    628  CG  LEU    80      28.817  74.554  10.882  1.00  0.00
ATOM    629  CD1 LEU    80      29.489  73.202  10.836  1.00  0.00
ATOM    630  CD2 LEU    80      28.196  74.792  12.245  1.00  0.00
ATOM    631  N   PHE    81      30.800  78.329   9.085  1.00  0.00
ATOM    632  CA  PHE    81      31.707  79.411   8.695  1.00  0.00
ATOM    633  C   PHE    81      31.256  80.757   8.807  1.00  0.00
ATOM    634  O   PHE    81      32.112  81.589   9.127  1.00  0.00
ATOM    635  CB  PHE    81      32.124  79.215   7.217  1.00  0.00
ATOM    636  CG  PHE    81      33.029  78.016   7.030  1.00  0.00
ATOM    637  CD1 PHE    81      34.166  77.802   7.816  1.00  0.00
ATOM    638  CD2 PHE    81      32.750  77.070   6.044  1.00  0.00
ATOM    639  CE1 PHE    81      35.004  76.694   7.665  1.00  0.00
ATOM    640  CE2 PHE    81      33.544  75.938   5.903  1.00  0.00
ATOM    641  CZ  PHE    81      34.699  75.759   6.681  1.00  0.00
ATOM    642  N   VAL    82      29.971  81.069   8.635  1.00  0.00
ATOM    643  CA  VAL    82      29.354  82.390   8.827  1.00  0.00
ATOM    644  C   VAL    82      29.499  82.817  10.330  1.00  0.00
ATOM    645  O   VAL    82      29.714  83.989  10.620  1.00  0.00
ATOM    646  CB  VAL    82      27.872  82.427   8.453  1.00  0.00
ATOM    647  CG1 VAL    82      27.101  83.532   9.152  1.00  0.00
ATOM    648  CG2 VAL    82      27.695  82.501   6.928  1.00  0.00
ATOM    649  N   ALA    83      29.392  81.855  11.239  1.00  0.00
ATOM    650  CA  ALA    83      29.505  82.060  12.610  1.00  0.00
ATOM    651  C   ALA    83      30.904  82.369  12.956  1.00  0.00
ATOM    652  O   ALA    83      31.159  83.432  13.533  1.00  0.00
ATOM    653  CB  ALA    83      28.701  80.924  13.258  1.00  0.00
ATOM    654  N   CYS    84      31.843  81.487  12.615  1.00  0.00
ATOM    655  CA  CYS    84      33.282  81.703  12.848  1.00  0.00
ATOM    656  C   CYS    84      33.683  83.149  12.553  1.00  0.00
ATOM    657  O   CYS    84      34.171  83.866  13.423  1.00  0.00
ATOM    658  CB  CYS    84      34.076  80.574  12.207  1.00  0.00
ATOM    659  SG  CYS    84      33.830  79.018  13.069  1.00  0.00
ATOM    660  N   ARG    85      33.422  83.580  11.325  1.00  0.00
ATOM    661  CA  ARG    85      33.737  84.922  10.884  1.00  0.00
ATOM    662  C   ARG    85      33.150  86.211  11.593  1.00  0.00
ATOM    663  O   ARG    85      33.608  87.352  11.474  1.00  0.00
ATOM    664  CB  ARG    85      33.322  85.091   9.422  1.00  0.00
ATOM    665  CG  ARG    85      34.222  86.006   8.635  1.00  0.00
ATOM    666  CD  ARG    85      33.970  85.861   7.149  1.00  0.00
ATOM    667  NE  ARG    85      35.200  86.029   6.376  1.00  0.00
ATOM    668  CZ  ARG    85      36.112  85.074   6.206  1.00  0.00
ATOM    669  NH1 ARG    85      35.929  83.876   6.750  1.00  0.00
ATOM    670  NH2 ARG    85      37.212  85.319   5.503  1.00  0.00
ATOM    671  N   GLY    86      32.012  85.966  12.253  1.00  0.00
ATOM    672  CA  GLY    86      31.148  86.853  12.885  1.00  0.00
ATOM    673  C   GLY    86      30.430  87.881  11.971  1.00  0.00
ATOM    674  O   GLY    86      30.350  89.104  12.080  1.00  0.00
ATOM    675  N   ASP    87      29.744  87.182  11.068  1.00  0.00
ATOM    676  CA  ASP    87      28.950  87.573   9.870  1.00  0.00
ATOM    677  C   ASP    87      27.451  87.415  10.284  1.00  0.00
ATOM    678  O   ASP    87      26.768  86.552   9.735  1.00  0.00
ATOM    679  CB  ASP    87      28.919  86.803   8.550  1.00  0.00
ATOM    680  CG  ASP    87      28.044  87.468   7.490  1.00  0.00
ATOM    681  OD1 ASP    87      26.893  87.877   7.788  1.00  0.00
ATOM    682  OD2 ASP    87      28.503  87.547   6.331  1.00  0.00
ATOM    683  N   VAL    88      26.918  88.320  11.114  1.00  0.00
ATOM    684  CA  VAL    88      25.654  88.237  11.639  1.00  0.00
ATOM    685  C   VAL    88      24.613  88.185  10.519  1.00  0.00
ATOM    686  O   VAL    88      23.751  87.301  10.546  1.00  0.00
ATOM    687  CB  VAL    88      25.616  89.124  12.941  1.00  0.00
ATOM    688  CG1 VAL    88      26.659  88.541  13.917  1.00  0.00
ATOM    689  CG2 VAL    88      25.875  90.605  12.643  1.00  0.00
ATOM    690  N   GLU    89      24.717  89.051   9.521  1.00  0.00
ATOM    691  CA  GLU    89      23.844  89.081   8.405  1.00  0.00
ATOM    692  C   GLU    89      23.807  87.838   7.538  1.00  0.00
ATOM    693  O   GLU    89      22.776  87.428   7.023  1.00  0.00
ATOM    694  CB  GLU    89      24.118  90.283   7.482  1.00  0.00
ATOM    695  CG  GLU    89      22.935  90.523   6.528  1.00  0.00
ATOM    696  CD  GLU    89      23.105  91.782   5.682  1.00  0.00
ATOM    697  OE1 GLU    89      23.743  91.656   4.626  1.00  0.00
ATOM    698  OE2 GLU    89      22.600  92.858   6.102  1.00  0.00
ATOM    699  N   GLY    90      24.988  87.247   7.368  1.00  0.00
ATOM    700  CA  GLY    90      25.092  86.003   6.558  1.00  0.00
ATOM    701  C   GLY    90      24.232  84.978   7.364  1.00  0.00
ATOM    702  O   GLY    90      23.320  84.368   6.813  1.00  0.00
ATOM    703  N   VAL    91      24.526  84.828   8.649  1.00  0.00
ATOM    704  CA  VAL    91      23.849  83.962   9.513  1.00  0.00
ATOM    705  C   VAL    91      22.429  84.135   9.500  1.00  0.00
ATOM    706  O   VAL    91      21.733  83.166   9.173  1.00  0.00
ATOM    707  CB  VAL    91      24.439  84.022  10.948  1.00  0.00
ATOM    708  CG1 VAL    91      23.674  83.101  11.894  1.00  0.00
ATOM    709  CG2 VAL    91      25.936  83.681  10.945  1.00  0.00
ATOM    710  N   GLN    92      21.914  85.329   9.794  1.00  0.00
ATOM    711  CA  GLN    92      20.458  85.657   9.761  1.00  0.00
ATOM    712  C   GLN    92      19.764  85.119   8.443  1.00  0.00
ATOM    713  O   GLN    92      18.639  84.629   8.480  1.00  0.00
ATOM    714  CB  GLN    92      20.158  87.147   9.980  1.00  0.00
ATOM    715  CG  GLN    92      20.595  87.717  11.344  1.00  0.00
ATOM    716  CD  GLN    92      20.274  89.188  11.521  1.00  0.00
ATOM    717  OE1 GLN    92      19.789  89.661  12.569  1.00  0.00
ATOM    718  NE2 GLN    92      20.534  89.986  10.503  1.00  0.00
ATOM    719  N   ASP    93      20.467  85.230   7.322  1.00  0.00
ATOM    720  CA  ASP    93      20.003  84.800   6.087  1.00  0.00
ATOM    721  C   ASP    93      19.958  83.344   6.044  1.00  0.00
ATOM    722  O   ASP    93      18.889  82.765   5.822  1.00  0.00
ATOM    723  CB  ASP    93      20.612  85.501   4.895  1.00  0.00
ATOM    724  CG  ASP    93      20.173  86.959   4.755  1.00  0.00
ATOM    725  OD1 ASP    93      19.141  87.326   5.329  1.00  0.00
ATOM    726  OD2 ASP    93      20.974  87.736   4.210  1.00  0.00
ATOM    727  N   LEU    94      21.100  82.693   6.268  1.00  0.00
ATOM    728  CA  LEU    94      21.183  81.193   6.277  1.00  0.00
ATOM    729  C   LEU    94      19.973  80.597   7.096  1.00  0.00
ATOM    730  O   LEU    94      19.212  79.728   6.647  1.00  0.00
ATOM    731  CB  LEU    94      22.581  80.720   6.713  1.00  0.00
ATOM    732  CG  LEU    94      23.699  80.831   5.664  1.00  0.00
ATOM    733  CD1 LEU    94      25.083  80.668   6.290  1.00  0.00
ATOM    734  CD2 LEU    94      23.471  79.783   4.573  1.00  0.00
ATOM    735  N   LEU    95      19.843  81.111   8.318  1.00  0.00
ATOM    736  CA  LEU    95      18.762  80.634   9.150  1.00  0.00
ATOM    737  C   LEU    95      17.348  80.930   8.613  1.00  0.00
ATOM    738  O   LEU    95      16.364  80.237   8.838  1.00  0.00
ATOM    739  CB  LEU    95      18.800  81.224  10.552  1.00  0.00
ATOM    740  CG  LEU    95      19.925  80.933  11.494  1.00  0.00
ATOM    741  CD1 LEU    95      19.639  81.483  12.900  1.00  0.00
ATOM    742  CD2 LEU    95      20.102  79.412  11.613  1.00  0.00
ATOM    743  N   ASP    96      17.297  82.048   7.891  1.00  0.00
ATOM    744  CA  ASP    96      15.942  82.443   7.357  1.00  0.00
ATOM    745  C   ASP    96      15.572  81.426   6.267  1.00  0.00
ATOM    746  O   ASP    96      14.414  81.140   5.966  1.00  0.00
ATOM    747  CB  ASP    96      15.756  83.952   7.387  1.00  0.00
ATOM    748  CG  ASP    96      16.975  84.776   6.967  1.00  0.00
ATOM    749  OD1 ASP    96      18.113  84.431   7.317  1.00  0.00
ATOM    750  OD2 ASP    96      16.758  85.797   6.264  1.00  0.00
ATOM    751  N   GLU    97      16.624  80.902   5.637  1.00  0.00
ATOM    752  CA  GLU    97      16.395  79.874   4.593  1.00  0.00
ATOM    753  C   GLU    97      16.148  78.523   5.164  1.00  0.00
ATOM    754  O   GLU    97      15.251  77.815   4.752  1.00  0.00
ATOM    755  CB  GLU    97      17.638  79.788   3.713  1.00  0.00
ATOM    756  CG  GLU    97      17.997  81.086   3.040  1.00  0.00
ATOM    757  CD  GLU    97      17.615  81.101   1.581  1.00  0.00
ATOM    758  OE1 GLU    97      16.680  80.365   1.201  1.00  0.00
ATOM    759  OE2 GLU    97      18.253  81.852   0.814  1.00  0.00
ATOM    760  N   GLY    98      16.900  78.157   6.171  1.00  0.00
ATOM    761  CA  GLY    98      16.673  76.761   6.754  1.00  0.00
ATOM    762  C   GLY    98      18.080  76.259   6.745  1.00  0.00
ATOM    763  O   GLY    98      18.534  75.739   5.732  1.00  0.00
ATOM    764  N   ILE    99      18.820  76.482   7.841  1.00  0.00
ATOM    765  CA  ILE    99      20.203  76.083   7.984  1.00  0.00
ATOM    766  C   ILE    99      19.966  75.505   9.352  1.00  0.00
ATOM    767  O   ILE    99      19.423  76.185  10.219  1.00  0.00
ATOM    768  CB  ILE    99      21.227  77.190   7.885  1.00  0.00
ATOM    769  CG1 ILE    99      21.116  77.835   6.501  1.00  0.00
ATOM    770  CG2 ILE    99      22.606  76.621   8.037  1.00  0.00
ATOM    771  CD1 ILE    99      21.938  79.072   6.329  1.00  0.00
ATOM    772  N   ASP   100      20.288  74.216   9.549  1.00  0.00
ATOM    773  CA  ASP   100      20.107  73.529  10.796  1.00  0.00
ATOM    774  C   ASP   100      21.305  73.781  11.765  1.00  0.00
ATOM    775  O   ASP   100      22.415  73.221  11.765  1.00  0.00
ATOM    776  CB  ASP   100      20.214  72.073  10.367  1.00  0.00
ATOM    777  CG  ASP   100      20.576  71.044  11.426  1.00  0.00
ATOM    778  OD1 ASP   100      19.795  70.938  12.400  1.00  0.00
ATOM    779  OD2 ASP   100      21.656  70.409  11.254  1.00  0.00
ATOM    780  N   VAL   101      20.950  74.685  12.677  1.00  0.00
ATOM    781  CA  VAL   101      21.774  75.198  13.775  1.00  0.00
ATOM    782  C   VAL   101      22.421  74.163  14.629  1.00  0.00
ATOM    783  O   VAL   101      23.544  74.373  15.079  1.00  0.00
ATOM    784  CB  VAL   101      21.181  76.386  14.569  1.00  0.00
ATOM    785  CG1 VAL   101      20.797  77.537  13.630  1.00  0.00
ATOM    786  CG2 VAL   101      19.987  75.976  15.449  1.00  0.00
ATOM    787  N   ASN   102      21.783  73.011  14.786  1.00  0.00
ATOM    788  CA  ASN   102      22.294  71.881  15.552  1.00  0.00
ATOM    789  C   ASN   102      23.368  71.171  14.961  1.00  0.00
ATOM    790  O   ASN   102      24.335  70.914  15.677  1.00  0.00
ATOM    791  CB  ASN   102      21.159  70.951  15.973  1.00  0.00
ATOM    792  CG  ASN   102      20.155  71.753  16.818  1.00  0.00
ATOM    793  OD1 ASN   102      20.455  72.052  17.971  1.00  0.00
ATOM    794  ND2 ASN   102      19.044  72.177  16.239  1.00  0.00
ATOM    795  N   SER   103      23.305  70.890  13.657  1.00  0.00
ATOM    796  CA  SER   103      24.442  70.295  12.847  1.00  0.00
ATOM    797  C   SER   103      25.841  70.265  13.449  1.00  0.00
ATOM    798  O   SER   103      26.458  71.315  13.628  1.00  0.00
ATOM    799  CB  SER   103      24.615  70.764  11.395  1.00  0.00
ATOM    800  OG  SER   103      25.814  70.245  10.820  1.00  0.00
ATOM    801  N   ILE   104      26.336  69.066  13.752  1.00  0.00
ATOM    802  CA  ILE   104      27.659  68.938  14.346  1.00  0.00
ATOM    803  C   ILE   104      28.750  68.236  13.275  1.00  0.00
ATOM    804  O   ILE   104      28.605  67.420  12.365  1.00  0.00
ATOM    805  CB  ILE   104      27.411  67.838  15.422  1.00  0.00
ATOM    806  CG1 ILE   104      26.040  67.969  16.095  1.00  0.00
ATOM    807  CG2 ILE   104      28.524  67.865  16.454  1.00  0.00
ATOM    808  CD1 ILE   104      26.001  69.078  17.127  1.00  0.00
ATOM    809  N   ASP   105      29.870  68.929  13.444  1.00  0.00
ATOM    810  CA  ASP   105      31.148  68.776  12.848  1.00  0.00
ATOM    811  C   ASP   105      31.649  67.499  13.335  1.00  0.00
ATOM    812  O   ASP   105      31.172  67.013  14.335  1.00  0.00
ATOM    813  CB  ASP   105      31.886  70.144  12.834  1.00  0.00
ATOM    814  CG  ASP   105      32.949  70.157  11.693  1.00  0.00
ATOM    815  OD1 ASP   105      34.107  69.740  11.895  1.00  0.00
ATOM    816  OD2 ASP   105      32.512  70.640  10.602  1.00  0.00
ATOM    817  N   LEU   106      32.684  66.942  12.727  1.00  0.00
ATOM    818  CA  LEU   106      33.315  65.671  13.155  1.00  0.00
ATOM    819  C   LEU   106      33.522  65.708  14.715  1.00  0.00
ATOM    820  O   LEU   106      33.150  64.780  15.450  1.00  0.00
ATOM    821  CB  LEU   106      34.352  65.209  12.136  1.00  0.00
ATOM    822  CG  LEU   106      33.763  64.888  10.763  1.00  0.00
ATOM    823  CD1 LEU   106      34.857  64.349   9.844  1.00  0.00
ATOM    824  CD2 LEU   106      32.647  63.871  10.910  1.00  0.00
ATOM    825  N   ASP   107      34.119  66.804  15.180  1.00  0.00
ATOM    826  CA  ASP   107      34.343  66.947  16.585  1.00  0.00
ATOM    827  C   ASP   107      33.095  67.442  17.408  1.00  0.00
ATOM    828  O   ASP   107      33.216  67.783  18.582  1.00  0.00
ATOM    829  CB  ASP   107      35.221  68.171  16.829  1.00  0.00
ATOM    830  CG  ASP   107      36.690  67.811  16.976  1.00  0.00
ATOM    831  OD1 ASP   107      37.126  66.791  16.393  1.00  0.00
ATOM    832  OD2 ASP   107      37.409  68.536  17.691  1.00  0.00
ATOM    833  N   GLY   108      31.921  67.376  16.786  1.00  0.00
ATOM    834  CA  GLY   108      30.744  67.757  17.494  1.00  0.00
ATOM    835  C   GLY   108      30.641  69.127  17.912  1.00  0.00
ATOM    836  O   GLY   108      30.238  69.426  19.024  1.00  0.00
ATOM    837  N   ARG   109      30.952  70.069  17.008  1.00  0.00
ATOM    838  CA  ARG   109      30.947  71.552  17.459  1.00  0.00
ATOM    839  C   ARG   109      29.839  72.139  16.642  1.00  0.00
ATOM    840  O   ARG   109      29.848  71.923  15.428  1.00  0.00
ATOM    841  CB  ARG   109      32.186  72.403  17.215  1.00  0.00
ATOM    842  CG  ARG   109      33.102  72.533  18.387  1.00  0.00
ATOM    843  CD  ARG   109      33.921  71.298  18.563  1.00  0.00
ATOM    844  NE  ARG   109      34.959  71.520  19.558  1.00  0.00
ATOM    845  CZ  ARG   109      36.264  71.429  19.329  1.00  0.00
ATOM    846  NH1 ARG   109      36.718  71.105  18.123  1.00  0.00
ATOM    847  NH2 ARG   109      37.117  71.673  20.321  1.00  0.00
ATOM    848  N   THR   110      28.886  72.834  17.250  1.00  0.00
ATOM    849  CA  THR   110      27.806  73.396  16.378  1.00  0.00
ATOM    850  C   THR   110      28.435  74.913  15.919  1.00  0.00
ATOM    851  O   THR   110      29.587  75.322  15.976  1.00  0.00
ATOM    852  CB  THR   110      26.431  73.311  17.064  1.00  0.00
ATOM    853  OG1 THR   110      26.495  73.952  18.344  1.00  0.00
ATOM    854  CG2 THR   110      26.031  71.854  17.263  1.00  0.00
ATOM    855  N   ALA   111      27.423  75.626  15.460  1.00  0.00
ATOM    856  CA  ALA   111      27.667  76.919  14.962  1.00  0.00
ATOM    857  C   ALA   111      27.745  77.652  16.204  1.00  0.00
ATOM    858  O   ALA   111      28.645  78.479  16.410  1.00  0.00
ATOM    859  CB  ALA   111      26.758  77.360  13.824  1.00  0.00
ATOM    860  N   LEU   112      26.845  77.309  17.106  1.00  0.00
ATOM    861  CA  LEU   112      26.829  78.014  18.503  1.00  0.00
ATOM    862  C   LEU   112      28.130  77.980  19.255  1.00  0.00
ATOM    863  O   LEU   112      28.486  78.982  19.885  1.00  0.00
ATOM    864  CB  LEU   112      25.491  77.931  19.229  1.00  0.00
ATOM    865  CG  LEU   112      24.291  78.475  18.444  1.00  0.00
ATOM    866  CD1 LEU   112      22.993  78.355  19.223  1.00  0.00
ATOM    867  CD2 LEU   112      24.525  79.936  18.088  1.00  0.00
ATOM    868  N   HIS   113      28.831  76.845  19.243  1.00  0.00
ATOM    869  CA  HIS   113      30.099  76.689  19.915  1.00  0.00
ATOM    870  C   HIS   113      31.201  77.554  19.298  1.00  0.00
ATOM    871  O   HIS   113      32.065  78.077  19.996  1.00  0.00
ATOM    872  CB  HIS   113      30.576  75.233  19.827  1.00  0.00
ATOM    873  CG  HIS   113      29.855  74.303  20.771  1.00  0.00
ATOM    874  ND1 HIS   113      30.150  72.954  20.850  1.00  0.00
ATOM    875  CD2 HIS   113      28.905  74.530  21.696  1.00  0.00
ATOM    876  CE1 HIS   113      29.384  72.396  21.786  1.00  0.00
ATOM    877  NE2 HIS   113      28.597  73.328  22.311  1.00  0.00
ATOM    878  N   ILE   114      31.121  77.741  17.986  1.00  0.00
ATOM    879  CA  ILE   114      32.068  78.544  17.246  1.00  0.00
ATOM    880  C   ILE   114      31.834  80.015  17.628  1.00  0.00
ATOM    881  O   ILE   114      32.702  80.754  18.066  1.00  0.00
ATOM    882  CB  ILE   114      31.963  78.262  15.704  1.00  0.00
ATOM    883  CG1 ILE   114      32.195  76.768  15.417  1.00  0.00
ATOM    884  CG2 ILE   114      32.990  79.115  14.929  1.00  0.00
ATOM    885  CD1 ILE   114      31.761  76.293  14.021  1.00  0.00
ATOM    886  N   ALA   115      30.587  80.421  17.390  1.00  0.00
ATOM    887  CA  ALA   115      30.228  81.838  17.707  1.00  0.00
ATOM    888  C   ALA   115      30.691  82.186  19.092  1.00  0.00
ATOM    889  O   ALA   115      31.411  83.172  19.226  1.00  0.00
ATOM    890  CB  ALA   115      28.703  82.012  17.561  1.00  0.00
ATOM    891  N   ALA   116      30.388  81.374  20.095  1.00  0.00
ATOM    892  CA  ALA   116      30.792  81.497  21.450  1.00  0.00
ATOM    893  C   ALA   116      32.293  81.524  21.725  1.00  0.00
ATOM    894  O   ALA   116      32.727  82.077  22.731  1.00  0.00
ATOM    895  CB  ALA   116      30.028  80.404  22.211  1.00  0.00
ATOM    896  N   CYS   117      33.088  80.956  20.818  1.00  0.00
ATOM    897  CA  CYS   117      34.525  80.939  21.022  1.00  0.00
ATOM    898  C   CYS   117      35.044  82.331  20.683  1.00  0.00
ATOM    899  O   CYS   117      35.785  82.962  21.439  1.00  0.00
ATOM    900  CB  CYS   117      35.164  79.674  20.450  1.00  0.00
ATOM    901  SG  CYS   117      34.542  78.139  21.206  1.00  0.00
ATOM    902  N   GLU   118      34.616  82.818  19.513  1.00  0.00
ATOM    903  CA  GLU   118      35.060  84.161  19.081  1.00  0.00
ATOM    904  C   GLU   118      34.671  85.378  20.031  1.00  0.00
ATOM    905  O   GLU   118      35.400  86.366  20.179  1.00  0.00
ATOM    906  CB  GLU   118      34.902  84.274  17.539  1.00  0.00
ATOM    907  CG  GLU   118      35.958  83.349  16.913  1.00  0.00
ATOM    908  CD  GLU   118      35.545  82.855  15.542  1.00  0.00
ATOM    909  OE1 GLU   118      34.489  83.296  15.057  1.00  0.00
ATOM    910  OE2 GLU   118      36.360  82.159  14.898  1.00  0.00
ATOM    911  N   GLY   119      33.467  85.290  20.607  1.00  0.00
ATOM    912  CA  GLY   119      32.821  86.202  21.374  1.00  0.00
ATOM    913  C   GLY   119      31.888  87.041  20.522  1.00  0.00
ATOM    914  O   GLY   119      31.919  88.277  20.618  1.00  0.00
ATOM    915  N   HIS   120      31.117  86.391  19.652  1.00  0.00
ATOM    916  CA  HIS   120      30.216  87.139  18.769  1.00  0.00
ATOM    917  C   HIS   120      28.850  86.720  19.551  1.00  0.00
ATOM    918  O   HIS   120      28.146  85.714  19.384  1.00  0.00
ATOM    919  CB  HIS   120      29.593  86.129  17.820  1.00  0.00
ATOM    920  CG  HIS   120      28.601  86.728  16.869  1.00  0.00
ATOM    921  ND1 HIS   120      28.958  87.579  15.846  1.00  0.00
ATOM    922  CD2 HIS   120      27.259  86.592  16.831  1.00  0.00
ATOM    923  CE1 HIS   120      27.844  87.932  15.211  1.00  0.00
ATOM    924  NE2 HIS   120      26.806  87.353  15.785  1.00  0.00
ATOM    925  N   VAL   121      28.557  87.681  20.426  1.00  0.00
ATOM    926  CA  VAL   121      27.453  87.834  21.283  1.00  0.00
ATOM    927  C   VAL   121      26.165  87.933  20.443  1.00  0.00
ATOM    928  O   VAL   121      25.203  87.205  20.629  1.00  0.00
ATOM    929  CB  VAL   121      27.603  88.712  22.542  1.00  0.00
ATOM    930  CG1 VAL   121      28.663  88.044  23.448  1.00  0.00
ATOM    931  CG2 VAL   121      27.928  90.147  22.195  1.00  0.00
ATOM    932  N   ASP   122      26.178  88.901  19.526  1.00  0.00
ATOM    933  CA  ASP   122      25.028  89.087  18.638  1.00  0.00
ATOM    934  C   ASP   122      24.758  87.798  17.762  1.00  0.00
ATOM    935  O   ASP   122      23.608  87.481  17.474  1.00  0.00
ATOM    936  CB  ASP   122      25.275  90.288  17.723  1.00  0.00
ATOM    937  CG  ASP   122      25.309  91.620  18.482  1.00  0.00
ATOM    938  OD1 ASP   122      24.850  91.680  19.646  1.00  0.00
ATOM    939  OD2 ASP   122      25.793  92.620  17.902  1.00  0.00
ATOM    940  N   VAL   123      25.807  87.077  17.374  1.00  0.00
ATOM    941  CA  VAL   123      25.652  85.901  16.663  1.00  0.00
ATOM    942  C   VAL   123      24.994  84.841  17.562  1.00  0.00
ATOM    943  O   VAL   123      23.982  84.253  17.196  1.00  0.00
ATOM    944  CB  VAL   123      26.902  85.394  15.934  1.00  0.00
ATOM    945  CG1 VAL   123      26.740  83.969  15.363  1.00  0.00
ATOM    946  CG2 VAL   123      27.262  86.325  14.805  1.00  0.00
ATOM    947  N   VAL   124      25.530  84.643  18.766  1.00  0.00
ATOM    948  CA  VAL   124      24.935  83.721  19.692  1.00  0.00
ATOM    949  C   VAL   124      23.445  83.949  19.819  1.00  0.00
ATOM    950  O   VAL   124      22.694  82.992  19.680  1.00  0.00
ATOM    951  CB  VAL   124      25.682  83.539  21.018  1.00  0.00
ATOM    952  CG1 VAL   124      24.922  82.654  22.030  1.00  0.00
ATOM    953  CG2 VAL   124      27.041  82.932  20.776  1.00  0.00
ATOM    954  N   LYS   125      23.025  85.172  20.127  1.00  0.00
ATOM    955  CA  LYS   125      21.661  85.578  20.219  1.00  0.00
ATOM    956  C   LYS   125      20.793  85.037  19.064  1.00  0.00
ATOM    957  O   LYS   125      19.839  84.285  19.197  1.00  0.00
ATOM    958  CB  LYS   125      21.653  87.030  20.605  1.00  0.00
ATOM    959  CG  LYS   125      20.390  87.642  21.175  1.00  0.00
ATOM    960  CD  LYS   125      20.594  89.162  21.347  1.00  0.00
ATOM    961  CE  LYS   125      21.681  89.525  22.342  1.00  0.00
ATOM    962  NZ  LYS   125      22.372  90.792  22.004  1.00  0.00
ATOM    963  N   LEU   126      21.169  85.530  17.884  1.00  0.00
ATOM    964  CA  LEU   126      20.380  85.101  16.673  1.00  0.00
ATOM    965  C   LEU   126      20.221  83.606  16.690  1.00  0.00
ATOM    966  O   LEU   126      19.093  83.153  16.539  1.00  0.00
ATOM    967  CB  LEU   126      21.070  85.573  15.382  1.00  0.00
ATOM    968  CG  LEU   126      21.067  87.101  15.168  1.00  0.00
ATOM    969  CD1 LEU   126      21.913  87.436  13.942  1.00  0.00
ATOM    970  CD2 LEU   126      19.650  87.619  15.038  1.00  0.00
ATOM    971  N   LEU   127      21.304  82.849  16.821  1.00  0.00
ATOM    972  CA  LEU   127      21.332  81.432  16.923  1.00  0.00
ATOM    973  C   LEU   127      20.213  80.913  17.890  1.00  0.00
ATOM    974  O   LEU   127      19.295  80.174  17.566  1.00  0.00
ATOM    975  CB  LEU   127      22.768  80.927  17.043  1.00  0.00
ATOM    976  CG  LEU   127      23.743  81.515  16.006  1.00  0.00
ATOM    977  CD1 LEU   127      25.103  80.817  16.060  1.00  0.00
ATOM    978  CD2 LEU   127      23.139  81.331  14.627  1.00  0.00
ATOM    979  N   LEU   128      20.417  81.309  19.146  1.00  0.00
ATOM    980  CA  LEU   128      19.441  80.851  20.168  1.00  0.00
ATOM    981  C   LEU   128      18.031  81.119  19.786  1.00  0.00
ATOM    982  O   LEU   128      17.182  80.238  19.901  1.00  0.00
ATOM    983  CB  LEU   128      19.685  81.573  21.502  1.00  0.00
ATOM    984  CG  LEU   128      21.012  81.211  22.202  1.00  0.00
ATOM    985  CD1 LEU   128      21.195  82.108  23.423  1.00  0.00
ATOM    986  CD2 LEU   128      21.037  79.742  22.568  1.00  0.00
ATOM    987  N   THR   129      17.771  82.305  19.238  1.00  0.00
ATOM    988  CA  THR   129      16.424  82.658  18.727  1.00  0.00
ATOM    989  C   THR   129      15.842  81.650  17.759  1.00  0.00
ATOM    990  O   THR   129      14.629  81.467  17.835  1.00  0.00
ATOM    991  CB  THR   129      16.406  83.988  17.925  1.00  0.00
ATOM    992  OG1 THR   129      16.925  85.003  18.807  1.00  0.00
ATOM    993  CG2 THR   129      14.967  84.439  17.645  1.00  0.00
ATOM    994  N   ARG   130      16.630  80.947  16.942  1.00  0.00
ATOM    995  CA  ARG   130      16.207  79.961  16.060  1.00  0.00
ATOM    996  C   ARG   130      16.661  78.664  16.578  1.00  0.00
ATOM    997  O   ARG   130      17.698  78.193  16.104  1.00  0.00
ATOM    998  CB  ARG   130      17.304  79.746  15.009  1.00  0.00
ATOM    999  CG  ARG   130      17.145  80.592  13.759  1.00  0.00
ATOM   1000  CD  ARG   130      16.537  79.786  12.623  1.00  0.00
ATOM   1001  NE  ARG   130      17.179  80.068  11.340  1.00  0.00
ATOM   1002  CZ  ARG   130      18.158  79.335  10.821  1.00  0.00
ATOM   1003  NH1 ARG   130      18.613  78.273  11.473  1.00  0.00
ATOM   1004  NH2 ARG   130      18.682  79.662   9.647  1.00  0.00
ATOM   1005  N   LYS   131      15.981  78.073  17.551  1.00  0.00
ATOM   1006  CA  LYS   131      16.345  76.809  18.179  1.00  0.00
ATOM   1007  C   LYS   131      17.620  76.101  18.479  1.00  0.00
ATOM   1008  O   LYS   131      17.637  74.994  19.028  1.00  0.00
ATOM   1009  CB  LYS   131      14.904  76.265  18.262  1.00  0.00
ATOM   1010  CG  LYS   131      13.815  77.207  17.845  1.00  0.00
ATOM   1011  CD  LYS   131      13.075  77.718  19.098  1.00  0.00
ATOM   1012  CE  LYS   131      12.592  79.147  18.954  1.00  0.00
ATOM   1013  NZ  LYS   131      12.088  79.618  20.281  1.00  0.00
ATOM   1014  N   ALA   132      18.729  76.788  18.243  1.00  0.00
ATOM   1015  CA  ALA   132      20.076  76.357  18.737  1.00  0.00
ATOM   1016  C   ALA   132      20.106  75.946  20.318  1.00  0.00
ATOM   1017  O   ALA   132      19.857  76.719  21.240  1.00  0.00
ATOM   1018  CB  ALA   132      21.165  77.310  18.269  1.00  0.00
ATOM   1019  N   ASN   133      20.496  74.673  20.536  1.00  0.00
ATOM   1020  CA  ASN   133      20.588  74.222  21.839  1.00  0.00
ATOM   1021  C   ASN   133      21.268  74.579  22.916  1.00  0.00
ATOM   1022  O   ASN   133      22.352  74.013  22.797  1.00  0.00
ATOM   1023  CB  ASN   133      21.261  72.827  21.858  1.00  0.00
ATOM   1024  CG  ASN   133      20.220  71.739  21.490  1.00  0.00
ATOM   1025  OD1 ASN   133      20.643  70.579  21.234  1.00  0.00
ATOM   1026  ND2 ASN   133      18.954  72.021  21.428  1.00  0.00
ATOM   1027  N   ILE   134      20.996  75.418  23.913  1.00  0.00
ATOM   1028  CA  ILE   134      22.088  75.797  24.954  1.00  0.00
ATOM   1029  C   ILE   134      22.889  74.672  25.590  1.00  0.00
ATOM   1030  O   ILE   134      24.116  74.772  25.672  1.00  0.00
ATOM   1031  CB  ILE   134      21.642  77.121  25.644  1.00  0.00
ATOM   1032  CG1 ILE   134      21.505  78.239  24.607  1.00  0.00
ATOM   1033  CG2 ILE   134      22.648  77.529  26.710  1.00  0.00
ATOM   1034  CD1 ILE   134      20.878  79.513  25.142  1.00  0.00
ATOM   1035  N   ASP   135      22.233  73.584  25.971  1.00  0.00
ATOM   1036  CA  ASP   135      22.874  72.446  26.566  1.00  0.00
ATOM   1037  C   ASP   135      23.738  71.707  25.685  1.00  0.00
ATOM   1038  O   ASP   135      24.813  71.367  26.177  1.00  0.00
ATOM   1039  CB  ASP   135      21.841  71.641  27.360  1.00  0.00
ATOM   1040  CG  ASP   135      21.316  72.412  28.554  1.00  0.00
ATOM   1041  OD1 ASP   135      21.769  73.547  28.812  1.00  0.00
ATOM   1042  OD2 ASP   135      20.400  71.880  29.207  1.00  0.00
ATOM   1043  N   ALA   136      23.396  71.496  24.413  1.00  0.00
ATOM   1044  CA  ALA   136      24.432  71.039  23.399  1.00  0.00
ATOM   1045  C   ALA   136      25.830  70.565  23.597  1.00  0.00
ATOM   1046  O   ALA   136      26.700  71.408  23.382  1.00  0.00
ATOM   1047  CB  ALA   136      24.645  71.869  22.152  1.00  0.00
ATOM   1048  N   ARG   137      26.124  69.317  23.971  1.00  0.00
ATOM   1049  CA  ARG   137      27.654  69.161  24.131  1.00  0.00
ATOM   1050  C   ARG   137      28.489  68.695  22.799  1.00  0.00
ATOM   1051  O   ARG   137      27.933  68.137  21.851  1.00  0.00
ATOM   1052  CB  ARG   137      27.629  68.055  25.195  1.00  0.00
ATOM   1053  CG  ARG   137      26.232  67.650  25.635  1.00  0.00
ATOM   1054  CD  ARG   137      26.233  66.864  26.937  1.00  0.00
ATOM   1055  NE  ARG   137      26.530  67.720  28.083  1.00  0.00
ATOM   1056  CZ  ARG   137      25.740  67.852  29.145  1.00  0.00
ATOM   1057  NH1 ARG   137      24.608  67.169  29.218  1.00  0.00
ATOM   1058  NH2 ARG   137      26.090  68.663  30.139  1.00  0.00
ATOM   1059  N   ASP   138      29.795  68.932  22.826  1.00  0.00
ATOM   1060  CA  ASP   138      30.513  68.411  21.744  1.00  0.00
ATOM   1061  C   ASP   138      31.295  67.205  22.329  1.00  0.00
ATOM   1062  O   ASP   138      31.281  66.869  23.510  1.00  0.00
ATOM   1063  CB  ASP   138      31.388  69.517  21.123  1.00  0.00
ATOM   1064  CG  ASP   138      32.444  70.053  22.060  1.00  0.00
ATOM   1065  OD1 ASP   138      33.167  69.259  22.698  1.00  0.00
ATOM   1066  OD2 ASP   138      32.577  71.293  22.107  1.00  0.00
ATOM   1067  N   ARG   139      31.887  66.489  21.381  1.00  0.00
ATOM   1068  CA  ARG   139      32.640  65.266  21.568  1.00  0.00
ATOM   1069  C   ARG   139      33.278  65.207  23.052  1.00  0.00
ATOM   1070  O   ARG   139      33.154  64.307  23.869  1.00  0.00
ATOM   1071  CB  ARG   139      33.630  64.954  20.435  1.00  0.00
ATOM   1072  CG  ARG   139      34.931  64.303  20.879  1.00  0.00
ATOM   1073  CD  ARG   139      36.102  64.751  20.012  1.00  0.00
ATOM   1074  NE  ARG   139      35.832  64.505  18.601  1.00  0.00
ATOM   1075  CZ  ARG   139      36.417  65.151  17.601  1.00  0.00
ATOM   1076  NH1 ARG   139      37.312  66.086  17.851  1.00  0.00
ATOM   1077  NH2 ARG   139      36.093  64.860  16.347  1.00  0.00
ATOM   1078  N   TRP   140      34.098  66.244  23.232  1.00  0.00
ATOM   1079  CA  TRP   140      34.806  66.248  24.532  1.00  0.00
ATOM   1080  C   TRP   140      34.057  66.716  25.711  1.00  0.00
ATOM   1081  O   TRP   140      34.572  66.946  26.820  1.00  0.00
ATOM   1082  CB  TRP   140      36.199  66.917  24.418  1.00  0.00
ATOM   1083  CG  TRP   140      37.022  66.136  23.431  1.00  0.00
ATOM   1084  CD1 TRP   140      37.407  66.544  22.181  1.00  0.00
ATOM   1085  CD2 TRP   140      37.458  64.765  23.501  1.00  0.00
ATOM   1086  NE1 TRP   140      38.074  65.557  21.494  1.00  0.00
ATOM   1087  CE2 TRP   140      38.126  64.429  22.289  1.00  0.00
ATOM   1088  CE3 TRP   140      37.378  63.809  24.515  1.00  0.00
ATOM   1089  CZ2 TRP   140      38.687  63.165  22.109  1.00  0.00
ATOM   1090  CZ3 TRP   140      37.974  62.554  24.331  1.00  0.00
ATOM   1091  CH2 TRP   140      38.604  62.259  23.130  1.00  0.00
ATOM   1092  N   GLY   141      32.767  66.955  25.438  1.00  0.00
ATOM   1093  CA  GLY   141      31.807  67.480  26.511  1.00  0.00
ATOM   1094  C   GLY   141      31.514  68.820  26.284  1.00  0.00
ATOM   1095  O   GLY   141      30.412  69.048  25.762  1.00  0.00
ATOM   1096  N   SER   142      32.394  69.759  26.573  1.00  0.00
ATOM   1097  CA  SER   142      32.163  71.240  26.088  1.00  0.00
ATOM   1098  C   SER   142      30.854  71.917  25.787  1.00  0.00
ATOM   1099  O   SER   142      30.416  71.755  24.647  1.00  0.00
ATOM   1100  CB  SER   142      33.111  71.962  25.115  1.00  0.00
ATOM   1101  OG  SER   142      34.472  71.722  25.421  1.00  0.00
ATOM   1102  N   THR   143      30.219  72.619  26.716  1.00  0.00
ATOM   1103  CA  THR   143      28.919  73.216  26.192  1.00  0.00
ATOM   1104  C   THR   143      29.391  74.768  25.701  1.00  0.00
ATOM   1105  O   THR   143      30.520  75.216  25.554  1.00  0.00
ATOM   1106  CB  THR   143      27.868  73.146  27.314  1.00  0.00
ATOM   1107  OG1 THR   143      28.396  73.751  28.501  1.00  0.00
ATOM   1108  CG2 THR   143      27.516  71.696  27.614  1.00  0.00
ATOM   1109  N   ALA   144      28.288  75.458  25.467  1.00  0.00
ATOM   1110  CA  ALA   144      28.376  76.779  24.984  1.00  0.00
ATOM   1111  C   ALA   144      28.899  77.537  26.133  1.00  0.00
ATOM   1112  O   ALA   144      29.710  78.465  26.009  1.00  0.00
ATOM   1113  CB  ALA   144      27.123  77.267  24.270  1.00  0.00
ATOM   1114  N   ALA   145      28.461  77.098  27.299  1.00  0.00
ATOM   1115  CA  ALA   145      28.939  77.823  28.594  1.00  0.00
ATOM   1116  C   ALA   145      30.323  77.697  28.944  1.00  0.00
ATOM   1117  O   ALA   145      30.853  78.678  29.479  1.00  0.00
ATOM   1118  CB  ALA   145      28.036  77.632  29.762  1.00  0.00
ATOM   1119  N   ALA   146      30.994  76.585  28.646  1.00  0.00
ATOM   1120  CA  ALA   146      32.437  76.362  28.859  1.00  0.00
ATOM   1121  C   ALA   146      33.271  77.400  27.972  1.00  0.00
ATOM   1122  O   ALA   146      34.307  77.915  28.386  1.00  0.00
ATOM   1123  CB  ALA   146      32.792  74.894  28.664  1.00  0.00
ATOM   1124  N   ASP   147      32.773  77.652  26.769  1.00  0.00
ATOM   1125  CA  ASP   147      33.378  78.531  25.884  1.00  0.00
ATOM   1126  C   ASP   147      33.258  79.914  26.329  1.00  0.00
ATOM   1127  O   ASP   147      34.262  80.603  26.544  1.00  0.00
ATOM   1128  CB  ASP   147      33.078  78.266  24.428  1.00  0.00
ATOM   1129  CG  ASP   147      33.715  76.981  23.899  1.00  0.00
ATOM   1130  OD1 ASP   147      34.672  76.495  24.513  1.00  0.00
ATOM   1131  OD2 ASP   147      33.124  76.402  22.973  1.00  0.00
ATOM   1132  N   ALA   148      32.017  80.367  26.508  1.00  0.00
ATOM   1133  CA  ALA   148      31.752  81.783  26.991  1.00  0.00
ATOM   1134  C   ALA   148      32.713  82.115  28.150  1.00  0.00
ATOM   1135  O   ALA   148      33.480  83.070  28.078  1.00  0.00
ATOM   1136  CB  ALA   148      30.251  81.999  27.136  1.00  0.00
ATOM   1137  N   LYS   149      32.681  81.291  29.190  1.00  0.00
ATOM   1138  CA  LYS   149      33.509  81.454  30.345  1.00  0.00
ATOM   1139  C   LYS   149      35.020  81.384  30.154  1.00  0.00
ATOM   1140  O   LYS   149      35.798  81.926  30.932  1.00  0.00
ATOM   1141  CB  LYS   149      33.249  80.363  31.383  1.00  0.00
ATOM   1142  CG  LYS   149      31.832  80.210  31.921  1.00  0.00
ATOM   1143  CD  LYS   149      31.786  79.146  33.041  1.00  0.00
ATOM   1144  CE  LYS   149      32.709  79.613  34.188  1.00  0.00
ATOM   1145  NZ  LYS   149      32.643  78.591  35.253  1.00  0.00
ATOM   1146  N   TYR   150      35.434  80.716  29.075  1.00  0.00
ATOM   1147  CA  TYR   150      36.894  80.588  28.850  1.00  0.00
ATOM   1148  C   TYR   150      37.370  81.878  28.201  1.00  0.00
ATOM   1149  O   TYR   150      38.376  82.449  28.597  1.00  0.00
ATOM   1150  CB  TYR   150      37.178  79.374  27.949  1.00  0.00
ATOM   1151  CG  TYR   150      38.624  79.229  27.467  1.00  0.00
ATOM   1152  CD1 TYR   150      39.543  78.515  28.228  1.00  0.00
ATOM   1153  CD2 TYR   150      39.034  79.816  26.261  1.00  0.00
ATOM   1154  CE1 TYR   150      40.865  78.386  27.788  1.00  0.00
ATOM   1155  CE2 TYR   150      40.344  79.699  25.819  1.00  0.00
ATOM   1156  CZ  TYR   150      41.260  78.982  26.589  1.00  0.00
ATOM   1157  OH  TYR   150      42.582  78.910  26.193  1.00  0.00
ATOM   1158  N   TYR   151      36.640  82.357  27.196  1.00  0.00
ATOM   1159  CA  TYR   151      37.005  83.642  26.592  1.00  0.00
ATOM   1160  C   TYR   151      36.804  84.821  27.516  1.00  0.00
ATOM   1161  O   TYR   151      37.400  85.897  27.359  1.00  0.00
ATOM   1162  CB  TYR   151      36.158  83.957  25.339  1.00  0.00
ATOM   1163  CG  TYR   151      36.439  83.143  24.084  1.00  0.00
ATOM   1164  CD1 TYR   151      37.707  83.111  23.507  1.00  0.00
ATOM   1165  CD2 TYR   151      35.417  82.446  23.457  1.00  0.00
ATOM   1166  CE1 TYR   151      37.949  82.391  22.301  1.00  0.00
ATOM   1167  CE2 TYR   151      35.638  81.728  22.276  1.00  0.00
ATOM   1168  CZ  TYR   151      36.905  81.700  21.690  1.00  0.00
ATOM   1169  OH  TYR   151      37.107  80.989  20.503  1.00  0.00
ATOM   1170  N   GLY   152      35.886  84.681  28.485  1.00  0.00
ATOM   1171  CA  GLY   152      35.513  85.804  29.337  1.00  0.00
ATOM   1172  C   GLY   152      34.498  86.676  28.409  1.00  0.00
ATOM   1173  O   GLY   152      34.444  87.912  28.406  1.00  0.00
ATOM   1174  N   ASN   153      33.570  85.945  27.780  1.00  0.00
ATOM   1175  CA  ASN   153      32.523  86.458  27.085  1.00  0.00
ATOM   1176  C   ASN   153      31.328  86.521  28.115  1.00  0.00
ATOM   1177  O   ASN   153      30.481  85.650  28.273  1.00  0.00
ATOM   1178  CB  ASN   153      32.593  85.606  25.824  1.00  0.00
ATOM   1179  CG  ASN   153      32.438  84.116  26.108  1.00  0.00
ATOM   1180  OD1 ASN   153      31.425  83.646  26.668  1.00  0.00
ATOM   1181  ND2 ASN   153      33.453  83.347  25.702  1.00  0.00
ATOM   1182  N   MET   154      31.384  87.612  28.881  1.00  0.00
ATOM   1183  CA  MET   154      30.654  87.950  30.037  1.00  0.00
ATOM   1184  C   MET   154      29.228  88.079  29.573  1.00  0.00
ATOM   1185  O   MET   154      28.326  87.455  30.142  1.00  0.00
ATOM   1186  CB  MET   154      31.298  88.466  31.313  1.00  0.00
ATOM   1187  CG  MET   154      31.729  87.289  32.201  1.00  0.00
ATOM   1188  SD  MET   154      32.542  87.784  33.719  1.00  0.00
ATOM   1189  CE  MET   154      31.069  88.279  34.736  1.00  0.00
ATOM   1190  N   ASP   155      29.003  88.911  28.556  1.00  0.00
ATOM   1191  CA  ASP   155      27.659  89.118  28.008  1.00  0.00
ATOM   1192  C   ASP   155      26.995  87.895  27.491  1.00  0.00
ATOM   1193  O   ASP   155      25.778  87.791  27.568  1.00  0.00
ATOM   1194  CB  ASP   155      27.709  90.065  26.808  1.00  0.00
ATOM   1195  CG  ASP   155      27.852  91.517  27.205  1.00  0.00
ATOM   1196  OD1 ASP   155      27.459  91.878  28.337  1.00  0.00
ATOM   1197  OD2 ASP   155      28.347  92.306  26.371  1.00  0.00
ATOM   1198  N   VAL   156      27.775  86.977  26.930  1.00  0.00
ATOM   1199  CA  VAL   156      27.289  85.696  26.400  1.00  0.00
ATOM   1200  C   VAL   156      26.810  84.868  27.591  1.00  0.00
ATOM   1201  O   VAL   156      25.680  84.412  27.664  1.00  0.00
ATOM   1202  CB  VAL   156      28.368  84.952  25.544  1.00  0.00
ATOM   1203  CG1 VAL   156      27.981  83.494  25.300  1.00  0.00
ATOM   1204  CG2 VAL   156      28.559  85.661  24.222  1.00  0.00
ATOM   1205  N   PHE   157      27.742  84.654  28.522  1.00  0.00
ATOM   1206  CA  PHE   157      27.410  83.869  29.731  1.00  0.00
ATOM   1207  C   PHE   157      25.993  84.393  30.247  1.00  0.00
ATOM   1208  O   PHE   157      25.042  83.626  30.383  1.00  0.00
ATOM   1209  CB  PHE   157      28.489  83.918  30.797  1.00  0.00
ATOM   1210  CG  PHE   157      29.643  82.988  30.633  1.00  0.00
ATOM   1211  CD1 PHE   157      30.559  83.124  29.609  1.00  0.00
ATOM   1212  CD2 PHE   157      29.788  81.971  31.570  1.00  0.00
ATOM   1213  CE1 PHE   157      31.645  82.256  29.477  1.00  0.00
ATOM   1214  CE2 PHE   157      30.881  81.118  31.438  1.00  0.00
ATOM   1215  CZ  PHE   157      31.789  81.255  30.388  1.00  0.00
ATOM   1216  N   ASN   158      25.916  85.689  30.516  1.00  0.00
ATOM   1217  CA  ASN   158      24.758  86.301  30.952  1.00  0.00
ATOM   1218  C   ASN   158      23.506  85.973  30.161  1.00  0.00
ATOM   1219  O   ASN   158      22.502  85.420  30.585  1.00  0.00
ATOM   1220  CB  ASN   158      25.122  87.701  31.443  1.00  0.00
ATOM   1221  CG  ASN   158      25.943  87.672  32.701  1.00  0.00
ATOM   1222  OD1 ASN   158      25.414  87.476  33.785  1.00  0.00
ATOM   1223  ND2 ASN   158      27.245  87.847  32.562  1.00  0.00
ATOM   1224  N   ILE   159      23.623  86.398  28.903  1.00  0.00
ATOM   1225  CA  ILE   159      22.394  86.154  27.982  1.00  0.00
ATOM   1226  C   ILE   159      21.978  84.690  28.083  1.00  0.00
ATOM   1227  O   ILE   159      20.783  84.446  28.197  1.00  0.00
ATOM   1228  CB  ILE   159      22.780  86.538  26.538  1.00  0.00
ATOM   1229  CG1 ILE   159      22.686  88.047  26.305  1.00  0.00
ATOM   1230  CG2 ILE   159      21.992  85.765  25.498  1.00  0.00
ATOM   1231  CD1 ILE   159      23.104  88.487  24.914  1.00  0.00
ATOM   1232  N   LEU   160      22.913  83.751  27.981  1.00  0.00
ATOM   1233  CA  LEU   160      22.720  82.370  28.120  1.00  0.00
ATOM   1234  C   LEU   160      21.895  82.033  29.360  1.00  0.00
ATOM   1235  O   LEU   160      20.805  81.480  29.356  1.00  0.00
ATOM   1236  CB  LEU   160      24.017  81.619  27.821  1.00  0.00
ATOM   1237  CG  LEU   160      24.718  82.044  26.517  1.00  0.00
ATOM   1238  CD1 LEU   160      25.890  81.118  26.187  1.00  0.00
ATOM   1239  CD2 LEU   160      23.703  81.990  25.393  1.00  0.00
ATOM   1240  N   LYS   161      22.533  82.368  30.482  1.00  0.00
ATOM   1241  CA  LYS   161      21.835  82.035  31.800  1.00  0.00
ATOM   1242  C   LYS   161      20.406  82.606  31.784  1.00  0.00
ATOM   1243  O   LYS   161      19.495  81.902  32.219  1.00  0.00
ATOM   1244  CB  LYS   161      22.675  82.597  32.933  1.00  0.00
ATOM   1245  CG  LYS   161      24.018  81.861  33.081  1.00  0.00
ATOM   1246  CD  LYS   161      24.750  82.188  34.373  1.00  0.00
ATOM   1247  CE  LYS   161      25.983  81.354  34.626  1.00  0.00
ATOM   1248  NZ  LYS   161      25.697  80.027  35.246  1.00  0.00
ATOM   1249  N   ALA   162      20.222  83.851  31.337  1.00  0.00
ATOM   1250  CA  ALA   162      18.982  84.452  31.126  1.00  0.00
ATOM   1251  C   ALA   162      18.038  83.637  30.131  1.00  0.00
ATOM   1252  O   ALA   162      16.845  83.844  29.874  1.00  0.00
ATOM   1253  CB  ALA   162      19.081  85.837  30.516  1.00  0.00
ATOM   1254  N   ARG   163      18.823  82.867  29.401  1.00  0.00
ATOM   1255  CA  ARG   163      17.918  82.030  28.396  1.00  0.00
ATOM   1256  C   ARG   163      18.236  80.514  28.451  1.00  0.00
ATOM   1257  O   ARG   163      18.108  79.783  27.476  1.00  0.00
ATOM   1258  CB  ARG   163      18.616  81.980  27.033  1.00  0.00
ATOM   1259  CG  ARG   163      18.084  80.912  26.083  1.00  0.00
ATOM   1260  CD  ARG   163      18.731  81.026  24.707  1.00  0.00
ATOM   1261  NE  ARG   163      18.402  82.297  24.060  1.00  0.00
ATOM   1262  CZ  ARG   163      19.272  83.271  23.824  1.00  0.00
ATOM   1263  NH1 ARG   163      20.540  83.124  24.171  1.00  0.00
ATOM   1264  NH2 ARG   163      18.865  84.408  23.262  1.00  0.00
ATOM   1265  N   GLY   164      18.545  80.059  29.652  1.00  0.00
ATOM   1266  CA  GLY   164      18.723  78.559  29.716  1.00  0.00
ATOM   1267  C   GLY   164      20.043  77.836  29.344  1.00  0.00
ATOM   1268  O   GLY   164      20.341  77.594  28.167  1.00  0.00
ATOM   1269  N   ALA   165      20.824  77.537  30.383  1.00  0.00
ATOM   1270  CA  ALA   165      22.103  76.947  30.368  1.00  0.00
ATOM   1271  C   ALA   165      22.546  76.370  31.634  1.00  0.00
ATOM   1272  O   ALA   165      22.642  77.156  32.580  1.00  0.00
ATOM   1273  CB  ALA   165      23.250  77.822  29.870  1.00  0.00
ATOM   1274  N   LYS   166      22.854  75.079  31.740  1.00  0.00
ATOM   1275  CA  LYS   166      23.290  74.495  33.016  1.00  0.00
ATOM   1276  C   LYS   166      24.563  75.063  33.627  1.00  0.00
ATOM   1277  O   LYS   166      25.524  74.706  32.965  1.00  0.00
ATOM   1278  CB  LYS   166      23.474  72.987  32.842  1.00  0.00
ATOM   1279  CG  LYS   166      23.757  72.163  34.088  1.00  0.00
ATOM   1280  CD  LYS   166      23.659  70.673  33.713  1.00  0.00
ATOM   1281  CE  LYS   166      23.064  69.814  34.794  1.00  0.00
ATOM   1282  NZ  LYS   166      22.859  68.386  34.381  1.00  0.00
ATOM   1283  N   VAL   167      24.694  75.718  34.774  1.00  0.00
ATOM   1284  CA  VAL   167      26.086  76.071  35.052  1.00  0.00
ATOM   1285  C   VAL   167      26.826  75.130  35.979  1.00  0.00
ATOM   1286  O   VAL   167      27.666  75.547  36.780  1.00  0.00
ATOM   1287  CB  VAL   167      25.998  77.377  35.880  1.00  0.00
ATOM   1288  CG1 VAL   167      25.444  78.539  35.032  1.00  0.00
ATOM   1289  CG2 VAL   167      25.169  77.229  37.132  1.00  0.00
ATOM   1290  N   PRO   168      26.456  73.856  35.932  1.00  0.00
ATOM   1291  CA  PRO   168      27.154  72.917  36.883  1.00  0.00
ATOM   1292  C   PRO   168      27.281  71.757  36.025  1.00  0.00
ATOM   1293  O   PRO   168      26.483  70.821  36.004  1.00  0.00
ATOM   1294  CB  PRO   168      26.362  72.376  38.074  1.00  0.00
ATOM   1295  CG  PRO   168      25.570  73.569  38.551  1.00  0.00
ATOM   1296  CD  PRO   168      25.136  74.197  37.257  1.00  0.00
ATOM   1297  N   LYS   169      28.280  71.879  35.168  1.00  0.00
ATOM   1298  CA  LYS   169      28.428  70.662  34.102  1.00  0.00
ATOM   1299  C   LYS   169      29.353  69.560  34.599  1.00  0.00
ATOM   1300  O   LYS   169      29.173  69.063  35.712  1.00  0.00
ATOM   1301  CB  LYS   169      28.656  71.178  32.674  1.00  0.00
ATOM   1302  CG  LYS   169      27.501  72.044  32.125  1.00  0.00
ATOM   1303  CD  LYS   169      26.247  71.230  31.893  1.00  0.00
ATOM   1304  CE  LYS   169      25.007  72.099  31.689  1.00  0.00
ATOM   1305  NZ  LYS   169      25.156  73.101  30.632  1.00  0.00
ATOM   1306  N   THR   170      30.359  69.181  33.811  1.00  0.00
ATOM   1307  CA  THR   170      31.360  68.257  34.348  1.00  0.00
ATOM   1308  C   THR   170      32.659  68.213  33.744  1.00  0.00
ATOM   1309  O   THR   170      32.687  68.588  32.577  1.00  0.00
ATOM   1310  CB  THR   170      30.405  67.161  34.871  1.00  0.00
ATOM   1311  OG1 THR   170      29.203  67.802  35.330  1.00  0.00
ATOM   1312  CG2 THR   170      31.078  66.357  36.007  1.00  0.00
ATOM   1313  N   LYS   171      33.735  67.690  34.336  1.00  0.00
ATOM   1314  CA  LYS   171      35.055  67.528  33.839  1.00  0.00
ATOM   1315  C   LYS   171      35.788  68.901  34.098  1.00  0.00
ATOM   1316  O   LYS   171      36.693  69.100  34.909  1.00  0.00
ATOM   1317  CB  LYS   171      35.092  66.323  32.885  1.00  0.00
ATOM   1318  CG  LYS   171      34.739  65.024  33.589  1.00  0.00
ATOM   1319  CD  LYS   171      34.663  63.854  32.646  1.00  0.00
ATOM   1320  CE  LYS   171      34.077  62.631  33.344  1.00  0.00
ATOM   1321  NZ  LYS   171      33.902  61.477  32.404  1.00  0.00
ATOM   1322  N   ARG   172      35.381  69.834  33.232  1.00  0.00
ATOM   1323  CA  ARG   172      36.046  71.167  33.383  1.00  0.00
ATOM   1324  C   ARG   172      34.548  71.835  33.372  1.00  0.00
ATOM   1325  O   ARG   172      33.856  71.942  32.362  1.00  0.00
ATOM   1326  CB  ARG   172      36.424  71.730  32.010  1.00  0.00
ATOM   1327  CG  ARG   172      37.502  70.930  31.221  1.00  0.00
ATOM   1328  CD  ARG   172      37.917  71.611  29.892  1.00  0.00
ATOM   1329  NE  ARG   172      38.587  72.908  30.094  1.00  0.00
ATOM   1330  CZ  ARG   172      39.018  73.710  29.121  1.00  0.00
ATOM   1331  NH1 ARG   172      38.865  73.368  27.853  1.00  0.00
ATOM   1332  NH2 ARG   172      39.568  74.874  29.419  1.00  0.00
ATOM   1333  N   THR   173      34.140  72.214  34.574  1.00  0.00
ATOM   1334  CA  THR   173      32.965  72.891  34.787  1.00  0.00
ATOM   1335  C   THR   173      32.474  74.292  34.694  1.00  0.00
ATOM   1336  O   THR   173      31.446  74.675  35.258  1.00  0.00
ATOM   1337  CB  THR   173      32.381  72.478  36.145  1.00  0.00
ATOM   1338  OG1 THR   173      32.143  71.069  36.141  1.00  0.00
ATOM   1339  CG2 THR   173      31.082  73.204  36.415  1.00  0.00
ATOM   1340  N   PRO   174      33.168  75.084  33.888  1.00  0.00
ATOM   1341  CA  PRO   174      32.478  76.461  33.577  1.00  0.00
ATOM   1342  C   PRO   174      33.225  77.301  34.621  1.00  0.00
ATOM   1343  O   PRO   174      34.173  78.021  34.270  1.00  0.00
ATOM   1344  CB  PRO   174      31.051  76.870  33.184  1.00  0.00
ATOM   1345  CG  PRO   174      30.170  75.926  33.936  1.00  0.00
ATOM   1346  CD  PRO   174      30.927  74.617  33.884  1.00  0.00
ATOM   1347  N   MET   175      32.838  77.166  35.893  1.00  0.00
ATOM   1348  CA  MET   175      33.451  77.857  36.974  1.00  0.00
ATOM   1349  C   MET   175      34.915  77.660  37.011  1.00  0.00
ATOM   1350  O   MET   175      35.638  78.646  37.076  1.00  0.00
ATOM   1351  CB  MET   175      32.738  77.572  38.300  1.00  0.00
ATOM   1352  CG  MET   175      33.263  78.377  39.481  1.00  0.00
ATOM   1353  SD  MET   175      33.123  80.165  39.269  1.00  0.00
ATOM   1354  CE  MET   175      31.494  80.495  40.018  1.00  0.00
ATOM   1355  N   VAL   176      35.375  76.415  36.983  1.00  0.00
ATOM   1356  CA  VAL   176      36.785  76.034  36.923  1.00  0.00
ATOM   1357  C   VAL   176      37.681  76.802  35.833  1.00  0.00
ATOM   1358  O   VAL   176      38.811  77.236  36.008  1.00  0.00
ATOM   1359  CB  VAL   176      36.993  74.495  36.736  1.00  0.00
ATOM   1360  CG1 VAL   176      38.464  74.153  36.501  1.00  0.00
ATOM   1361  CG2 VAL   176      36.480  73.752  37.952  1.00  0.00
ATOM   1362  N   VAL   177      37.075  76.815  34.645  1.00  0.00
ATOM   1363  CA  VAL   177      37.822  77.450  33.552  1.00  0.00
ATOM   1364  C   VAL   177      37.920  78.930  33.848  1.00  0.00
ATOM   1365  O   VAL   177      38.958  79.583  33.784  1.00  0.00
ATOM   1366  CB  VAL   177      37.187  77.118  32.181  1.00  0.00
ATOM   1367  CG1 VAL   177      37.855  77.894  31.044  1.00  0.00
ATOM   1368  CG2 VAL   177      37.185  75.630  31.873  1.00  0.00
ATOM   1369  N   ALA   178      36.753  79.460  34.213  1.00  0.00
ATOM   1370  CA  ALA   178      36.743  80.968  34.500  1.00  0.00
ATOM   1371  C   ALA   178      37.881  81.305  35.481  1.00  0.00
ATOM   1372  O   ALA   178      38.729  82.149  35.204  1.00  0.00
ATOM   1373  CB  ALA   178      35.342  81.477  34.826  1.00  0.00
ATOM   1374  N   ASN   179      37.904  80.599  36.603  1.00  0.00
ATOM   1375  CA  ASN   179      38.903  80.786  37.622  1.00  0.00
ATOM   1376  C   ASN   179      40.290  80.638  37.175  1.00  0.00
ATOM   1377  O   ASN   179      41.096  81.512  37.510  1.00  0.00
ATOM   1378  CB  ASN   179      38.454  80.077  38.898  1.00  0.00
ATOM   1379  CG  ASN   179      37.307  80.779  39.570  1.00  0.00
ATOM   1380  OD1 ASN   179      37.499  81.780  40.244  1.00  0.00
ATOM   1381  ND2 ASN   179      36.105  80.269  39.374  1.00  0.00
ATOM   1382  N   PRO   180      40.626  79.595  36.415  1.00  0.00
ATOM   1383  CA  PRO   180      41.946  79.373  35.837  1.00  0.00
ATOM   1384  C   PRO   180      42.409  80.687  35.092  1.00  0.00
ATOM   1385  O   PRO   180      43.495  81.219  35.328  1.00  0.00
ATOM   1386  CB  PRO   180      41.798  78.116  34.989  1.00  0.00
ATOM   1387  CG  PRO   180      40.812  77.321  35.784  1.00  0.00
ATOM   1388  CD  PRO   180      39.766  78.372  36.108  1.00  0.00
ATOM   1389  N   ARG   181      41.557  81.166  34.185  1.00  0.00
ATOM   1390  CA  ARG   181      41.889  82.332  33.453  1.00  0.00
ATOM   1391  C   ARG   181      42.128  83.699  34.211  1.00  0.00
ATOM   1392  O   ARG   181      42.948  84.546  33.838  1.00  0.00
ATOM   1393  CB  ARG   181      40.783  82.552  32.422  1.00  0.00
ATOM   1394  CG  ARG   181      41.267  83.159  31.131  1.00  0.00
ATOM   1395  CD  ARG   181      40.215  83.034  30.048  1.00  0.00
ATOM   1396  NE  ARG   181      40.820  82.835  28.732  1.00  0.00
ATOM   1397  CZ  ARG   181      41.265  81.661  28.285  1.00  0.00
ATOM   1398  NH1 ARG   181      41.170  80.577  29.048  1.00  0.00
ATOM   1399  NH2 ARG   181      41.820  81.573  27.081  1.00  0.00
ATOM   1400  N   GLU   182      41.360  83.881  35.290  1.00  0.00
ATOM   1401  CA  GLU   182      41.294  85.025  36.065  1.00  0.00
ATOM   1402  C   GLU   182      40.068  85.728  35.875  1.00  0.00
ATOM   1403  O   GLU   182      40.152  86.947  36.039  1.00  0.00
ATOM   1404  CB  GLU   182      42.612  85.806  35.988  1.00  0.00
ATOM   1405  CG  GLU   182      43.764  85.157  36.758  1.00  0.00
ATOM   1406  CD  GLU   182      45.093  85.861  36.546  1.00  0.00
ATOM   1407  OE1 GLU   182      45.775  85.563  35.539  1.00  0.00
ATOM   1408  OE2 GLU   182      45.476  86.685  37.403  1.00  0.00
ATOM   1409  N   VAL   183      38.973  85.132  35.411  1.00  0.00
ATOM   1410  CA  VAL   183      37.846  86.179  34.963  1.00  0.00
ATOM   1411  C   VAL   183      36.759  86.138  36.013  1.00  0.00
ATOM   1412  O   VAL   183      35.819  85.362  36.192  1.00  0.00
ATOM   1413  CB  VAL   183      36.754  85.250  34.374  1.00  0.00
ATOM   1414  CG1 VAL   183      35.460  85.994  34.092  1.00  0.00
ATOM   1415  CG2 VAL   183      37.331  84.587  33.124  1.00  0.00
ATOM   1416  N   PRO   184      36.960  87.202  36.793  1.00  0.00
ATOM   1417  CA  PRO   184      36.562  87.537  38.271  1.00  0.00
ATOM   1418  C   PRO   184      35.025  87.774  38.229  1.00  0.00
ATOM   1419  O   PRO   184      34.286  87.216  39.053  1.00  0.00
ATOM   1420  CB  PRO   184      37.452  88.605  38.987  1.00  0.00
ATOM   1421  CG  PRO   184      37.854  89.449  37.809  1.00  0.00
ATOM   1422  CD  PRO   184      38.077  88.467  36.675  1.00  0.00
ATOM   1423  N   GLU   185      34.553  88.595  37.294  1.00  0.00
ATOM   1424  CA  GLU   185      33.181  88.861  37.149  1.00  0.00
ATOM   1425  C   GLU   185      32.399  87.703  36.645  1.00  0.00
ATOM   1426  O   GLU   185      31.225  87.609  36.981  1.00  0.00
ATOM   1427  CB  GLU   185      32.899  89.963  36.136  1.00  0.00
ATOM   1428  CG  GLU   185      32.271  91.129  36.900  1.00  0.00
ATOM   1429  CD  GLU   185      31.993  92.412  36.115  1.00  0.00
ATOM   1430  OE1 GLU   185      32.942  93.151  35.820  1.00  0.00
ATOM   1431  OE2 GLU   185      30.821  92.682  35.829  1.00  0.00
ATOM   1432  N   TYR   186      33.005  86.833  35.845  1.00  0.00
ATOM   1433  CA  TYR   186      32.431  85.607  35.336  1.00  0.00
ATOM   1434  C   TYR   186      32.144  84.645  36.477  1.00  0.00
ATOM   1435  O   TYR   186      31.031  84.188  36.685  1.00  0.00
ATOM   1436  CB  TYR   186      33.337  85.016  34.224  1.00  0.00
ATOM   1437  CG  TYR   186      32.861  83.622  33.859  1.00  0.00
ATOM   1438  CD1 TYR   186      31.776  83.551  32.977  1.00  0.00
ATOM   1439  CD2 TYR   186      33.401  82.478  34.391  1.00  0.00
ATOM   1440  CE1 TYR   186      31.262  82.309  32.636  1.00  0.00
ATOM   1441  CE2 TYR   186      32.882  81.220  34.042  1.00  0.00
ATOM   1442  CZ  TYR   186      31.824  81.172  33.166  1.00  0.00
ATOM   1443  OH  TYR   186      31.254  79.964  32.779  1.00  0.00
ATOM   1444  N   GLU   187      33.208  84.329  37.215  1.00  0.00
ATOM   1445  CA  GLU   187      33.067  83.424  38.381  1.00  0.00
ATOM   1446  C   GLU   187      31.911  83.817  39.210  1.00  0.00
ATOM   1447  O   GLU   187      31.138  82.910  39.496  1.00  0.00
ATOM   1448  CB  GLU   187      34.361  83.278  39.167  1.00  0.00
ATOM   1449  CG  GLU   187      35.418  82.476  38.441  1.00  0.00
ATOM   1450  CD  GLU   187      36.739  82.443  39.170  1.00  0.00
ATOM   1451  OE1 GLU   187      37.061  83.427  39.848  1.00  0.00
ATOM   1452  OE2 GLU   187      37.469  81.439  39.068  1.00  0.00
ATOM   1453  N   LEU   188      31.745  85.074  39.608  1.00  0.00
ATOM   1454  CA  LEU   188      30.658  85.662  40.285  1.00  0.00
ATOM   1455  C   LEU   188      29.259  85.322  39.762  1.00  0.00
ATOM   1456  O   LEU   188      28.384  84.978  40.561  1.00  0.00
ATOM   1457  CB  LEU   188      30.866  87.157  40.510  1.00  0.00
ATOM   1458  CG  LEU   188      32.251  87.537  41.069  1.00  0.00
ATOM   1459  CD1 LEU   188      32.311  89.016  41.452  1.00  0.00
ATOM   1460  CD2 LEU   188      32.516  86.688  42.295  1.00  0.00
ATOM   1461  N   ASN   189      29.061  85.351  38.453  1.00  0.00
ATOM   1462  CA  ASN   189      27.818  85.032  37.841  1.00  0.00
ATOM   1463  C   ASN   189      27.502  83.579  37.953  1.00  0.00
ATOM   1464  O   ASN   189      26.361  83.256  38.299  1.00  0.00
ATOM   1465  CB  ASN   189      27.686  85.793  36.518  1.00  0.00
ATOM   1466  CG  ASN   189      27.836  87.295  36.685  1.00  0.00
ATOM   1467  OD1 ASN   189      27.223  87.903  37.560  1.00  0.00
ATOM   1468  ND2 ASN   189      28.655  87.900  35.834  1.00  0.00
ATOM   1469  N   PRO   190      28.454  82.688  37.672  1.00  0.00
ATOM   1470  CA  PRO   190      28.303  81.264  37.811  1.00  0.00
ATOM   1471  C   PRO   190      27.708  80.905  39.225  1.00  0.00
ATOM   1472  O   PRO   190      26.669  80.259  39.367  1.00  0.00
ATOM   1473  CB  PRO   190      29.677  80.698  37.473  1.00  0.00
ATOM   1474  CG  PRO   190      30.163  81.660  36.438  1.00  0.00
ATOM   1475  CD  PRO   190      29.819  82.993  37.080  1.00  0.00
ATOM   1476  N   GLN   191      28.423  81.361  40.250  1.00  0.00
ATOM   1477  CA  GLN   191      27.965  81.093  41.592  1.00  0.00
ATOM   1478  C   GLN   191      26.558  81.583  41.943  1.00  0.00
ATOM   1479  O   GLN   191      25.828  81.036  42.760  1.00  0.00
ATOM   1480  CB  GLN   191      29.170  81.179  42.544  1.00  0.00
ATOM   1481  CG  GLN   191      29.868  82.523  42.607  1.00  0.00
ATOM   1482  CD  GLN   191      31.229  82.451  43.291  1.00  0.00
ATOM   1483  OE1 GLN   191      31.632  83.378  43.997  1.00  0.00
ATOM   1484  NE2 GLN   191      31.951  81.353  43.069  1.00  0.00
ATOM   1485  N   GLU   192      26.208  82.682  41.278  1.00  0.00
ATOM   1486  CA  GLU   192      24.844  83.262  41.586  1.00  0.00
ATOM   1487  C   GLU   192      23.810  82.320  41.003  1.00  0.00
ATOM   1488  O   GLU   192      22.626  82.294  41.356  1.00  0.00
ATOM   1489  CB  GLU   192      24.721  84.649  40.960  1.00  0.00
ATOM   1490  CG  GLU   192      25.173  85.790  41.863  1.00  0.00
ATOM   1491  CD  GLU   192      25.179  87.131  41.153  1.00  0.00
ATOM   1492  OE1 GLU   192      25.599  87.185  39.975  1.00  0.00
ATOM   1493  OE2 GLU   192      24.766  88.135  41.775  1.00  0.00
ATOM   1494  N   LEU   193      24.313  81.493  40.078  1.00  0.00
ATOM   1495  CA  LEU   193      23.360  80.583  39.337  1.00  0.00
ATOM   1496  C   LEU   193      23.738  79.184  39.664  1.00  0.00
ATOM   1497  O   LEU   193      22.824  78.518  40.102  1.00  0.00
ATOM   1498  CB  LEU   193      23.304  80.793  37.816  1.00  0.00
ATOM   1499  CG  LEU   193      22.543  79.757  36.975  1.00  0.00
ATOM   1500  CD1 LEU   193      21.053  79.766  37.346  1.00  0.00
ATOM   1501  CD2 LEU   193      22.707  80.089  35.539  1.00  0.00
ATOM   1502  N   GLN   194      24.973  78.749  39.589  1.00  0.00
ATOM   1503  CA  GLN   194      25.494  77.470  39.763  1.00  0.00
ATOM   1504  C   GLN   194      26.282  76.972  40.895  1.00  0.00
ATOM   1505  O   GLN   194      27.430  77.423  40.919  1.00  0.00
ATOM   1506  CB  GLN   194      26.364  77.175  38.554  1.00  0.00
ATOM   1507  CG  GLN   194      26.266  75.726  38.074  1.00  0.00
ATOM   1508  CD  GLN   194      27.378  75.319  37.108  1.00  0.00
ATOM   1509  OE1 GLN   194      28.471  75.876  37.123  1.00  0.00
ATOM   1510  NE2 GLN   194      27.097  74.356  36.260  1.00  0.00
ATOM   1511  N   VAL   195      25.809  76.189  41.859  1.00  0.00
ATOM   1512  CA  VAL   195      26.971  75.806  42.845  1.00  0.00
ATOM   1513  C   VAL   195      27.114  74.374  43.023  1.00  0.00
ATOM   1514  O   VAL   195      27.050  73.680  42.014  1.00  0.00
ATOM   1515  CB  VAL   195      26.758  76.594  44.181  1.00  0.00
ATOM   1516  CG1 VAL   195      28.075  76.727  44.919  1.00  0.00
ATOM   1517  CG2 VAL   195      26.105  77.897  43.953  1.00  0.00
ATOM   1518  N   ARG   196      27.454  73.865  44.190  1.00  0.00
ATOM   1519  CA  ARG   196      27.698  72.379  44.315  1.00  0.00
ATOM   1520  C   ARG   196      28.913  71.495  43.548  1.00  0.00
ATOM   1521  O   ARG   196      28.762  70.716  42.600  1.00  0.00
ATOM   1522  CB  ARG   196      26.438  71.519  44.430  1.00  0.00
ATOM   1523  CG  ARG   196      25.660  71.769  45.707  1.00  0.00
ATOM   1524  CD  ARG   196      24.478  70.819  45.848  1.00  0.00
ATOM   1525  NE  ARG   196      24.873  69.411  45.922  1.00  0.00
ATOM   1526  CZ  ARG   196      24.209  68.486  46.609  1.00  0.00
ATOM   1527  NH1 ARG   196      23.111  68.770  47.302  1.00  0.00
ATOM   1528  NH2 ARG   196      24.668  67.239  46.610  1.00  0.00
ATOM   1529  N   LYS   197      30.074  71.655  44.173  1.00  0.00
ATOM   1530  CA  LYS   197      31.188  70.964  43.804  1.00  0.00
ATOM   1531  C   LYS   197      31.166  69.608  44.312  1.00  0.00
ATOM   1532  O   LYS   197      32.025  69.065  45.022  1.00  0.00
ATOM   1533  CB  LYS   197      32.414  71.222  44.690  1.00  0.00
ATOM   1534  CG  LYS   197      32.700  72.699  44.887  1.00  0.00
ATOM   1535  CD  LYS   197      34.043  73.094  44.326  1.00  0.00
ATOM   1536  CE  LYS   197      34.018  74.473  43.701  1.00  0.00
ATOM   1537  NZ  LYS   197      35.357  74.944  43.329  1.00  0.00
ATOM   1538  N   ALA   198      30.104  68.963  43.824  1.00  0.00
ATOM   1539  CA  ALA   198      29.885  67.511  44.707  1.00  0.00
ATOM   1540  C   ALA   198      29.847  66.556  43.227  1.00  0.00
ATOM   1541  O   ALA   198      28.825  66.790  42.582  1.00  0.00
ATOM   1542  CB  ALA   198      28.455  67.213  45.143  1.00  0.00
SPDBVT        0.8260223866        -0.3136366308         0.4683151841 
SPDBVT        0.4032729566         0.9093434215        -0.1023009717 
SPDBVT       -0.3937739730         0.2733617425         0.8776191473 
SPDBVT       23.1022033691        79.5706787109        13.8412322998 
SPDBVT       26.8720912933        79.0653762817        13.0509319305 
SPDBVV default;
SPDBVV     10.952739847499    2591.775791565293      20.000000000000
SPDBVV       -0.8571665391        -0.4075029289         0.3149712481 
SPDBVV        0.3149430230         0.0691746442         0.9465863726 
SPDBVV       -0.4075247433         0.9105801620         0.0690460140 
SPDBVV       26.6707019806        79.2119674683        15.9899358749 
SPDBVV        1.8594634475         1.0884664083         0.0000000000 
SPDBVf  1  1  1  1  1  1  1  1 17 17 17 17 17 17  1  1  1  1  1  1
SPDBVf  1 17 17 17 17 17 17 17 17 17 17 17 17 17  1  1  1  1  1  1
SPDBVf 17 17 17 17 17 17 17 17 17 17 17 17 17 17 17 17 17 17 17 17
SPDBVf 17 17 17 17 17 17 17 17 17 17  1  1 17 17  1  1  1  1 17 17
SPDBVf 17 17 17 17 17 17 17 17 17 17 17 17 17 17 17 17 17 17 17 17
SPDBVf 17 17 17 17 17 17 17 17 17 17 17 17 17 17 17 17 17 17 17 17
SPDBVf 17 17 17 17 17 17 17 17 17 17 17 17 17 17 17 17 17 17 17 17
SPDBVf 17 17 17 17 17 17 17 17 17 17 17 17 17 17 17 17 17 17 17 17
SPDBVf 17 17 17 17 17 17 17 17 17  1  1 17 17 17 17 17 17 17 17 17
SPDBVf 17 17  1 17 17 17  1 17 17 17 17 17  1  1  1  1  1  1
SPDBVc 0.63 0.63 0.63 0.63 0.63 0.63 0.63 0.63 0.63 0.63 0.63 0.63 
SPDBVc 0.00 0.00 1.00 0.00 0.00 1.00 0.63 0.63 0.63 0.63 0.63 0.63 
SPDBVc 0.63 0.63 0.63 0.63 0.63 0.63 0.63 0.63 0.63 0.00 0.40 1.00 
SPDBVc 0.00 0.40 1.00 0.00 0.40 1.00 0.00 0.40 1.00 0.00 0.40 1.00 
SPDBVc 0.00 0.40 1.00 0.00 0.40 1.00 0.63 0.63 0.63 0.63 0.63 0.63 
SPDBVc 0.63 0.63 0.63 0.63 0.63 0.63 0.63 0.63 0.63 0.63 0.63 0.63 
SPDBVc 0.63 0.63 0.63 0.63 0.63 0.63 0.63 0.63 0.63 0.63 0.63 0.63 
SPDBVc 0.63 0.63 0.63 0.63 0.63 0.63 0.63 0.63 0.63 0.63 0.63 0.63 
SPDBVc 0.63 0.63 0.63 0.63 0.63 0.63 0.63 0.63 0.63 0.63 0.63 0.63 
SPDBVc 0.63 0.63 0.63 0.63 0.63 0.63 0.63 0.63 0.63 0.63 0.63 0.63 
SPDBVc 0.63 0.63 0.63 0.00 0.80 1.00 0.00 0.80 1.00 0.00 0.80 1.00 
SPDBVc 0.00 0.80 1.00 0.00 0.80 1.00 0.00 0.80 1.00 0.00 0.80 1.00 
SPDBVc 0.63 0.63 0.63 0.63 0.63 0.63 0.63 0.63 0.63 0.00 1.00 1.00 
SPDBVc 0.00 1.00 1.00 0.00 1.00 1.00 0.00 1.00 1.00 0.00 1.00 1.00 
SPDBVc 0.00 1.00 1.00 0.00 1.00 1.00 0.00 1.00 1.00 0.00 1.00 1.00 
SPDBVc 0.63 0.63 0.63 0.63 0.63 0.63 0.63 0.63 0.63 0.63 0.63 0.63 
SPDBVc 0.63 0.63 0.63 0.63 0.63 0.63 0.63 0.63 0.63 0.63 0.63 0.63 
SPDBVc 0.63 0.63 0.63 0.63 0.63 0.63 0.63 0.63 0.63 0.63 0.63 0.63 
SPDBVc 0.63 0.63 0.63 0.63 0.63 0.63 0.63 0.63 0.63 0.63 0.63 0.63 
SPDBVc 0.63 0.63 0.63 0.63 0.63 0.63 0.63 0.63 0.63 0.63 0.63 0.63 
SPDBVc 0.00 1.00 0.60 0.00 1.00 0.60 0.00 1.00 0.60 0.00 1.00 0.60 
SPDBVc 0.63 0.63 0.63 0.63 0.63 0.63 0.63 0.63 0.63 0.00 1.00 0.20 
SPDBVc 0.00 1.00 0.20 0.00 1.00 0.20 0.00 1.00 0.20 0.00 1.00 0.20 
SPDBVc 0.00 1.00 0.20 0.00 1.00 0.20 0.00 1.00 0.20 0.00 1.00 0.20 
SPDBVc 0.00 1.00 0.20 0.63 0.63 0.63 0.63 0.63 0.63 0.63 0.63 0.63 
SPDBVc 0.63 0.63 0.63 0.63 0.63 0.63 0.63 0.63 0.63 0.63 0.63 0.63 
SPDBVc 0.63 0.63 0.63 0.63 0.63 0.63 0.63 0.63 0.63 0.63 0.63 0.63 
SPDBVc 0.63 0.63 0.63 0.63 0.63 0.63 0.63 0.63 0.63 0.20 1.00 0.00 
SPDBVc 0.20 1.00 0.00 0.20 1.00 0.00 0.20 1.00 0.00 0.20 1.00 0.00 
SPDBVc 0.20 1.00 0.00 0.63 0.63 0.63 0.63 0.63 0.63 0.63 0.63 0.63 
SPDBVc 0.60 1.00 0.00 0.60 1.00 0.00 0.60 1.00 0.00 0.60 1.00 0.00 
SPDBVc 0.60 1.00 0.00 0.60 1.00 0.00 0.60 1.00 0.00 0.60 1.00 0.00 
SPDBVc 0.60 1.00 0.00 0.63 0.63 0.63 0.63 0.63 0.63 0.63 0.63 0.63 
SPDBVc 0.63 0.63 0.63 0.63 0.63 0.63 0.63 0.63 0.63 0.63 0.63 0.63 
SPDBVc 0.63 0.63 0.63 0.63 0.63 0.63 0.63 0.63 0.63 0.63 0.63 0.63 
SPDBVc 0.63 0.63 0.63 0.63 0.63 0.63 0.63 0.63 0.63 0.63 0.63 0.63 
SPDBVc 1.00 1.00 0.00 1.00 1.00 0.00 1.00 1.00 0.00 1.00 1.00 0.00 
SPDBVc 1.00 1.00 0.00 1.00 1.00 0.00 0.63 0.63 0.63 0.63 0.63 0.63 
SPDBVc 0.63 0.63 0.63 1.00 0.80 0.00 1.00 0.80 0.00 1.00 0.80 0.00 
SPDBVc 1.00 0.80 0.00 1.00 0.80 0.00 1.00 0.80 0.00 1.00 0.80 0.00 
SPDBVc 1.00 0.80 0.00 1.00 0.80 0.00 0.63 0.63 0.63 0.63 0.63 0.63 
SPDBVc 0.63 0.63 0.63 0.63 0.63 0.63 0.63 0.63 0.63 0.63 0.63 0.63 
SPDBVc 0.63 0.63 0.63 0.63 0.63 0.63 0.63 0.63 0.63 0.63 0.63 0.63 
SPDBVc 0.63 0.63 0.63 0.63 0.63 0.63 1.00 0.40 0.00 1.00 0.40 0.00 
SPDBVc 1.00 0.40 0.00 1.00 0.40 0.00 1.00 0.40 0.00 1.00 0.40 0.00 
SPDBVc 0.63 0.63 0.63 0.63 0.63 0.63 0.63 0.63 0.63 1.00 0.00 0.00 
SPDBVc 1.00 0.00 0.00 1.00 0.00 0.00 1.00 0.00 0.00 1.00 0.00 0.00 
SPDBVc 1.00 0.00 0.00 1.00 0.00 0.00 1.00 0.00 0.00 1.00 0.00 0.00 
SPDBVc 0.63 0.63 0.63 0.63 0.63 0.63 0.63 0.63 0.63 0.63 0.63 0.63 
SPDBVc 0.63 0.63 0.63 0.63 0.63 0.63 
SPDBVC 0.63 0.63 0.63 0.63 0.63 0.63 0.63 0.63 0.63 0.63 0.63 0.63 
SPDBVC 0.00 0.00 1.00 0.00 0.00 1.00 0.63 0.63 0.63 0.63 0.63 0.63 
SPDBVC 0.63 0.63 0.63 0.63 0.63 0.63 0.63 0.63 0.63 0.00 0.40 1.00 
SPDBVC 0.00 0.40 1.00 0.00 0.40 1.00 0.00 0.40 1.00 0.00 0.40 1.00 
SPDBVC 0.00 0.40 1.00 0.00 0.40 1.00 0.63 0.63 0.63 0.63 0.63 0.63 
SPDBVC 0.63 0.63 0.63 0.63 0.63 0.63 0.63 0.63 0.63 0.63 0.63 0.63 
SPDBVC 0.63 0.63 0.63 0.63 0.63 0.63 0.63 0.63 0.63 0.63 0.63 0.63 
SPDBVC 0.63 0.63 0.63 0.63 0.63 0.63 0.63 0.63 0.63 0.63 0.63 0.63 
SPDBVC 0.63 0.63 0.63 0.63 0.63 0.63 0.63 0.63 0.63 0.63 0.63 0.63 
SPDBVC 0.63 0.63 0.63 0.63 0.63 0.63 0.63 0.63 0.63 0.63 0.63 0.63 
SPDBVC 0.63 0.63 0.63 0.00 0.80 1.00 0.00 0.80 1.00 0.00 0.80 1.00 
SPDBVC 0.00 0.80 1.00 0.00 0.80 1.00 0.00 0.80 1.00 0.00 0.80 1.00 
SPDBVC 0.63 0.63 0.63 0.63 0.63 0.63 0.63 0.63 0.63 0.00 1.00 1.00 
SPDBVC 0.00 1.00 1.00 0.00 1.00 1.00 0.00 1.00 1.00 0.00 1.00 1.00 
SPDBVC 0.00 1.00 1.00 0.00 1.00 1.00 0.00 1.00 1.00 0.00 1.00 1.00 
SPDBVC 0.63 0.63 0.63 0.63 0.63 0.63 0.63 0.63 0.63 0.63 0.63 0.63 
SPDBVC 0.63 0.63 0.63 0.63 0.63 0.63 0.63 0.63 0.63 0.63 0.63 0.63 
SPDBVC 0.63 0.63 0.63 0.63 0.63 0.63 0.63 0.63 0.63 0.63 0.63 0.63 
SPDBVC 0.63 0.63 0.63 0.63 0.63 0.63 0.63 0.63 0.63 0.63 0.63 0.63 
SPDBVC 0.63 0.63 0.63 0.63 0.63 0.63 0.63 0.63 0.63 0.63 0.63 0.63 
SPDBVC 0.00 1.00 0.60 0.00 1.00 0.60 0.00 1.00 0.60 0.00 1.00 0.60 
SPDBVC 0.63 0.63 0.63 0.63 0.63 0.63 0.63 0.63 0.63 0.00 1.00 0.20 
SPDBVC 0.00 1.00 0.20 0.00 1.00 0.20 0.00 1.00 0.20 0.00 1.00 0.20 
SPDBVC 0.00 1.00 0.20 0.00 1.00 0.20 0.00 1.00 0.20 0.00 1.00 0.20 
SPDBVC 0.00 1.00 0.20 0.63 0.63 0.63 0.63 0.63 0.63 0.63 0.63 0.63 
SPDBVC 0.63 0.63 0.63 0.63 0.63 0.63 0.63 0.63 0.63 0.63 0.63 0.63 
SPDBVC 0.63 0.63 0.63 0.63 0.63 0.63 0.63 0.63 0.63 0.63 0.63 0.63 
SPDBVC 0.63 0.63 0.63 0.63 0.63 0.63 0.63 0.63 0.63 0.20 1.00 0.00 
SPDBVC 0.20 1.00 0.00 0.20 1.00 0.00 0.20 1.00 0.00 0.20 1.00 0.00 
SPDBVC 0.20 1.00 0.00 0.63 0.63 0.63 0.63 0.63 0.63 0.63 0.63 0.63 
SPDBVC 0.60 1.00 0.00 0.60 1.00 0.00 0.60 1.00 0.00 0.60 1.00 0.00 
SPDBVC 0.60 1.00 0.00 0.60 1.00 0.00 0.60 1.00 0.00 0.60 1.00 0.00 
SPDBVC 0.60 1.00 0.00 0.63 0.63 0.63 0.63 0.63 0.63 0.63 0.63 0.63 
SPDBVC 0.63 0.63 0.63 0.63 0.63 0.63 0.63 0.63 0.63 0.63 0.63 0.63 
SPDBVC 0.63 0.63 0.63 0.63 0.63 0.63 0.63 0.63 0.63 0.63 0.63 0.63 
SPDBVC 0.63 0.63 0.63 0.63 0.63 0.63 0.63 0.63 0.63 0.63 0.63 0.63 
SPDBVC 1.00 1.00 0.00 1.00 1.00 0.00 1.00 1.00 0.00 1.00 1.00 0.00 
SPDBVC 1.00 1.00 0.00 1.00 1.00 0.00 0.63 0.63 0.63 0.63 0.63 0.63 
SPDBVC 0.63 0.63 0.63 1.00 0.80 0.00 1.00 0.80 0.00 1.00 0.80 0.00 
SPDBVC 1.00 0.80 0.00 1.00 0.80 0.00 1.00 0.80 0.00 1.00 0.80 0.00 
SPDBVC 1.00 0.80 0.00 1.00 0.80 0.00 0.63 0.63 0.63 0.63 0.63 0.63 
SPDBVC 0.63 0.63 0.63 0.63 0.63 0.63 0.63 0.63 0.63 0.63 0.63 0.63 
SPDBVC 0.63 0.63 0.63 0.63 0.63 0.63 0.63 0.63 0.63 0.63 0.63 0.63 
SPDBVC 0.63 0.63 0.63 0.63 0.63 0.63 1.00 0.40 0.00 1.00 0.40 0.00 
SPDBVC 1.00 0.40 0.00 1.00 0.40 0.00 1.00 0.40 0.00 1.00 0.40 0.00 
SPDBVC 0.63 0.63 0.63 0.63 0.63 0.63 0.63 0.63 0.63 1.00 0.00 0.00 
SPDBVC 1.00 0.00 0.00 1.00 0.00 0.00 1.00 0.00 0.00 1.00 0.00 0.00 
SPDBVC 1.00 0.00 0.00 1.00 0.00 0.00 1.00 0.00 0.00 1.00 0.00 0.00 
SPDBVC 0.63 0.63 0.63 0.63 0.63 0.63 0.63 0.63 0.63 0.63 0.63 0.63 
SPDBVC 0.63 0.63 0.63 0.63 0.63 0.63 
SPDBVb 1.00 1.00 1.00
SPDBVa    80    81    82    83    84    85    86    87    88    89
SPDBVa    90    91    92    93    94    95    96    98    99   100
SPDBVa   101   102   103   104   105   106   107   108   109   110
SPDBVa   111   112   113   114   115   116   117   118   119   120
SPDBVa   137   138   139   140   141   142   143   144   145   146
SPDBVa   147   148   149   150   151   152   153   154   155   156
SPDBVa   157   159   176   177   178   179   183   184   187   188
SPDBVa   189   193   194   195   196   197   198   199   200   201
SPDBVa   202   203   204   205   206   207   208   209   210   211
SPDBVa   214   217   218   220   221   222   225   226   227   228
SPDBVa   229   230   231   232   233   234   235   236   237   238
SPDBVa   239   240   241   242   243   244   245   246   248   250
SPDBVa   251   252   254   261   262   263   264   265   266   267
SPDBVa   268   291   292   293   294   295   299   300   301   302
SPDBVa   305   306   310   311   313   314   315   316   317   318
SPDBVa   322   323   324   328   329   330   331   334   338   339
SPDBVa   340   341   342   343   344   345   346   347   348   349
SPDBVa   350   354   355   356   357   358   359   360   361   362
SPDBVa   363   364   365   366   367   368   370   371   372   373
SPDBVa   374   375   376   377   378   379   380   381   382     2
SPDBVg    64    64    64    64    64    64    64    64    64    64
SPDBVg    64    64    64    64    64    64    64    64    64    64
SPDBVg    64    64    64    64    64    64    64    64    64    64
SPDBVg    64    64    64    64    64    64    64    64    64    64
SPDBVg    64    64    64    64    64    64    64    64    64    64
SPDBVg    64    64    64    64    64    64    64    64    64    64
SPDBVg    64    64    64    64    64    64    64    64    64    64
SPDBVg    64    64    64    64    64    64    64    64    64    64
SPDBVg    64    64    64    64    64    64    64    64    64    64
SPDBVg    64    64    64    64    64    64    64    64    64    64
SPDBVg    64    64    64    64    64    64    64    64    64    64
SPDBVg    64    64    64    64    64    64    64    64    64    64
SPDBVg    64    64    64    64    64    64    64    64    64    64
SPDBVg    64    64    64    64    64    64    64    64    64    64
SPDBVg    64    64    64    64    64    64    64    64    64    64
SPDBVg    64    64    64    64    64    64    64    64    64    64
SPDBVg    64    64    64    64    64    64    64    64    64    64
SPDBVg    64    64    64    64    64    64    64    64    64    64
SPDBVg    64    64    64    64    64    64    64    64    64    64
SPDBVg    64    64    64    64    64    64    64    64
SPDBVi        3 1 1 0 1 0 1 1 0 1 0 1 1 0  0
SPDBVp        0
SPDBVn    ILK3final.casp (3)
SPDBVE
REMARK    File generated by Swiss-PdbViewer  4.00b0
REMARK    http://www.expasy.org/spdbv/
REMARK    File generated by Swiss-PdbViewer  4.00b0
REMARK    http://www.expasy.org/spdbv/
REMARK  99  Chain ID : 1
REMARK  99  Residues : 168
REMARK  99  Atoms    : 1295
REMARK  99  File     : final.sc.pdb
ATOM      1  N   MET     1      38.899  69.242  13.298  1.00  0.00
ATOM      2  CA  MET     1      39.293  68.283  14.355  1.00  0.00
ATOM      3  C   MET     1      40.140  68.935  15.397  1.00  0.00
ATOM      4  O   MET     1      41.010  68.306  15.996  1.00  0.00
ATOM      5  CB  MET     1      40.048  67.095  13.722  1.00  0.00
ATOM      6  CG  MET     1      41.248  67.482  12.846  1.00  0.00
ATOM      7  SD  MET     1      42.737  68.029  13.734  1.00  0.00
ATOM      8  CE  MET     1      43.557  68.709  12.264  1.00  0.00
ATOM      9  N   THR     2      39.865  70.222  15.669  1.00  0.00
ATOM     10  CA  THR     2      40.664  70.954  16.603  1.00  0.00
ATOM     11  C   THR     2      40.260  70.627  18.004  1.00  0.00
ATOM     12  O   THR     2      39.165  70.129  18.261  1.00  0.00
ATOM     13  CB  THR     2      40.569  72.442  16.428  1.00  0.00
ATOM     14  OG1 THR     2      41.428  73.102  17.347  1.00  0.00
ATOM     15  CG2 THR     2      39.108  72.880  16.632  1.00  0.00
ATOM     16  N   ILE     3      41.188  70.899  18.944  1.00  0.00
ATOM     17  CA  ILE     3      41.015  70.653  20.346  1.00  0.00
ATOM     18  C   ILE     3      41.443  71.911  21.058  1.00  0.00
ATOM     19  O   ILE     3      42.241  72.683  20.527  1.00  0.00
ATOM     20  CB  ILE     3      41.880  69.527  20.825  1.00  0.00
ATOM     21  CG1 ILE     3      41.558  69.174  22.283  1.00  0.00
ATOM     22  CG2 ILE     3      43.347  69.907  20.559  1.00  0.00
ATOM     23  CD1 ILE     3      42.139  67.830  22.712  1.00  0.00
ATOM     24  N   LYS     4      40.911  72.167  22.276  1.00  0.00
ATOM     25  CA  LYS     4      41.255  73.350  23.027  1.00  0.00
ATOM     26  C   LYS     4      42.726  73.247  23.323  1.00  0.00
ATOM     27  O   LYS     4      43.266  72.161  23.115  1.00  0.00
ATOM     28  CB  LYS     4      40.520  73.468  24.369  1.00  0.00
ATOM     29  CG  LYS     4      39.023  73.631  24.149  1.00  0.00
ATOM     30  CD  LYS     4      38.727  74.805  23.221  1.00  0.00
ATOM     31  CE  LYS     4      37.349  74.741  22.571  1.00  0.00
ATOM     32  NZ  LYS     4      37.288  75.704  21.451  1.00  0.00
ATOM     33  N   PRO     5      43.471  74.253  23.756  1.00  0.00
ATOM     34  CA  PRO     5      43.023  75.611  23.975  1.00  0.00
ATOM     35  C   PRO     5      43.086  76.474  22.754  1.00  0.00
ATOM     36  O   PRO     5      43.588  76.003  21.735  1.00  0.00
ATOM     37  CB  PRO     5      43.859  76.173  25.126  1.00  0.00
ATOM     38  CG  PRO     5      45.099  75.275  25.164  1.00  0.00
ATOM     39  CD  PRO     5      44.576  73.926  24.646  1.00  0.00
ATOM     40  N   LYS     6      42.627  77.748  22.878  1.00  0.00
ATOM     41  CA  LYS     6      42.499  78.727  21.822  1.00  0.00
ATOM     42  C   LYS     6      42.153  78.012  20.558  1.00  0.00
ATOM     43  O   LYS     6      43.031  77.559  19.825  1.00  0.00
ATOM     44  CB  LYS     6      43.744  79.598  21.555  1.00  0.00
ATOM     45  CG  LYS     6      43.909  80.773  22.520  1.00  0.00
ATOM     46  CD  LYS     6      45.153  81.621  22.244  1.00  0.00
ATOM     47  CE  LYS     6      46.460  80.961  22.682  1.00  0.00
ATOM     48  NZ  LYS     6      47.610  81.781  22.238  1.00  0.00
ATOM     49  N   SER     7      40.847  77.923  20.229  1.00  0.00
ATOM     50  CA  SER     7      40.594  77.082  19.103  1.00  0.00
ATOM     51  C   SER     7      39.887  77.757  17.968  1.00  0.00
ATOM     52  O   SER     7      38.681  78.000  17.999  1.00  0.00
ATOM     53  CB  SER     7      39.758  75.839  19.448  1.00  0.00
ATOM     54  OG  SER     7      40.476  74.997  20.337  1.00  0.00
ATOM     55  N   PRO     8      40.660  78.069  16.965  1.00  0.00
ATOM     56  CA  PRO     8      40.128  78.474  15.685  1.00  0.00
ATOM     57  C   PRO     8      40.226  77.281  14.780  1.00  0.00
ATOM     58  O   PRO     8      40.675  76.235  15.245  1.00  0.00
ATOM     59  CB  PRO     8      41.024  79.613  15.199  1.00  0.00
ATOM     60  CG  PRO     8      42.357  79.365  15.921  1.00  0.00
ATOM     61  CD  PRO     8      41.929  78.721  17.247  1.00  0.00
ATOM     62  N   ALA     9      39.832  77.406  13.491  1.00  0.00
ATOM     63  CA  ALA     9      40.001  76.308  12.575  1.00  0.00
ATOM     64  C   ALA     9      40.913  76.759  11.480  1.00  0.00
ATOM     65  O   ALA     9      40.792  77.872  10.974  1.00  0.00
ATOM     66  CB  ALA     9      38.693  75.846  11.910  1.00  0.00
ATOM     67  N   ARG    10      41.870  75.886  11.100  1.00  0.00
ATOM     68  CA  ARG    10      42.785  76.200  10.041  1.00  0.00
ATOM     69  C   ARG    10      42.145  75.801   8.764  1.00  0.00
ATOM     70  O   ARG    10      41.479  74.769   8.677  1.00  0.00
ATOM     71  CB  ARG    10      44.140  75.477  10.163  1.00  0.00
ATOM     72  CG  ARG    10      45.079  75.745   8.986  1.00  0.00
ATOM     73  CD  ARG    10      46.491  75.184   9.183  1.00  0.00
ATOM     74  NE  ARG    10      47.244  76.152  10.029  1.00  0.00
ATOM     75  CZ  ARG    10      48.332  75.753  10.752  1.00  0.00
ATOM     76  NH1 ARG    10      48.674  74.431  10.807  1.00  0.00
ATOM     77  NH2 ARG    10      49.086  76.682  11.408  1.00  0.00
ATOM     78  N   PHE    11      42.318  76.639   7.732  1.00  0.00
ATOM     79  CA  PHE    11      41.726  76.352   6.466  1.00  0.00
ATOM     80  C   PHE    11      42.684  76.800   5.426  1.00  0.00
ATOM     81  O   PHE    11      43.557  77.630   5.681  1.00  0.00
ATOM     82  CB  PHE    11      40.393  77.093   6.274  1.00  0.00
ATOM     83  CG  PHE    11      40.674  78.551   6.422  1.00  0.00
ATOM     84  CD1 PHE    11      40.755  79.111   7.676  1.00  0.00
ATOM     85  CD2 PHE    11      40.874  79.352   5.321  1.00  0.00
ATOM     86  CE1 PHE    11      41.017  80.451   7.836  1.00  0.00
ATOM     87  CE2 PHE    11      41.136  80.694   5.476  1.00  0.00
ATOM     88  CZ  PHE    11      41.204  81.246   6.732  1.00  0.00
ATOM     89  N   LYS    12      42.563  76.235   4.214  1.00  0.00
ATOM     90  CA  LYS    12      43.482  76.642   3.206  1.00  0.00
ATOM     91  C   LYS    12      42.871  77.723   2.396  1.00  0.00
ATOM     92  O   LYS    12      41.709  77.659   1.999  1.00  0.00
ATOM     93  CB  LYS    12      43.944  75.521   2.262  1.00  0.00
ATOM     94  CG  LYS    12      44.985  74.606   2.908  1.00  0.00
ATOM     95  CD  LYS    12      46.240  75.356   3.362  1.00  0.00
ATOM     96  CE  LYS    12      46.982  76.064   2.225  1.00  0.00
ATOM     97  NZ  LYS    12      46.423  77.418   2.012  1.00  0.00
ATOM     98  N   LEU    13      43.672  78.776   2.164  1.00  0.00
ATOM     99  CA  LEU    13      43.267  79.857   1.327  1.00  0.00
ATOM    100  C   LEU    13      43.972  79.611   0.034  1.00  0.00
ATOM    101  O   LEU    13      45.107  79.140   0.024  1.00  0.00
ATOM    102  CB  LEU    13      43.716  81.235   1.835  1.00  0.00
ATOM    103  CG  LEU    13      42.908  81.714   3.048  1.00  0.00
ATOM    104  CD1 LEU    13      43.383  83.093   3.533  1.00  0.00
ATOM    105  CD2 LEU    13      41.406  81.698   2.720  1.00  0.00
ATOM    106  N   GLY    14      43.307  79.894  -1.101  1.00  0.00
ATOM    107  CA  GLY    14      43.978  79.721  -2.353  1.00  0.00
ATOM    108  C   GLY    14      43.637  78.389  -2.940  1.00  0.00
ATOM    109  O   GLY    14      44.052  78.080  -4.057  1.00  0.00
ATOM    110  N   ARG    15      42.878  77.550  -2.213  1.00  0.00
ATOM    111  CA  ARG    15      42.525  76.301  -2.817  1.00  0.00
ATOM    112  C   ARG    15      41.159  76.494  -3.383  1.00  0.00
ATOM    113  O   ARG    15      40.183  76.680  -2.657  1.00  0.00
ATOM    114  CB  ARG    15      42.531  75.121  -1.838  1.00  0.00
ATOM    115  CG  ARG    15      43.962  74.775  -1.428  1.00  0.00
ATOM    116  CD  ARG    15      44.663  73.848  -2.423  1.00  0.00
ATOM    117  NE  ARG    15      46.129  73.974  -2.192  1.00  0.00
ATOM    118  CZ  ARG    15      46.863  74.786  -3.008  1.00  0.00
ATOM    119  NH1 ARG    15      46.269  75.401  -4.072  1.00  0.00
ATOM    120  NH2 ARG    15      48.192  74.978  -2.764  1.00  0.00
ATOM    121  N   GLN    16      41.073  76.469  -4.726  1.00  0.00
ATOM    122  CA  GLN    16      39.833  76.735  -5.388  1.00  0.00
ATOM    123  C   GLN    16      39.425  75.512  -6.142  1.00  0.00
ATOM    124  O   GLN    16      40.145  75.020  -7.010  1.00  0.00
ATOM    125  CB  GLN    16      39.966  77.893  -6.390  1.00  0.00
ATOM    126  CG  GLN    16      40.962  77.590  -7.512  1.00  0.00
ATOM    127  CD  GLN    16      41.360  78.901  -8.171  1.00  0.00
ATOM    128  OE1 GLN    16      41.363  79.953  -7.533  1.00  0.00
ATOM    129  NE2 GLN    16      41.722  78.837  -9.481  1.00  0.00
ATOM    130  N   SER    17      38.238  74.982  -5.800  1.00  0.00
ATOM    131  CA  SER    17      37.714  73.837  -6.476  1.00  0.00
ATOM    132  C   SER    17      36.320  73.677  -5.972  1.00  0.00
ATOM    133  O   SER    17      35.879  74.428  -5.103  1.00  0.00
ATOM    134  CB  SER    17      38.467  72.530  -6.165  1.00  0.00
ATOM    135  OG  SER    17      37.886  71.444  -6.874  1.00  0.00
ATOM    136  N   SER    18      35.569  72.712  -6.532  1.00  0.00
ATOM    137  CA  SER    18      34.232  72.540  -6.059  1.00  0.00
ATOM    138  C   SER    18      34.268  72.174  -4.621  1.00  0.00
ATOM    139  O   SER    18      33.867  72.966  -3.770  1.00  0.00
ATOM    140  CB  SER    18      33.453  71.439  -6.800  1.00  0.00
ATOM    141  OG  SER    18      33.276  71.796  -8.163  1.00  0.00
ATOM    142  N   LEU    19      34.756  70.959  -4.300  1.00  0.00
ATOM    143  CA  LEU    19      34.799  70.621  -2.912  1.00  0.00
ATOM    144  C   LEU    19      36.076  69.893  -2.646  1.00  0.00
ATOM    145  O   LEU    19      36.155  68.695  -2.918  1.00  0.00
ATOM    146  CB  LEU    19      33.638  69.713  -2.478  1.00  0.00
ATOM    147  CG  LEU    19      33.591  69.481  -0.962  1.00  0.00
ATOM    148  CD1 LEU    19      33.320  70.803  -0.233  1.00  0.00
ATOM    149  CD2 LEU    19      32.566  68.403  -0.588  1.00  0.00
ATOM    150  N   ALA    20      37.113  70.585  -2.109  1.00  0.00
ATOM    151  CA  ALA    20      38.322  69.863  -1.804  1.00  0.00
ATOM    152  C   ALA    20      39.451  70.762  -1.384  1.00  0.00
ATOM    153  O   ALA    20      39.408  71.972  -1.584  1.00  0.00
ATOM    154  CB  ALA    20      38.869  69.041  -2.984  1.00  0.00
ATOM    155  N   PRO    21      40.476  70.195  -0.777  1.00  0.00
ATOM    156  CA  PRO    21      40.464  68.841  -0.285  1.00  0.00
ATOM    157  C   PRO    21      39.788  68.877   1.051  1.00  0.00
ATOM    158  O   PRO    21      39.222  67.869   1.477  1.00  0.00
ATOM    159  CB  PRO    21      41.926  68.403  -0.194  1.00  0.00
ATOM    160  CG  PRO    21      42.713  69.724  -0.155  1.00  0.00
ATOM    161  CD  PRO    21      41.829  70.695  -0.956  1.00  0.00
ATOM    162  N   GLU    22      39.848  70.050   1.721  1.00  0.00
ATOM    163  CA  GLU    22      39.316  70.187   3.043  1.00  0.00
ATOM    164  C   GLU    22      37.865  70.514   2.900  1.00  0.00
ATOM    165  O   GLU    22      37.279  71.237   3.706  1.00  0.00
ATOM    166  CB  GLU    22      39.974  71.333   3.828  1.00  0.00
ATOM    167  CG  GLU    22      41.445  71.082   4.169  1.00  0.00
ATOM    168  CD  GLU    22      41.505  70.384   5.520  1.00  0.00
ATOM    169  OE1 GLU    22      41.316  71.094   6.545  1.00  0.00
ATOM    170  OE2 GLU    22      41.732  69.146   5.553  1.00  0.00
ATOM    171  N   SER    23      37.233  69.910   1.885  1.00  0.00
ATOM    172  CA  SER    23      35.838  70.084   1.647  1.00  0.00
ATOM    173  C   SER    23      35.426  71.521   1.688  1.00  0.00
ATOM    174  O   SER    23      34.689  71.932   2.583  1.00  0.00
ATOM    175  CB  SER    23      34.944  69.319   2.637  1.00  0.00
ATOM    176  OG  SER    23      35.114  67.920   2.470  1.00  0.00
ATOM    177  N   ARG    24      35.888  72.337   0.723  1.00  0.00
ATOM    178  CA  ARG    24      35.392  73.681   0.707  1.00  0.00
ATOM    179  C   ARG    24      34.617  73.876  -0.556  1.00  0.00
ATOM    180  O   ARG    24      35.104  73.552  -1.638  1.00  0.00
ATOM    181  CB  ARG    24      36.491  74.750   0.842  1.00  0.00
ATOM    182  CG  ARG    24      37.065  74.774   2.262  1.00  0.00
ATOM    183  CD  ARG    24      38.043  75.915   2.552  1.00  0.00
ATOM    184  NE  ARG    24      37.265  77.187   2.550  1.00  0.00
ATOM    185  CZ  ARG    24      36.633  77.630   3.678  1.00  0.00
ATOM    186  NH1 ARG    24      36.710  76.918   4.840  1.00  0.00
ATOM    187  NH2 ARG    24      35.911  78.788   3.644  1.00  0.00
ATOM    188  N   THR    25      33.368  74.391  -0.431  1.00  0.00
ATOM    189  CA  THR    25      32.487  74.570  -1.555  1.00  0.00
ATOM    190  C   THR    25      32.386  76.030  -1.860  1.00  0.00
ATOM    191  O   THR    25      32.922  76.877  -1.147  1.00  0.00
ATOM    192  CB  THR    25      31.082  74.107  -1.281  1.00  0.00
ATOM    193  OG1 THR    25      30.526  74.862  -0.213  1.00  0.00
ATOM    194  CG2 THR    25      31.098  72.612  -0.916  1.00  0.00
ATOM    195  N   PRO    26      31.730  76.329  -2.951  1.00  0.00
ATOM    196  CA  PRO    26      31.547  77.698  -3.335  1.00  0.00
ATOM    197  C   PRO    26      30.623  78.356  -2.360  1.00  0.00
ATOM    198  O   PRO    26      30.663  79.576  -2.235  1.00  0.00
ATOM    199  CB  PRO    26      31.057  77.673  -4.784  1.00  0.00
ATOM    200  CG  PRO    26      30.784  76.188  -5.089  1.00  0.00
ATOM    201  CD  PRO    26      31.689  75.441  -4.098  1.00  0.00
ATOM    202  N   ILE    27      29.773  77.570  -1.669  1.00  0.00
ATOM    203  CA  ILE    27      28.866  78.121  -0.699  1.00  0.00
ATOM    204  C   ILE    27      29.674  78.672   0.427  1.00  0.00
ATOM    205  O   ILE    27      29.347  79.709   1.002  1.00  0.00
ATOM    206  CB  ILE    27      27.968  77.083  -0.087  1.00  0.00
ATOM    207  CG1 ILE    27      27.045  76.457  -1.145  1.00  0.00
ATOM    208  CG2 ILE    27      27.219  77.742   1.085  1.00  0.00
ATOM    209  CD1 ILE    27      27.784  75.584  -2.159  1.00  0.00
ATOM    210  N   ASP    28      30.742  77.947   0.797  1.00  0.00
ATOM    211  CA  ASP    28      31.550  78.332   1.915  1.00  0.00
ATOM    212  C   ASP    28      32.174  79.660   1.634  1.00  0.00
ATOM    213  O   ASP    28      32.169  80.544   2.488  1.00  0.00
ATOM    214  CB  ASP    28      32.721  77.361   2.155  1.00  0.00
ATOM    215  CG  ASP    28      32.152  76.011   2.568  1.00  0.00
ATOM    216  OD1 ASP    28      30.974  75.980   3.011  1.00  0.00
ATOM    217  OD2 ASP    28      32.886  74.993   2.441  1.00  0.00
ATOM    218  N   THR    29      32.724  79.824   0.416  1.00  0.00
ATOM    219  CA  THR    29      33.425  81.022   0.053  1.00  0.00
ATOM    220  C   THR    29      32.488  82.194   0.011  1.00  0.00
ATOM    221  O   THR    29      32.846  83.294   0.427  1.00  0.00
ATOM    222  CB  THR    29      34.123  80.928  -1.275  1.00  0.00
ATOM    223  OG1 THR    29      34.975  82.049  -1.457  1.00  0.00
ATOM    224  CG2 THR    29      33.078  80.869  -2.400  1.00  0.00
ATOM    225  N   LEU    30      31.263  81.992  -0.511  1.00  0.00
ATOM    226  CA  LEU    30      30.297  83.050  -0.639  1.00  0.00
ATOM    227  C   LEU    30      29.873  83.571   0.704  1.00  0.00
ATOM    228  O   LEU    30      29.731  84.781   0.878  1.00  0.00
ATOM    229  CB  LEU    30      29.040  82.596  -1.396  1.00  0.00
ATOM    230  CG  LEU    30      29.189  82.636  -2.928  1.00  0.00
ATOM    231  CD1 LEU    30      30.513  82.037  -3.407  1.00  0.00
ATOM    232  CD2 LEU    30      28.001  81.930  -3.594  1.00  0.00
ATOM    233  N   THR    31      29.625  82.671   1.677  1.00  0.00
ATOM    234  CA  THR    31      29.174  83.060   2.986  1.00  0.00
ATOM    235  C   THR    31      30.258  83.760   3.755  1.00  0.00
ATOM    236  O   THR    31      29.995  84.748   4.439  1.00  0.00
ATOM    237  CB  THR    31      28.722  81.891   3.816  1.00  0.00
ATOM    238  OG1 THR    31      29.801  80.992   4.028  1.00  0.00
ATOM    239  CG2 THR    31      27.574  81.177   3.082  1.00  0.00
ATOM    240  N   GLU    32      31.512  83.270   3.652  1.00  0.00
ATOM    241  CA  GLU    32      32.602  83.787   4.435  1.00  0.00
ATOM    242  C   GLU    32      32.834  85.232   4.105  1.00  0.00
ATOM    243  O   GLU    32      33.155  86.033   4.980  1.00  0.00
ATOM    244  CB  GLU    32      33.915  83.005   4.242  1.00  0.00
ATOM    245  CG  GLU    32      34.452  82.999   2.812  1.00  0.00
ATOM    246  CD  GLU    32      35.740  82.188   2.813  1.00  0.00
ATOM    247  OE1 GLU    32      36.456  82.216   3.848  1.00  0.00
ATOM    248  OE2 GLU    32      36.019  81.523   1.779  1.00  0.00
ATOM    249  N   ASP    33      32.702  85.575   2.815  1.00  0.00
ATOM    250  CA  ASP    33      32.872  86.882   2.240  1.00  0.00
ATOM    251  C   ASP    33      31.705  87.769   2.582  1.00  0.00
ATOM    252  O   ASP    33      31.799  88.991   2.478  1.00  0.00
ATOM    253  CB  ASP    33      33.025  86.813   0.715  1.00  0.00
ATOM    254  CG  ASP    33      34.308  86.033   0.458  1.00  0.00
ATOM    255  OD1 ASP    33      35.214  86.088   1.333  1.00  0.00
ATOM    256  OD2 ASP    33      34.394  85.360  -0.602  1.00  0.00
ATOM    257  N   GLU    34      30.570  87.181   3.004  1.00  0.00
ATOM    258  CA  GLU    34      29.381  87.929   3.321  1.00  0.00
ATOM    259  C   GLU    34      28.644  88.440   2.109  1.00  0.00
ATOM    260  O   GLU    34      28.075  89.530   2.142  1.00  0.00
ATOM    261  CB  GLU    34      29.688  89.094   4.276  1.00  0.00
ATOM    262  CG  GLU    34      30.216  88.579   5.619  1.00  0.00
ATOM    263  CD  GLU    34      30.509  89.755   6.534  1.00  0.00
ATOM    264  OE1 GLU    34      30.209  90.911   6.135  1.00  0.00
ATOM    265  OE2 GLU    34      31.032  89.508   7.653  1.00  0.00
ATOM    266  N   ASP    35      28.602  87.651   1.009  1.00  0.00
ATOM    267  CA  ASP    35      27.824  88.012  -0.160  1.00  0.00
ATOM    268  C   ASP    35      26.501  87.296  -0.089  1.00  0.00
ATOM    269  O   ASP    35      26.397  86.115  -0.416  1.00  0.00
ATOM    270  CB  ASP    35      28.441  87.577  -1.503  1.00  0.00
ATOM    271  CG  ASP    35      29.650  88.440  -1.822  1.00  0.00
ATOM    272  OD1 ASP    35      30.287  88.954  -0.867  1.00  0.00
ATOM    273  OD2 ASP    35      29.944  88.606  -3.037  1.00  0.00
ATOM    274  N   ASP    36      25.433  88.013   0.315  1.00  0.00
ATOM    275  CA  ASP    36      24.148  87.397   0.504  1.00  0.00
ATOM    276  C   ASP    36      23.507  86.902  -0.766  1.00  0.00
ATOM    277  O   ASP    36      22.928  85.815  -0.780  1.00  0.00
ATOM    278  CB  ASP    36      23.138  88.297   1.238  1.00  0.00
ATOM    279  CG  ASP    36      22.844  89.515   0.383  1.00  0.00
ATOM    280  OD1 ASP    36      23.815  90.201  -0.032  1.00  0.00
ATOM    281  OD2 ASP    36      21.636  89.782   0.152  1.00  0.00
ATOM    282  N   ASP    37      23.591  87.659  -1.875  1.00  0.00
ATOM    283  CA  ASP    37      22.852  87.267  -3.044  1.00  0.00
ATOM    284  C   ASP    37      23.339  85.940  -3.542  1.00  0.00
ATOM    285  O   ASP    37      22.546  85.084  -3.935  1.00  0.00
ATOM    286  CB  ASP    37      22.975  88.275  -4.198  1.00  0.00
ATOM    287  CG  ASP    37      21.804  88.021  -5.129  1.00  0.00
ATOM    288  OD1 ASP    37      20.856  87.313  -4.693  1.00  0.00
ATOM    289  OD2 ASP    37      21.836  88.529  -6.283  1.00  0.00
ATOM    290  N   LEU    38      24.668  85.741  -3.530  1.00  0.00
ATOM    291  CA  LEU    38      25.259  84.532  -4.025  1.00  0.00
ATOM    292  C   LEU    38      24.828  83.393  -3.162  1.00  0.00
ATOM    293  O   LEU    38      24.578  82.288  -3.643  1.00  0.00
ATOM    294  CB  LEU    38      26.794  84.579  -3.986  1.00  0.00
ATOM    295  CG  LEU    38      27.425  85.625  -4.923  1.00  0.00
ATOM    296  CD1 LEU    38      27.107  85.314  -6.390  1.00  0.00
ATOM    297  CD2 LEU    38      27.055  87.058  -4.510  1.00  0.00
ATOM    298  N   ALA    39      24.719  83.641  -1.846  1.00  0.00
ATOM    299  CA  ALA    39      24.373  82.586  -0.950  1.00  0.00
ATOM    300  C   ALA    39      23.047  82.030  -1.355  1.00  0.00
ATOM    301  O   ALA    39      22.840  80.815  -1.340  1.00  0.00
ATOM    302  CB  ALA    39      24.249  83.057   0.510  1.00  0.00
ATOM    303  N   ALA    40      22.113  82.914  -1.749  1.00  0.00
ATOM    304  CA  ALA    40      20.800  82.462  -2.106  1.00  0.00
ATOM    305  C   ALA    40      20.883  81.514  -3.267  1.00  0.00
ATOM    306  O   ALA    40      20.264  80.452  -3.265  1.00  0.00
ATOM    307  CB  ALA    40      19.860  83.612  -2.510  1.00  0.00
ATOM    308  N   ALA    41      21.693  81.847  -4.284  1.00  0.00
ATOM    309  CA  ALA    41      21.730  81.020  -5.460  1.00  0.00
ATOM    310  C   ALA    41      22.213  79.647  -5.098  1.00  0.00
ATOM    311  O   ALA    41      21.700  78.642  -5.588  1.00  0.00
ATOM    312  CB  ALA    41      22.674  81.557  -6.549  1.00  0.00
ATOM    313  N   ALA    42      23.214  79.574  -4.208  1.00  0.00
ATOM    314  CA  ALA    42      23.842  78.339  -3.850  1.00  0.00
ATOM    315  C   ALA    42      22.863  77.420  -3.189  1.00  0.00
ATOM    316  O   ALA    42      22.966  76.199  -3.304  1.00  0.00
ATOM    317  CB  ALA    42      25.017  78.544  -2.880  1.00  0.00
ATOM    318  N   THR    43      21.920  77.990  -2.421  1.00  0.00
ATOM    319  CA  THR    43      20.931  77.202  -1.748  1.00  0.00
ATOM    320  C   THR    43      20.055  76.547  -2.742  1.00  0.00
ATOM    321  O   THR    43      19.561  75.449  -2.496  1.00  0.00
ATOM    322  CB  THR    43      20.031  77.979  -0.825  1.00  0.00
ATOM    323  OG1 THR    43      19.188  78.852  -1.559  1.00  0.00
ATOM    324  CG2 THR    43      20.902  78.777   0.157  1.00  0.00
ATOM    325  N   ALA    44      19.848  77.212  -3.889  1.00  0.00
ATOM    326  CA  ALA    44      18.989  76.683  -4.905  1.00  0.00
ATOM    327  C   ALA    44      19.536  75.338  -5.239  1.00  0.00
ATOM    328  O   ALA    44      18.796  74.388  -5.481  1.00  0.00
ATOM    329  CB  ALA    44      18.988  77.519  -6.197  1.00  0.00
ATOM    330  N   GLY    45      20.871  75.216  -5.232  1.00  0.00
ATOM    331  CA  GLY    45      21.453  73.940  -5.495  1.00  0.00
ATOM    332  C   GLY    45      21.293  73.152  -4.231  1.00  0.00
ATOM    333  O   GLY    45      20.304  73.277  -3.519  1.00  0.00
ATOM    334  N   ILE    46      22.197  72.208  -3.966  1.00  0.00
ATOM    335  CA  ILE    46      22.019  71.413  -2.781  1.00  0.00
ATOM    336  C   ILE    46      22.414  72.100  -1.478  1.00  0.00
ATOM    337  O   ILE    46      21.594  72.235  -0.575  1.00  0.00
ATOM    338  CB  ILE    46      22.823  70.151  -2.857  1.00  0.00
ATOM    339  CG1 ILE    46      22.403  69.321  -4.082  1.00  0.00
ATOM    340  CG2 ILE    46      22.668  69.407  -1.522  1.00  0.00
ATOM    341  CD1 ILE    46      20.945  68.864  -4.052  1.00  0.00
ATOM    342  N   GLY    47      23.676  72.591  -1.375  1.00  0.00
ATOM    343  CA  GLY    47      24.350  73.135  -0.196  1.00  0.00
ATOM    344  C   GLY    47      24.108  72.339   1.092  1.00  0.00
ATOM    345  O   GLY    47      22.967  72.386   1.550  1.00  0.00
ATOM    346  N   ASP    48      25.190  71.719   1.732  1.00  0.00
ATOM    347  CA  ASP    48      25.228  70.764   2.886  1.00  0.00
ATOM    348  C   ASP    48      26.334  71.016   4.029  1.00  0.00
ATOM    349  O   ASP    48      26.614  72.206   4.167  1.00  0.00
ATOM    350  CB  ASP    48      25.365  69.300   2.407  1.00  0.00
ATOM    351  CG  ASP    48      24.058  68.828   1.784  1.00  0.00
ATOM    352  OD1 ASP    48      22.980  69.168   2.344  1.00  0.00
ATOM    353  OD2 ASP    48      24.114  68.123   0.741  1.00  0.00
ATOM    354  N   PRO    49      26.951  69.961   4.818  1.00  0.00
ATOM    355  CA  PRO    49      27.111  69.757   6.263  1.00  0.00
ATOM    356  C   PRO    49      28.116  70.418   7.247  1.00  0.00
ATOM    357  O   PRO    49      27.839  70.517   8.455  1.00  0.00
ATOM    358  CB  PRO    49      27.461  68.290   6.446  1.00  0.00
ATOM    359  CG  PRO    49      28.397  68.063   5.261  1.00  0.00
ATOM    360  CD  PRO    49      27.793  68.961   4.152  1.00  0.00
ATOM    361  N   THR    50      29.381  70.659   6.836  1.00  0.00
ATOM    362  CA  THR    50      30.229  71.435   7.700  1.00  0.00
ATOM    363  C   THR    50      29.787  72.712   7.233  1.00  0.00
ATOM    364  O   THR    50      29.482  72.817   6.047  1.00  0.00
ATOM    365  CB  THR    50      31.692  71.431   7.374  1.00  0.00
ATOM    366  OG1 THR    50      32.224  70.122   7.490  1.00  0.00
ATOM    367  CG2 THR    50      32.415  72.414   8.317  1.00  0.00
ATOM    368  N   ILE    51      29.788  73.754   8.049  1.00  0.00
ATOM    369  CA  ILE    51      28.877  74.532   7.331  1.00  0.00
ATOM    370  C   ILE    51      29.211  75.938   7.186  1.00  0.00
ATOM    371  O   ILE    51      30.058  76.494   7.872  1.00  0.00
ATOM    372  CB  ILE    51      27.499  74.379   7.945  1.00  0.00
ATOM    373  CG1 ILE    51      26.364  74.894   7.043  1.00  0.00
ATOM    374  CG2 ILE    51      27.534  74.990   9.354  1.00  0.00
ATOM    375  CD1 ILE    51      24.979  74.451   7.515  1.00  0.00
ATOM    376  N   ARG    52      28.516  76.498   6.191  1.00  0.00
ATOM    377  CA  ARG    52      28.540  77.857   5.837  1.00  0.00
ATOM    378  C   ARG    52      27.921  78.596   6.978  1.00  0.00
ATOM    379  O   ARG    52      28.181  79.779   7.171  1.00  0.00
ATOM    380  CB  ARG    52      27.752  78.168   4.554  1.00  0.00
ATOM    381  CG  ARG    52      26.289  77.744   4.617  1.00  0.00
ATOM    382  CD  ARG    52      25.999  76.457   3.843  1.00  0.00
ATOM    383  NE  ARG    52      24.607  76.035   4.173  1.00  0.00
ATOM    384  CZ  ARG    52      23.557  76.380   3.373  1.00  0.00
ATOM    385  NH1 ARG    52      23.768  77.102   2.234  1.00  0.00
ATOM    386  NH2 ARG    52      22.289  76.019   3.729  1.00  0.00
ATOM    387  N   LEU    53      27.007  77.935   7.715  1.00  0.00
ATOM    388  CA  LEU    53      26.415  78.501   8.890  1.00  0.00
ATOM    389  C   LEU    53      27.510  78.590   9.906  1.00  0.00
ATOM    390  O   LEU    53      27.525  79.497  10.732  1.00  0.00
ATOM    391  CB  LEU    53      25.245  77.642   9.421  1.00  0.00
ATOM    392  CG  LEU    53      24.259  78.365  10.366  1.00  0.00
ATOM    393  CD1 LEU    53      23.139  77.422  10.818  1.00  0.00
ATOM    394  CD2 LEU    53      24.943  79.051  11.549  1.00  0.00
ATOM    395  N   MET    54      28.439  77.611   9.900  1.00  0.00
ATOM    396  CA  MET    54      29.578  77.603  10.784  1.00  0.00
ATOM    397  C   MET    54      30.478  78.766  10.473  1.00  0.00
ATOM    398  O   MET    54      30.856  79.529  11.361  1.00  0.00
ATOM    399  CB  MET    54      30.451  76.348  10.595  1.00  0.00
ATOM    400  CG  MET    54      29.897  75.070  11.221  1.00  0.00
ATOM    401  SD  MET    54      30.313  74.876  12.979  1.00  0.00
ATOM    402  CE  MET    54      32.045  74.451  12.631  1.00  0.00
ATOM    403  N   TYR    55      30.827  78.941   9.182  1.00  0.00
ATOM    404  CA  TYR    55      31.760  79.953   8.751  1.00  0.00
ATOM    405  C   TYR    55      31.173  81.330   8.905  1.00  0.00
ATOM    406  O   TYR    55      31.887  82.290   9.189  1.00  0.00
ATOM    407  CB  TYR    55      32.257  79.750   7.303  1.00  0.00
ATOM    408  CG  TYR    55      33.094  78.506   7.270  1.00  0.00
ATOM    409  CD1 TYR    55      34.449  78.559   7.504  1.00  0.00
ATOM    410  CD2 TYR    55      32.533  77.277   7.010  1.00  0.00
ATOM    411  CE1 TYR    55      35.216  77.415   7.480  1.00  0.00
ATOM    412  CE2 TYR    55      33.290  76.127   6.984  1.00  0.00
ATOM    413  CZ  TYR    55      34.640  76.194   7.220  1.00  0.00
ATOM    414  OH  TYR    55      35.423  75.021   7.197  1.00  0.00
ATOM    415  N   LEU    56      29.854  81.476   8.691  1.00  0.00
ATOM    416  CA  LEU    56      29.218  82.759   8.825  1.00  0.00
ATOM    417  C   LEU    56      29.379  83.216  10.236  1.00  0.00
ATOM    418  O   LEU    56      29.376  84.416  10.510  1.00  0.00
ATOM    419  CB  LEU    56      27.706  82.738   8.526  1.00  0.00
ATOM    420  CG  LEU    56      27.349  82.529   7.043  1.00  0.00
ATOM    421  CD1 LEU    56      25.826  82.517   6.830  1.00  0.00
ATOM    422  CD2 LEU    56      28.045  83.571   6.153  1.00  0.00
ATOM    423  N   ALA    57      29.403  82.255  11.171  1.00  0.00
ATOM    424  CA  ALA    57      29.592  82.513  12.566  1.00  0.00
ATOM    425  C   ALA    57      30.989  82.981  12.873  1.00  0.00
ATOM    426  O   ALA    57      31.179  83.889  13.680  1.00  0.00
ATOM    427  CB  ALA    57      29.320  81.275  13.436  1.00  0.00
ATOM    428  N   ASN    58      32.016  82.356  12.271  1.00  0.00
ATOM    429  CA  ASN    58      33.372  82.696  12.616  1.00  0.00
ATOM    430  C   ASN    58      33.784  84.031  12.059  1.00  0.00
ATOM    431  O   ASN    58      34.652  84.706  12.609  1.00  0.00
ATOM    432  CB  ASN    58      34.393  81.648  12.136  1.00  0.00
ATOM    433  CG  ASN    58      35.700  81.901  12.877  1.00  0.00
ATOM    434  OD1 ASN    58      36.740  82.139  12.267  1.00  0.00
ATOM    435  ND2 ASN    58      35.645  81.851  14.234  1.00  0.00
ATOM    436  N   GLU    59      33.256  84.379  10.877  1.00  0.00
ATOM    437  CA  GLU    59      33.482  85.593  10.142  1.00  0.00
ATOM    438  C   GLU    59      32.665  86.744  10.659  1.00  0.00
ATOM    439  O   GLU    59      32.885  87.881  10.246  1.00  0.00
ATOM    440  CB  GLU    59      33.213  85.421   8.641  1.00  0.00
ATOM    441  CG  GLU    59      34.097  84.327   8.040  1.00  0.00
ATOM    442  CD  GLU    59      35.469  84.435   8.694  1.00  0.00
ATOM    443  OE1 GLU    59      36.103  85.514   8.565  1.00  0.00
ATOM    444  OE2 GLU    59      35.898  83.438   9.336  1.00  0.00
ATOM    445  N   GLY    60      31.622  86.484  11.472  1.00  0.00
ATOM    446  CA  GLY    60      30.824  87.563  11.985  1.00  0.00
ATOM    447  C   GLY    60      29.826  87.975  10.948  1.00  0.00
ATOM    448  O   GLY    60      29.297  89.083  10.997  1.00  0.00
ATOM    449  N   ASP    61      29.546  87.086   9.976  1.00  0.00
ATOM    450  CA  ASP    61      28.607  87.419   8.940  1.00  0.00
ATOM    451  C   ASP    61      27.248  87.346   9.553  1.00  0.00
ATOM    452  O   ASP    61      26.617  86.292   9.584  1.00  0.00
ATOM    453  CB  ASP    61      28.643  86.453   7.743  1.00  0.00
ATOM    454  CG  ASP    61      27.769  87.032   6.638  1.00  0.00
ATOM    455  OD1 ASP    61      27.100  88.070   6.893  1.00  0.00
ATOM    456  OD2 ASP    61      27.756  86.443   5.524  1.00  0.00
ATOM    457  N   ILE    62      26.797  88.496  10.081  1.00  0.00
ATOM    458  CA  ILE    62      25.533  88.641  10.734  1.00  0.00
ATOM    459  C   ILE    62      24.398  88.473   9.759  1.00  0.00
ATOM    460  O   ILE    62      23.452  87.734  10.027  1.00  0.00
ATOM    461  CB  ILE    62      25.441  89.990  11.387  1.00  0.00
ATOM    462  CG1 ILE    62      24.166  90.112  12.218  1.00  0.00
ATOM    463  CG2 ILE    62      25.621  91.079  10.316  1.00  0.00
ATOM    464  CD1 ILE    62      24.178  91.337  13.129  1.00  0.00
ATOM    465  N   ASP    63      24.451  89.162   8.602  1.00  0.00
ATOM    466  CA  ASP    63      23.386  89.091   7.635  1.00  0.00
ATOM    467  C   ASP    63      23.374  87.775   6.913  1.00  0.00
ATOM    468  O   ASP    63      22.312  87.283   6.539  1.00  0.00
ATOM    469  CB  ASP    63      23.424  90.210   6.579  1.00  0.00
ATOM    470  CG  ASP    63      22.938  91.496   7.241  1.00  0.00
ATOM    471  OD1 ASP    63      23.127  91.643   8.478  1.00  0.00
ATOM    472  OD2 ASP    63      22.347  92.340   6.515  1.00  0.00
ATOM    473  N   GLY    64      24.554  87.178   6.653  1.00  0.00
ATOM    474  CA  GLY    64      24.569  85.937   5.931  1.00  0.00
ATOM    475  C   GLY    64      23.853  84.896   6.738  1.00  0.00
ATOM    476  O   GLY    64      23.065  84.113   6.209  1.00  0.00
ATOM    477  N   ILE    65      24.115  84.882   8.058  1.00  0.00
ATOM    478  CA  ILE    65      23.547  83.948   8.993  1.00  0.00
ATOM    479  C   ILE    65      22.055  84.102   9.024  1.00  0.00
ATOM    480  O   ILE    65      21.318  83.128   9.162  1.00  0.00
ATOM    481  CB  ILE    65      23.961  84.227  10.416  1.00  0.00
ATOM    482  CG1 ILE    65      25.436  83.901  10.704  1.00  0.00
ATOM    483  CG2 ILE    65      22.975  83.483  11.328  1.00  0.00
ATOM    484  CD1 ILE    65      25.742  82.408  10.775  1.00  0.00
ATOM    485  N   ASN    66      21.574  85.352   8.951  1.00  0.00
ATOM    486  CA  ASN    66      20.171  85.630   9.066  1.00  0.00
ATOM    487  C   ASN    66      19.420  84.982   7.944  1.00  0.00
ATOM    488  O   ASN    66      18.286  84.550   8.136  1.00  0.00
ATOM    489  CB  ASN    66      19.860  87.137   9.018  1.00  0.00
ATOM    490  CG  ASN    66      18.487  87.369   9.637  1.00  0.00
ATOM    491  OD1 ASN    66      17.986  86.545  10.401  1.00  0.00
ATOM    492  ND2 ASN    66      17.863  88.530   9.306  1.00  0.00
ATOM    493  N   LYS    67      19.997  84.965   6.725  1.00  0.00
ATOM    494  CA  LYS    67      19.356  84.366   5.580  1.00  0.00
ATOM    495  C   LYS    67      19.358  82.867   5.697  1.00  0.00
ATOM    496  O   LYS    67      18.389  82.204   5.327  1.00  0.00
ATOM    497  CB  LYS    67      20.016  84.764   4.248  1.00  0.00
ATOM    498  CG  LYS    67      20.036  86.280   4.040  1.00  0.00
ATOM    499  CD  LYS    67      20.769  86.725   2.780  1.00  0.00
ATOM    500  CE  LYS    67      19.813  87.217   1.693  1.00  0.00
ATOM    501  NZ  LYS    67      18.825  86.159   1.383  1.00  0.00
ATOM    502  N   MET    68      20.464  82.304   6.223  1.00  0.00
ATOM    503  CA  MET    68      20.690  80.890   6.294  1.00  0.00
ATOM    504  C   MET    68      19.694  80.232   7.215  1.00  0.00
ATOM    505  O   MET    68      19.255  79.112   6.968  1.00  0.00
ATOM    506  CB  MET    68      22.098  80.565   6.816  1.00  0.00
ATOM    507  CG  MET    68      23.200  81.216   5.976  1.00  0.00
ATOM    508  SD  MET    68      23.200  80.726   4.230  1.00  0.00
ATOM    509  CE  MET    68      23.639  79.022   4.657  1.00  0.00
ATOM    510  N   LEU    69      19.360  80.894   8.336  1.00  0.00
ATOM    511  CA  LEU    69      18.438  80.416   9.327  1.00  0.00
ATOM    512  C   LEU    69      17.044  80.426   8.777  1.00  0.00
ATOM    513  O   LEU    69      16.186  79.654   9.203  1.00  0.00
ATOM    514  CB  LEU    69      18.501  81.256  10.616  1.00  0.00
ATOM    515  CG  LEU    69      19.937  81.334  11.187  1.00  0.00
ATOM    516  CD1 LEU    69      19.967  81.946  12.595  1.00  0.00
ATOM    517  CD2 LEU    69      20.658  79.981  11.103  1.00  0.00
ATOM    518  N   ASP    70      16.761  81.363   7.857  1.00  0.00
ATOM    519  CA  ASP    70      15.479  81.452   7.227  1.00  0.00
ATOM    520  C   ASP    70      15.288  80.231   6.380  1.00  0.00
ATOM    521  O   ASP    70      14.163  79.784   6.163  1.00  0.00
ATOM    522  CB  ASP    70      15.346  82.703   6.348  1.00  0.00
ATOM    523  CG  ASP    70      15.381  83.900   7.290  1.00  0.00
ATOM    524  OD1 ASP    70      15.171  83.689   8.515  1.00  0.00
ATOM    525  OD2 ASP    70      15.628  85.036   6.802  1.00  0.00
ATOM    526  N   SER    71      16.405  79.707   5.844  1.00  0.00
ATOM    527  CA  SER    71      16.492  78.531   5.030  1.00  0.00
ATOM    528  C   SER    71      16.337  77.320   5.882  1.00  0.00
ATOM    529  O   SER    71      16.144  76.218   5.368  1.00  0.00
ATOM    530  CB  SER    71      17.871  78.447   4.355  1.00  0.00
ATOM    531  OG  SER    71      18.026  77.196   3.711  1.00  0.00
ATOM    532  N   GLY    72      16.428  77.494   7.212  1.00  0.00
ATOM    533  CA  GLY    72      16.312  76.370   8.086  1.00  0.00
ATOM    534  C   GLY    72      17.616  75.637   8.088  1.00  0.00
ATOM    535  O   GLY    72      17.663  74.451   7.765  1.00  0.00
ATOM    536  N   THR    73      18.721  76.349   8.401  1.00  0.00
ATOM    537  CA  THR    73      19.987  75.695   8.543  1.00  0.00
ATOM    538  C   THR    73      20.061  75.304   9.973  1.00  0.00
ATOM    539  O   THR    73      20.169  76.156  10.857  1.00  0.00
ATOM    540  CB  THR    73      21.178  76.559   8.245  1.00  0.00
ATOM    541  OG1 THR    73      21.136  77.010   6.899  1.00  0.00
ATOM    542  CG2 THR    73      22.453  75.735   8.493  1.00  0.00
ATOM    543  N   ASN    74      20.018  73.978  10.219  1.00  0.00
ATOM    544  CA  ASN    74      19.924  73.465  11.545  1.00  0.00
ATOM    545  C   ASN    74      21.105  73.890  12.341  1.00  0.00
ATOM    546  O   ASN    74      22.255  73.672  11.964  1.00  0.00
ATOM    547  CB  ASN    74      19.838  71.932  11.613  1.00  0.00
ATOM    548  CG  ASN    74      18.456  71.527  11.126  1.00  0.00
ATOM    549  OD1 ASN    74      17.540  72.347  11.078  1.00  0.00
ATOM    550  ND2 ASN    74      18.292  70.226  10.766  1.00  0.00
ATOM    551  N   VAL    75      20.815  74.571  13.462  1.00  0.00
ATOM    552  CA  VAL    75      21.836  74.945  14.378  1.00  0.00
ATOM    553  C   VAL    75      22.264  73.677  15.035  1.00  0.00
ATOM    554  O   VAL    75      23.446  73.447  15.256  1.00  0.00
ATOM    555  CB  VAL    75      21.350  75.880  15.451  1.00  0.00
ATOM    556  CG1 VAL    75      22.491  76.134  16.457  1.00  0.00
ATOM    557  CG2 VAL    75      20.818  77.156  14.775  1.00  0.00
ATOM    558  N   ASP    76      21.297  72.774  15.279  1.00  0.00
ATOM    559  CA  ASP    76      21.472  71.563  16.023  1.00  0.00
ATOM    560  C   ASP    76      22.551  70.736  15.397  1.00  0.00
ATOM    561  O   ASP    76      23.203  69.942  16.072  1.00  0.00
ATOM    562  CB  ASP    76      20.203  70.690  16.013  1.00  0.00
ATOM    563  CG  ASP    76      19.103  71.412  16.775  1.00  0.00
ATOM    564  OD1 ASP    76      19.429  72.357  17.540  1.00  0.00
ATOM    565  OD2 ASP    76      17.918  71.020  16.601  1.00  0.00
ATOM    566  N   TYR    77      22.751  70.875  14.080  1.00  0.00
ATOM    567  CA  TYR    77      23.690  70.041  13.391  1.00  0.00
ATOM    568  C   TYR    77      25.085  70.309  13.866  1.00  0.00
ATOM    569  O   TYR    77      25.510  71.448  14.057  1.00  0.00
ATOM    570  CB  TYR    77      23.609  70.208  11.861  1.00  0.00
ATOM    571  CG  TYR    77      24.488  69.186  11.233  1.00  0.00
ATOM    572  CD1 TYR    77      24.182  67.849  11.354  1.00  0.00
ATOM    573  CD2 TYR    77      25.593  69.556  10.499  1.00  0.00
ATOM    574  CE1 TYR    77      24.980  66.891  10.776  1.00  0.00
ATOM    575  CE2 TYR    77      26.394  68.601   9.918  1.00  0.00
ATOM    576  CZ  TYR    77      26.089  67.267  10.060  1.00  0.00
ATOM    577  OH  TYR    77      26.911  66.288   9.466  1.00  0.00
ATOM    578  N   ARG    78      25.831  69.211  14.095  1.00  0.00
ATOM    579  CA  ARG    78      27.183  69.282  14.555  1.00  0.00
ATOM    580  C   ARG    78      28.045  68.725  13.472  1.00  0.00
ATOM    581  O   ARG    78      27.580  68.021  12.574  1.00  0.00
ATOM    582  CB  ARG    78      27.401  68.470  15.838  1.00  0.00
ATOM    583  CG  ARG    78      27.000  67.006  15.681  1.00  0.00
ATOM    584  CD  ARG    78      27.206  66.175  16.946  1.00  0.00
ATOM    585  NE  ARG    78      26.836  64.777  16.603  1.00  0.00
ATOM    586  CZ  ARG    78      27.735  63.999  15.934  1.00  0.00
ATOM    587  NH1 ARG    78      28.943  64.521  15.566  1.00  0.00
ATOM    588  NH2 ARG    78      27.425  62.709  15.619  1.00  0.00
ATOM    589  N   ASP    79      29.341  69.076  13.504  1.00  0.00
ATOM    590  CA  ASP    79      30.206  68.570  12.493  1.00  0.00
ATOM    591  C   ASP    79      30.733  67.264  12.883  1.00  0.00
ATOM    592  O   ASP    79      30.072  66.472  13.542  1.00  0.00
ATOM    593  CB  ASP    79      31.367  69.471  12.060  1.00  0.00
ATOM    594  CG  ASP    79      30.834  70.451  11.031  1.00  0.00
ATOM    595  OD1 ASP    79      29.708  70.228  10.511  1.00  0.00
ATOM    596  OD2 ASP    79      31.562  71.435  10.743  1.00  0.00
ATOM    597  N   ILE    80      31.904  66.979  12.318  1.00  0.00
ATOM    598  CA  ILE    80      32.675  65.820  12.584  1.00  0.00
ATOM    599  C   ILE    80      33.160  65.971  13.991  1.00  0.00
ATOM    600  O   ILE    80      33.158  65.006  14.745  1.00  0.00
ATOM    601  CB  ILE    80      33.727  65.773  11.510  1.00  0.00
ATOM    602  CG1 ILE    80      32.986  65.769  10.146  1.00  0.00
ATOM    603  CG2 ILE    80      34.632  64.555  11.722  1.00  0.00
ATOM    604  CD1 ILE    80      33.828  66.128   8.921  1.00  0.00
ATOM    605  N   ASP    81      33.543  67.213  14.359  1.00  0.00
ATOM    606  CA  ASP    81      34.071  67.712  15.616  1.00  0.00
ATOM    607  C   ASP    81      32.975  67.739  16.641  1.00  0.00
ATOM    608  O   ASP    81      33.255  67.791  17.833  1.00  0.00
ATOM    609  CB  ASP    81      34.493  69.191  15.504  1.00  0.00
ATOM    610  CG  ASP    81      35.431  69.459  14.325  1.00  0.00
ATOM    611  OD1 ASP    81      35.485  68.642  13.367  1.00  0.00
ATOM    612  OD2 ASP    81      36.094  70.529  14.364  1.00  0.00
ATOM    613  N   ALA    82      31.696  67.738  16.217  1.00  0.00
ATOM    614  CA  ALA    82      30.580  67.879  17.121  1.00  0.00
ATOM    615  C   ALA    82      30.387  69.314  17.510  1.00  0.00
ATOM    616  O   ALA    82      29.607  69.607  18.412  1.00  0.00
ATOM    617  CB  ALA    82      30.694  67.037  18.407  1.00  0.00
ATOM    618  N   ARG    83      31.023  70.268  16.802  1.00  0.00
ATOM    619  CA  ARG    83      30.855  71.645  17.174  1.00  0.00
ATOM    620  C   ARG    83      29.748  72.214  16.346  1.00  0.00
ATOM    621  O   ARG    83      29.702  72.058  15.125  1.00  0.00
ATOM    622  CB  ARG    83      32.117  72.466  16.905  1.00  0.00
ATOM    623  CG  ARG    83      33.279  71.981  17.763  1.00  0.00
ATOM    624  CD  ARG    83      34.646  72.424  17.257  1.00  0.00
ATOM    625  NE  ARG    83      34.793  73.873  17.538  1.00  0.00
ATOM    626  CZ  ARG    83      35.965  74.305  18.083  1.00  0.00
ATOM    627  NH1 ARG    83      36.923  73.393  18.417  1.00  0.00
ATOM    628  NH2 ARG    83      36.178  75.638  18.281  1.00  0.00
ATOM    629  N   THR    84      28.816  72.888  17.040  1.00  0.00
ATOM    630  CA  THR    84      27.653  73.513  16.495  1.00  0.00
ATOM    631  C   THR    84      27.989  74.948  16.224  1.00  0.00
ATOM    632  O   THR    84      28.965  75.479  16.748  1.00  0.00
ATOM    633  CB  THR    84      26.537  73.507  17.492  1.00  0.00
ATOM    634  OG1 THR    84      25.333  73.915  16.886  1.00  0.00
ATOM    635  CG2 THR    84      26.870  74.497  18.611  1.00  0.00
ATOM    636  N   ALA    85      27.140  75.622  15.428  1.00  0.00
ATOM    637  CA  ALA    85      27.316  77.000  15.057  1.00  0.00
ATOM    638  C   ALA    85      27.320  77.832  16.301  1.00  0.00
ATOM    639  O   ALA    85      27.926  78.900  16.350  1.00  0.00
ATOM    640  CB  ALA    85      26.187  77.519  14.149  1.00  0.00
ATOM    641  N   LEU    86      26.576  77.382  17.323  1.00  0.00
ATOM    642  CA  LEU    86      26.466  78.059  18.583  1.00  0.00
ATOM    643  C   LEU    86      27.808  78.043  19.257  1.00  0.00
ATOM    644  O   LEU    86      28.144  78.966  19.998  1.00  0.00
ATOM    645  CB  LEU    86      25.436  77.375  19.501  1.00  0.00
ATOM    646  CG  LEU    86      25.112  78.138  20.794  1.00  0.00
ATOM    647  CD1 LEU    86      24.395  79.466  20.493  1.00  0.00
ATOM    648  CD2 LEU    86      24.331  77.251  21.777  1.00  0.00
ATOM    649  N   HIS    87      28.592  76.961  19.068  1.00  0.00
ATOM    650  CA  HIS    87      29.897  76.891  19.667  1.00  0.00
ATOM    651  C   HIS    87      30.799  77.922  19.052  1.00  0.00
ATOM    652  O   HIS    87      31.548  78.599  19.755  1.00  0.00
ATOM    653  CB  HIS    87      30.587  75.516  19.511  1.00  0.00
ATOM    654  CG  HIS    87      30.095  74.470  20.470  1.00  0.00
ATOM    655  ND1 HIS    87      29.043  73.614  20.235  1.00  0.00
ATOM    656  CD2 HIS    87      30.549  74.154  21.713  1.00  0.00
ATOM    657  CE1 HIS    87      28.916  72.830  21.335  1.00  0.00
ATOM    658  NE2 HIS    87      29.809  73.123  22.261  1.00  0.00
ATOM    659  N   VAL    88      30.762  78.060  17.711  1.00  0.00
ATOM    660  CA  VAL    88      31.630  78.976  17.020  1.00  0.00
ATOM    661  C   VAL    88      31.310  80.403  17.353  1.00  0.00
ATOM    662  O   VAL    88      32.208  81.216  17.572  1.00  0.00
ATOM    663  CB  VAL    88      31.550  78.835  15.530  1.00  0.00
ATOM    664  CG1 VAL    88      32.437  79.914  14.885  1.00  0.00
ATOM    665  CG2 VAL    88      31.952  77.396  15.163  1.00  0.00
ATOM    666  N   ALA    89      30.015  80.752  17.414  1.00  0.00
ATOM    667  CA  ALA    89      29.640  82.116  17.642  1.00  0.00
ATOM    668  C   ALA    89      30.180  82.555  18.966  1.00  0.00
ATOM    669  O   ALA    89      30.581  83.706  19.132  1.00  0.00
ATOM    670  CB  ALA    89      28.115  82.336  17.643  1.00  0.00
ATOM    671  N   ALA    90      30.161  81.643  19.951  1.00  0.00
ATOM    672  CA  ALA    90      30.621  81.891  21.290  1.00  0.00
ATOM    673  C   ALA    90      32.108  82.124  21.353  1.00  0.00
ATOM    674  O   ALA    90      32.568  82.942  22.149  1.00  0.00
ATOM    675  CB  ALA    90      30.288  80.734  22.250  1.00  0.00
ATOM    676  N   CYS    91      32.907  81.390  20.548  1.00  0.00
ATOM    677  CA  CYS    91      34.346  81.464  20.629  1.00  0.00
ATOM    678  C   CYS    91      34.816  82.828  20.216  1.00  0.00
ATOM    679  O   CYS    91      35.779  83.373  20.753  1.00  0.00
ATOM    680  CB  CYS    91      35.040  80.459  19.697  1.00  0.00
ATOM    681  SG  CYS    91      34.602  78.737  20.074  1.00  0.00
ATOM    682  N   GLN    92      34.165  83.375  19.184  1.00  0.00
ATOM    683  CA  GLN    92      34.464  84.644  18.595  1.00  0.00
ATOM    684  C   GLN    92      34.021  85.784  19.474  1.00  0.00
ATOM    685  O   GLN    92      34.553  86.889  19.377  1.00  0.00
ATOM    686  CB  GLN    92      33.777  84.803  17.231  1.00  0.00
ATOM    687  CG  GLN    92      34.363  85.918  16.371  1.00  0.00
ATOM    688  CD  GLN    92      35.597  85.364  15.677  1.00  0.00
ATOM    689  OE1 GLN    92      36.022  84.241  15.947  1.00  0.00
ATOM    690  NE2 GLN    92      36.190  86.172  14.757  1.00  0.00
ATOM    691  N   GLY    93      32.981  85.575  20.308  1.00  0.00
ATOM    692  CA  GLY    93      32.532  86.641  21.162  1.00  0.00
ATOM    693  C   GLY    93      31.400  87.381  20.515  1.00  0.00
ATOM    694  O   GLY    93      31.073  88.497  20.922  1.00  0.00
ATOM    695  N   ARG    94      30.765  86.791  19.485  1.00  0.00
ATOM    696  CA  ARG    94      29.660  87.480  18.880  1.00  0.00
ATOM    697  C   ARG    94      28.424  87.110  19.632  1.00  0.00
ATOM    698  O   ARG    94      27.774  86.113  19.320  1.00  0.00
ATOM    699  CB  ARG    94      29.348  87.080  17.430  1.00  0.00
ATOM    700  CG  ARG    94      30.321  87.564  16.360  1.00  0.00
ATOM    701  CD  ARG    94      29.839  87.149  14.969  1.00  0.00
ATOM    702  NE  ARG    94      29.414  85.729  15.113  1.00  0.00
ATOM    703  CZ  ARG    94      28.561  85.143  14.226  1.00  0.00
ATOM    704  NH1 ARG    94      28.201  85.782  13.074  1.00  0.00
ATOM    705  NH2 ARG    94      28.058  83.909  14.517  1.00  0.00
ATOM    706  N   THR    95      28.054  87.929  20.634  1.00  0.00
ATOM    707  CA  THR    95      26.880  87.656  21.408  1.00  0.00
ATOM    708  C   THR    95      25.653  87.859  20.573  1.00  0.00
ATOM    709  O   THR    95      24.659  87.154  20.738  1.00  0.00
ATOM    710  CB  THR    95      26.739  88.516  22.624  1.00  0.00
ATOM    711  OG1 THR    95      27.859  88.345  23.479  1.00  0.00
ATOM    712  CG2 THR    95      25.457  88.087  23.355  1.00  0.00
ATOM    713  N   ASP    96      25.687  88.843  19.657  1.00  0.00
ATOM    714  CA  ASP    96      24.529  89.165  18.868  1.00  0.00
ATOM    715  C   ASP    96      24.115  87.971  18.076  1.00  0.00
ATOM    716  O   ASP    96      22.933  87.640  18.000  1.00  0.00
ATOM    717  CB  ASP    96      24.804  90.277  17.840  1.00  0.00
ATOM    718  CG  ASP    96      25.022  91.603  18.561  1.00  0.00
ATOM    719  OD1 ASP    96      24.746  91.674  19.788  1.00  0.00
ATOM    720  OD2 ASP    96      25.465  92.568  17.882  1.00  0.00
ATOM    721  N   VAL    97      25.085  87.286  17.447  1.00  0.00
ATOM    722  CA  VAL    97      24.733  86.170  16.621  1.00  0.00
ATOM    723  C   VAL    97      24.216  85.050  17.457  1.00  0.00
ATOM    724  O   VAL    97      23.313  84.331  17.033  1.00  0.00
ATOM    725  CB  VAL    97      25.838  85.686  15.746  1.00  0.00
ATOM    726  CG1 VAL    97      25.300  84.482  14.952  1.00  0.00
ATOM    727  CG2 VAL    97      26.259  86.870  14.861  1.00  0.00
ATOM    728  N   VAL    98      24.774  84.882  18.671  1.00  0.00
ATOM    729  CA  VAL    98      24.381  83.825  19.558  1.00  0.00
ATOM    730  C   VAL    98      22.929  83.999  19.891  1.00  0.00
ATOM    731  O   VAL    98      22.217  83.018  20.095  1.00  0.00
ATOM    732  CB  VAL    98      25.151  83.816  20.847  1.00  0.00
ATOM    733  CG1 VAL    98      24.563  82.733  21.769  1.00  0.00
ATOM    734  CG2 VAL    98      26.637  83.597  20.524  1.00  0.00
ATOM    735  N   GLU    99      22.459  85.257  19.988  1.00  0.00
ATOM    736  CA  GLU    99      21.090  85.521  20.346  1.00  0.00
ATOM    737  C   GLU    99      20.163  84.978  19.294  1.00  0.00
ATOM    738  O   GLU    99      19.198  84.284  19.608  1.00  0.00
ATOM    739  CB  GLU    99      20.786  87.026  20.419  1.00  0.00
ATOM    740  CG  GLU    99      21.590  87.780  21.478  1.00  0.00
ATOM    741  CD  GLU    99      21.015  87.448  22.843  1.00  0.00
ATOM    742  OE1 GLU    99      19.842  87.830  23.101  1.00  0.00
ATOM    743  OE2 GLU    99      21.743  86.812  23.651  1.00  0.00
ATOM    744  N   LEU   100      20.456  85.271  18.011  1.00  0.00
ATOM    745  CA  LEU   100      19.621  84.880  16.905  1.00  0.00
ATOM    746  C   LEU   100      19.594  83.389  16.799  1.00  0.00
ATOM    747  O   LEU   100      18.625  82.806  16.312  1.00  0.00
ATOM    748  CB  LEU   100      20.105  85.401  15.537  1.00  0.00
ATOM    749  CG  LEU   100      19.880  86.901  15.277  1.00  0.00
ATOM    750  CD1 LEU   100      20.407  87.294  13.889  1.00  0.00
ATOM    751  CD2 LEU   100      18.404  87.293  15.455  1.00  0.00
ATOM    752  N   LEU   101      20.708  82.740  17.171  1.00  0.00
ATOM    753  CA  LEU   101      20.788  81.310  17.093  1.00  0.00
ATOM    754  C   LEU   101      19.825  80.670  18.050  1.00  0.00
ATOM    755  O   LEU   101      19.100  79.744  17.688  1.00  0.00
ATOM    756  CB  LEU   101      22.210  80.799  17.395  1.00  0.00
ATOM    757  CG  LEU   101      23.264  81.276  16.371  1.00  0.00
ATOM    758  CD1 LEU   101      24.668  80.743  16.703  1.00  0.00
ATOM    759  CD2 LEU   101      22.835  80.940  14.932  1.00  0.00
ATOM    760  N   LEU   102      19.785  81.155  19.306  1.00  0.00
ATOM    761  CA  LEU   102      18.908  80.586  20.292  1.00  0.00
ATOM    762  C   LEU   102      17.490  80.851  19.922  1.00  0.00
ATOM    763  O   LEU   102      16.594  80.109  20.320  1.00  0.00
ATOM    764  CB  LEU   102      19.166  81.032  21.740  1.00  0.00
ATOM    765  CG  LEU   102      20.376  80.308  22.367  1.00  0.00
ATOM    766  CD1 LEU   102      21.704  80.736  21.728  1.00  0.00
ATOM    767  CD2 LEU   102      20.375  80.426  23.895  1.00  0.00
ATOM    768  N   SER   103      17.243  81.948  19.189  1.00  0.00
ATOM    769  CA  SER   103      15.895  82.264  18.825  1.00  0.00
ATOM    770  C   SER   103      15.405  81.262  17.824  1.00  0.00
ATOM    771  O   SER   103      14.201  81.153  17.600  1.00  0.00
ATOM    772  CB  SER   103      15.728  83.681  18.239  1.00  0.00
ATOM    773  OG  SER   103      16.329  83.778  16.957  1.00  0.00
ATOM    774  N   ARG   104      16.308  80.501  17.170  1.00  0.00
ATOM    775  CA  ARG   104      15.782  79.613  16.178  1.00  0.00
ATOM    776  C   ARG   104      15.915  78.181  16.621  1.00  0.00
ATOM    777  O   ARG   104      15.977  77.283  15.783  1.00  0.00
ATOM    778  CB  ARG   104      16.527  79.763  14.841  1.00  0.00
ATOM    779  CG  ARG   104      16.596  81.219  14.365  1.00  0.00
ATOM    780  CD  ARG   104      15.232  81.875  14.135  1.00  0.00
ATOM    781  NE  ARG   104      15.479  83.314  13.833  1.00  0.00
ATOM    782  CZ  ARG   104      14.721  83.956  12.897  1.00  0.00
ATOM    783  NH1 ARG   104      13.741  83.280  12.231  1.00  0.00
ATOM    784  NH2 ARG   104      14.951  85.274  12.622  1.00  0.00
ATOM    785  N   GLY   105      15.901  77.916  17.946  1.00  0.00
ATOM    786  CA  GLY   105      15.879  76.552  18.412  1.00  0.00
ATOM    787  C   GLY   105      17.213  76.006  18.851  1.00  0.00
ATOM    788  O   GLY   105      17.295  74.821  19.175  1.00  0.00
ATOM    789  N   ALA   106      18.296  76.803  18.879  1.00  0.00
ATOM    790  CA  ALA   106      19.551  76.252  19.323  1.00  0.00
ATOM    791  C   ALA   106      19.524  76.093  20.815  1.00  0.00
ATOM    792  O   ALA   106      18.864  76.860  21.513  1.00  0.00
ATOM    793  CB  ALA   106      20.761  77.138  18.976  1.00  0.00
ATOM    794  N   LYS   107      20.262  75.093  21.349  1.00  0.00
ATOM    795  CA  LYS   107      20.230  74.846  22.765  1.00  0.00
ATOM    796  C   LYS   107      21.539  75.229  23.386  1.00  0.00
ATOM    797  O   LYS   107      22.614  74.926  22.872  1.00  0.00
ATOM    798  CB  LYS   107      19.975  73.370  23.125  1.00  0.00
ATOM    799  CG  LYS   107      18.600  72.877  22.668  1.00  0.00
ATOM    800  CD  LYS   107      18.412  71.362  22.785  1.00  0.00
ATOM    801  CE  LYS   107      18.163  70.898  24.220  1.00  0.00
ATOM    802  NZ  LYS   107      16.939  71.535  24.755  1.00  0.00
ATOM    803  N   VAL   108      21.452  75.934  24.529  1.00  0.00
ATOM    804  CA  VAL   108      22.569  76.381  25.311  1.00  0.00
ATOM    805  C   VAL   108      23.242  75.192  25.941  1.00  0.00
ATOM    806  O   VAL   108      24.441  75.197  26.219  1.00  0.00
ATOM    807  CB  VAL   108      22.155  77.279  26.438  1.00  0.00
ATOM    808  CG1 VAL   108      23.414  77.682  27.215  1.00  0.00
ATOM    809  CG2 VAL   108      21.376  78.474  25.871  1.00  0.00
ATOM    810  N   ASP   109      22.442  74.164  26.263  1.00  0.00
ATOM    811  CA  ASP   109      22.883  72.970  26.925  1.00  0.00
ATOM    812  C   ASP   109      23.700  72.090  26.020  1.00  0.00
ATOM    813  O   ASP   109      24.477  71.266  26.495  1.00  0.00
ATOM    814  CB  ASP   109      21.706  72.143  27.460  1.00  0.00
ATOM    815  CG  ASP   109      21.058  72.968  28.565  1.00  0.00
ATOM    816  OD1 ASP   109      21.653  74.013  28.945  1.00  0.00
ATOM    817  OD2 ASP   109      19.964  72.568  29.042  1.00  0.00
ATOM    818  N   THR   110      23.539  72.215  24.691  1.00  0.00
ATOM    819  CA  THR   110      24.171  71.303  23.769  1.00  0.00
ATOM    820  C   THR   110      25.663  71.229  23.975  1.00  0.00
ATOM    821  O   THR   110      26.323  72.223  24.271  1.00  0.00
ATOM    822  CB  THR   110      23.885  71.639  22.335  1.00  0.00
ATOM    823  OG1 THR   110      24.290  70.575  21.494  1.00  0.00
[truncated: 231,133 more chars]
